# Supplementary material for: The Uterine Melatonergic Systems of AANAT and Melatonin Membrane Receptor 2 (MT2) Are Essential for Endometrial Receptivity and Early Implantation in Mice
Source: Int J Mol Sci. 2023 Apr 12;24(8):7127. doi: 10.3390/ijms24087127 (PMC10139237; doi:10.3390/ijms24087127)
Supplement: Supplementary file 1 [file ijms-24-07127-s001.zip]

Archive with 8 entries (8 files):
- Figure S1.pdf
- Table S1.xls
- Table S2.xls
- Table S3.xls
- Table S4.csv
- Table S5.xlsx
- Table S6.xlsx
- Table S7.xlsx
