# Supplementary material for: The Uterine Melatonergic Systems of AANAT and Melatonin Membrane Receptor 2 (MT2) Are Essential for Endometrial Receptivity and Early Implantation in Mice
Source: Int J Mol Sci. 2023 Apr 12;24(8):7127. doi: 10.3390/ijms24087127 (PMC10139237; doi:10.3390/ijms24087127)
Supplement: Supplementary file 1 [file ijms-24-07127-s001.zip › Table S1.xls]

Gene	AanatKO1_count	AanatKO2_count	AanatKO3_count	AanatKO4_count	baseMean	Control1_count	Control2_count	Control3_count	Control4_count	FoldChange	Log2FoldChange	pval	padj	Up/Down	Significant	GeneName	Biotype	Position	NR:Seq-id	NR:Score	NR:Evalue	NR:Description	NT:Seq-id	NT:Score	NT:Evalue	NT:Description	Uniprot:UniProtKB-AC	Uniprot:Score	Uniprot:Evalue	Uniprot:Description	COG:gene	COG:Score	COG:Eval	COG:num	Pfam:pfam_ID	Pfam:pfam_Name	Pfam:pfam_Description	GO:biological_process	GO:cellular_component	GO:molecular_function	KEGG:KO	KEGG:Description
ENSMUSG00000000001	2676	3618	2333	2599	2763.30160318829	2849	2616	2607	2836	1.0149790044429217	0.0214498845539367	0.918787218713784	0.986317062656714	up	no	Gnai3	protein_coding	chr3:108107280-108146146:-	gi|148670001|gb|EDL01948.1|	1794	0.0	guanine nucleotide binding protein, alpha inhibiting 3, isoform CRA_a, partial [Mus musculus]	gi|530354696|ref|NM_010306.3|	3262	0.0	Mus musculus guanine nucleotide binding protein (G protein), alpha inhibiting 3 (Gnai3), mRNA	Q9DC51	694	0.0	Guanine nucleotide-binding protein G(k) subunit alpha	.	.	.	.	pfam00503	G-alpha	G-protein alpha subunit. G proteins couple receptors of extracellular signals to intracellular signaling pathways. The G protein alpha subunit binds guanyl nucleotide and is a weak GTPase. A set of residues that are unique to G-alpha as compared to its ancestor the Arf-like family form a ring of residues centered on the nucleotide binding site. A Ggamma is found fused to an inactive Galpha in the…	GO:0007193|adenylate cyclase-inhibiting G-protein coupled receptor signaling pathway;GO:0007188|adenylate cyclase-modulating G-protein coupled receptor signaling pathway;GO:0007049|cell cycle;GO:0051301|cell division;GO:0007212|dopamine receptor signaling pathway;GO:0007186|G-protein coupled receptor signaling pathway;GO:0046039|GTP metabolic process;GO:0006906|vesicle fusion;	GO:0005813|centrosome;GO:0005737|cytoplasm;GO:0070062|extracellular exosome;GO:0005794|Golgi apparatus;GO:0005834|heterotrimeric G-protein complex;GO:0005765|lysosomal membrane;GO:0016020|membrane;GO:0045121|membrane raft;GO:0030496|midbody;GO:0005886|plasma membrane;GO:0042588|zymogen granule;	GO:0031683|G-protein beta/gamma-subunit complex binding;GO:0001664|G-protein coupled receptor binding;GO:0019003|GDP binding;GO:0005525|GTP binding;GO:0003924|GTPase activity;GO:0046872|metal ion binding;GO:0004871|signal transducer activity;	K04630	GNAI; guanine nucleotide-binding protein G(i) subunit alpha
ENSMUSG00000000028	88	183	111	388	189.968727169795	249	118	151	235	1.0520281545040298	0.073173314725102	0.873288719124965	0.9799108431528	up	no	Cdc45	protein_coding	chr16:18780447-18811987:-	gi|4185279|gb|AAD08999.1|	2731	0.0	CDC45L [Mus musculus]	gi|239052073|ref|NM_009862.2|	2143	0.0	Mus musculus cell division cycle 45 (Cdc45), transcript variant 1, mRNA	Q9Z1X9	286	1e-90	Cell division control protein 45 homolog	.	.	.	.	pfam02724	CDC45	CDC45-like protein. CDC45 is an essential gene required for initiation of DNA replication in S. cerevisiae, forming a complex with MCM5/CDC46. Homologues of CDC45 have been identified in human, mouse and smut fungus among others.	GO:0006270|DNA replication initiation;GO:0000727|double-strand break repair via break-induced replication;GO:1902977|mitotic DNA replication preinitiation complex assembly;GO:1900087|positive regulation of G1/S transition of mitotic cell cycle;GO:0006267|pre-replicative complex assembly involved in nuclear cell cycle DNA replication;GO:0031938|regulation of chromatin silencing at telomere;	GO:0005813|centrosome;GO:0031261|DNA replication preinitiation complex;GO:0005656|nuclear pre-replicative complex;GO:0005634|nucleus;GO:0031298|replication fork protection complex;	GO:0043138|3'-5' DNA helicase activity;GO:0003682|chromatin binding;GO:0003688|DNA replication origin binding;GO:0003697|single-stranded DNA binding;	K06628	CDC45; cell division control protein 45
ENSMUSG00000000031	163	446	374	236	298.798973004299	281	266	292	328	1.0442585340511823	0.062478933764541	0.850542158232396	0.978875781363855	up	no	H19	lincRNA	chr7:142575529-142578143:-	gi|51132|emb|CAA41173.1|	701	1e-84	unnamed protein product [Mus musculus]	gi|74208427|dbj|AK145379.1|	2252	0.0	Mus musculus 5 days embryo whole body cDNA, RIKEN full-length enriched library, clone:I0C0030C13 product:Mus musculus H19 fetal liver mRNA (H19), mRNA, full insert sequence	.	.	.	.	.	.	.	.	pfam03251	Tymo_45kd_70kd	Tymovirus 45/70Kd protein. Tymoviruses are single stranded RNA viruses. This family includes a protein of unknown function that has been named based on its molecular weight. Tymoviruses such as the ononis yellow mosaic tymovirus encode only three proteins. Of these two are overlapping this protein overlaps a larger ORF that is thought to be the polymerase.	.	.	.	.	.
ENSMUSG00000000037	81	67	112	175	102.226780094344	85	98	111	87	1.1176904348508636	0.160520662288445	0.647140608661577	0.937024141582585	up	no	Scml2	protein_coding	chrX:161117193-161258213:+	gi|569011629|ref|XP_006528734.1|	4434	0.0	PREDICTED: sex comb on midleg-like protein 2 isoform X2 [Mus musculus]	gi|594591550|ref|NM_001290651.1|	4842	0.0	Mus musculus sex comb on midleg-like 2 (Drosophila) (Scml2), transcript variant 1, mRNA	Q9UQR0	215	6e-57	Sex comb on midleg-like protein 2	.	.	.	.	pfam12140	DUF3588	Protein of unknown function (DUF3588). This family of proteins is found in eukaryotes. Proteins in this family are typically between 129 and 866 amino acids in length, and the family is found in association with pfam02820. The exact function of this family is not known.	GO:0009653|anatomical structure morphogenesis;GO:0006351|transcription, DNA-templated;	GO:0005634|nucleus;GO:0031519|PcG protein complex;	GO:0003677|DNA binding;GO:0003700|transcription factor activity, sequence-specific DNA binding;	K11465	SCML2; sex comb on midleg-like protein 2
ENSMUSG00000000049	6	6	0	4	2.85733602580168	2	2	1	2	2.2422784780604466	1.16496546367755	0.293515138430503	NA	up	no	Apoh	protein_coding	chr11:108343354-108414396:+	gi|160358825|ref|NP_038503.4|	1845	0.0	beta-2-glycoprotein 1 precursor [Mus musculus]	gi|160358824|ref|NM_013475.4|	1186	0.0	Mus musculus apolipoprotein H (Apoh), mRNA	Q01339	316	1e-105	Beta-2-glycoprotein 1	.	.	.	.	pfam09014	Sushi_2	Beta-2-glycoprotein-1 fifth domain. The fifth domain of beta-2-glycoprotein-1 (b2GP-1) is composed of four well-defined anti-parallel beta-strands and two short alpha-helices, as well as a long highly flexible loop. It plays an important role in the binding of b2GP-1 to negatively charged compounds and subsequent capture for binding of anti-b2GP-1 antibodies.	GO:0007597|blood coagulation, intrinsic pathway;GO:0016525|negative regulation of angiogenesis;GO:0030195|negative regulation of blood coagulation;GO:0010596|negative regulation of endothelial cell migration;GO:0001937|negative regulation of endothelial cell proliferation;GO:0051918|negative regulation of fibrinolysis;GO:0033033|negative regulation of myeloid cell apoptotic process;GO:0034392|neg…	GO:0009986|cell surface;GO:0042627|chylomicron;GO:0070062|extracellular exosome;GO:0031012|extracellular matrix;GO:0005615|extracellular space;GO:0034364|high-density lipoprotein particle;GO:0034361|very-low-density lipoprotein particle;	GO:0001948|glycoprotein binding;GO:0008201|heparin binding;GO:0042802|identical protein binding;GO:0008289|lipid binding;GO:0060230|lipoprotein lipase activator activity;GO:0005543|phospholipid binding;	K17305	APOH, B2G1; beta-2-glycoprotein 1
ENSMUSG00000000056	563	410	402	408	463.620707277701	458	348	574	607	0.8851192568899084	-0.176056244513828	0.337511591787791	0.838080171761737	down	no	Narf	protein_coding	chr11:121237253-121255856:+	gi|163954939|ref|NP_080548.3|	2491	0.0	nuclear prelamin A recognition factor [Mus musculus]	gi|163954938|ref|NM_026272.3|	4395	0.0	Mus musculus nuclear prelamin A recognition factor (Narf), mRNA	Q9CYQ7	267	1e-86	Nuclear prelamin A recognition factor	SPCC1450.10c	196	9e-52	COG4624	pfam02906	Fe_hyd_lg_C	Iron only hydrogenase large subunit, C-terminal domain.	.	GO:0005638|lamin filament;GO:0031981|nuclear lumen;	GO:0005521|lamin binding;	.	.
ENSMUSG00000000058	847	800	538	541	662.628065415058	721	617	584	694	1.0185538448089773	0.0265222489199743	0.900151904307612	0.983768831450796	up	no	Cav2	protein_coding	chr6:17281185-17289115:+	gi|18702317|ref|NP_058596.1|	856	1e-105	caveolin-2 isoform 1 [Mus musculus]	gi|480354942|ref|NM_016900.4|	2733	0.0	Mus musculus caveolin 2 (Cav2), transcript variant 1, mRNA	Q9WVC3	236	8e-76	Caveolin-2	.	.	.	.	pfam01146	Caveolin	Caveolin. All three known Caveolin forms have the FEDVIAEP caveolin 'signature motif' within their hydrophilic N-terminal domain. Caveolin 2 (Cav-2) is co-localized and co-expressed with Cav-1/VIP21, forms heterodimers with it and needs Cav-1 for proper membrane localisation. Cav-3 has greater protein sequence similarity to Cav-1 than to Cav-2. Cellular processes caveolins are involved in include…	GO:0070836|caveola assembly;GO:0006897|endocytosis;GO:0007029|endoplasmic reticulum organization;GO:0008286|insulin receptor signaling pathway;GO:0007005|mitochondrion organization;GO:0008285|negative regulation of cell proliferation;GO:0001937|negative regulation of endothelial cell proliferation;GO:0030512|negative regulation of transforming growth factor beta receptor signaling pathway;GO:0044…	GO:0002080|acrosomal membrane;GO:0005901|caveola;GO:0031410|cytoplasmic vesicle;GO:0031234|extrinsic component of cytoplasmic side of plasma membrane;GO:0005925|focal adhesion;GO:0000139|Golgi membrane;GO:0005887|integral component of plasma membrane;GO:0005622|intracellular;GO:0016020|membrane;GO:0045121|membrane raft;GO:0005634|nucleus;GO:0048471|perinuclear region of cytoplasm;GO:0005886|plasm…	GO:0031748|D1 dopamine receptor binding;GO:0030674|protein binding, bridging;GO:0032947|protein complex scaffold;GO:0046982|protein heterodimerization activity;GO:0042803|protein homodimerization activity;GO:0019901|protein kinase binding;GO:0097110|scaffold protein binding;	K12958	CAV2; caveolin 2
ENSMUSG00000000078	2446	1468	1876	1515	1762.73574734657	1960	1475	1790	1775	1.012659336554167	0.0181489262400783	0.915149067611561	0.98517763024794	up	no	Klf6	protein_coding	chr13:5861482-5870394:+	gi|84794649|ref|NP_035933.2|	1340	8e-170	Krueppel-like factor 6 [Mus musculus]	gi|84794648|ref|NM_011803.2|	4217	0.0	Mus musculus Kruppel-like factor 6 (Klf6), mRNA	O08584	75.9	3e-14	Krueppel-like factor 6	.	.	.	.	pfam13465	zf-H2C2_2	Zinc-finger double domain.	GO:0019221|cytokine-mediated signaling pathway;GO:0006355|regulation of transcription, DNA-templated;GO:0006351|transcription, DNA-templated;	GO:0005737|cytoplasm;GO:0005634|nucleus;	GO:0003677|DNA binding;GO:0046872|metal ion binding;	.	.
ENSMUSG00000000085	1813	985	1430	1101	1082.05177876197	934	678	973	915	1.4794990721263583	0.565108791740269	0.00321171715479616	0.13515537600593	up	no	Scmh1	protein_coding	chr4:120405281-120530186:+	gi|227499783|ref|NP_001153102.1|	3423	0.0	polycomb protein SCMH1 isoform 2 [Mus musculus]	gi|22213052|gb|BC025478.1|	3512	0.0	Mus musculus sex comb on midleg homolog 1, mRNA (cDNA clone IMAGE:5352858), with apparent retained intron	Q8K214	353	9e-112	Polycomb protein SCMH1	.	.	.	.	pfam12140	DUF3588	Protein of unknown function (DUF3588). This family of proteins is found in eukaryotes. Proteins in this family are typically between 129 and 866 amino acids in length, and the family is found in association with pfam02820. The exact function of this family is not known.	GO:0009952|anterior/posterior pattern specification;GO:0006338|chromatin remodeling;GO:0016458|gene silencing;GO:0045892|negative regulation of transcription, DNA-templated;GO:0007283|spermatogenesis;GO:0006351|transcription, DNA-templated;	GO:0010369|chromocenter;GO:0005634|nucleus;	.	K11461	SCMH1; polycomb protein SCMH1
ENSMUSG00000000088	326	277	417	506	400.865962322129	455	274	333	681	0.8857432575412881	-0.175039516591496	0.543400242263172	0.913161644465763	down	no	Cox5a	protein_coding	chr9:57521274-57532426:+	gi|112181182|ref|NP_031773.2|	625	1e-79	cytochrome c oxidase subunit 5A, mitochondrial precursor [Mus musculus]	gi|92443586|gb|BC003831.1|	1818	0.0	Mus musculus cytochrome c oxidase, subunit Va, mRNA (cDNA clone IMAGE:3489402), **** WARNING: chimeric clone ****	P11240	160	1e-44	Cytochrome c oxidase subunit 5A, mitochondrial	.	.	.	.	pfam02284	COX5A	Cytochrome c oxidase subunit Va. Cytochrome c oxidase, a 13 sub-unit complex, EC:1.9.3.1 is the terminal oxidase in the mitochondrial electron transport chain. This family is composed of cytochrome c oxidase subunit Va.	GO:0006123|mitochondrial electron transport, cytochrome c to oxygen;	GO:0070062|extracellular exosome;GO:0005743|mitochondrial inner membrane;GO:0005751|mitochondrial respiratory chain complex IV;GO:0005739|mitochondrion;GO:0043209|myelin sheath;	GO:0004129|cytochrome-c oxidase activity;GO:0046872|metal ion binding;	K02264	COX5A; cytochrome c oxidase subunit 5a
ENSMUSG00000000093	96	171	349	389	219.694442401244	184	115	188	283	1.3335135012994634	0.415232431682372	0.328699720037548	0.832916170486998	up	no	Tbx2	protein_coding	chr11:85832551-85841948:+	gi|120407039|ref|NP_033350.2|	2733	0.0	T-box transcription factor TBX2 [Mus musculus]	gi|120407038|ref|NM_009324.2|	3562	0.0	Mus musculus T-box 2 (Tbx2), mRNA	Q60707	1057	0.0	T-box transcription factor TBX2	.	.	.	.	pfam00907	T-box	T-box. The T-box encodes a 180 amino acid domain that binds to DNA. Genes encoding T-box proteins are found in a wide range of animals, but not in other kingdoms such as plants. Family members are all thought to bind to the DNA consensus sequence TCACACCT. they are found exclusively in the nucleus, and perform DNA-binding and transcriptional activation/repression roles. They are generally require…	GO:0035909|aorta morphogenesis;GO:0036302|atrioventricular canal development;GO:0048738|cardiac muscle tissue development;GO:0007569|cell aging;GO:0090398|cellular senescence;GO:0060560|developmental growth involved in morphogenesis;GO:0048596|embryonic camera-type eye morphogenesis;GO:0042733|embryonic digit morphogenesis;GO:0035050|embryonic heart tube development;GO:0003203|endocardial cushion…	GO:0005634|nucleus;GO:0005667|transcription factor complex;	GO:0003677|DNA binding;GO:0000978|RNA polymerase II core promoter proximal region sequence-specific DNA binding;GO:0043565|sequence-specific DNA binding;GO:0003700|transcription factor activity, sequence-specific DNA binding;GO:0001078|transcriptional repressor activity, RNA polymerase II core promoter proximal region sequence-specific binding;	K10176	TBX2; T-box protein 2
ENSMUSG00000000094	10	33	59	22	36.1681815787912	42	33	34	59	0.7423743369779418	-0.429781255858552	0.385946166984833	0.85964838618313	down	no	Tbx4	protein_coding	chr11:85886422-85916097:+	gi|568972813|ref|XP_006532842.1|	2954	0.0	PREDICTED: T-box transcription factor TBX4 isoform X3 [Mus musculus]	gi|156938282|ref|NM_011536.2|	3011	0.0	Mus musculus T-box 4 (Tbx4), transcript variant 1, mRNA	P70325	957	0.0	T-box transcription factor TBX4	.	.	.	.	pfam00907	T-box	T-box. The T-box encodes a 180 amino acid domain that binds to DNA. Genes encoding T-box proteins are found in a wide range of animals, but not in other kingdoms such as plants. Family members are all thought to bind to the DNA consensus sequence TCACACCT. they are found exclusively in the nucleus, and perform DNA-binding and transcriptional activation/repression roles. They are generally require…	GO:0001525|angiogenesis;GO:0030326|embryonic limb morphogenesis;GO:0035108|limb morphogenesis;GO:0030324|lung development;GO:0002009|morphogenesis of an epithelium;GO:0048705|skeletal system morphogenesis;GO:0006351|transcription, DNA-templated;	GO:0005634|nucleus;	GO:0003677|DNA binding;GO:0003700|transcription factor activity, sequence-specific DNA binding;	K10178	TBX4; T-box protein 4
ENSMUSG00000000120	298	300	308	699	385.468534075517	470	341	280	389	1.0790977149334635	0.10982551030046	0.748712857749111	0.961085032540063	up	no	Ngfr	protein_coding	chr11:95568818-95587735:-	gi|70794803|ref|NP_150086.2|	2010	0.0	tumor necrosis factor receptor superfamily member 16 precursor [Mus musculus]	gi|118131161|ref|NM_033217.3|	3409	0.0	Mus musculus nerve growth factor receptor (TNFR superfamily, member 16) (Ngfr), mRNA	Q9Z0W1	770	0.0	Tumor necrosis factor receptor superfamily member 16	.	.	.	.	pfam00020	TNFR_c6	TNFR/NGFR cysteine-rich region.	GO:0006915|apoptotic process;GO:0007411|axon guidance;GO:0007417|central nervous system development;GO:0032922|circadian regulation of gene expression;GO:0007623|circadian rhythm;GO:0016048|detection of temperature stimulus;GO:0042593|glucose homeostasis;GO:0031069|hair follicle morphogenesis;GO:0006955|immune response;GO:0006954|inflammatory response;GO:0006886|intracellular protein transport;GO…	GO:0009986|cell surface;GO:0005911|cell-cell junction;GO:0005737|cytoplasm;GO:0005887|integral component of plasma membrane;GO:0043005|neuron projection;GO:0005634|nucleus;GO:0005886|plasma membrane;GO:0014069|postsynaptic density;	GO:0005035|death receptor activity;GO:0048406|nerve growth factor binding;GO:0017137|Rab GTPase binding;GO:0005031|tumor necrosis factor-activated receptor activity;GO:0031625|ubiquitin protein ligase binding;	.	.
ENSMUSG00000000125	0	0	0	0	0.488753997525295	1	1	0	2	0.18450385600585986	-2.43827712693557	0.368338340393308	NA	down	no	Wnt3	protein_coding	chr11:103774150-103817957:+	gi|803290661|ref|XP_012004993.1|	1928	0.0	PREDICTED: proto-oncogene Wnt-3 isoform X2 [Ovis aries musimon]	gi|254028153|ref|NM_009521.2|	3051	0.0	Mus musculus wingless-type MMTV integration site family, member 3 (Wnt3), mRNA	P17553	671	0.0	Proto-oncogene Wnt-3	.	.	.	.	pfam00110	wnt	wnt family. Wnt genes have been identified in vertebrates and invertebrates but not in plants, unicellular eukaryotes or prokaryotes. In humans, 19 WNT proteins are known. Because of their insolubility little is known about Wnt protein structure, but all have 23 or 24 Cys residues whose spacing is highly conserved. Signal transduction by Wnt proteins (including the Wnt/beta-catenin, the Wnt/Ca++,…	GO:0048646|anatomical structure formation involved in morphogenesis;GO:0009887|organ morphogenesis;GO:0009948|anterior/posterior axis specification;GO:0009952|anterior/posterior pattern specification;GO:0007411|axon guidance;GO:0060070|canonical Wnt signaling pathway;GO:0044338|canonical Wnt signaling pathway involved in mesenchymal stem cell differentiation;GO:0044339|canonical Wnt signaling pat…	GO:0005788|endoplasmic reticulum lumen;GO:0005615|extracellular space;GO:0005578|proteinaceous extracellular matrix;	GO:0005109|frizzled binding;GO:0019904|protein domain specific binding;GO:0048018|receptor agonist activity;GO:0005102|receptor binding;	K00312	WNT3; wingless-type MMTV integration site family, member 3
ENSMUSG00000000126	265	231	237	84	217.076025150894	155	237	322	214	0.8442864695075153	-0.244195501150597	0.505020428420393	0.902768137697853	down	no	Wnt9a	protein_coding	chr11:59306928-59333552:+	gi|585184058|ref|XP_006743598.1|	1655	0.0	PREDICTED: basic proline-rich protein-like [Leptonychotes weddellii]	gi|70778750|ref|NM_139298.2|	3318	0.0	Mus musculus wingless-type MMTV integration site family, member 9A (Wnt9a), mRNA	Q8R5M2	641	0.0	Protein Wnt-9a	.	.	.	.	pfam00110	wnt	wnt family. Wnt genes have been identified in vertebrates and invertebrates but not in plants, unicellular eukaryotes or prokaryotes. In humans, 19 WNT proteins are known. Because of their insolubility little is known about Wnt protein structure, but all have 23 or 24 Cys residues whose spacing is highly conserved. Signal transduction by Wnt proteins (including the Wnt/beta-catenin, the Wnt/Ca++,…	GO:0048856|anatomical structure development;GO:0060070|canonical Wnt signaling pathway;GO:0045165|cell fate commitment;GO:0035115|embryonic forelimb morphogenesis;GO:0048704|embryonic skeletal system morphogenesis;GO:0007093|mitotic cell cycle checkpoint;GO:0090090|negative regulation of canonical Wnt signaling pathway;GO:0061037|negative regulation of cartilage development;GO:0060548|negative re…	GO:0070062|extracellular exosome;GO:0005576|extracellular region;GO:0005615|extracellular space;GO:0005578|proteinaceous extracellular matrix;	GO:0005109|frizzled binding;	K01064	WNT9; wingless-type MMTV integration site family, member 9
ENSMUSG00000000127	333	421	321	330	355.831730377927	396	331	322	405	0.9553481845011289	-0.0659014638291282	0.734509935521758	0.957818681246246	down	no	Fer	protein_coding	chr17:63896018-64139494:+	gi|226054043|ref|NP_001033086.2|	4343	0.0	tyrosine-protein kinase Fer isoform a [Mus musculus]	gi|556695418|ref|NM_001037997.3|	3008	0.0	Mus musculus fer (fms/fps related) protein kinase (Fer), transcript variant 1, mRNA	P70451	127	5e-29	Tyrosine-protein kinase Fer	.	.	.	.	pfam07714	Pkinase_Tyr	Protein tyrosine kinase.	GO:0031532|actin cytoskeleton reorganization;GO:0007155|cell adhesion;GO:0008283|cell proliferation;GO:0044331|cell-cell adhesion mediated by cadherin;GO:0032869|cellular response to insulin stimulus;GO:0036006|cellular response to macrophage colony-stimulating factor stimulus;GO:0034614|cellular response to reactive oxygen species;GO:0006935|chemotaxis;GO:0019221|cytokine-mediated signaling path…	GO:0015629|actin cytoskeleton;GO:0005938|cell cortex;GO:0030054|cell junction;GO:0005737|cytoplasm;GO:0031234|extrinsic component of cytoplasmic side of plasma membrane;GO:0030027|lamellipodium;GO:0015630|microtubule cytoskeleton;GO:0000790|nuclear chromatin;GO:0005634|nucleus;	GO:0005524|ATP binding;GO:0005154|epidermal growth factor receptor binding;GO:0008289|lipid binding;GO:0004715|non-membrane spanning protein tyrosine kinase activity;GO:0004672|protein kinase activity;GO:0008157|protein phosphatase 1 binding;GO:0005102|receptor binding;	K08889	FER, TYK3; tyrosine-protein kinase Fer [EC:2.7.10.2]
ENSMUSG00000000131	966	948	1225	1247	1125.99836128768	1192	928	1177	1411	0.9250369121345926	-0.112417159646495	0.524054986422299	0.907725472433226	down	no	Xpo6	protein_coding	chr7:126101715-126200501:-	gi|37537529|ref|NP_083092.2|	5686	0.0	exportin-6 isoform 2 [Mus musculus]	gi|47777610|gb|AC135809.4|	7335	0.0	Mus musculus BAC clone RP23-353F16 from chromosome 7, complete sequence	Q924Z6	233	1e-97	Exportin-6	.	.	.	.	pfam08389	Xpo1	Exportin 1-like protein. The sequences featured in this family are similar to a region close to the N-terminus of yeast exportin 1 (Xpo1, Crm1). This region is found just C-terminal to an importin-beta N-terminal domain (pfam03810) in many members of this family. Exportin 1 is a nuclear export receptor that interacts with leucine-rich nuclear export signal (NES) sequences, and Ran-GTP, and is inv…	GO:0006611|protein export from nucleus;	GO:0005737|cytoplasm;GO:0005730|nucleolus;GO:0005634|nucleus;GO:0005886|plasma membrane;	GO:0008565|protein transporter activity;	.	.
ENSMUSG00000000134	756	669	833	814	823.392292878854	946	703	893	1043	0.8474616984689541	-0.238779928617821	0.100563314460202	0.615890319541709	down	no	Tfe3	protein_coding	chrX:7762560-7775202:+	gi|122066390|sp|Q64092.2|TFE3_MOUSE	1695	0.0	RecName: Full=Transcription factor E3	gi|74184541|dbj|AK147405.1|	6315	0.0	Mus musculus adult male brain UNDEFINED_CELL_LINE cDNA, RIKEN full-length enriched library, clone:M5C1034D24 product:transcription factor E3, full insert sequence	P19532	64.3	9e-11	Transcription factor E3	.	.	.	.	pfam00010	HLH	Helix-loop-helix DNA-binding domain.	GO:0002250|adaptive immune response;GO:0006959|humoral immune response;GO:0045785|positive regulation of cell adhesion;GO:0045944|positive regulation of transcription from RNA polymerase II promoter;GO:0045670|regulation of osteoclast differentiation;	GO:0005737|cytoplasm;GO:0005654|nucleoplasm;GO:0005634|nucleus;	GO:0000978|RNA polymerase II core promoter proximal region sequence-specific DNA binding;GO:0003700|transcription factor activity, sequence-specific DNA binding;GO:0044212|transcription regulatory region DNA binding;GO:0001077|transcriptional activator activity, RNA polymerase II core promoter proximal region sequence-specific binding;	K09105	TFE3; transcription factor E3
ENSMUSG00000000142	444	349	920	558	584.938016985652	671	483	554	765	0.9080182238763931	-0.139206842269562	0.633636731166133	0.933335977795807	down	no	Axin2	protein_coding	chr11:108920349-108950783:+	gi|40254370|ref|NP_056547.3|	4023	0.0	axin-2 [Mus musculus]	gi|158966712|ref|NM_015732.4|	4260	0.0	Mus musculus axin2 (Axin2), mRNA	O70240	176	4e-50	Axin-2	.	.	.	.	pfam00615	RGS	Regulator of G protein signaling domain. RGS family members are GTPase-activating proteins for heterotrimeric G-protein alpha-subunits.	GO:0030282|bone mineralization;GO:0008219|cell death;GO:0008283|cell proliferation;GO:0034613|cellular protein localization;GO:0071407|cellular response to organic cyclic compound;GO:0003413|chondrocyte differentiation involved in endochondral bone morphogenesis;GO:0009950|dorsal/ventral axis specification;GO:0001957|intramembranous ossification;GO:0043570|maintenance of DNA repeat elements;GO:00…	GO:0030877|beta-catenin destruction complex;GO:0005938|cell cortex;GO:0005813|centrosome;GO:0005737|cytoplasm;GO:0005881|cytoplasmic microtubule;GO:0016023|cytoplasmic membrane-bounded vesicle;GO:0005794|Golgi apparatus;GO:0015630|microtubule cytoskeleton;GO:0005654|nucleoplasm;GO:0005634|nucleus;GO:0005886|plasma membrane;GO:0014069|postsynaptic density;	GO:0070016|armadillo repeat domain binding;GO:0008013|beta-catenin binding;GO:0019899|enzyme binding;GO:0005096|GTPase activator activity;GO:0070411|I-SMAD binding;GO:0019901|protein kinase binding;GO:0031625|ubiquitin protein ligase binding;	K04385	AXIN2; axin 2
ENSMUSG00000000148	473	312	548	432	401.010825371952	358	253	403	491	1.1612450213062246	0.215672411245416	0.315246005846872	0.822036784075235	up	no	Brat1	protein_coding	chr5:140705011-140719379:+	gi|443609479|ref|NP_001263216.1|	4082	0.0	BRCA1-associated ATM activator 1 isoform 3 [Mus musculus]	gi|26351386|dbj|AK084987.1|	3854	0.0	Mus musculus 13 days embryo lung cDNA, RIKEN full-length enriched library, clone:D430021N16 product:hypothetical ARM repeat structure containing protein, full insert sequence	Q8C3R1	198	2e-68	BRCA1-associated ATM activator 1	.	.	.	.	pfam13646	HEAT_2	HEAT repeats. This family includes multiple HEAT repeats.	GO:0006915|apoptotic process;GO:0016049|cell growth;GO:0016477|cell migration;GO:0008283|cell proliferation;GO:0006974|cellular response to DNA damage stimulus;GO:0006006|glucose metabolic process;GO:0051646|mitochondrion localization;GO:0001934|positive regulation of protein phosphorylation;GO:0010212|response to ionizing radiation;	GO:0005737|cytoplasm;GO:0016020|membrane;GO:0005634|nucleus;	.	.	.
ENSMUSG00000000149	802	868	1017	1021	905.509114766141	954	688	852	1117	1.0235945346581137	0.0336443494393071	0.850512275646592	0.978875781363855	up	no	Gna12	protein_coding	chr5:140758408-140830431:-	gi|6754006|ref|NP_034432.1|	1765	0.0	guanine nucleotide-binding protein subunit alpha-12 [Mus musculus]	gi|354782812|gb|JN947313.1|	2712	0.0	Mus musculus targeted non-conditional, lacZ-tagged mutant allele Gna12:tm1e(KOMP)Wtsi; transgenic	P27600	684	0.0	Guanine nucleotide-binding protein subunit alpha-12	.	.	.	.	pfam00503	G-alpha	G-protein alpha subunit. G proteins couple receptors of extracellular signals to intracellular signaling pathways. The G protein alpha subunit binds guanyl nucleotide and is a weak GTPase. A set of residues that are unique to G-alpha as compared to its ancestor the Arf-like family form a ring of residues centered on the nucleotide binding site. A Ggamma is found fused to an inactive Galpha in the…	GO:0007188|adenylate cyclase-modulating G-protein coupled receptor signaling pathway;GO:0030154|cell differentiation;GO:0042733|embryonic digit morphogenesis;GO:0007186|G-protein coupled receptor signaling pathway;GO:0001701|in utero embryonic development;GO:0035556|intracellular signal transduction;GO:0008360|regulation of cell shape;GO:0010762|regulation of fibroblast migration;GO:0032434|regul…	GO:0031526|brush border membrane;GO:0005925|focal adhesion;GO:0005834|heterotrimeric G-protein complex;	GO:0031752|D5 dopamine receptor binding;GO:0031683|G-protein beta/gamma-subunit complex binding;GO:0005525|GTP binding;GO:0003924|GTPase activity;GO:0046872|metal ion binding;GO:0004871|signal transducer activity;	K04346	GNA12; guanine nucleotide-binding protein subunit alpha-12
ENSMUSG00000000154	35	58	37	37	44.1104372044109	47	41	57	40	0.8902347287107304	-0.167742312406034	0.614150698921291	0.930282207153199	down	no	Slc22a18	protein_coding	chr7:143473736-143499334:+	gi|112363086|ref|NP_001036225.1|	1546	0.0	solute carrier family 22 member 18 [Mus musculus]	gi|112363085|ref|NM_001042760.1|	1537	0.0	Mus musculus solute carrier family 22 (organic cation transporter), member 18 (Slc22a18), transcript variant 2, mRNA	Q78KK3	274	7e-88	Solute carrier family 22 member 18	.	.	.	.	pfam07690	MFS_1	Major Facilitator Superfamily.	GO:0006820|anion transport;GO:0015893|drug transport;	GO:0016324|apical plasma membrane;GO:0005737|cytoplasm;GO:0005887|integral component of plasma membrane;GO:0016020|membrane;GO:0005635|nuclear envelope;	GO:0015238|drug transmembrane transporter activity;GO:0008514|organic anion transmembrane transporter activity;GO:0015293|symporter activity;GO:0031625|ubiquitin protein ligase binding;	K08214	SLC22A18; MFS transporter, OCT family, solute carrier family 22 (organic cation transporter), member 18
ENSMUSG00000000157	25	13	20	25	16.7344096695448	15	6	17	16	1.5228500344411557	0.606773876677035	0.179917735880699	0.726993882626555	up	no	Itgb2l	protein_coding	chr16:96422288-96443619:-	gi|148671723|gb|EDL03670.1|	3975	0.0	integrin beta 2-like, isoform CRA_b, partial [Mus musculus]	gi|26085342|dbj|AK036640.1|	2803	0.0	Mus musculus adult male bone cDNA, RIKEN full-length enriched library, clone:9830144L20 product:integrin beta 2-like, full insert sequence	Q3UV74	353	3e-116	Integrin beta-2-like protein	.	.	.	.	pfam00362	Integrin_beta	Integrin, beta chain. Integrins have been found in animals and their homologues have also been found in cyanobacteria, probably due to horizontal gene transfer. The sequences repeats have been trimmed due to an overlap with EGF.	GO:0006954|inflammatory response;GO:0007229|integrin-mediated signaling pathway;	GO:0016021|integral component of membrane;GO:0005886|plasma membrane;GO:0030141|secretory granule;	.	K06464	ITGB2; integrin beta 2
ENSMUSG00000000159	182	200	124	67	111.103676969338	76	96	65	85	1.7202692043251708	0.782634349435873	0.0293119594635144	0.404870953720994	up	yes	Igsf5	protein_coding	chr16:96361668-96525580:+	gi|148671729|gb|EDL03676.1|	1850	0.0	junction adhesion molecule 4, isoform CRA_d, partial [Mus musculus]	gi|295444808|ref|NM_001177887.1|	1851	0.0	Mus musculus immunoglobulin superfamily, member 5 (Igsf5), transcript variant 2, mRNA	Q7TSN7	262	2e-80	Immunoglobulin superfamily member 5	.	.	.	.	pfam07679	I-set	Immunoglobulin I-set domain.	GO:0016337|single organismal cell-cell adhesion;	GO:0016324|apical plasma membrane;GO:0005923|bicellular tight junction;GO:0009986|cell surface;GO:0016021|integral component of membrane;GO:0005886|plasma membrane;	GO:0030165|PDZ domain binding;	K06786	JAM4, JCAM; junctional adhesion molecule 4
ENSMUSG00000000167	62	45	37	39	41.7279185173505	28	35	40	53	1.1500733132161254	0.201725830945365	0.517025038155904	0.905646992628718	up	no	Pih1d2	protein_coding	chr9:50617321-50625000:+	gi|568960111|ref|XP_006510690.1|	1595	0.0	PREDICTED: PIH1 domain-containing protein 2 isoform X1 [Mus musculus]	gi|26348730|dbj|AK080744.1|	1487	0.0	Mus musculus adult retina cDNA, RIKEN full-length enriched library, clone:A930034J01 product:hypothetical protein, full insert sequence	Q8CHR9	298	4e-98	PIH1 domain-containing protein 2	.	.	.	.	pfam08190	PIH1	pre-RNA processing PIH1/Nop17. This domain is involved in pre-rRNA processing. It has has been shown to be required either for nucleolar retention or correct assembly of the box C/D snoRNP in Saccharomyces cerevisiae. The C-terminal region of this family has similarity to the CS domain pfam04969.	GO:0000492|box C/D snoRNP assembly;GO:0006364|rRNA processing;	GO:0005737|cytoplasm;GO:0030529|ribonucleoprotein complex;GO:0097255|R2TP complex;	GO:0017160|Ral GTPase binding;	.	.
ENSMUSG00000000168	944	890	832	870	845.857026864964	793	763	733	1000	1.0583743074016825	0.0818499449661111	0.574723810864731	0.923226547240153	up	no	Dlat	protein_coding	chr9:50634633-50659780:-	gi|257796245|ref|NP_663589.3|	2877	0.0	dihydrolipoyllysine-residue acetyltransferase component of pyruvate dehydrogenase complex, mitochondrial [Mus musculus]	gi|257796244|ref|NM_145614.4|	4035	0.0	Mus musculus dihydrolipoamide S-acetyltransferase (E2 component of pyruvate dehydrogenase complex) (Dlat), mRNA	P08461	106	2e-25	Dihydrolipoyllysine-residue acetyltransferase component of pyruvate dehydrogenase complex, mitochondrial	SPCC794.07	403	9e-126	COG0508	pfam00198	2-oxoacid_dh	2-oxoacid dehydrogenases acyltransferase (catalytic domain). These proteins contain one to three copies of a lipoyl binding domain followed by the catalytic domain.	GO:0006086|acetyl-CoA biosynthetic process from pyruvate;GO:0006006|glucose metabolic process;GO:0030431|sleep;GO:0006099|tricarboxylic acid cycle;	GO:0005759|mitochondrial matrix;GO:0005739|mitochondrion;GO:0043209|myelin sheath;GO:0045254|pyruvate dehydrogenase complex;	GO:0004742|dihydrolipoyllysine-residue acetyltransferase activity;GO:0000166|nucleotide binding;GO:0034604|pyruvate dehydrogenase (NAD+) activity;	K00627	DLAT, aceF, pdhC; pyruvate dehydrogenase E2 component (dihydrolipoamide acetyltransferase) [EC:2.3.1.12]
ENSMUSG00000000171	2284	2407	1718	1730	1765.18583248515	1634	1318	1268	1919	1.3123717162076867	0.392176406827389	0.0423160778993305	0.465062754601265	up	no	Sdhd	protein_coding	chr9:50596357-50603812:-	gi|27229021|ref|NP_080124.1|	691	1e-86	succinate dehydrogenase [ubiquinone] cytochrome b small subunit, mitochondrial [Mus musculus]	gi|257796246|ref|NM_025848.3|	1231	0.0	Mus musculus succinate dehydrogenase complex, subunit D, integral membrane protein (Sdhd), mRNA	Q9CXV1	270	6e-88	Succinate dehydrogenase [ubiquinone] cytochrome b small subunit, mitochondrial	.	.	.	.	pfam05328	CybS	CybS. This family consists of several eukaryotic succinate dehydrogenase [ubiquinone] cytochrome B small subunit, mitochondrial precursor (CybS) proteins. SDHD encodes the small subunit (cybS) of cytochrome b in succinate-ubiquinone oxidoreductase (mitochondrial complex II). Mitochondrial complex II is involved in the Krebs cycle and in the aerobic electron transport chain. It contains four prote…	GO:0071456|cellular response to hypoxia;GO:0050433|regulation of catecholamine secretion;GO:0006099|tricarboxylic acid cycle;	GO:0016021|integral component of membrane;GO:0005740|mitochondrial envelope;GO:0005743|mitochondrial inner membrane;GO:0005749|mitochondrial respiratory chain complex II, succinate dehydrogenase complex (ubiquinone);GO:0005739|mitochondrion;	GO:0020037|heme binding;GO:0046872|metal ion binding;GO:0000104|succinate dehydrogenase activity;GO:0048039|ubiquinone binding;	K00237	SDHD, SDH4; succinate dehydrogenase (ubiquinone) membrane anchor subunit
ENSMUSG00000000182	0	0	0	0	0.125781288769612	0	0	1	0	0.5941692652760509	-0.751054114386904	0.831690673458879	NA	down	no	Fgf23	protein_coding	chr6:127072902-127081408:+	gi|12083589|ref|NP_073148.1|	1200	4e-159	fibroblast growth factor 23 precursor [Mus musculus]	gi|471434825|ref|NM_022657.4|	1814	0.0	Mus musculus fibroblast growth factor 23 (Fgf23), mRNA	Q9EPC2	466	1e-160	Fibroblast growth factor 23	.	.	.	.	pfam00167	FGF	Fibroblast growth factor. Fibroblast growth factors are a family of proteins involved in growth and differentiation in a wide range of contexts. They are found in a wide range of organisms, from nematodes to humans. Most share an internal core region of high similarity, conserved residues in which are involved in binding with their receptors. On binding, they cause dimerization of their tyrosine …	GO:0030154|cell differentiation;GO:0030643|cellular phosphate ion homeostasis;GO:0071354|cellular response to interleukin-6;GO:0044320|cellular response to leptin stimulus;GO:0071374|cellular response to parathyroid hormone stimulus;GO:0071305|cellular response to vitamin D;GO:0000165|MAPK cascade;GO:0030502|negative regulation of bone mineralization;GO:0046888|negative regulation of hormone secr…	GO:0005615|extracellular space;GO:0005622|intracellular;	GO:0005105|type 1 fibroblast growth factor receptor binding;	K04358	FGF; fibroblast growth factor
ENSMUSG00000000183	0	0	0	0	0.125781288769612	0	0	1	0	0.5941692652760509	-0.751054114386904	0.831690673458879	NA	down	no	Fgf6	protein_coding	chr6:127015586-127028187:+	gi|112363076|ref|NP_034334.1|	1021	9e-125	fibroblast growth factor 6 precursor [Mus musculus]	gi|193288|gb|M92416.1|MUSFGFAB	4434	0.0	Mus musculus fibroblast growth factor (Fgf6) mRNA, 3' end	P21658	397	4e-126	Fibroblast growth factor 6	.	.	.	.	pfam00167	FGF	Fibroblast growth factor. Fibroblast growth factors are a family of proteins involved in growth and differentiation in a wide range of contexts. They are found in a wide range of organisms, from nematodes to humans. Most share an internal core region of high similarity, conserved residues in which are involved in binding with their receptors. On binding, they cause dimerization of their tyrosine …	GO:0001525|angiogenesis;GO:0001502|cartilage condensation;GO:0008543|fibroblast growth factor receptor signaling pathway;GO:0045445|myoblast differentiation;GO:0051781|positive regulation of cell division;GO:0008284|positive regulation of cell proliferation;	GO:0005615|extracellular space;GO:0042383|sarcolemma;	.	K04358	FGF; fibroblast growth factor
ENSMUSG00000000184	429	549	391	664	554.492934177268	643	517	591	662	0.8389259517280016	-0.253384618893687	0.283081939640218	0.80659008762462	down	no	Ccnd2	protein_coding	chr6:127125162-127152193:-	gi|6753310|ref|NP_033959.1|	1461	0.0	G1/S-specific cyclin-D2 [Mus musculus]	gi|74181205|dbj|AK147345.1|	6260	0.0	Mus musculus cDNA, RIKEN full-length enriched library, clone:M5C1017E05 product:cyclin D2, full insert sequence	P30280	216	6e-69	G1/S-specific cyclin-D2	YGR108w	63.2	5e-09	COG5024	pfam00134	Cyclin_N	Cyclin, N-terminal domain. Cyclins regulate cyclin dependent kinases (CDKs). Human cyclin-O is a Uracil-DNA glycosylase that is related to other cyclins. Cyclins contain two domains of similar all-alpha fold, of which this family corresponds with the N-terminal domain.	GO:0008344|adult locomotory behavior;GO:0007049|cell cycle;GO:0051301|cell division;GO:0071481|cellular response to X-ray;GO:0007616|long-term memory;GO:0045737|positive regulation of cyclin-dependent protein serine/threonine kinase activity;GO:0001934|positive regulation of protein phosphorylation;GO:0051726|regulation of cell cycle;	GO:0000785|chromatin;GO:0097129|cyclin D2-CDK4 complex;GO:0000307|cyclin-dependent protein kinase holoenzyme complex;GO:0005737|cytoplasm;GO:0005829|cytosol;GO:0031965|nuclear membrane;GO:0005730|nucleolus;GO:0005654|nucleoplasm;GO:0005634|nucleus;	GO:0019901|protein kinase binding;	K10151	CCND2; cyclin D2
ENSMUSG00000000194	1066	949	1185	1089	1124.22156171461	1128	1038	1229	1387	0.8827387796881755	-0.179941516587113	0.192485858268651	0.737003329094073	down	no	Gpr107	protein_coding	chr2:31152316-31218775:+	gi|254692915|ref|NP_848875.2|	2784	0.0	protein GPR107 precursor [Mus musculus]	gi|25168658|emb|AL732572.10|	4532	0.0	Mouse DNA sequence from clone RP23-32C16 on chromosome 2, complete sequence	Q8BUV8	328	4e-108	Protein GPR107	.	.	.	.	pfam06814	Lung_7-TM_R	Lung seven transmembrane receptor. This family represents a conserved region with eukaryotic lung seven transmembrane receptors and related proteins.	GO:0072583|clathrin-mediated endocytosis;	GO:0030136|clathrin-coated vesicle;GO:0005769|early endosome;GO:0005794|Golgi apparatus;GO:0016021|integral component of membrane;	GO:0032050|clathrin heavy chain binding;	.	.
ENSMUSG00000000197	24	43	160	74	70.7737820821997	49	75	109	26	1.110348990556411	0.151013197126735	0.799756835770589	0.969469453507675	up	no	Nalcn	protein_coding	chr14:123276641-123627144:-	gi|755548470|ref|XP_011243398.1|	8867	0.0	PREDICTED: sodium leak channel non-selective protein isoform X4 [Mus musculus]	gi|123173781|ref|NM_177393.4|	7115	0.0	Mus musculus sodium leak channel, non-selective (Nalcn), mRNA	Q8BXR5	3359	0.0	Sodium leak channel non-selective protein	.	.	.	.	pfam00520	Ion_trans	Ion transport protein. This family contains Sodium, Potassium, Calcium ion channels. This family is 6 transmembrane helices in which the last two helices flank a loop which determines ion selectivity. In some sub-families (e.g. Na channels) the domain is repeated four times, whereas in others (e.g. K channels) the protein forms as a tetramer in the membrane. A bacterial structure of the protein i…	GO:0070588|calcium ion transmembrane transport;GO:0006816|calcium ion transport;GO:0034220|ion transmembrane transport;GO:0086010|membrane depolarization during action potential;GO:0071805|potassium ion transmembrane transport;GO:0060075|regulation of resting membrane potential;GO:0035725|sodium ion transmembrane transport;	GO:0016021|integral component of membrane;GO:0005886|plasma membrane;	GO:0005261|cation channel activity;GO:0022840|leak channel activity;GO:0005272|sodium channel activity;GO:0005244|voltage-gated ion channel activity;	.	.
ENSMUSG00000000202	10	13	3	2	5.6720921783401	3	1	4	11	1.5201346735020096	0.604199142212762	0.501166778281801	0.901809116657889	up	no	Btbd17	protein_coding	chr11:114791217-114795945:-	gi|148702498|gb|EDL34445.1|	2457	0.0	RIKEN cDNA 1500005I02, isoform CRA_b, partial [Mus musculus]	gi|37994541|gb|BC060053.1|	3016	0.0	Mus musculus RIKEN cDNA 1500005I02 gene, mRNA (cDNA clone IMAGE:5695380), partial cds	Q9DB72	220	8e-100	BTB/POZ domain-containing protein 17	.	.	.	.	pfam07707	BACK	BTB And C-terminal Kelch. This domain is found associated with pfam00651 and pfam01344. The BACK domain is found juxtaposed to the BTB domain; they are separated by as little as two residues. This family appears to be closely related to the BTB domain (Finn RD, personal observation).	.	GO:0005576|extracellular region;	.	.	.
ENSMUSG00000000204	18	56	19	28	39.4368759451134	67	36	42	49	0.6311525497531512	-0.663939347725208	0.140827630525473	0.679847676918373	down	no	Slfn4	protein_coding	chr11:83175186-83190216:+	gi|84490391|ref|NP_035540.2|	3247	0.0	schlafen 4 [Mus musculus]	gi|28277207|gb|BC044865.1|	3958	0.0	Mus musculus schlafen 4, mRNA (cDNA clone MGC:51546 IMAGE:4459564), complete cds	Q6IEE8	133	1e-31	Schlafen family member 12-like	.	.	.	.	pfam04326	AAA_4	Divergent AAA domain. This family is related to the pfam00004 family, and presumably has the same function (ATP-binding).	.	.	GO:0005524|ATP binding;	.	.
ENSMUSG00000000215	0	0	0	0	0.251562577539225	0	0	2	0	0.3498838871357884	-1.51505186781902	0.667354689839202	NA	down	no	Ins2	protein_coding	chr7:142678656-142743381:-	gi|532015729|ref|XP_005351628.1|	503	8e-62	PREDICTED: insulin isoform X1 [Microtus ochrogaster]	gi|297374795|ref|NM_001185084.1|	552	0.0	Mus musculus insulin II (Ins2), transcript variant 3, mRNA	P01326	100	2e-44	Insulin-2	.	.	.	.	pfam00049	Insulin	Insulin/IGF/Relaxin family. Superfamily includes insulins; relaxins; insulin-like growth factor; and bombyxin. All are secreted regulatory hormones. Disulfide rich, all-alpha fold. Alignment includes B chain, linker (which is processed out of the final product), and A chain.	GO:0000187|activation of MAPK activity;GO:0032148|activation of protein kinase B activity;GO:0006953|acute-phase response;GO:0046631|alpha-beta T cell activation;GO:0060070|canonical Wnt signaling pathway;GO:0006983|ER overload response;GO:0055089|fatty acid homeostasis;GO:0007186|G-protein coupled receptor signaling pathway;GO:0042593|glucose homeostasis;GO:0006006|glucose metabolic process;GO:0…	GO:0005737|cytoplasm;GO:0005829|cytosol;GO:0005576|extracellular region;GO:0005615|extracellular space;GO:0005634|nucleus;GO:0030141|secretory granule;GO:0034774|secretory granule lumen;GO:0005732|small nucleolar ribonucleoprotein complex;	GO:0005179|hormone activity;GO:0042802|identical protein binding;GO:0005158|insulin receptor binding;GO:0005159|insulin-like growth factor receptor binding;GO:0002020|protease binding;	K04526	INS; insulin
ENSMUSG00000000216	41	3	11	4	9.30117031985554	8	5	3	4	2.709403764805744	1.43797540501168	0.0918891168096764	0.59846159476371	up	no	Scnn1g	protein_coding	chr7:121734479-121768475:+	gi|6755414|ref|NP_035456.1|	3244	0.0	amiloride-sensitive sodium channel subunit gamma [Mus musculus]	gi|18204677|gb|BC021338.1|	2991	0.0	Mus musculus sodium channel, nonvoltage-gated 1 gamma, mRNA (cDNA clone MGC:29058 IMAGE:5042876), complete cds	Q9WU39	1254	0.0	Amiloride-sensitive sodium channel subunit gamma	.	.	.	.	pfam00858	ASC	Amiloride-sensitive sodium channel.	GO:0050891|multicellular organismal water homeostasis;GO:0050896|response to stimulus;GO:0050909|sensory perception of taste;GO:0055078|sodium ion homeostasis;GO:0035725|sodium ion transmembrane transport;GO:0006814|sodium ion transport;	GO:0016324|apical plasma membrane;GO:0009897|external side of plasma membrane;GO:0070062|extracellular exosome;GO:0016021|integral component of membrane;GO:0005887|integral component of plasma membrane;GO:0016020|membrane;GO:0034706|sodium channel complex;	GO:0005216|ion channel activity;GO:0015280|ligand-gated sodium channel activity;GO:0050699|WW domain binding;	K04827	SCNN1G; amiloride-sensitive sodium channel subunit gamma
ENSMUSG00000000223	46	61	65	88	78.1931024481775	114	85	96	67	0.7058901126263099	-0.5024844812324	0.121722153800449	0.653098053639972	down	no	Drp2	protein_coding	chrX:134404551-134456573:+	gi|569011258|ref|XP_006528559.1|	5066	0.0	PREDICTED: dystrophin-related protein 2 isoform X2 [Mus musculus]	gi|161016836|ref|NM_010078.3|	6983	0.0	Mus musculus dystrophin related protein 2 (Drp2), mRNA	Q05AA6	838	0.0	Dystrophin-related protein 2	.	.	.	.	pfam09068	EF-hand_2	EF hand. Members of this family adopt a helix-loop-helix motif, as per other EF hand domains. However, since they do not contain the canonical pattern of calcium binding residues found in many EF hand domains, they do not bind calcium ions. The main function of this domain is the provision of specificity in beta-dystroglycan recognition, though in dystrophin it serves an additional role: stabilis…	GO:0007417|central nervous system development;GO:0050808|synapse organization;	GO:0030054|cell junction;GO:0030425|dendrite;GO:0043204|perikaryon;GO:0005886|plasma membrane;GO:0014069|postsynaptic density;GO:0045211|postsynaptic membrane;	GO:0008270|zinc ion binding;	.	.
ENSMUSG00000000244	62	22	29	20	32.2101608617755	15	39	42	32	0.9761054483763908	-0.0348910847712068	0.941393423808457	0.99033654541609	down	no	Tspan32	protein_coding	chr7:143005046-143019644:+	gi|189339194|ref|NP_001121552.1|	1270	1e-170	tetraspanin-32 isoform a [Mus musculus]	gi|85540545|gb|AC015800.13|	4296	0.0	Mus musculus chromosome 7, clone RP23-366M16, complete sequence	Q9JHH2	289	8e-93	Tetraspanin-32	.	.	.	.	pfam00335	Tetraspannin	Tetraspanin family.	GO:0007596|blood coagulation;GO:0007010|cytoskeleton organization;GO:0042832|defense response to protozoan;GO:0007599|hemostasis;GO:0007229|integrin-mediated signaling pathway;GO:0008285|negative regulation of cell proliferation;GO:0030886|negative regulation of myeloid dendritic cell activation;GO:0070527|platelet aggregation;GO:0050688|regulation of defense response to virus;	GO:0009986|cell surface;GO:0070442|integrin alphaIIb-beta3 complex;GO:0005622|intracellular;	.	K17359	TSPAN32; tetraspanin-32
ENSMUSG00000000247	0	4	1	12	2.79694773086232	0	0	3	2	3.6069177280871365	1.85076651637906	0.232048612573073	NA	up	no	Lhx2	protein_coding	chr2:38339281-38369733:+	gi|6754538|ref|NP_034840.1|	1763	0.0	LIM/homeobox protein Lhx2 isoform a [Mus musculus]	gi|594591606|ref|NM_010710.4|	2291	0.0	Mus musculus LIM homeobox protein 2 (Lhx2), transcript variant 1, mRNA	Q9Z0S2	236	7e-81	LIM/homeobox protein Lhx2	ECU03g1170	58.9	6e-09	COG5576	pfam00046	Homeobox	Homeobox domain.	GO:0048646|anatomical structure formation involved in morphogenesis;GO:0048675|axon extension;GO:0007411|axon guidance;GO:0007420|brain development;GO:0021987|cerebral cortex development;GO:0009953|dorsal/ventral pattern formation;GO:0001942|hair follicle development;GO:0045199|maintenance of epithelial cell apical/basal polarity;GO:0007498|mesoderm development;GO:2000678|negative regulation of t…	GO:0005622|intracellular;GO:0005634|nucleus;	GO:0003682|chromatin binding;GO:0043565|sequence-specific DNA binding;GO:0001076|transcription factor activity, RNA polymerase II transcription factor binding;GO:0008270|zinc ion binding;	K09373	LHX2_9; LIM homeobox protein 2/9
ENSMUSG00000000248	4	2	3	2	3.83027772102934	2	5	6	7	0.5350076255275217	-0.902368640322479	0.286953344081366	NA	down	no	Clec2g	protein_coding	chr6:128934381-128984707:+	gi|13386236|ref|NP_081838.1|	1314	4e-173	C-type lectin domain family 2 member G isoform 1 [Mus musculus]	gi|270265911|ref|NM_027562.4|	2463	0.0	Mus musculus C-type lectin domain family 2, member g (Clec2g), transcript variant 1, mRNA	Q9D676	376	2e-130	C-type lectin domain family 2 member G	.	.	.	.	pfam00059	Lectin_C	Lectin C-type domain. This family includes both long and short form C-type	GO:0045671|negative regulation of osteoclast differentiation;	GO:0005615|extracellular space;GO:0016021|integral component of membrane;GO:0005886|plasma membrane;	GO:0030246|carbohydrate binding;GO:0046703|natural killer cell lectin-like receptor binding;	.	.
ENSMUSG00000000253	769	228	515	406	480.433123784484	305	404	357	993	0.9168149914914872	-0.12529746007091	0.748711979083626	0.961085032540063	down	no	Gmpr	protein_coding	chr13:45507444-45553800:+	gi|17975500|ref|NP_079784.1|	1768	0.0	GMP reductase 1 [Mus musculus]	gi|12832223|dbj|AK002326.1|	1542	0.0	Mus musculus adult male kidney cDNA, RIKEN full-length enriched library, clone:0610008E11 product:guanosine monophosphate reductase, full insert sequence	Q9DCZ1	685	0.0	GMP reductase 1	YPO3428	470	4e-162	COG0516	pfam00478	IMPDH	IMP dehydrogenase / GMP reductase domain. This family is involved in biosynthesis of guanosine nucleotide. Members of this family contain a TIM barrel structure. In the inosine monophosphate dehydrogenases 2 CBS domains pfam00571 are inserted in the TIM barrel. This family is a member of the common phosphate binding site TIM barrel family.	GO:0006144|purine nucleobase metabolic process;GO:0015951|purine ribonucleotide interconversion;	GO:0005737|cytoplasm;GO:1902560|GMP reductase complex;	GO:0003920|GMP reductase activity;GO:0046872|metal ion binding;	K00364	E1.7.1.7, guaC; GMP reductase [EC:1.7.1.7]
ENSMUSG00000000266	502	454	407	290	436.133087992126	508	386	451	533	0.8641098511789641	-0.210713366205687	0.270354540329699	0.79716767555226	down	no	Mid2	protein_coding	chrX:140664599-140767715:+	gi|569011311|ref|XP_006528585.1|	3971	0.0	PREDICTED: probable E3 ubiquitin-protein ligase MID2 isoform X1 [Mus musculus]	gi|134023660|ref|NM_011845.2|	5916	0.0	Mus musculus midline 2 (Mid2), mRNA	Q9QUS6	499	4e-172	Probable E3 ubiquitin-protein ligase MID2	.	.	.	.	pfam00622	SPRY	SPRY domain. SPRY Domain is named from SPla and the RYanodine Receptor. Domain of unknown function. Distant homologues are domains in butyrophilin/marenostrin/pyrin homologues.	GO:0045087|innate immune response;GO:0046597|negative regulation of viral entry into host cell;GO:1902187|negative regulation of viral release from host cell;GO:0032897|negative regulation of viral transcription;GO:0010508|positive regulation of autophagy;GO:0043123|positive regulation of I-kappaB kinase/NF-kappaB signaling;GO:0051092|positive regulation of NF-kappaB transcription factor activity…	GO:0005737|cytoplasm;GO:0070062|extracellular exosome;GO:0005874|microtubule;	GO:0016874|ligase activity;GO:0008017|microtubule binding;GO:0051219|phosphoprotein binding;GO:0046982|protein heterodimerization activity;GO:0042803|protein homodimerization activity;GO:0008270|zinc ion binding;	K10647	TRIM1, MID2; midline 2 [EC:2.3.2.27]
ENSMUSG00000000275	1356	1286	1574	1514	1433.90237921543	1589	1300	1535	1369	0.9689624409364654	-0.0454873501189114	0.784918325680154	0.96663070893787	down	no	Trim25	protein_coding	chr11:88999376-89020293:+	gi|148683922|gb|EDL15869.1|	3393	0.0	tripartite motif protein 25, isoform CRA_b [Mus musculus]	gi|145207947|ref|NM_009546.2|	5563	0.0	Mus musculus tripartite motif-containing 25 (Trim25), mRNA	Q61510	1304	0.0	E3 ubiquitin/ISG15 ligase TRIM25	.	.	.	.	pfam00622	SPRY	SPRY domain. SPRY Domain is named from SPla and the RYanodine Receptor. Domain of unknown function. Distant homologues are domains in butyrophilin/marenostrin/pyrin homologues.	GO:0051607|defense response to virus;GO:0036503|ERAD pathway;GO:0045087|innate immune response;GO:0046597|negative regulation of viral entry into host cell;GO:1902187|negative regulation of viral release from host cell;GO:0043123|positive regulation of I-kappaB kinase/NF-kappaB signaling;GO:0051092|positive regulation of NF-kappaB transcription factor activity;GO:0051091|positive regulation of se…	GO:0005913|cell-cell adherens junction;GO:0005737|cytoplasm;GO:0005654|nucleoplasm;	GO:0016881|acid-amino acid ligase activity;GO:0098641|cadherin binding involved in cell-cell adhesion;GO:0044822|poly(A) RNA binding;GO:1904264|ubiquitin protein ligase activity involved in ERAD pathway;GO:0004842|ubiquitin-protein transferase activity;GO:0008270|zinc ion binding;	K10652	TRIM25, EFP; tripartite motif-containing protein 25 [EC:2.3.2.27]
ENSMUSG00000000276	230	263	264	182	246.698851780052	281	247	241	275	0.8820556883540449	-0.181058352056949	0.36389092012531	0.850467574121248	down	no	Dgke	protein_coding	chr11:89035179-89066850:-	gi|9506541|ref|NP_062378.1|	2970	0.0	diacylglycerol kinase epsilon [Mus musculus]	gi|19772828|emb|AL646096.8|	5734	0.0	Mouse DNA sequence from clone RP23-176J13 on chromosome 11, complete sequence	Q9R1C6	1126	0.0	Diacylglycerol kinase epsilon	.	.	.	.	pfam00609	DAGK_acc	Diacylglycerol kinase accessory domain. Diacylglycerol (DAG) is a second messenger that acts as a protein kinase C activator. This domain is assumed to be an accessory domain: its function is unknown.	GO:0035556|intracellular signal transduction;GO:0007205|protein kinase C-activating G-protein coupled receptor signaling pathway;	GO:0005737|cytoplasm;GO:0016021|integral component of membrane;GO:0016020|membrane;	GO:0005524|ATP binding;GO:0004143|diacylglycerol kinase activity;GO:0046872|metal ion binding;	K00901	dgkA, DGK; diacylglycerol kinase (ATP) [EC:2.7.1.107]
ENSMUSG00000000278	2632	1299	1671	1412	1467.96474793762	1018	1135	1331	1480	1.3641701113033147	0.448023558901133	0.0426998453161054	0.468707098646975	up	no	Scpep1	protein_coding	chr11:88924020-88955465:-	gi|253970508|ref|NP_083299.3|	2252	0.0	retinoid-inducible serine carboxypeptidase precursor [Mus musculus]	gi|253970507|ref|NM_029023.3|	2074	0.0	Mus musculus serine carboxypeptidase 1 (Scpep1), mRNA	Q920A5	859	0.0	Retinoid-inducible serine carboxypeptidase	SPAC19G12.10c_2	108	2e-24	COG2939	pfam00450	Peptidase_S10	Serine carboxypeptidase.	GO:0045776|negative regulation of blood pressure;GO:0045909|positive regulation of vasodilation;GO:0051603|proteolysis involved in cellular protein catabolic process;GO:0042573|retinoic acid metabolic process;	GO:0005829|cytosol;GO:0070062|extracellular exosome;	GO:0004185|serine-type carboxypeptidase activity;	K09646	SCPEP1; serine carboxypeptidase 1 [EC:3.4.16.-]
ENSMUSG00000000282	491	418	698	630	606.357911908692	618	458	726	884	0.8307028645167943	-0.267595565600344	0.243657630434531	0.778829996116817	down	no	Mnt	protein_coding	chr11:74830920-74845725:+	gi|162287033|ref|NP_034943.3|	1265	7e-154	max-binding protein MNT [Mus musculus]	gi|162287032|ref|NM_010813.3|	4586	0.0	Mus musculus max binding protein (Mnt), mRNA	O08789	257	1e-71	Max-binding protein MNT	.	.	.	.	pfam00010	HLH	Helix-loop-helix DNA-binding domain.	GO:0007569|cell aging;GO:2001234|negative regulation of apoptotic signaling pathway;GO:0000122|negative regulation of transcription from RNA polymerase II promoter;GO:0051726|regulation of cell cycle;GO:0006355|regulation of transcription, DNA-templated;GO:0006351|transcription, DNA-templated;	GO:0005634|nucleus;	GO:0003682|chromatin binding;GO:0003677|DNA binding;GO:0000977|RNA polymerase II regulatory region sequence-specific DNA binding;GO:0003700|transcription factor activity, sequence-specific DNA binding;GO:0001227|transcriptional repressor activity, RNA polymerase II transcription regulatory region sequence-specific binding;	K09115	MNT, ROX; MAX-binding protein
ENSMUSG00000000290	257	165	181	240	210.888045396358	186	207	275	183	0.9576242900580721	-0.0624683483057316	0.80198605041846	0.969763890555965	down	no	Itgb2	protein_coding	chr10:77530252-77565708:+	gi|111607447|ref|NP_032430.2|	3819	0.0	integrin beta-2 precursor [Mus musculus]	gi|145966904|ref|NM_008404.4|	2862	0.0	Mus musculus integrin beta 2 (Itgb2), mRNA	P11835	412	1e-129	Integrin beta-2	.	.	.	.	pfam00362	Integrin_beta	Integrin, beta chain. Integrins have been found in animals and their homologues have also been found in cyanobacteria, probably due to horizontal gene transfer. The sequences repeats have been trimmed due to an overlap with EGF.	GO:0050798|activated T cell proliferation;GO:0007155|cell adhesion;GO:0007160|cell-matrix adhesion;GO:0045123|cellular extravasation;GO:0071404|cellular response to low-density lipoprotein particle stimulus;GO:0034113|heterotypic cell-cell adhesion;GO:0007229|integrin-mediated signaling pathway;GO:0007159|leukocyte cell-cell adhesion;GO:0030593|neutrophil chemotaxis;GO:0006909|phagocytosis;GO:004…	GO:0009986|cell surface;GO:0070062|extracellular exosome;GO:1903561|extracellular vesicle;GO:0034687|integrin alphaL-beta2 complex;GO:0016020|membrane;GO:0045121|membrane raft;GO:0043235|receptor complex;	GO:0050839|cell adhesion molecule binding;GO:0001948|glycoprotein binding;GO:0030369|ICAM-3 receptor activity;GO:0046872|metal ion binding;GO:0019901|protein kinase binding;	K06464	ITGB2; integrin beta 2
ENSMUSG00000000295	565	1774	567	523	773.789701137821	800	683	700	497	1.2721443073712766	0.347262333924326	0.420083809283615	0.873061065118815	up	no	Hddc2	protein_coding	chr10:31313383-31328204:+	gi|75832031|ref|NP_081444.1|	995	1e-133	HD domain-containing protein 2 [Mus musculus]	gi|74148114|dbj|AK161186.1|	2775	0.0	Mus musculus 0 day neonate head cDNA, RIKEN full-length enriched library, clone:4832417C02 product:hypothetical protein, full insert sequence	Q3SXD3	216	3e-97	HD domain-containing protein 2	SPCC4G3.17	168	6e-50	COG1896	pfam13023	HD_3	HD domain. HD domains are metal dependent phosphohydrolases.	.	GO:0070062|extracellular exosome;GO:0005739|mitochondrion;	.	K07023	K07023; putative hydrolases of HD superfamily
ENSMUSG00000000296	202	691	297	273	371.804550169121	325	408	385	354	0.9890135324687993	-0.0159378336683342	0.967923377497097	0.994090944801403	down	no	Tpd52l1	protein_coding	chr10:31332376-31445958:-	gi|568965335|ref|XP_006512766.1|	1273	3e-171	PREDICTED: tumor protein D53 isoform X1 [Mus musculus]	gi|6678408|ref|NM_009413.1|	1267	0.0	Mus musculus tumor protein D52-like 1 (Tpd52l1), mRNA	O54818	229	7e-72	Tumor protein D53	.	.	.	.	pfam04201	TPD52	tumor protein D52 family. The hD52 gene was originally identified through its elevated expression level in human breast carcinoma. Cloning of D52 homologues from other species has indicated that D52 may play roles in calcium-mediated signal transduction and cell proliferation. Two human homologues of hD52, hD53 and hD54, have also been identified, demonstrating the existence of a novel gene/prote…	GO:0000086|G2/M transition of mitotic cell cycle;GO:2001235|positive regulation of apoptotic signaling pathway;GO:0046330|positive regulation of JNK cascade;GO:0043406|positive regulation of MAP kinase activity;	GO:0005737|cytoplasm;GO:0005769|early endosome;GO:0048471|perinuclear region of cytoplasm;	GO:0042802|identical protein binding;GO:0046982|protein heterodimerization activity;GO:0042803|protein homodimerization activity;	.	.
ENSMUSG00000000301	97	88	55	59	63.4359374439301	45	48	47	76	1.365151914642318	0.449061503750396	0.131319988000494	0.667101203106533	up	no	Pemt	protein_coding	chr11:59970614-60046489:-	gi|585866350|ref|NP_001276940.1|	1166	1e-158	phosphatidylethanolamine N-methyltransferase isoform a [Mus musculus]	gi|586597890|ref|NM_008819.3|	1003	0.0	Mus musculus phosphatidylethanolamine N-methyltransferase (Pemt), transcript variant 2, mRNA	Q61907	377	2e-130	Phosphatidylethanolamine N-methyltransferase	.	.	.	.	pfam04191	PEMT	Phospholipid methyltransferase. The S. cerevisiae phospholipid methyltransferase (EC:2.1.1.16) has a broad substrate specificity of unsaturated phospholipids.	GO:0006650|glycerophospholipid metabolic process;GO:0008285|negative regulation of cell proliferation;GO:0006656|phosphatidylcholine biosynthetic process;GO:0050747|positive regulation of lipoprotein metabolic process;GO:1903955|positive regulation of protein targeting to mitochondrion;GO:0043200|response to amino acid;GO:0042493|response to drug;GO:0045471|response to ethanol;GO:0033273|response…	GO:0031526|brush border membrane;GO:0005789|endoplasmic reticulum membrane;GO:0016021|integral component of membrane;GO:0005740|mitochondrial envelope;GO:0031966|mitochondrial membrane;GO:0005739|mitochondrion;GO:0042383|sarcolemma;	GO:0080101|phosphatidyl-N-dimethylethanolamine N-methyltransferase activity;GO:0000773|phosphatidyl-N-methylethanolamine N-methyltransferase activity;GO:0008429|phosphatidylethanolamine binding;GO:0004608|phosphatidylethanolamine N-methyltransferase activity;GO:0008757|S-adenosylmethionine-dependent methyltransferase activity;	K00551	PEMT; phosphatidylethanolamine N-methyltransferase [EC:2.1.1.17]
ENSMUSG00000000303	2448	5483	2297	1120	2636.25019230613	2589	2466	2217	2376	1.1644103850677476	0.219599611645565	0.591734607455667	0.927715235123358	up	no	Cdh1	protein_coding	chr8:106603351-106670246:+	gi|6753374|ref|NP_033994.1|	4109	0.0	cadherin-1 precursor [Mus musculus]	gi|118129809|ref|NM_009864.2|	4413	0.0	Mus musculus cadherin 1 (Cdh1), mRNA	P09803	430	6e-143	Cadherin-1	.	.	.	.	pfam08758	Cadherin_pro	Cadherin prodomain like. Cadherins are a family of proteins that mediate calcium dependent cell-cell adhesion. They are activated through cleavage of a prosequence in the late Golgi. This domain corresponds to the folded region of the prosequence, and is termed the prodomain. The prodomain shows structural resemblance to the cadherin domain, but lacks all the features known to be important for ca…	GO:0034332|adherens junction organization;GO:0070830|bicellular tight junction assembly;GO:0016339|calcium-dependent cell-cell adhesion via plasma membrane cell adhesion molecules;GO:0071230|cellular response to amino acid stimulus;GO:0071681|cellular response to indole-3-methanol;GO:0071285|cellular response to lithium ion;GO:0090102|cochlea development;GO:0046697|decidualization;GO:0007566|embr…	GO:0015629|actin cytoskeleton;GO:0005912|adherens junction;GO:0016235|aggresome;GO:0043296|apical junction complex;GO:0045177|apical part of cell;GO:0030424|axon;GO:0043679|axon terminus;GO:0016323|basolateral plasma membrane;GO:0016342|catenin complex;GO:0030054|cell junction;GO:0071944|cell periphery;GO:0009986|cell surface;GO:0005913|cell-cell adherens junction;GO:0005911|cell-cell junction;GO…	GO:0045294|alpha-catenin binding;GO:0030506|ankyrin binding;GO:0008013|beta-catenin binding;GO:0098641|cadherin binding involved in cell-cell adhesion;GO:0005509|calcium ion binding;GO:0050839|cell adhesion molecule binding;GO:0008092|cytoskeletal protein binding;GO:0045295|gamma-catenin binding;GO:0001948|glycoprotein binding;GO:0032794|GTPase activating protein binding;GO:0019904|protein domain…	K05689	CDHE, CDH1; cadherin 1, type 1, E-cadherin
ENSMUSG00000000305	205	70	95	111	104.939783840193	59	87	95	139	1.2243637575825312	0.292032245363188	0.403850641546621	0.868321824545949	up	no	Cdh4	protein_coding	chr2:179442431-179899373:+	gi|6753376|ref|NP_033997.1|	4382	0.0	cadherin-4 precursor [Mus musculus]	gi|161484623|ref|NM_009867.2|	6341	0.0	Mus musculus cadherin 4 (Cdh4), mRNA	P39038	217	2e-63	Cadherin-4	.	.	.	.	pfam01049	Cadherin_C	Cadherin cytoplasmic region. Cadherins are vital in cell-cell adhesion during tissue differentiation. Cadherins are linked to the cytoskeleton by catenins. Catenins bind to the cytoplasmic tail of the cadherin. Cadherins cluster to form foci of homophilic binding units. A key determinant to the strength of the binding that it is mediated by cadherins is the juxtamembrane region of the cadherin. T…	GO:0007411|axon guidance;GO:0007157|heterophilic cell-cell adhesion via plasma membrane cell adhesion molecules;GO:0007156|homophilic cell adhesion via plasma membrane adhesion molecules;GO:0045773|positive regulation of axon extension;	GO:0005887|integral component of plasma membrane;GO:0005886|plasma membrane;	GO:0005509|calcium ion binding;	K06797	CDH4; cadherin 4, type 1, R-cadherin
ENSMUSG00000000308	796	410	95	67	265.727788908557	125	199	266	231	1.5721220591222085	0.652713232389255	0.2771216833405	0.802126212620078	up	no	Ckmt1	protein_coding	chr2:121357714-121363737:+	gi|148696104|gb|EDL28051.1|	2047	0.0	creatine kinase, mitochondrial 1, ubiquitous, isoform CRA_c, partial [Mus musculus]	gi|118129846|ref|NM_009897.2|	1589	0.0	Mus musculus creatine kinase, mitochondrial 1, ubiquitous (Ckmt1), mRNA	P30275	185	7e-55	Creatine kinase U-type, mitochondrial	SA0482	96.7	4e-21	COG3869	pfam00217	ATP-gua_Ptrans	ATP:guanido phosphotransferase, C-terminal catalytic domain. The substrate binding site is located in the cleft between N and C-terminal domains, but most of the catalytic residues are found in the larger C-terminal domain.	GO:0043066|negative regulation of apoptotic process;GO:0032091|negative regulation of protein binding;	GO:0070062|extracellular exosome;GO:0005743|mitochondrial inner membrane;GO:0005739|mitochondrion;GO:0043209|myelin sheath;	GO:0005524|ATP binding;GO:0004111|creatine kinase activity;	K00933	E2.7.3.2; creatine kinase [EC:2.7.3.2]
ENSMUSG00000000317	273	363	294	344	337.182660651238	369	275	381	416	0.8820633711049661	-0.181045786162833	0.369854779739087	0.85276904383365	down	no	Bcl6b	protein_coding	chr11:70224128-70229798:-	gi|6671616|ref|NP_031554.1|	2248	0.0	B-cell CLL/lymphoma 6 member B protein [Mus musculus]	gi|294862294|ref|NM_007528.3|	3366	0.0	Mus musculus B cell CLL/lymphoma 6, member B (Bcl6b), mRNA	O88282	211	4e-65	B-cell CLL/lymphoma 6 member B protein	.	.	.	.	pfam00651	BTB	BTB/POZ domain. The BTB (for BR-C, ttk and bab) or POZ (for Pox virus and Zinc finger) domain is present near the N-terminus of a fraction of zinc finger (pfam00096) proteins and in proteins that contain the pfam01344 motif such as Kelch and a family of pox virus proteins. The BTB/POZ domain mediates homomeric dimerization and in some instances heteromeric dimerization. The structure of the dimer…	GO:0030099|myeloid cell differentiation;GO:0000122|negative regulation of transcription from RNA polymerase II promoter;GO:0050767|regulation of neurogenesis;	GO:0005634|nucleus;	GO:0003677|DNA binding;GO:0046872|metal ion binding;GO:0000977|RNA polymerase II regulatory region sequence-specific DNA binding;GO:0001227|transcriptional repressor activity, RNA polymerase II transcription regulatory region sequence-specific binding;	.	.
ENSMUSG00000000318	134	46	104	169	137.714537744374	126	203	200	110	0.6716206862688481	-0.57428142816532	0.161547680325791	0.70745564916676	down	no	Clec10a	protein_coding	chr11:70156197-70170834:+	gi|74218091|dbj|BAE42024.1|	1482	0.0	unnamed protein product [Mus musculus]	gi|74183711|dbj|AK140762.1|	2330	0.0	Mus musculus 16 days embryo head cDNA, RIKEN full-length enriched library, clone:C130009H23 product:macrophage galactose N-acetyl-galactosamine specific lectin 1, full insert sequence	P49300	229	1e-73	C-type lectin domain family 10 member A	.	.	.	.	pfam03954	Lectin_N	Hepatic lectin, N-terminal domain.	GO:0002248|connective tissue replacement involved in inflammatory response wound healing;	GO:0016021|integral component of membrane;	GO:0030246|carbohydrate binding;	K06721	CLEC10A, CLECSF13, CLECSF14; C-type lectin domain family 10 member A
ENSMUSG00000000320	315	177	215	182	238.103291822285	188	249	290	313	0.8271138558649739	-0.273842158494745	0.249956060533963	0.782620744334342	down	no	Alox12	protein_coding	chr11:70241457-70255353:-	gi|31542127|ref|NP_031466.2|	3382	0.0	arachidonate 12-lipoxygenase, 12S-type [Mus musculus]	gi|145966724|ref|NM_007440.4|	2989	0.0	Mus musculus arachidonate 12-lipoxygenase (Alox12), mRNA	P39655	1307	0.0	Arachidonate 12-lipoxygenase, 12S-type	.	.	.	.	pfam00305	Lipoxygenase	Lipoxygenase.	GO:0007568|aging;GO:0019369|arachidonic acid metabolic process;GO:0071396|cellular response to lipid;GO:0061436|establishment of skin barrier;GO:0019395|fatty acid oxidation;GO:0051122|hepoxilin biosynthetic process;GO:1901751|leukotriene A4 metabolic process;GO:0043651|linoleic acid metabolic process;GO:2001303|lipoxin A4 biosynthetic process;GO:2001306|lipoxin B4 biosynthetic process;GO:0019372…	GO:0005737|cytoplasm;GO:0005829|cytosol;GO:0070062|extracellular exosome;GO:0016020|membrane;GO:0042383|sarcolemma;	GO:0004052|arachidonate 12-lipoxygenase activity;GO:0047977|hepoxilin-epoxide hydrolase activity;GO:0005506|iron ion binding;GO:0016165|linoleate 13S-lipoxygenase activity;	K00458	ALOX12; arachidonate 12-lipoxygenase [EC:1.13.11.31]
ENSMUSG00000000325	73	115	146	152	149.344784204488	91	88	404	127	0.6813879274637329	-0.553451708272733	0.264037538146285	0.792597815394351	down	no	Arvcf	protein_coding	chr16:18348182-18407076:+	gi|148665105|gb|EDK97521.1|	4434	0.0	armadillo repeat gene deleted in velo-cardio-facial syndrome, isoform CRA_b, partial [Mus musculus]	gi|433809356|ref|NM_001272029.1|	4698	0.0	Mus musculus armadillo repeat gene deleted in velo-cardio-facial syndrome (Arvcf), transcript variant 3, mRNA	P98203	47.0	3e-39	Armadillo repeat protein deleted in velo-cardio-facial syndrome homolog	.	.	.	.	pfam00514	Arm	Armadillo/beta-catenin-like repeat. Approx. 40 amino acid repeat. Tandem repeats form super-helix of helices that is proposed to mediate interaction of beta-catenin with its ligands. CAUTION: This family does not contain all known armadillo repeats.	GO:0016339|calcium-dependent cell-cell adhesion via plasma membrane cell adhesion molecules;GO:0007275|multicellular organismal development;GO:0016337|single organismal cell-cell adhesion;	GO:0005737|cytoplasm;GO:0005634|nucleus;GO:0005886|plasma membrane;	.	.	.
ENSMUSG00000000326	273	314	352	156	226.79713439561	197	192	157	186	1.4552154444319279	0.541232759734192	0.0519962182066729	0.503948244312679	up	no	Comt	protein_coding	chr16:18406886-18426852:-	gi|161484634|ref|NP_031770.2|	1278	7e-170	catechol O-methyltransferase [Mus musculus]	gi|161484637|ref|NM_001111063.1|	1978	0.0	Mus musculus catechol-O-methyltransferase (Comt), transcript variant 3, mRNA	O88587	303	2e-101	Catechol O-methyltransferase	SPBC119.03	143	2e-37	COG4122	pfam01596	Methyltransf_3	O-methyltransferase. Members of this family are O-methyltransferases. The family includes catechol o-methyltransferase, caffeoyl-CoA O-methyltransferase, and a family of bacterial O-methyltransferases that may be involved in antibiotic production.	GO:0009712|catechol-containing compound metabolic process;GO:0016036|cellular response to phosphate starvation;GO:0032502|developmental process;GO:0042420|dopamine catabolic process;GO:0042417|dopamine metabolic process;GO:0008210|estrogen metabolic process;GO:0007565|female pregnancy;GO:0007612|learning;GO:0048609|multicellular organismal reproductive process;GO:0045963|negative regulation of do…	GO:0030424|axon;GO:0044297|cell body;GO:0005829|cytosol;GO:0043197|dendritic spine;GO:0070062|extracellular exosome;GO:0016021|integral component of membrane;GO:0016020|membrane;GO:0005739|mitochondrion;GO:0045211|postsynaptic membrane;	GO:0016206|catechol O-methyltransferase activity;GO:0000287|magnesium ion binding;	K00545	COMT; catechol O-methyltransferase [EC:2.1.1.6]
ENSMUSG00000000339	203	291	223	301	260.209957256966	253	182	251	403	0.9478420049147692	-0.0772814974962761	0.769004115014212	0.964079582872339	down	no	Rtca	protein_coding	chr3:116488963-116508208:-	gi|625236815|ref|XP_007609607.1|	1997	0.0	PREDICTED: LOW QUALITY PROTEIN: RNA 3'-terminal phosphate cyclase isoform X2 [Cricetulus griseus]	gi|254587957|ref|NM_025517.3|	1561	0.0	Mus musculus RNA 3'-terminal phosphate cyclase (Rtca), mRNA	Q9D7H3	241	7e-77	RNA 3'-terminal phosphate cyclase	PAE3596	260	1e-80	COG0430	pfam01137	RTC	RNA 3'-terminal phosphate cyclase. RNA cyclases are a family of RNA-modifying enzymes that are conserved in all cellular organisms. They catalyse the ATP-dependent conversion of the 3'-phosphate to the 2',3'-cyclic phosphodiester at the end of RNA, in a reaction involving formation of the covalent AMP-cyclase intermediate. The structure of RTC demonstrates that RTCs are comprised two domain. The …	GO:0006396|RNA processing;	GO:0005654|nucleoplasm;GO:0005634|nucleus;	GO:0005524|ATP binding;GO:0044822|poly(A) RNA binding;GO:0003723|RNA binding;GO:0003963|RNA-3'-phosphate cyclase activity;	K01974	RTCA, rtcA; RNA 3'-terminal phosphate cyclase (ATP) [EC:6.5.1.4]
ENSMUSG00000000340	680	1106	634	641	885.718027197404	954	1012	1116	905	0.754368207842205	-0.40665921865547	0.129564842077238	0.665215103973776	down	no	Dbt	protein_coding	chr3:116513070-116549981:+	gi|170172520|ref|NP_034152.2|	2351	0.0	lipoamide acyltransferase component of branched-chain alpha-keto acid dehydrogenase complex, mitochondrial [Mus musculus]	gi|170172519|ref|NM_010022.3|	3292	0.0	Mus musculus dihydrolipoamide branched chain transacylase E2 (Dbt), mRNA	P53395	269	6e-103	Lipoamide acyltransferase component of branched-chain alpha-keto acid dehydrogenase complex, mitochondrial	BH0215	254	6e-74	COG0508	pfam00198	2-oxoacid_dh	2-oxoacid dehydrogenases acyltransferase (catalytic domain). These proteins contain one to three copies of a lipoyl binding domain followed by the catalytic domain.	GO:0008152|metabolic process;	GO:0042645|mitochondrial nucleoid;GO:0005739|mitochondrion;	GO:0043754|dihydrolipoyllysine-residue (2-methylpropanoyl)transferase activity;GO:0031625|ubiquitin protein ligase binding;	K09699	DBT, bkdB; 2-oxoisovalerate dehydrogenase E2 component (dihydrolipoyl transacylase) [EC:2.3.1.168]
ENSMUSG00000000346	3196	3521	2863	2265	2749.16991485587	2572	2585	2588	2482	1.1283942767243134	0.174271253628828	0.380109666420341	0.857095067876409	up	no	Dazap2	protein_coding	chr15:100615628-100620731:+	gi|40789073|dbj|BAA06545.2|	634	1e-75	KIAA0058 [Homo sapiens]	gi|12832693|dbj|AK002595.1|	1823	0.0	Mus musculus adult male kidney cDNA, RIKEN full-length enriched library, clone:0610012F12 product:proline rich protein expressed in brain, full insert sequence	Q9DCP9	239	2e-73	DAZ-associated protein 2	.	.	.	.	pfam11029	DAZAP2	DAZ associated protein 2 (DAZAP2). DAZ associated protein 2 has a highly conserved sequence throughout evolution including a conserved polyproline region and several SH2/SH3 binding sites. It occurs as a single copy gene with a four-exon organisation and is located on chromosome 12. It encodes a ubiquitously expressed protein and binds to DAZ and DAZL1 through DAZ repeats.	.	GO:0005737|cytoplasm;GO:0005634|nucleus;GO:0005667|transcription factor complex;	GO:0050699|WW domain binding;	.	.
ENSMUSG00000000355	799	985	553	613	730.370546459877	889	653	642	734	0.9967900932183533	-0.00463836494416424	0.984824811988868	0.996583536128496	down	no	Mcts1	protein_coding	chrX:38600578-38613426:+	gi|556716146|ref|XP_005953999.1|	972	5e-130	PREDICTED: malignant T-cell-amplified sequence 1-like isoform X1 [Pantholops hodgsonii]	gi|146141149|ref|NM_026902.3|	780	0.0	Mus musculus malignant T cell amplified sequence 1 (Mcts1), mRNA	Q4G009	275	9e-92	Malignant T-cell-amplified sequence 1	YER007c-a	103	9e-27	COG2016	pfam01472	PUA	PUA domain. The PUA domain named after Pseudouridine synthase and Archaeosine transglycosylase, was detected in archaeal and eukaryotic pseudouridine synthases, archaeal archaeosine synthases, a family of predicted ATPases that may be involved in RNA modification, a family of predicted archaeal and bacterial rRNA methylases. Additionally, the PUA domain was detected in a family of eukaryotic prot…	GO:0007049|cell cycle;GO:0006974|cellular response to DNA damage stimulus;GO:0001731|formation of translation preinitiation complex;GO:0002192|IRES-dependent translational initiation;GO:0008284|positive regulation of cell proliferation;GO:0040008|regulation of growth;GO:0006355|regulation of transcription, DNA-templated;GO:0032790|ribosome disassembly;GO:0006351|transcription, DNA-templated;	GO:0005737|cytoplasm;GO:0005886|plasma membrane;	GO:0003743|translation initiation factor activity;	K07575	K07575; PUA domain protein
ENSMUSG00000000359	220	171	263	211	226.749264663649	214	166	261	341	0.8760177288826217	-0.190968027444225	0.387681785938543	0.859727868998411	down	no	Rem1	protein_coding	chr2:152626951-152635198:+	gi|6677713|ref|NP_033073.1|	1289	1e-172	GTP-binding protein REM 1 [Mus musculus]	gi|142368615|ref|NM_009047.5|	1603	0.0	Mus musculus rad and gem related GTP binding protein 1 (Rem1), mRNA	O35929	247	3e-76	GTP-binding protein REM 1	.	.	.	.	pfam00071	Ras	Ras family. Includes sub-families Ras, Rab, Rac, Ral, Ran, Rap Ypt1 and more. Shares P-loop motif with GTP_EFTU, arf and myosin_head. See pfam00009 pfam00025, pfam00063. As regards Rab GTPases, these are important regulators of vesicle formation, motility and fusion. They share a fold in common with all Ras GTPases: this is a six-stranded beta-sheet surrounded by five alpha-helices.	GO:0007264|small GTPase mediated signal transduction;	GO:0005622|intracellular;GO:0016020|membrane;	GO:0005525|GTP binding;	K07847	REM1; Rad and Gem related GTP binding protein 1
ENSMUSG00000000365	7	13	4	3	12.2454800269225	11	25	22	10	0.37952489872477185	-1.39773355815724	0.0346189761059199	0.434504599207574	down	yes	Rnf17	protein_coding	chr14:56402697-56525032:+	gi|74271882|ref|NP_001028215.1|	8428	0.0	RING finger protein 17 [Mus musculus]	gi|74271881|ref|NM_001033043.1|	5148	0.0	Mus musculus ring finger protein 17 (Rnf17), mRNA	Q99MV7	3241	0.0	RING finger protein 17	.	.	.	.	pfam00567	TUDOR	Tudor domain.	GO:0007275|multicellular organismal development;GO:0007286|spermatid development;	GO:0005737|cytoplasm;GO:0005634|nucleus;	GO:0042803|protein homodimerization activity;GO:0008270|zinc ion binding;	K18405	TDRD1_4_6_7; tudor domain-containing protein 1/4/6/7
ENSMUSG00000000374	588	604	596	610	646.901536970332	647	584	686	912	0.8412061493976809	-0.249468698368417	0.112296773356775	0.635482340035953	down	no	Trappc10	protein_coding	chr10:78186725-78244641:-	gi|124486684|ref|NP_001074524.1|	6693	0.0	trafficking protein particle complex subunit 10 [Mus musculus]	gi|124486683|ref|NM_001081055.1|	5047	0.0	Mus musculus trafficking protein particle complex 10 (Trappc10), mRNA	Q3TLI0	333	3e-122	Trafficking protein particle complex subunit 10	.	.	.	.	pfam12584	TRAPPC10	Trafficking protein particle complex subunit 10, TRAPPC10. This domain forms part of the TRAPP complex for mediating vesicle docking and fusion in the Golgi apparatus. The fungal version is referred to as Trs130, and an alternative vertebrate alias is TMEM1.	GO:0034498|early endosome to Golgi transport;GO:0006891|intra-Golgi vesicle-mediated transport;	GO:0005829|cytosol;GO:1990071|TRAPPII protein complex;	.	.	.
ENSMUSG00000000378	600	644	584	630	604.694998969836	588	489	526	833	1.006291211603319	0.00904786850252814	0.959780729440412	0.992669088707658	up	no	Ccm2	protein_coding	chr11:6546887-6596744:+	gi|22122481|ref|NP_666126.1|	2185	0.0	cerebral cavernous malformations protein 2 homolog isoform 1 [Mus musculus]	gi|298493205|ref|NM_146014.3|	1858	0.0	Mus musculus cerebral cavernous malformation 2 (Ccm2), transcript variant 1, mRNA	Q8K2Y9	214	2e-66	Cerebral cavernous malformations protein 2 homolog	.	.	.	.	pfam10480	ICAP-1_inte_bdg	Beta-1 integrin binding protein. ICAP-1 is a serine/threonine-rich protein that binds to the cytoplasmic domains of beta-1 integrins in a highly specific manner, binding to a NPXY sequence motif on the beta-1 integrin. The cytoplasmic domains of integrins are essential for cell adhesion, and the fact that phosphorylation of ICAP-1 by interaction with the cell-matrix implies an important role of I…	GO:0001568|blood vessel development;GO:0060837|blood vessel endothelial cell differentiation;GO:0045216|cell-cell junction organization;GO:0001885|endothelial cell development;GO:0061154|endothelial tube morphogenesis;GO:0007507|heart development;GO:0001701|in utero embryonic development;GO:0048839|inner ear development;GO:0035264|multicellular organism growth;GO:0060039|pericardium development;G…	GO:0005737|cytoplasm;GO:0043234|protein complex;	.	.	.
ENSMUSG00000000384	808	770	926	818	789.95273056028	836	549	684	1025	1.070965629323362	0.0989121801811461	0.571050379287061	0.921361611332423	up	no	Tbrg4	protein_coding	chr11:6615598-6626067:-	gi|148669288|gb|EDL01235.1|	3185	0.0	mCG21397, isoform CRA_a, partial [Mus musculus]	gi|194394226|ref|NM_001130457.1|	2347	0.0	Mus musculus transforming growth factor beta regulated gene 4 (Tbrg4), transcript variant 2, mRNA	Q91YM4	202	8e-60	Protein TBRG4	.	.	.	.	pfam08368	FAST_2	FAST kinase-like protein, subdomain 2. This family represents a conserved region of eukaryotic Fas-activated serine/threonine (FAST) kinases (EC:2.7.1.-) that contains several conserved leucine residues. FAST kinase is rapidly activated during Fas-mediated apoptosis, when it phosphorylates TIA-1, a nuclear RNA-binding protein that has been implicated as an effector of apoptosis. Note that many fa…	GO:0045333|cellular respiration;	GO:0005739|mitochondrion;	GO:0044822|poly(A) RNA binding;GO:0004672|protein kinase activity;	.	.
ENSMUSG00000000385	2270	1252	3124	1079	1403.49137092844	910	902	1007	912	1.9841129271695754	0.988494140054981	0.00138545847119277	0.0872115160177634	up	yes	Tmprss2	protein_coding	chr16:97564684-97611195:-	gi|34328226|ref|NP_056590.2|	2447	0.0	transmembrane protease serine 2 [Mus musculus]	gi|34328225|ref|NM_015775.2|	3159	0.0	Mus musculus transmembrane protease, serine 2 (Tmprss2), mRNA	Q9JIQ8	947	0.0	Transmembrane protease serine 2	VC1649	115	5e-26	COG5640	pfam00089	Trypsin	Trypsin.	GO:0046598|positive regulation of viral entry into host cell;GO:0016540|protein autoprocessing;GO:0006508|proteolysis;	GO:0070062|extracellular exosome;GO:0016021|integral component of membrane;GO:0005886|plasma membrane;	GO:0005044|scavenger receptor activity;GO:0004252|serine-type endopeptidase activity;	K09633	TMPRSS2; transmembrane protease, serine 2
ENSMUSG00000000386	44	28	40	38	32.6444104429699	25	27	39	22	1.284235757499876	0.360910073919844	0.295158652948822	0.81307031184192	up	no	Mx1	protein_coding	chr16:97447035-97462907:-	gi|6996930|ref|NP_034976.1|	2415	0.0	interferon-induced GTP-binding protein Mx1 [Mus musculus]	gi|26345377|dbj|AK076430.1|	2964	0.0	Mus musculus 0 day neonate head cDNA, RIKEN full-length enriched library, clone:4832405O15 product:myxovirus (influenza virus) resistance 1, full insert sequence	P09922	426	1e-135	Interferon-induced GTP-binding protein Mx1	YKR001c	107	7e-23	COG0699	pfam00350	Dynamin_N	Dynamin family.	GO:0051607|defense response to virus;GO:0045087|innate immune response;GO:0048285|organelle fission;GO:0009615|response to virus;	GO:0005737|cytoplasm;GO:0005789|endoplasmic reticulum membrane;GO:0005634|nucleus;GO:0048471|perinuclear region of cytoplasm;	GO:0005525|GTP binding;GO:0003924|GTPase activity;GO:0008017|microtubule binding;	.	.
ENSMUSG00000000392	206	181	234	193	238.916905808039	303	315	226	249	0.719609013195083	-0.474714838244584	0.0372428817387421	0.446954820798018	down	no	Fap	protein_coding	chr2:62500943-62574075:-	gi|6679749|ref|NP_032012.1|	4108	0.0	prolyl endopeptidase FAP [Mus musculus]	gi|74203574|dbj|AK136578.1|	2864	0.0	Mus musculus adult male cecum cDNA, RIKEN full-length enriched library, clone:9130411N06 product:fibroblast activation protein, full insert sequence	P97321	400	9e-126	Prolyl endopeptidase FAP	SPACUNK4.08	307	9e-90	COG1506	pfam00930	DPPIV_N	Dipeptidyl peptidase IV (DPP IV) N-terminal region. This family is an alignment of the region to the N-terminal side of the active site. The Prosite motif does not correspond to this Pfam entry.	GO:0001525|angiogenesis;GO:0007155|cell adhesion;GO:0043542|endothelial cell migration;GO:1902362|melanocyte apoptotic process;GO:0097325|melanocyte proliferation;GO:0071850|mitotic cell cycle arrest;GO:0060244|negative regulation of cell proliferation involved in contact inhibition;GO:0010716|negative regulation of extracellular matrix disassembly;GO:1903054|negative regulation of extracellular …	GO:0045177|apical part of cell;GO:0045178|basal part of cell;GO:0009986|cell surface;GO:0005615|extracellular space;GO:0005925|focal adhesion;GO:0016021|integral component of membrane;GO:0071438|invadopodium membrane;GO:0030027|lamellipodium;GO:0031258|lamellipodium membrane;GO:0005886|plasma membrane;GO:0032587|ruffle membrane;	GO:0008239|dipeptidyl-peptidase activity;GO:0004175|endopeptidase activity;GO:0005178|integrin binding;GO:0008233|peptidase activity;GO:0002020|protease binding;GO:0042803|protein homodimerization activity;GO:0004252|serine-type endopeptidase activity;GO:0008236|serine-type peptidase activity;	K08674	FAP; fibroblast activation protein, alpha [EC:3.4.21.-]
ENSMUSG00000000394	0	1	0	0	0.25813888253824	0	0	1	0	0.9796103309791951	-0.0297201062306112	0.993289700345011	NA	down	no	Gcg	protein_coding	chr2:62474530-62483650:-	gi|148695041|gb|EDL26988.1|	1143	2e-154	glucagon, isoform CRA_a [Mus musculus]	gi|74138258|dbj|AK148544.1|	1086	0.0	Mus musculus adult pancreas islet cells cDNA, RIKEN full-length enriched library, clone:C820020M20 product:glucagon, full insert sequence	P55095	364	2e-127	Glucagon	.	.	.	.	pfam00123	Hormone_2	Peptide hormone. This family contains glucagon, GIP, secretin and VIP.	GO:0007188|adenylate cyclase-modulating G-protein coupled receptor signaling pathway;GO:0043066|negative regulation of apoptotic process;GO:1900118|negative regulation of execution phase of apoptosis;GO:2001243|negative regulation of intrinsic apoptotic signaling pathway;GO:0090280|positive regulation of calcium ion import;GO:0030819|positive regulation of cAMP biosynthetic process;GO:0070374|pos…	GO:0005737|cytoplasm;GO:0005615|extracellular space;GO:0034774|secretory granule lumen;	GO:0031769|glucagon receptor binding;GO:0005179|hormone activity;	K05259	GCG; glucagon
ENSMUSG00000000399	1119	949	615	762	776.034110817138	773	609	650	806	1.1916984406882207	0.253019207977316	0.22235396923031	0.763134210429368	up	no	Ndufa9	protein_coding	chr6:126821721-126849136:-	gi|254692859|ref|NP_079634.2|	1821	0.0	NADH dehydrogenase [ubiquinone] 1 alpha subcomplex subunit 9, mitochondrial precursor [Mus musculus]	gi|254692858|ref|NM_025358.3|	1303	0.0	Mus musculus NADH dehydrogenase (ubiquinone) 1 alpha subcomplex, 9 (Ndufa9), mRNA	Q9DC69	690	0.0	NADH dehydrogenase [ubiquinone] 1 alpha subcomplex subunit 9, mitochondrial	CC3604	136	4e-35	COG0702	pfam01370	Epimerase	NAD dependent epimerase/dehydratase family. This family of proteins utilize NAD as a cofactor. The proteins in this family use nucleotide-sugar substrates for a variety of chemical reactions.	GO:0009749|response to glucose;GO:1901006|ubiquinone-6 biosynthetic process;	GO:0005743|mitochondrial inner membrane;GO:0005759|mitochondrial matrix;GO:0031966|mitochondrial membrane;GO:0005747|mitochondrial respiratory chain complex I;GO:0005739|mitochondrion;GO:0005654|nucleoplasm;GO:0005634|nucleus;	GO:0003954|NADH dehydrogenase activity;GO:0032403|protein complex binding;	K03953	NDUFA9; NADH dehydrogenase (ubiquinone) 1 alpha subcomplex subunit 9
ENSMUSG00000000402	25	7	14	18	13.8502578637569	17	12	14	5	1.2664133960864516	0.340748421457341	0.546622272414769	0.914665411972388	up	no	Egfl6	protein_coding	chrX:166523007-166585720:-	gi|9506563|ref|NP_062270.1|	2636	0.0	epidermal growth factor-like protein 6 precursor [Mus musculus]	gi|146134487|ref|NM_019397.3|	2700	0.0	Mus musculus EGF-like-domain, multiple 6 (Egfl6), mRNA	Q9JJZ5	1019	0.0	Epidermal growth factor-like protein 6	.	.	.	.	pfam00629	MAM	MAM domain. An extracellular domain found in many receptors.	GO:0007155|cell adhesion;GO:0030154|cell differentiation;GO:0030198|extracellular matrix organization;GO:0007275|multicellular organismal development;GO:0010811|positive regulation of cell-substrate adhesion;	GO:0005604|basement membrane;GO:0016020|membrane;GO:0005578|proteinaceous extracellular matrix;	GO:0005509|calcium ion binding;	.	.
ENSMUSG00000000409	261	181	248	187	188.480753905615	206	148	166	126	1.3125815770976426	0.392407089229726	0.0937470234276477	0.600514070532186	up	no	Lck	protein_coding	chr4:129548344-129573641:-	gi|244791455|ref|NP_001155904.1|	2809	0.0	proto-oncogene tyrosine-protein kinase LCK isoform a [Mus musculus]	gi|244792233|ref|NM_010693.3|	2166	0.0	Mus musculus lymphocyte protein tyrosine kinase (Lck), transcript variant 2, mRNA	P06240	451	5e-156	Proto-oncogene tyrosine-protein kinase LCK	.	.	.	.	pfam07714	Pkinase_Tyr	Protein tyrosine kinase.	GO:0006919|activation of cysteine-type endopeptidase activity involved in apoptotic process;GO:0050853|B cell receptor signaling pathway;GO:0007166|cell surface receptor signaling pathway;GO:0006882|cellular zinc ion homeostasis;GO:0045087|innate immune response;GO:0038083|peptidyl-tyrosine autophosphorylation;GO:0018108|peptidyl-tyrosine phosphorylation;GO:0045588|positive regulation of gamma-de…	GO:0005911|cell-cell junction;GO:0005829|cytosol;GO:0070062|extracellular exosome;GO:0031234|extrinsic component of cytoplasmic side of plasma membrane;GO:0001772|immunological synapse;GO:0045121|membrane raft;GO:0000242|pericentriolar material;GO:0005886|plasma membrane;	GO:0005524|ATP binding;GO:0051117|ATPase binding;GO:0042609|CD4 receptor binding;GO:0042610|CD8 receptor binding;GO:0001948|glycoprotein binding;GO:0042802|identical protein binding;GO:0004715|non-membrane spanning protein tyrosine kinase activity;GO:0043548|phosphatidylinositol 3-kinase binding;GO:1990405|protein antigen binding;GO:0008022|protein C-terminus binding;GO:0019901|protein kinase bin…	K05856	LCK; lymphocyte cell-specific protein tyrosine kinase [EC:2.7.10.2]
ENSMUSG00000000411	2	0	1	0	0.707394719225753	3	0	0	0	0.9438991336070819	-0.0832953954906959	0.974238447193143	NA	down	no	Tssk3	protein_coding	chr4:129489014-129491022:-	gi|504161247|ref|XP_004591677.1|	1440	0.0	PREDICTED: testis-specific serine/threonine-protein kinase 3 [Ochotona princeps]	gi|54144643|ref|NM_080442.2|	1028	0.0	Mus musculus testis-specific serine kinase 3 (Tssk3), mRNA	Q9D2E1	557	0.0	Testis-specific serine/threonine-protein kinase 3	.	.	.	.	pfam00069	Pkinase	Protein kinase domain.	GO:0035556|intracellular signal transduction;GO:0007275|multicellular organismal development;GO:0006468|protein phosphorylation;GO:0048240|sperm capacitation;GO:0007283|spermatogenesis;	GO:0005737|cytoplasm;GO:0005622|intracellular;GO:0005634|nucleus;	GO:0005524|ATP binding;GO:0000287|magnesium ion binding;GO:0004674|protein serine/threonine kinase activity;	K08811	TSSK, STK22; testis-specific serine kinase [EC:2.7.11.1]
ENSMUSG00000000416	247	678	357	139	445.392606602277	535	527	610	436	0.6661235707816062	-0.586138262309823	0.171798553585372	0.71900700214034	down	no	Cttnbp2	protein_coding	chr6:18366478-18514843:-	gi|91982738|ref|NP_525024.1|	8024	0.0	cortactin-binding protein 2 [Mus musculus]	gi|568939659|ref|XM_006505105.1|	5462	0.0	PREDICTED: Mus musculus cortactin binding protein 2 (Cttnbp2), transcript variant X4, mRNA	B9EJA2	227	7e-68	Cortactin-binding protein 2	all2748	102	7e-22	COG0666	pfam09727	CortBP2	Cortactin-binding protein-2. This entry is the first approximately 250 residues of cortactin-binding protein 2. In addition to being a positional candidate for autism this protein is expressed at highest levels in the brain in humans. The human protein has six associated ankyrin repeat domains pfam00023 towards the C-terminus which act as protein-protein interaction domains.	GO:0007420|brain development;	GO:0005938|cell cortex;GO:0043197|dendritic spine;GO:0008021|synaptic vesicle;	.	.	.
ENSMUSG00000000420	2053	3454	1762	1937	2432.03070374558	2691	2566	2359	2577	0.8924762754654602	-0.164114276135824	0.545169565692631	0.913734905879199	down	no	Galnt1	protein_coding	chr18:24205344-24286818:+	gi|667287162|ref|XP_008576394.1|	2957	0.0	PREDICTED: polypeptide N-acetylgalactosaminyltransferase 1 isoform X2 [Galeopterus variegatus]	gi|237874258|ref|NM_013814.3|	3975	0.0	Mus musculus UDP-N-acetyl-alpha-D-galactosamine:polypeptide N-acetylgalactosaminyltransferase 1 (Galnt1), transcript variant 1, mRNA	O08912	266	1e-82	Polypeptide N-acetylgalactosaminyltransferase 1	.	.	.	.	pfam00535	Glycos_transf_2	Glycosyl transferase family 2. Diverse family, transferring sugar from UDP-glucose, UDP-N-acetyl- galactosamine, GDP-mannose or CDP-abequose, to a range of substrates including cellulose, dolichol phosphate and teichoic acids.	GO:0006493|protein O-linked glycosylation;GO:0018242|protein O-linked glycosylation via serine;GO:0018243|protein O-linked glycosylation via threonine;	GO:0005576|extracellular region;GO:0032580|Golgi cisterna membrane;GO:0016021|integral component of membrane;GO:0016020|membrane;GO:0048471|perinuclear region of cytoplasm;	GO:0030246|carbohydrate binding;GO:0030145|manganese ion binding;GO:0004653|polypeptide N-acetylgalactosaminyltransferase activity;	K00710	GALNT; polypeptide N-acetylgalactosaminyltransferase [EC:2.4.1.41]
ENSMUSG00000000435	0	0	0	1	0.532970109224639	0	2	0	1	0.3749217432615741	-1.41533859898656	0.604464187295032	NA	down	no	Myf5	protein_coding	chr10:107482908-107486134:-	gi|6678982|ref|NP_032682.1|	1211	2e-159	myogenic factor 5 [Mus musculus]	gi|240120094|ref|NM_008656.5|	2083	0.0	Mus musculus myogenic factor 5 (Myf5), mRNA	P24699	471	6e-161	Myogenic factor 5	.	.	.	.	pfam01586	Basic	Myogenic Basic domain. This basic domain is found in the MyoD family of muscle specific proteins that control muscle development. The bHLH region of the MyoD family includes the basic domain and the Helix-loop-helix (HLH) motif. The bHLH region mediates specific DNA binding. With 12 residues of the basic domain involved in DNA binding. The basic domain forms an extended alpha helix in the structu…	GO:0043010|camera-type eye development;GO:0001502|cartilage condensation;GO:0048704|embryonic skeletal system morphogenesis;GO:0030198|extracellular matrix organization;GO:0007517|muscle organ development;GO:0048644|muscle organ morphogenesis;GO:0060415|muscle tissue morphogenesis;GO:0001503|ossification;GO:0045663|positive regulation of myoblast differentiation;GO:1901741|positive regulation of …	GO:0005654|nucleoplasm;GO:0005634|nucleus;	GO:0000978|RNA polymerase II core promoter proximal region sequence-specific DNA binding;GO:0043565|sequence-specific DNA binding;GO:0003705|transcription factor activity, RNA polymerase II distal enhancer sequence-specific binding;GO:0001228|transcriptional activator activity, RNA polymerase II transcription regulatory region sequence-specific binding;	K18484	MYF5; myogenic factor 5
ENSMUSG00000000439	337	315	342	257	307.819188968237	286	250	355	347	0.9935103748678109	-0.00939306179370634	0.95655860332674	0.991816121975388	down	no	Mkrn2	protein_coding	chr6:115601902-115622624:+	gi|88853570|ref|NP_075779.2|	2073	0.0	probable E3 ubiquitin-protein ligase makorin-2 [Mus musculus]	gi|354789139|gb|JN953640.1|	5032	0.0	Mus musculus targeted KO-first, conditional ready, lacZ-tagged mutant allele Mkrn2:tm1a(KOMP)Wtsi; transgenic	Q9ERV1	64.3	3e-11	Probable E3 ubiquitin-protein ligase makorin-2	SPAC3A11.02	70.1	5e-11	COG5084	pfam00069	Pkinase	Protein kinase domain.	GO:0016567|protein ubiquitination;	GO:0005622|intracellular;	GO:0016874|ligase activity;GO:0044822|poly(A) RNA binding;GO:0008270|zinc ion binding;	K15687	MKRN; E3 ubiquitin-protein ligase makorin [EC:2.3.2.27]
ENSMUSG00000000440	34	49	24	43	35.2573458666957	25	26	29	55	1.121569344973829	0.165518822882513	0.670775896190417	0.944309940351426	up	no	Pparg	protein_coding	chr6:115360951-115490399:+	gi|537138287|gb|ERE67229.1|	2687	0.0	peroxisome proliferator-activated receptor gamma [Cricetulus griseus]	gi|454000|gb|U01841.1|MMU01841	2096	0.0	Mus musculus B6/CBAF1J peroxisome proliferator activated receptor gamma (ppar) mRNA, complete cds	P37238	425	3e-145	Peroxisome proliferator-activated receptor gamma	.	.	.	.	pfam00105	zf-C4	Zinc finger, C4 type (two domains). In nearly all cases, this is the DNA binding domain of a nuclear hormone receptor. The alignment contains two Zinc finger domains that are too dissimilar to be aligned with each other.	GO:0006919|activation of cysteine-type endopeptidase activity involved in apoptotic process;GO:0050873|brown fat cell differentiation;GO:0045165|cell fate commitment;GO:0048469|cell maturation;GO:0032869|cellular response to insulin stimulus;GO:0071285|cellular response to lithium ion;GO:0071407|cellular response to organic cyclic compound;GO:0002024|diet induced thermogenesis;GO:0030855|epitheli…	GO:0005737|cytoplasm;GO:0005829|cytosol;GO:0005794|Golgi apparatus;GO:0043231|intracellular membrane-bounded organelle;GO:0005654|nucleoplasm;GO:0005634|nucleus;GO:0090575|RNA polymerase II transcription factor complex;	GO:0033613|activating transcription factor binding;GO:0051393|alpha-actinin binding;GO:0050544|arachidonic acid binding;GO:0003682|chromatin binding;GO:0001046|core promoter sequence-specific DNA binding;GO:0003677|DNA binding;GO:0008144|drug binding;GO:0019899|enzyme binding;GO:0042802|identical protein binding;GO:0030374|ligand-dependent nuclear receptor transcription coactivator activity;GO:00…	K08530	NR1C3, PPARG; peroxisome proliferator-activated receptor gamma
ENSMUSG00000000441	456	395	565	530	541.514307015586	544	518	625	738	0.7918341051122442	-0.336729887816561	0.0623623698887734	0.533059548217219	down	no	Raf1	protein_coding	chr6:115618067-115676635:-	gi|148667117|gb|EDK99533.1|	3421	0.0	v-raf-leukemia viral oncogene 1, isoform CRA_a, partial [Mus musculus]	gi|74201748|dbj|AK148327.1|	3953	0.0	Mus musculus B16 F10Y cells cDNA, RIKEN full-length enriched library, clone:G370093B01 product:v-raf-1 leukemia viral oncogene 1, full insert sequence	P00531	353	7e-120	Serine/threonine-protein kinase-transforming protein mil	.	.	.	.	pfam00069	Pkinase	Protein kinase domain.	.	.	GO:0005524|ATP binding;GO:0004674|protein serine/threonine kinase activity;	K04366	RAF1; RAF proto-oncogene serine/threonine-protein kinase [EC:2.7.11.1]
ENSMUSG00000000486	416	115	247	161	192.885139409861	192	132	195	125	1.381276822912255	0.466002480364167	0.191137818822431	0.735450849340529	up	no	Sept1	protein_coding	chr7:127214447-127233130:-	gi|148277024|ref|NP_059489.2|	1764	0.0	septin-1 [Mus musculus]	gi|148277023|ref|NM_017461.2|	1433	0.0	Mus musculus septin 1 (Sept1), mRNA	P42209	320	8e-108	Septin-1	SPAC821.06	256	2e-79	COG5019	pfam00735	Septin	Septin. Members of this family include CDC3, CDC10, CDC11 and CDC12/Septin. Members of this family bind GTP. As regards the septins, these are polypeptides of 30-65kDa with three characteristic GTPase motifs (G-1, G-3 and G-4) that are similar to those of the Ras family. The G-4 motif is strictly conserved with a unique septin consensus of AKAD. Most septins are thought to have at least one coile…	GO:0051301|cell division;GO:0051311|meiotic metaphase plate congression;GO:0007056|spindle assembly involved in female meiosis;	GO:0005737|cytoplasm;GO:0072687|meiotic spindle;GO:0005815|microtubule organizing center;GO:0030496|midbody;	GO:0005525|GTP binding;	K13737	SEPT1; septin 1
ENSMUSG00000000489	161	276	203	286	255.063774588919	350	188	234	360	0.8296692542762627	-0.26939177085334	0.351236400689044	0.843238706132383	down	no	Pdgfb	protein_coding	chr15:79995900-80014808:-	gi|40538817|ref|NP_035187.2|	1082	5e-137	platelet-derived growth factor subunit B precursor [Mus musculus]	gi|56118300|ref|NM_011057.3|	2918	0.0	Mus musculus platelet derived growth factor, B polypeptide (Pdgfb), mRNA	P31240	421	3e-138	Platelet-derived growth factor subunit B	.	.	.	.	pfam00341	PDGF	PDGF/VEGF domain.	GO:0030036|actin cytoskeleton organization;GO:0032147|activation of protein kinase activity;GO:0032148|activation of protein kinase B activity;GO:0007596|blood coagulation;GO:0001568|blood vessel development;GO:0048514|blood vessel morphogenesis;GO:0060445|branching involved in salivary gland morphogenesis;GO:0060947|cardiac vascular smooth muscle cell differentiation;GO:0060326|cell chemotaxis;G…	GO:0016323|basolateral plasma membrane;GO:0009986|cell surface;GO:0005737|cytoplasm;GO:0031012|extracellular matrix;GO:0005615|extracellular space;	GO:0042056|chemoattractant activity;GO:0005518|collagen binding;GO:0008083|growth factor activity;GO:0042802|identical protein binding;GO:0048407|platelet-derived growth factor binding;GO:0005161|platelet-derived growth factor receptor binding;GO:0046982|protein heterodimerization activity;GO:0042803|protein homodimerization activity;GO:0016176|superoxide-generating NADPH oxidase activator activi…	K17386	PDGFB; platelet-derived growth factor subunit B
ENSMUSG00000000530	603	577	857	925	818.416725506845	973	690	991	981	0.8084762816564854	-0.306722645045562	0.170067942508136	0.718033566477607	down	no	Acvrl1	protein_coding	chr15:101128522-101145336:+	gi|471015256|ref|NP_001264184.1|	2652	0.0	serine/threonine-protein kinase receptor R3 isoform b [Mus musculus]	gi|471015138|ref|NM_009612.3|	3640	0.0	Mus musculus activin A receptor, type II-like 1 (Acvrl1), transcript variant 1, mRNA	Q61288	254	1e-80	Serine/threonine-protein kinase receptor R3	.	.	.	.	pfam00069	Pkinase	Protein kinase domain.	GO:0001525|angiogenesis;GO:0060840|artery development;GO:0008015|blood circulation;GO:0048514|blood vessel morphogenesis;GO:0001974|blood vessel remodeling;GO:0030509|BMP signaling pathway;GO:0071773|cellular response to BMP stimulus;GO:0071560|cellular response to transforming growth factor beta stimulus;GO:0035912|dorsal aorta morphogenesis;GO:0003203|endocardial cushion morphogenesis;GO:004211…	GO:0009986|cell surface;GO:0030425|dendrite;GO:0005887|integral component of plasma membrane;GO:0043025|neuronal cell body;GO:0005886|plasma membrane;	GO:0048185|activin binding;GO:0016361|activin receptor activity, type I;GO:0005524|ATP binding;GO:0098821|BMP receptor activity;GO:0046872|metal ion binding;GO:0019901|protein kinase binding;GO:0004674|protein serine/threonine kinase activity;GO:0004702|receptor signaling protein serine/threonine kinase activity;GO:0046332|SMAD binding;GO:0050431|transforming growth factor beta binding;GO:0005025…	K13594	ACVRL1, ALK1; activin receptor-like kinase 1 [EC:2.7.11.30]
ENSMUSG00000000531	220	157	363	306	253.553917866813	299	171	257	284	1.0259335868581834	0.0369373420448623	0.896289372578874	0.982997054191271	up	no	Grasp	protein_coding	chr15:101224207-101232755:+	gi|7670470|dbj|BAA95086.1|	1501	0.0	unnamed protein product [Mus musculus]	gi|103472018|ref|NM_019518.3|	2013	0.0	Mus musculus GRP1 (general receptor for phosphoinositides 1)-associated scaffold protein (Grasp), mRNA	Q9JJA9	582	0.0	General receptor for phosphoinositides 1-associated scaffold protein	.	.	.	.	pfam00595	PDZ	PDZ domain (Also known as DHR or GLGF). PDZ domains are found in diverse signaling proteins.	GO:0006886|intracellular protein transport;GO:0007165|signal transduction;	GO:0005737|cytoplasm;GO:0005641|nuclear envelope lumen;GO:0005886|plasma membrane;	.	.	.
ENSMUSG00000000532	667	424	654	458	563.612214886378	625	493	614	635	0.9067410993536422	-0.14123741623731	0.414967697192629	0.871285808358114	down	no	Acvr1b	protein_coding	chr15:101174067-101213679:+	gi|6680630|ref|NP_031421.1|	2454	0.0	activin receptor type-1B precursor [Mus musculus]	gi|74185591|dbj|AK154578.1|	4341	0.0	Mus musculus NOD-derived CD11c +ve dendritic cells cDNA, RIKEN full-length enriched library, clone:F630048N11 product:activin A receptor, type 1B, full insert sequence	Q61271	949	0.0	Activin receptor type-1B	.	.	.	.	pfam00069	Pkinase	Protein kinase domain.	GO:0032924|activin receptor signaling pathway;GO:0007166|cell surface receptor signaling pathway;GO:0007417|central nervous system development;GO:0046545|development of primary female sexual characteristics;GO:0097191|extrinsic apoptotic signaling pathway;GO:0000082|G1/S transition of mitotic cell cycle;GO:0001942|hair follicle development;GO:0001701|in utero embryonic development;GO:0007498|meso…	GO:0048179|activin receptor complex;GO:0009986|cell surface;GO:0070062|extracellular exosome;GO:0005887|integral component of plasma membrane;GO:0005886|plasma membrane;GO:0043235|receptor complex;	GO:0048185|activin binding;GO:0016361|activin receptor activity, type I;GO:0005524|ATP binding;GO:0034711|inhibin binding;GO:0046872|metal ion binding;GO:0004674|protein serine/threonine kinase activity;GO:0004702|receptor signaling protein serine/threonine kinase activity;GO:0046332|SMAD binding;GO:0004675|transmembrane receptor protein serine/threonine kinase activity;	K13567	ACVR1B, ALK4; activin receptor type-1B [EC:2.7.11.30]
ENSMUSG00000000538	1171	583	1375	1100	1054.95015188236	884	799	1182	1514	0.9524603162974713	-0.070269110075104	0.792370464817445	0.967663890889474	down	no	Tom1l2	protein_coding	chr11:60226714-60352905:-	gi|625251455|ref|XP_007617045.1|	2457	0.0	PREDICTED: TOM1-like protein 2 isoform X3 [Cricetulus griseus]	gi|84875529|ref|NM_153080.2|	4999	0.0	Mus musculus target of myb1-like 2 (chicken) (Tom1l2), transcript variant 1, mRNA	Q5SRX1	808	0.0	TOM1-like protein 2	.	.	.	.	pfam00790	VHS	VHS domain. Domain present in VPS-27, Hrs and STAM.	GO:0006886|intracellular protein transport;GO:0045839|negative regulation of mitotic nuclear division;GO:0007165|signal transduction;	GO:0070062|extracellular exosome;GO:0005622|intracellular;	GO:0030276|clathrin binding;GO:0019901|protein kinase binding;	.	.
ENSMUSG00000000552	220	106	251	298	232.130809532853	200	194	263	355	0.8567616257536373	-0.223034231483067	0.478803744227535	0.895637799684417	down	no	Zfp385a	protein_coding	chr15:103313895-103340086:-	gi|119360327|ref|NP_038894.2|	1527	0.0	zinc finger protein 385A [Mus musculus]	gi|119360326|ref|NM_013866.2|	2291	0.0	Mus musculus zinc finger protein 385A (Zfp385a), mRNA	Q8VD12	592	0.0	Zinc finger protein 385A	.	.	.	.	pfam12874	zf-met	Zinc-finger of C2H2 type. This is a zinc-finger domain with the CxxCx(12)Hx(6)H motif, found in multiple copies in a wide range of proteins from plants to metazoans. Some member proteins, particularly those from plants, are annotated as being RNA-binding.	GO:0006915|apoptotic process;GO:0007049|cell cycle;GO:0006974|cellular response to DNA damage stimulus;GO:0007599|hemostasis;GO:0008298|intracellular mRNA localization;GO:0072332|intrinsic apoptotic signaling pathway by p53 class mediator;GO:0007611|learning or memory;GO:0007626|locomotory behavior;GO:0035855|megakaryocyte development;GO:0010609|mRNA localization resulting in posttranscriptional …	GO:0005737|cytoplasm;GO:0030425|dendrite;GO:0043025|neuronal cell body;GO:0000790|nuclear chromatin;GO:0005730|nucleolus;	GO:0003730|mRNA 3'-UTR binding;GO:0002039|p53 binding;GO:0044822|poly(A) RNA binding;GO:0008270|zinc ion binding;	.	.
ENSMUSG00000000555	2621	1713	2910	3357	2992.21310583321	2677	2663	2974	5450	0.7694741578667174	-0.378055219202718	0.160245030583448	0.706438408869963	down	no	Itga5	protein_coding	chr15:103344286-103366763:-	gi|148671975|gb|EDL03922.1|	5158	0.0	integrin alpha 5 (fibronectin receptor alpha), isoform CRA_b, partial [Mus musculus]	gi|31418422|gb|BC053431.1|	4406	0.0	Mus musculus integrin alpha 5 (fibronectin receptor alpha), mRNA (cDNA clone IMAGE:6504815), partial cds	P11688	1977	0.0	Integrin alpha-5	.	.	.	.	pfam08441	Integrin_alpha2	Integrin alpha. This domain is found in integrin alpha and integrin alpha precursors to the C terminus of a number of pfam01839 repeats and to the N-terminus of the pfam00357 cytoplasmic region. This region is composed of three immunoglobulin-like domains.	GO:0033627|cell adhesion mediated by integrin;GO:0033631|cell-cell adhesion mediated by integrin;GO:0031589|cell-substrate adhesion;GO:0007044|cell-substrate junction assembly;GO:0035987|endodermal cell differentiation;GO:0007157|heterophilic cell-cell adhesion via plasma membrane cell adhesion molecules;GO:0034113|heterotypic cell-cell adhesion;GO:0007229|integrin-mediated signaling pathway;GO:0…	GO:0009986|cell surface;GO:0005911|cell-cell junction;GO:0031410|cytoplasmic vesicle;GO:0005783|endoplasmic reticulum;GO:0009897|external side of plasma membrane;GO:0005925|focal adhesion;GO:0005794|Golgi apparatus;GO:0008305|integrin complex;GO:0005886|plasma membrane;GO:0032587|ruffle membrane;GO:0045202|synapse;	GO:0005178|integrin binding;GO:0046872|metal ion binding;	K06484	ITGA5; integrin alpha 5
ENSMUSG00000000560	1	0	3	10	3.03311224530678	5	0	0	6	1.365787046101859	0.449732555748763	0.766754866903652	NA	up	no	Gabra2	protein_coding	chr5:70957597-71095849:-	gi|532032895|ref|XP_005359363.1|	2065	0.0	PREDICTED: gamma-aminobutyric acid receptor subunit alpha-2 isoform X1 [Microtus ochrogaster]	gi|45356230|gb|AC036145.11|	4504	0.0	Mus musculus chromosome 5, clone RP23-439C22, complete sequence	P26048	513	7e-172	Gamma-aminobutyric acid receptor subunit alpha-2	.	.	.	.	pfam02931	Neur_chan_LBD	Neurotransmitter-gated ion-channel ligand binding domain. This family is the extracellular ligand binding domain of these ion channels. This domain forms a pentameric arrangement in the known structure.	GO:0007214|gamma-aminobutyric acid signaling pathway;	GO:0030054|cell junction;GO:0034707|chloride channel complex;GO:0045211|postsynaptic membrane;	GO:0005254|chloride channel activity;GO:0005230|extracellular ligand-gated ion channel activity;GO:0004890|GABA-A receptor activity;	K05175	GABRA; gamma-aminobutyric acid receptor subunit alpha
ENSMUSG00000000561	1233	1654	688	756	975.471936524908	932	828	765	983	1.219126653447169	0.285848013413765	0.341904327867438	0.839938636664395	up	no	Wdr77	protein_coding	chr3:105959369-105970037:+	gi|19263322|ref|NP_081708.1|	1733	0.0	methylosome protein 50 [Mus musculus]	gi|74183423|dbj|AK161812.1|	4280	0.0	Mus musculus 13 days embryo male testis cDNA, RIKEN full-length enriched library, clone:6030454H15 product:weakly similar to Methylosome protein 50 (MEP50 protein) [Mus musculus], full insert sequence	Q99J09	437	2e-139	Methylosome protein 50	.	.	.	.	pfam00400	WD40	WD domain, G-beta repeat.	GO:0008285|negative regulation of cell proliferation;GO:0060770|negative regulation of epithelial cell proliferation involved in prostate gland development;GO:0008284|positive regulation of cell proliferation;GO:0006357|regulation of transcription from RNA polymerase II promoter;GO:0060528|secretory columnal luminar epithelial cell differentiation involved in prostate glandular acinus development;	GO:0005737|cytoplasm;GO:0005829|cytosol;GO:0005794|Golgi apparatus;GO:0034709|methylosome;GO:0005654|nucleoplasm;GO:0005634|nucleus;	GO:0030374|ligand-dependent nuclear receptor transcription coactivator activity;GO:0008327|methyl-CpG binding;	K13221	WDR77, MEP50; methylosome protein 50
ENSMUSG00000000562	5	2	1	6	3.88596805279298	2	5	6	4	0.7949119848447904	-0.331132965380235	0.710402507692066	NA	down	no	Adora3	protein_coding	chr3:105870858-105908926:+	gi|110347604|ref|NP_033761.2|	1597	0.0	adenosine receptor A3 [Mus musculus]	gi|545479126|ref|NM_009631.4|	2370	0.0	Mus musculus adenosine A3 receptor (Adora3), mRNA	Q61618	224	2e-66	Adenosine receptor A3	.	.	.	.	pfam00001	7tm_1	7 transmembrane receptor (rhodopsin family). This family contains, amongst other G-protein-coupled receptors (GCPRs), members of the opsin family, which have been considered to be typical members of the rhodopsin superfamily. They share several motifs, mainly the seven transmembrane helices, GCPRs of the rhodopsin superfamily. All opsins bind a chromophore, such as 11-cis-retinal. The function of…	GO:0001973|adenosine receptor signaling pathway;GO:0002553|histamine secretion by mast cell;GO:0050850|positive regulation of calcium-mediated signaling;GO:0050729|positive regulation of inflammatory response;GO:0002687|positive regulation of leukocyte migration;GO:0043306|positive regulation of mast cell degranulation;GO:0070257|positive regulation of mucus secretion;GO:0014068|positive regulati…	GO:0005887|integral component of plasma membrane;GO:0042629|mast cell granule;GO:0005886|plasma membrane;	GO:0001609|G-protein coupled adenosine receptor activity;	.	.
ENSMUSG00000000563	4174	5163	2799	3294	3487.33897963699	3341	3003	2638	3629	1.2081441982107446	0.272792657997501	0.252795088525855	0.78537744697113	up	no	Atp5f1	protein_coding	chr3:105942698-105960099:-	gi|78214312|ref|NP_033855.2|	1358	0.0	ATP synthase F(0) complex subunit B1, mitochondrial isoform 1 [Mus musculus]	gi|74186971|dbj|AK037892.1|	2524	0.0	Mus musculus 16 days neonate thymus cDNA, RIKEN full-length enriched library, clone:A130060G19 product:ATP synthase, H+ transporting, mitochondrial F0 complex, subunit b, isoform 1, full insert sequence	Q9CQQ7	473	1e-165	ATP synthase F(0) complex subunit B1, mitochondrial	.	.	.	.	pfam05405	Mt_ATP-synt_B	Mitochondrial ATP synthase B chain precursor (ATP-synt_B). The Fo sector of the ATP synthase is a membrane bound complex which mediates proton transport. It is composed of nine different polypeptide subunits (a, b, c, d, e, f, g F6, A6L).	GO:0015986|ATP synthesis coupled proton transport;GO:0021762|substantia nigra development;	GO:0070062|extracellular exosome;GO:0016020|membrane;GO:0005743|mitochondrial inner membrane;GO:0005753|mitochondrial proton-transporting ATP synthase complex;GO:0000276|mitochondrial proton-transporting ATP synthase complex, coupling factor F(o);GO:0005739|mitochondrion;GO:0043209|myelin sheath;GO:0005654|nucleoplasm;GO:0005634|nucleus;	GO:0016887|ATPase activity;GO:0015078|hydrogen ion transmembrane transporter activity;	K02127	ATPeF0B, ATP5F1, ATP4; F-type H+-transporting ATPase subunit b
ENSMUSG00000000567	175	274	242	219	224.064692528944	215	209	233	225	1.0189175753782849	0.0270373504217035	0.907234315611707	0.984009984742365	up	no	Sox9	protein_coding	chr11:112782224-112787760:+	gi|60360276|dbj|BAD90382.1|	2513	0.0	mKIAA4243 protein [Mus musculus]	gi|165932320|ref|NM_011448.4|	4132	0.0	Mus musculus SRY (sex determining region Y)-box 9 (Sox9), mRNA	Q04887	885	0.0	Transcription factor SOX-9	.	.	.	.	pfam00505	HMG_box	HMG (high mobility group) box.	GO:0060018|astrocyte fate commitment;GO:0001658|branching involved in ureteric bud morphogenesis;GO:0060532|bronchus cartilage development;GO:0019933|cAMP-mediated signaling;GO:0001502|cartilage condensation;GO:0051216|cartilage development;GO:0030154|cell differentiation;GO:0045165|cell fate commitment;GO:0001708|cell fate specification;GO:0071364|cellular response to epidermal growth factor sti…	GO:0044798|nuclear transcription factor complex;GO:0005654|nucleoplasm;GO:0005634|nucleus;GO:0043234|protein complex;GO:0005667|transcription factor complex;	GO:0008013|beta-catenin binding;GO:0003682|chromatin binding;GO:0001046|core promoter sequence-specific DNA binding;GO:0003677|DNA binding;GO:0035326|enhancer binding;GO:0001158|enhancer sequence-specific DNA binding;GO:0097157|pre-mRNA intronic binding;GO:0046982|protein heterodimerization activity;GO:0034236|protein kinase A catalytic subunit binding;GO:0004672|protein kinase activity;GO:000098…	K18435	SOX9; transcription factor SOX9 (SOX group E)
ENSMUSG00000000568	2327	3011	2033	2644	2530.64260186066	2663	2379	2280	2975	0.9646505783671957	-0.051921639705091	0.797799476485486	0.969292862348446	down	no	Hnrnpd	protein_coding	chr5:99955935-99978938:-	gi|116256514|ref|NP_031542.2|	1107	2e-143	heterogeneous nuclear ribonucleoprotein D0 isoform c [Mus musculus]	gi|547235014|ref|NM_001077265.2|	6811	0.0	Mus musculus heterogeneous nuclear ribonucleoprotein D (Hnrnpd), transcript variant 1, mRNA	Q14103	366	2e-120	Heterogeneous nuclear ribonucleoprotein D0	.	.	.	.	pfam00076	RRM_1	RNA recognition motif. (a.k.a. RRM, RBD, or RNP domain). The RRM motif is probably diagnostic of an RNA binding protein. RRMs are found in a variety of RNA binding proteins, including various hnRNP proteins, proteins implicated in regulation of alternative splicing, and protein components of snRNPs. The motif also appears in a few single stranded DNA binding proteins. The RRM structure consists o…	GO:0061158|3'-UTR-mediated mRNA destabilization;GO:0071230|cellular response to amino acid stimulus;GO:0071392|cellular response to estradiol stimulus;GO:0071732|cellular response to nitric oxide;GO:1904586|cellular response to putrescine;GO:0021549|cerebellum development;GO:0097167|circadian regulation of translation;GO:1990828|hepatocyte dedifferentiation;GO:0001889|liver development;GO:0048255…	GO:0005829|cytosol;GO:0070062|extracellular exosome;GO:0030529|ribonucleoprotein complex;GO:0005654|nucleoplasm;	GO:0003680|AT DNA binding;GO:0003682|chromatin binding;GO:0035925|mRNA 3'-UTR AU-rich region binding;GO:0000166|nucleotide binding;GO:0044822|poly(A) RNA binding;GO:0003723|RNA binding;GO:0042162|telomeric DNA binding;	K13044	HNRNPABD; heterogeneous nuclear ribonucleoprotein A/B/D
ENSMUSG00000000579	203	100	185	188	146.282041087636	154	79	172	109	1.2859062986772019	0.362785520302845	0.227990419309546	0.768924667472176	up	no	Dynlt1c	protein_coding	chr17:6601671-6609774:+	gi|6678265|ref|NP_033368.1|	601	6e-70	dynein light chain Tctex-type 1 [Mus musculus]	gi|12852242|dbj|AK014409.1|	3208	0.0	Mus musculus 12 days embryo embryonic body below diaphragm region cDNA, RIKEN full-length enriched library, clone:3732421C19 product:weakly similar to CYTOPLASMIC DYNEIN LIGHT CHAIN (T-COMPLEX TESTIS-SPECIFIC PROTEIN 1) (TCTEX-1) [Mus musculus], full insert sequence	P51807	236	2e-71	Dynein light chain Tctex-type 1	.	.	.	.	pfam03645	Tctex-1	Tctex-1 family. Tctex-1 is a dynein light chain. It has been shown that Tctex-1 can bind to the cytoplasmic tail of rhodopsin. C-terminal rhodopsin mutations responsible for retinitis pigmentosa inhibit this interaction.	GO:0051301|cell division;GO:0000132|establishment of mitotic spindle orientation;GO:0007067|mitotic nuclear division;GO:0070373|negative regulation of ERK1 and ERK2 cascade;GO:0050768|negative regulation of neurogenesis;GO:0010976|positive regulation of neuron projection development;GO:0008277|regulation of G-protein coupled receptor protein signaling pathway;GO:0006810|transport;	GO:0044297|cell body;GO:0005868|cytoplasmic dynein complex;GO:0005881|cytoplasmic microtubule;GO:0005794|Golgi apparatus;GO:0030426|growth cone;GO:0001917|photoreceptor inner segment;GO:0005819|spindle;	GO:0031681|G-protein beta-subunit binding;GO:0030742|GTP-dependent protein binding;GO:0042802|identical protein binding;GO:0003774|motor activity;	K10420	DYNLT; dynein light chain Tctex-type 1
ENSMUSG00000000581	992	956	669	714	760.320885439525	717	736	635	689	1.1656379967973027	0.221119811425126	0.29141166545733	0.811140244501552	up	no	C1d	protein_coding	chr11:17257579-17269176:+	gi|31542251|ref|NP_065583.2|	739	2e-88	nuclear nucleic acid-binding protein C1D [Mus musculus]	gi|142354885|ref|NM_020558.3|	2948	0.0	Mus musculus C1D nuclear receptor co-repressor (C1d), mRNA	O35473	244	2e-80	Nuclear nucleic acid-binding protein C1D	.	.	.	.	pfam04000	Sas10_Utp3	Sas10/Utp3/C1D family. This family contains Utp3 and LCP5 which are components of the U3 ribonucleoprotein complex. It also includes the human C1D protein and Saccharomyces cerevisiae YHR081W (rrp47), an exosome-associated protein required for the 3' processing of stable RNAs, and Sas10 which has been identified as a regulator of chromatin silencing. This family also includes the human protein Ne…	GO:0006915|apoptotic process;GO:0000460|maturation of 5.8S rRNA;GO:0045892|negative regulation of transcription, DNA-templated;GO:0006351|transcription, DNA-templated;	GO:0005737|cytoplasm;GO:0005730|nucleolus;GO:0005634|nucleus;GO:0017053|transcriptional repressor complex;	GO:0003677|DNA binding;GO:0016922|ligand-dependent nuclear receptor binding;GO:0003723|RNA binding;GO:0003714|transcription corepressor activity;	K12592	C1D, LRP1; exosome complex protein LRP1
ENSMUSG00000000594	3208	1253	1803	1511	1618.48789083962	1221	1365	1433	1415	1.3624015559828189	0.446151987815099	0.0869928488923497	0.585897489410282	up	no	Gm2a	protein_coding	chr11:55098115-55113029:+	gi|6806917|ref|NP_034429.1|	868	2e-104	ganglioside GM2 activator precursor [Mus musculus]	gi|329744584|ref|NM_010299.3|	4127	0.0	Mus musculus GM2 ganglioside activator protein (Gm2a), mRNA	Q60648	338	9e-106	Ganglioside GM2 activator	.	.	.	.	pfam02221	E1_DerP2_DerF2	ML domain. ML domain - MD-2-related lipid recognition domain. This family consists of proteins from plants, animals and fungi, including dust mite allergen Der P 2. It has been implicate in lipid recognition, particularly in the recognition of pathogen related products. A mutation in Npc2 causes a rare form of Niemann-Pick type C2 disease. This domain has a similar topology to immunoglobulin doma…	GO:0006689|ganglioside catabolic process;GO:0007611|learning or memory;GO:0019915|lipid storage;GO:0050877|neurological system process;GO:0050885|neuromuscular process controlling balance;GO:0009313|oligosaccharide catabolic process;GO:0051345|positive regulation of hydrolase activity;	GO:0045179|apical cortex;GO:0009898|cytoplasmic side of plasma membrane;GO:0070062|extracellular exosome;GO:0005889|hydrogen:potassium-exchanging ATPase complex;GO:0005764|lysosome;GO:0005739|mitochondrion;	GO:0032428|beta-N-acetylgalactosaminidase activity;GO:0004563|beta-N-acetylhexosaminidase activity;GO:0008047|enzyme activator activity;GO:0005319|lipid transporter activity;GO:0016004|phospholipase activator activity;	K12383	GM2A; ganglioside GM2 activator
ENSMUSG00000000600	1297	1127	986	858	1128.28462224779	1328	1200	1014	1275	0.8623505989051155	-0.213653561458345	0.244955327525959	0.779483853953325	down	no	Krit1	protein_coding	chr5:3803184-3845564:+	gi|282847450|ref|NP_109600.2|	3905	0.0	krev interaction trapped protein 1 isoform 1 [Mus musculus]	gi|282847447|ref|NM_001170552.1|	5582	0.0	Mus musculus KRIT1, ankyrin repeat containing (Krit1), transcript variant 2, mRNA	Q6S5J6	200	2e-58	Krev interaction trapped protein 1	FN0178	52.4	5e-06	COG0666	pfam00373	FERM_M	FERM central domain. This domain is the central structural domain of the FERM domain.	GO:0001525|angiogenesis;GO:0045454|cell redox homeostasis;GO:0016525|negative regulation of angiogenesis;GO:2000352|negative regulation of endothelial cell apoptotic process;GO:0010596|negative regulation of endothelial cell migration;GO:0001937|negative regulation of endothelial cell proliferation;GO:0032092|positive regulation of protein binding;GO:2000114|regulation of establishment of cell po…	GO:0005911|cell-cell junction;GO:0005737|cytoplasm;GO:0005615|extracellular space;GO:0005874|microtubule;GO:0005886|plasma membrane;GO:0043234|protein complex;	GO:0030695|GTPase regulator activity;GO:0008017|microtubule binding;GO:0005546|phosphatidylinositol-4,5-bisphosphate binding;GO:0032403|protein complex binding;	K17705	KRIT1; Krev interaction trapped protein 1
ENSMUSG00000000605	1425	1125	1109	983	1168.1168505973	1240	1059	1216	1284	0.9443213852870272	-0.0826501526191954	0.548818242867266	0.91590709015622	down	no	Clcn4	protein_coding	chr7:7282309-7300851:-	gi|880903389|ref|XP_012971887.1|	3602	0.0	PREDICTED: H(+)/Cl(-) exchange transporter 4 isoform X1 [Mesocricetus auratus]	gi|83405888|gb|BC110668.1|	4578	0.0	Mus musculus chloride channel 4-2, mRNA (cDNA clone MGC:117899 IMAGE:6391053), complete cds	P51793	101	5e-53	H(+)/Cl(-) exchange transporter 4	SPBC19C7.11_1	233	2e-63	COG0038	pfam00654	Voltage_CLC	Voltage gated chloride channel. This family of ion channels contains 10 or 12 transmembrane helices. Each protein forms a single pore. It has been shown that some members of this family form homodimers. In terms of primary structure, they are unrelated to known cation channels or other types of anion channels. Three ClC subfamilies are found in animals. ClC-1 is involved in setting and restoring …	GO:0006821|chloride transport;GO:0034220|ion transmembrane transport;GO:0006810|transport;	GO:0031901|early endosome membrane;GO:0010008|endosome membrane;GO:0005887|integral component of plasma membrane;GO:0031902|late endosome membrane;	GO:0015297|antiporter activity;GO:0005524|ATP binding;GO:0005254|chloride channel activity;GO:0031404|chloride ion binding;GO:0005247|voltage-gated chloride channel activity;	K05012	CLCN3_4_5; chloride channel 3/4/5
ENSMUSG00000000617	0	3	0	0	0.397072781305883	0	0	0	0	4.2662545939070355	2.09297006282038	0.547348679741274	NA	up	no	Grm6	protein_coding	chr11:50850685-50866208:+	gi|197333819|ref|NP_775548.2|	4035	0.0	metabotropic glutamate receptor 6 precursor [Mus musculus]	gi|197333818|ref|NM_173372.2|	4330	0.0	Mus musculus glutamate receptor, metabotropic 6 (Grm6), mRNA	Q5NCH9	213	6e-59	Metabotropic glutamate receptor 6	alr1834	53.1	4e-06	COG0683	pfam01094	ANF_receptor	Receptor family ligand binding region. This family includes extracellular ligand binding domains of a wide range of receptors. This family also includes the bacterial amino acid binding proteins of known structure.	GO:0007268|synaptic transmission;GO:0050908|detection of light stimulus involved in visual perception;GO:0007216|G-protein coupled glutamate receptor signaling pathway;GO:0007186|G-protein coupled receptor signaling pathway;GO:0007626|locomotory behavior;GO:0090280|positive regulation of calcium ion import;GO:0051966|regulation of synaptic transmission, glutamatergic;GO:0060041|retina development…	GO:0030425|dendrite;GO:0005789|endoplasmic reticulum membrane;GO:0000139|Golgi membrane;GO:0005887|integral component of plasma membrane;GO:0035841|new growing cell tip;GO:0045211|postsynaptic membrane;GO:0042734|presynaptic membrane;	GO:0008066|glutamate receptor activity;GO:0001642|group III metabotropic glutamate receptor activity;GO:0042803|protein homodimerization activity;	K04608	GRM6_7_8; metabotropic glutamate receptor 6/7/8
ENSMUSG00000000627	23	13	19	9	13.9414692863252	9	9	11	22	1.2372967695563346	0.307191576803192	0.539516201217111	0.912736919570493	up	no	Sema4f	protein_coding	chr6:82911885-82939769:-	gi|164698454|ref|NP_035480.3|	3428	0.0	semaphorin-4F isoform a precursor [Mus musculus]	gi|63101609|gb|BC094567.1|	4043	0.0	Mus musculus sema domain, immunoglobulin domain (Ig), TM domain, and short cytoplasmic domain, mRNA (cDNA clone MGC:106526 IMAGE:6834138), complete cds	Q9Z123	1023	0.0	Semaphorin-4F	.	.	.	.	pfam01403	Sema	Sema domain. The Sema domain occurs in semaphorins, which are a large family of secreted and transmembrane proteins, some of which function as repellent signals during axon guidance. Sema domains also occur in the hepatocyte growth factor receptor and human plexin A-3.	GO:0050919|negative chemotaxis;GO:0030517|negative regulation of axon extension;GO:0048843|negative regulation of axon extension involved in axon guidance;GO:0001755|neural crest cell migration;GO:0030335|positive regulation of cell migration;GO:0031290|retinal ganglion cell axon guidance;GO:0071526|semaphorin-plexin signaling pathway;	GO:0005783|endoplasmic reticulum;GO:0005615|extracellular space;GO:0016021|integral component of membrane;GO:0005886|plasma membrane;GO:0045211|postsynaptic membrane;GO:0045202|synapse;	GO:0045499|chemorepellent activity;GO:0030215|semaphorin receptor binding;	K06521	SEMA4; semaphorin 4
ENSMUSG00000000628	486	805	194	413	519.595750333562	410	503	682	663	0.838633881359331	-0.253886977698921	0.515324671277324	0.905302867217518	down	no	Hk2	protein_coding	chr6:82725025-82774454:-	gi|7305143|ref|NP_038848.1|	4896	0.0	hexokinase-2 [Mus musculus]	gi|163965442|ref|NM_013820.3|	5513	0.0	Mus musculus hexokinase 2 (Hk2), mRNA	O08528	1890	0.0	Hexokinase-2	SPAC24H6.04	284	4e-82	COG5026	pfam03727	Hexokinase_2	Hexokinase. Hexokinase (EC:2.7.1.1) contains two structurally similar domains represented by this family and pfam00349. Some members of the family have two copies of each of these domains.	GO:0008637|apoptotic mitochondrial changes;GO:0046835|carbohydrate phosphorylation;GO:0001678|cellular glucose homeostasis;GO:0072655|establishment of protein localization to mitochondrion;GO:0006006|glucose metabolic process;GO:0006096|glycolytic process;GO:0007595|lactation;GO:0072656|maintenance of protein location in mitochondrion;GO:0098779|mitophagy in response to mitochondrial depolarizati…	GO:0005829|cytosol;GO:0016020|membrane;GO:0005741|mitochondrial outer membrane;GO:0005739|mitochondrion;	GO:0005524|ATP binding;GO:0008865|fructokinase activity;GO:0004340|glucokinase activity;GO:0005536|glucose binding;GO:0004396|hexokinase activity;GO:0019158|mannokinase activity;	K00844	HK; hexokinase [EC:2.7.1.1]
ENSMUSG00000000631	964	592	937	729	722.48672876578	741	466	625	845	1.1869719747202518	0.247285872292859	0.193733389687988	0.73738514706703	up	no	Myo18a	protein_coding	chr11:77763246-77865980:+	gi|600971682|ref|NP_001278142.1|	10111	0.0	unconventional myosin-XVIIIa isoform 1 [Mus musculus]	gi|600971663|ref|NM_011586.3|	7334	0.0	Mus musculus myosin XVIIIA (Myo18a), transcript variant 2, mRNA	Q9JMH9	3254	0.0	Unconventional myosin-XVIIIa	SPCC645.05c	342	1e-94	COG5022	pfam00063	Myosin_head	Myosin head (motor domain).	GO:0031032|actomyosin structure organization;GO:0090164|asymmetric Golgi ribbon formation;GO:0016477|cell migration;GO:0007030|Golgi organization;GO:0090161|Golgi ribbon formation;GO:0048194|Golgi vesicle budding;GO:0043066|negative regulation of apoptotic process;GO:0050714|positive regulation of protein secretion;	GO:0042641|actomyosin;GO:0005903|brush border;GO:0005856|cytoskeleton;GO:0005793|endoplasmic reticulum-Golgi intermediate compartment;GO:0005794|Golgi apparatus;GO:0000139|Golgi membrane;GO:0016020|membrane;GO:0016459|myosin complex;GO:0005654|nucleoplasm;GO:0005802|trans-Golgi network;	GO:0051015|actin filament binding;GO:0043531|ADP binding;GO:0005524|ATP binding;GO:0044822|poly(A) RNA binding;	K10362	MYO18; myosin XVIII
ENSMUSG00000000632	1	2	1	2	0.876088818229228	1	0	0	0	4.925190887701043	2.30017964079294	0.210675639665247	NA	up	no	Sez6	protein_coding	chr11:77930800-77979048:+	gi|31981500|ref|NP_067261.2|	4815	0.0	seizure protein 6 isoform 1 precursor [Mus musculus]	gi|33244024|gb|BC055345.1|	4299	0.0	Mus musculus seizure related gene 6, mRNA (cDNA clone MGC:65649 IMAGE:6833344), complete cds	Q7TSK2	298	4e-94	Seizure protein 6	.	.	.	.	pfam00431	CUB	CUB domain.	GO:0008344|adult locomotory behavior;GO:0021680|cerebellar Purkinje cell layer development;GO:0060079|excitatory postsynaptic potential;GO:2000171|negative regulation of dendrite development;GO:1900006|positive regulation of dendrite development;GO:0050773|regulation of dendrite development;GO:0090036|regulation of protein kinase C signaling;GO:0060074|synapse maturation;	GO:0097440|apical dendrite;GO:0030054|cell junction;GO:0043198|dendritic shaft;GO:0043197|dendritic spine;GO:0005783|endoplasmic reticulum;GO:0005615|extracellular space;GO:0016021|integral component of membrane;GO:0043025|neuronal cell body;GO:0048471|perinuclear region of cytoplasm;GO:0005886|plasma membrane;	.	.	.
ENSMUSG00000000673	14	2	9	15	8.00604436850959	3	7	8	7	1.5382998518204065	0.621336746843288	0.3814624100761	0.85829603051687	up	no	Haao	protein_coding	chr17:83831356-83846790:-	gi|17921976|ref|NP_079601.1|	1531	0.0	3-hydroxyanthranilate 3,4-dioxygenase [Mus musculus]	gi|15277546|gb|BC012872.1|	1222	0.0	Mus musculus 3-hydroxyanthranilate 3,4-dioxygenase, mRNA (cDNA clone MGC:19090 IMAGE:4196161), complete cds	Q78JT3	594	0.0	3-hydroxyanthranilate 3,4-dioxygenase	.	.	.	.	pfam06052	3-HAO	3-hydroxyanthranilic acid dioxygenase. In eukaryotes 3-hydroxyanthranilic acid dioxygenase (EC:1.13.11.6) is part of the kynurenine pathway for the degradation of tryptophan and the biosynthesis of nicotinic acid.The prokaryotic homolog is involved in the 2-nitrobenzoate degradation pathway.	GO:0034354|'de novo' NAD biosynthetic process from tryptophan;GO:0043420|anthranilate metabolic process;GO:0070050|neuron cellular homeostasis;GO:0019805|quinolinate biosynthetic process;GO:0046874|quinolinate metabolic process;GO:0046686|response to cadmium ion;GO:0010043|response to zinc ion;GO:0006569|tryptophan catabolic process;	GO:0005737|cytoplasm;GO:0005829|cytosol;GO:0070062|extracellular exosome;	GO:0000334|3-hydroxyanthranilate 3,4-dioxygenase activity;GO:0008198|ferrous iron binding;	K00452	HAAO; 3-hydroxyanthranilate 3,4-dioxygenase [EC:1.13.11.6]
ENSMUSG00000000682	625	335	362	285	315.111812448319	280	294	242	122	1.6029252707939479	0.680707167870468	0.0526592213838909	0.505466639448257	up	no	Cd52	protein_coding	chr4:134082448-134095082:-	gi|27769085|gb|AAH42709.1|	193	6e-15	Aim1l protein, partial [Mus musculus]	gi|158937237|ref|NM_013706.2|	503	0.0	Mus musculus CD52 antigen (Cd52), mRNA	Q64389	72.0	2e-15	CAMPATH-1 antigen	.	.	.	.	pfam15116	CD52	CAMPATH-1 antigen.	.	.	GO:0030246|carbohydrate binding;	K06488	CDW52; CDW52 antigen
ENSMUSG00000000686	17	2	3	5	6.50392171645401	6	5	8	8	0.9512107424981223	-0.0721630866359494	0.925104079015191	0.987829521976703	down	no	Abhd15	protein_coding	chr11:77515121-77538607:+	gi|147902337|ref|NP_080461.3|	2047	0.0	abhydrolase domain-containing protein 15 precursor [Mus musculus]	gi|147902336|ref|NM_026185.4|	2662	0.0	Mus musculus abhydrolase domain containing 15 (Abhd15), mRNA	Q5F2F2	793	0.0	Protein ABHD15	PA0368	71.6	2e-12	COG0429	pfam15449	Retinal	Retinal protein. This family of proteins is found in the photoreceptor cells of the retina. Mutations of the gene encoding this protein have been associated with retinal disorders such as retinitis pigmentosa and late-onset progressive retinal atrophy. The function of this family of proteins is unknown, but it is likely to be important in the development and function of the retina.	.	GO:0005576|extracellular region;GO:0016020|membrane;	GO:0016787|hydrolase activity;	K04429	TAO; thousand and one amino acid protein kinase [EC:2.7.11.1]
ENSMUSG00000000690	1349	985	1673	766	995.31015929815	777	614	916	1044	1.3986428387515069	0.484027598994887	0.0457482169827171	0.479498056256899	up	no	Hoxb6	protein_coding	chr11:96292476-96301569:+	gi|655870852|ref|XP_008269567.1|	1114	2e-144	PREDICTED: homeobox protein Hox-B6 isoform X1 [Oryctolagus cuniculus]	gi|532051316|ref|XM_005368360.1|	1518	0.0	PREDICTED: Microtus ochrogaster homeobox B6 (Hoxb6), mRNA	P09023	333	3e-108	Homeobox protein Hox-B6	.	.	.	.	pfam00046	Homeobox	Homeobox domain.	GO:0009952|anterior/posterior pattern specification;GO:0048706|embryonic skeletal system development;GO:0048704|embryonic skeletal system morphogenesis;GO:0034101|erythrocyte homeostasis;GO:0006351|transcription, DNA-templated;	GO:0005634|nucleus;	GO:0044822|poly(A) RNA binding;GO:0043565|sequence-specific DNA binding;GO:0003700|transcription factor activity, sequence-specific DNA binding;	K09306	HOX_6; homeobox protein HoxA/B/C6
ENSMUSG00000000693	335	171	472	398	334.208467919384	307	282	369	372	1.0114462744564277	0.0164196895118126	0.954454035460688	0.991560068584634	up	no	Loxl3	protein_coding	chr6:83034173-83052562:+	gi|31543127|ref|NP_038614.2|	3973	0.0	lysyl oxidase homolog 3 precursor [Mus musculus]	gi|146134455|ref|NM_013586.4|	4047	0.0	Mus musculus lysyl oxidase-like 3 (Loxl3), mRNA	Q9Z175	720	0.0	Lysyl oxidase homolog 3	.	.	.	.	pfam01186	Lysyl_oxidase	Lysyl oxidase.	GO:0001837|epithelial to mesenchymal transition;GO:0045892|negative regulation of transcription, DNA-templated;	GO:0005576|extracellular region;GO:0005615|extracellular space;GO:0016020|membrane;	GO:0005507|copper ion binding;GO:0016641|oxidoreductase activity, acting on the CH-NH2 group of donors, oxygen as acceptor;GO:0005044|scavenger receptor activity;	K00280	LOXL2_3_4; lysyl oxidase-like protein 2/3/4 [EC:1.4.3.-]
ENSMUSG00000000706	4	11	1	4	4.98960231543614	5	4	3	8	1.0186110789495493	0.0266033139430674	0.97508816885815	NA	up	no	Btn1a1	protein_coding	chr13:23456992-23465901:-	gi|148700622|gb|EDL32569.1|	2756	0.0	butyrophilin, subfamily 1, member A1, isoform CRA_c, partial [Mus musculus]	gi|159032052|ref|NM_013483.3|	3423	0.0	Mus musculus butyrophilin, subfamily 1, member A1 (Btn1a1), mRNA	Q62556	1040	0.0	Butyrophilin subfamily 1 member A1	.	.	.	.	pfam00622	SPRY	SPRY domain. SPRY Domain is named from SPla and the RYanodine Receptor. Domain of unknown function. Distant homologues are domains in butyrophilin/marenostrin/pyrin homologues.	.	GO:0005615|extracellular space;GO:0016021|integral component of membrane;	.	K06712	BTN; butyrophilin
ENSMUSG00000000708	1354	1802	1487	1087	1415.55992679887	1288	1501	1201	1627	1.0008386510917164	0.00120941070510681	0.995778860345826	0.998723537560973	up	no	Kat2b	protein_coding	chr17:53566861-53672720:+	gi|52345413|ref|NP_064389.2|	3853	0.0	histone acetyltransferase KAT2B isoform 1 [Mus musculus]	gi|300116312|ref|NM_020005.4|	4653	0.0	Mus musculus K(lysine) acetyltransferase 2B (Kat2b), transcript variant 1, mRNA	Q9JHD1	116	6e-68	Histone acetyltransferase KAT2B	SPAC1952.05	311	2e-92	COG5076	pfam06466	PCAF_N	PCAF (P300/CBP-associated factor) N-terminal domain. This region is spliced out of human histone acetyltranfersase KAT2A isoform 2. It is predicted to be of a mixed alpha/beta fold - though predominantly helical.	GO:0007049|cell cycle;GO:0032869|cellular response to insulin stimulus;GO:0006338|chromatin remodeling;GO:0016573|histone acetylation;GO:0043966|histone H3 acetylation;GO:0043970|histone H3-K9 acetylation;GO:0018393|internal peptidyl-lysine acetylation;GO:0018076|N-terminal peptidyl-lysine acetylation;GO:0008285|negative regulation of cell proliferation;GO:0045736|negative regulation of cyclin-de…	GO:0031672|A band;GO:0042641|actomyosin;GO:0005671|Ada2/Gcn5/Ada3 transcription activator complex;GO:0000123|histone acetyltransferase complex;GO:0031674|I band;GO:0000776|kinetochore;GO:0005654|nucleoplasm;GO:0005634|nucleus;	GO:0016407|acetyltransferase activity;GO:0003682|chromatin binding;GO:0004861|cyclin-dependent protein serine/threonine kinase inhibitor activity;GO:0004402|histone acetyltransferase activity;GO:0042826|histone deacetylase binding;GO:0004468|lysine N-acetyltransferase activity, acting on acetyl phosphate as donor;GO:0032403|protein complex binding;GO:0019901|protein kinase binding;GO:0000977|RNA …	K06062	PCAF, KAT2, GCN5; histone acetyltransferase [EC:2.3.1.48]
ENSMUSG00000000711	1884	1501	1806	1494	1698.46896199105	1735	1610	1841	1828	0.9290574550358771	-0.106160275962723	0.412532898763152	0.87083976307236	down	no	Rab5b	protein_coding	chr10:128677175-128696264:-	gi|803048162|ref|XP_004006646.2|	1144	5e-145	PREDICTED: ras-related protein Rab-5B isoform X2 [Ovis aries]	gi|227430341|ref|NM_177411.4|	3176	0.0	Mus musculus RAB5B, member RAS oncogene family (Rab5b), mRNA	Q5RBG1	305	1e-98	Ras-related protein Rab-5B	.	.	.	.	pfam00071	Ras	Ras family. Includes sub-families Ras, Rab, Rac, Ral, Ran, Rap Ypt1 and more. Shares P-loop motif with GTP_EFTU, arf and myosin_head. See pfam00009 pfam00025, pfam00063. As regards Rab GTPases, these are important regulators of vesicle formation, motility and fusion. They share a fold in common with all Ras GTPases: this is a six-stranded beta-sheet surrounded by five alpha-helices.	GO:0015031|protein transport;GO:0007264|small GTPase mediated signal transduction;	GO:0031901|early endosome membrane;GO:0042470|melanosome;GO:0005886|plasma membrane;	GO:0019003|GDP binding;GO:0005525|GTP binding;	K07888	RAB5B; Ras-related protein Rab-5B
ENSMUSG00000000724	0	0	4	0	0.71467131161726	1	0	0	1	1.9703028528181175	0.978417401599191	0.709272066937125	NA	up	no	Cryba1	protein_coding	chr11:77718615-77725283:-	gi|20304089|ref|NP_034095.1|	1117	2e-152	beta-crystallin A1 [Mus musculus]	gi|26350978|dbj|AK084145.1|	1374	0.0	Mus musculus 12 days embryo eyeball cDNA, RIKEN full-length enriched library, clone:D230003J06 product:crystallin, beta A1, full insert sequence	P02525	53.9	5e-07	Beta-crystallin A1	.	.	.	.	pfam00030	Crystall	Beta/Gamma crystallin. The alignment comprises two Greek key motifs since the similarity between them is very low.	GO:0002088|lens development in camera-type eye;GO:0001818|negative regulation of cytokine production;GO:0070373|negative regulation of ERK1 and ERK2 cascade;GO:0014067|negative regulation of phosphatidylinositol 3-kinase signaling;GO:0051898|negative regulation of protein kinase B signaling;GO:0032007|negative regulation of TOR signaling;GO:2000210|positive regulation of anoikis;GO:0007601|visual…	GO:0005737|cytoplasm;GO:0005634|nucleus;	GO:0005212|structural constituent of eye lens;	.	.
ENSMUSG00000000730	10	36	16	51	31.5616941440093	38	32	23	45	0.8337402394996717	-0.262330127954871	0.621149837593969	0.930898170961958	down	no	Dnmt3l	protein_coding	chr10:78041947-78063622:+	gi|148699801|gb|EDL31748.1|	2023	0.0	DNA (cytosine-5-)-methyltransferase 3-like, isoform CRA_a, partial [Mus musculus]	gi|545746400|ref|NM_001081695.2|	1822	0.0	Mus musculus DNA (cytosine-5-)-methyltransferase 3-like (Dnmt3l), transcript variant 2, mRNA	Q9CWR8	773	0.0	DNA (cytosine-5)-methyltransferase 3-like	.	.	.	.	pfam15368	BioT2	Spermatogenesis family BioT2. BioT2 is a family of eukaryotic proteins expressed only in the testes. BioT2 is found abundantly in five types of murine cancer cell lines, suggesting it plays a role in testes development as well as tumorigenesis.	GO:0060718|chorionic trophoblast cell differentiation;GO:0032776|DNA methylation on cytosine;GO:0071514|genetic imprinting;GO:0001701|in utero embryonic development;GO:0032259|methylation;GO:0045892|negative regulation of transcription, DNA-templated;GO:0001890|placenta development;	GO:0000794|condensed nuclear chromosome;GO:0005737|cytoplasm;GO:0005829|cytosol;GO:0005720|nuclear heterochromatin;GO:0005654|nucleoplasm;GO:0005634|nucleus;	GO:0008047|enzyme activator activity;GO:0019899|enzyme binding;GO:0046872|metal ion binding;	K10603	AIRE; autoimmune regulator
ENSMUSG00000000731	2	0	2	4	2.18963854448002	8	0	1	1	0.8027182469576721	-0.31703440234552	0.824010844570928	NA	down	no	Aire	protein_coding	chr10:78030022-78043610:-	gi|6753020|ref|NP_033776.1|	2643	0.0	autoimmune regulator isoform 1 [Mus musculus]	gi|74148911|dbj|AK153690.1|	2963	0.0	Mus musculus 3 days neonate thymus cDNA, RIKEN full-length enriched library, clone:A630047M03 product:autoimmune regulator (autoimmune polyendocrinopathy candidiasis ectodermal dystrophy), full insert sequence	Q9Z0E3	259	7e-74	Autoimmune regulator	.	.	.	.	pfam03172	Sp100	Sp100 domain. The function of this domain is unknown. It is about 105 amino acid residues in length and is predicted to be predominantly alpha helical. This domain is usually found at the amino terminus of protein that contain a SAND domain pfam01342.	GO:0006959|humoral immune response;GO:0045060|negative thymic T cell selection;GO:0045944|positive regulation of transcription from RNA polymerase II promoter;GO:0045893|positive regulation of transcription, DNA-templated;GO:0006355|regulation of transcription, DNA-templated;GO:0006351|transcription, DNA-templated;	GO:0005737|cytoplasm;GO:0005622|intracellular;GO:0005634|nucleus;	GO:0003682|chromatin binding;GO:0042393|histone binding;GO:0042802|identical protein binding;GO:0000977|RNA polymerase II regulatory region sequence-specific DNA binding;GO:0003712|transcription cofactor activity;GO:0044212|transcription regulatory region DNA binding;GO:0045182|translation regulator activity;GO:0008270|zinc ion binding;	K10603	AIRE; autoimmune regulator
ENSMUSG00000000732	266	234	261	263	270.825104721171	299	253	271	339	0.8676673481062193	-0.204786055929868	0.170149972426636	0.718211147412314	down	no	Icosl	protein_coding	chr10:78069302-78083913:+	gi|15011418|gb|AAK77544.1|AF394451_1	1612	0.0	B7-like protein GL50-B [Mus musculus]	gi|26334474|dbj|AK041421.1|	2749	0.0	Mus musculus 3 days neonate thymus cDNA, RIKEN full-length enriched library, clone:A630008D12 product:icos ligand, full insert sequence	Q9JHJ8	56.2	3e-07	ICOS ligand	.	.	.	.	pfam08205	C2-set_2	CD80-like C2-set immunoglobulin domain. These domains belong to the immunoglobulin superfamily.	GO:0045190|isotype switching;GO:0042104|positive regulation of activated T cell proliferation;GO:0045404|positive regulation of interleukin-4 biosynthetic process;GO:0007165|signal transduction;GO:0042110|T cell activation;	GO:0009897|external side of plasma membrane;GO:0070062|extracellular exosome;GO:0016021|integral component of membrane;GO:0005887|integral component of plasma membrane;	GO:0005102|receptor binding;	K06710	ICOSLG, ICOSL; inducible T-cell co-stimulator ligand
ENSMUSG00000000738	957	688	919	901	824.001020341856	824	632	845	912	1.0606241520871211	0.0849135064100654	0.55939324638085	0.916740272062667	up	no	Spg7	protein_coding	chr8:123062942-123097760:+	gi|33585736|gb|AAH55488.1|	3544	0.0	Spg7 protein, partial [Mus musculus]	gi|74152601|dbj|AK171647.1|	3364	0.0	Mus musculus activated spleen cDNA, RIKEN full-length enriched library, clone:F830002E10 product:spastic paraplegia 7 homolog (human), full insert sequence	Q3ULF4	393	6e-130	Paraplegin	YMR089c	81.6	1e-16	COG0465	pfam01434	Peptidase_M41	Peptidase family M41.	GO:0007155|cell adhesion;GO:0007005|mitochondrion organization;GO:0007399|nervous system development;GO:0006508|proteolysis;	GO:0016021|integral component of membrane;GO:0031966|mitochondrial membrane;GO:0005739|mitochondrion;	GO:0005524|ATP binding;GO:0004176|ATP-dependent peptidase activity;GO:0004222|metalloendopeptidase activity;GO:0008237|metallopeptidase activity;GO:0008270|zinc ion binding;	K09552	SPG7; spastic paraplegia 7 [EC:3.4.24.-]
ENSMUSG00000000739	196	181	221	171	241.476746963866	114	407	302	322	0.6421770169138558	-0.638957061990826	0.0843864642709894	0.581035954332179	down	no	Sult5a1	protein_coding	chr8:123140192-123158315:-	gi|755527072|ref|XP_011246761.1|	1659	0.0	PREDICTED: sulfotransferase family 5A, member 1 isoform X3 [Mus musculus]	gi|74211138|dbj|AK164155.1|	3130	0.0	Mus musculus adult male hippocampus cDNA, RIKEN full-length enriched library, clone:C630020H04 product:sulfotransferase family 5A, member 1, full insert sequence	O00204	111	3e-27	Sulfotransferase family cytosolic 2B member 1	.	.	.	.	pfam00685	Sulfotransfer_1	Sulfotransferase domain.	GO:0008202|steroid metabolic process;GO:0000103|sulfate assimilation;	GO:0005737|cytoplasm;GO:0005783|endoplasmic reticulum;GO:0070062|extracellular exosome;GO:0043231|intracellular membrane-bounded organelle;	GO:0004027|alcohol sulfotransferase activity;GO:0050294|steroid sulfotransferase activity;GO:0008146|sulfotransferase activity;	K01015	SULT2B1; alcohol sulfotransferase [EC:2.8.2.2]
ENSMUSG00000000740	22628	17244	24330	20177	18249.8391684645	14919	11667	15621	22062	1.303225903305527	0.382087184696625	0.0259132337011421	0.383554280375472	up	no	Rpl13	protein_coding	chr8:123102350-123105244:+	gi|33186863|ref|NP_058018.2|	959	2e-128	60S ribosomal protein L13 [Mus musculus]	gi|53236968|gb|BC083148.1|	1966	0.0	Mus musculus ribosomal protein L13, mRNA (cDNA clone IMAGE:30458056)	P47963	276	2e-90	60S ribosomal protein L13	SPAC664.05	155	6e-45	COG4352	pfam01294	Ribosomal_L13e	Ribosomal protein L13e.	GO:0006412|translation;	GO:0022625|cytosolic large ribosomal subunit;GO:0016020|membrane;GO:0005634|nucleus;	GO:0044822|poly(A) RNA binding;GO:0003723|RNA binding;GO:0003735|structural constituent of ribosome;	K02873	RP-L13e, RPL13; large subunit ribosomal protein L13e
ENSMUSG00000000743	1859	1530	1661	1425	1442.84116881067	1296	1148	1310	1445	1.218995432035023	0.28569271972944	0.0141449824650714	0.296269306361958	up	no	Chmp1a	protein_coding	chr8:123204264-123212763:-	gi|21704220|ref|NP_663581.1|	887	1e-111	charged multivesicular body protein 1a [Mus musculus]	gi|226874928|ref|NM_145606.3|	2140	0.0	Mus musculus charged multivesicular body protein 1A (Chmp1a), mRNA	Q921W0	329	8e-110	Charged multivesicular body protein 1a	YKR035w-a	148	1e-39	COG5491	pfam03357	Snf7	Snf7. This family of proteins are involved in protein sorting and transport from the endosome to the vacuole/lysosome in eukaryotic cells. Vacuoles/lysosomes play an important role in the degradation of both lipids and cellular proteins. In order to perform this degradative function, vacuoles/lysosomes contain numerous hydrolases which have been transported in the form of inactive precursors via …	GO:0051301|cell division;GO:0000920|cell separation after cytokinesis;GO:0016458|gene silencing;GO:0007076|mitotic chromosome condensation;GO:0007080|mitotic metaphase plate congression;GO:0045014|negative regulation of transcription by glucose;GO:0045892|negative regulation of transcription, DNA-templated;GO:0006997|nucleus organization;GO:0015031|protein transport;GO:0010824|regulation of centr…	GO:0000794|condensed nuclear chromosome;GO:0005769|early endosome;GO:0012505|endomembrane system;GO:0000815|ESCRT III complex;GO:0070062|extracellular exosome;GO:0005815|microtubule organizing center;GO:0016363|nuclear matrix;	GO:0042802|identical protein binding;GO:0019904|protein domain specific binding;GO:0042803|protein homodimerization activity;	K12197	CHMP1, VPS46, DID2; charged multivesicular body protein 1
ENSMUSG00000000751	888	1113	742	1317	1013.22309660385	1181	848	825	1235	0.9938123576669444	-0.00895461354072301	0.971423928758449	0.994743809890567	down	no	Rpa1	protein_coding	chr11:75298166-75348324:-	gi|255982530|ref|NP_001157695.1|	3221	0.0	replication protein A 70 kDa DNA-binding subunit isoform 1 [Mus musculus]	gi|35208936|emb|AL603834.6|	3238	0.0	Mouse DNA sequence from clone RP23-113D4 on chromosome 11, complete sequence	Q8VEE4	431	4e-140	Replication protein A 70 kDa DNA-binding subunit	SPBC660.13c	340	1e-100	COG1599	pfam08646	Rep_fac-A_C	Replication factor-A C terminal domain. This domain is found at the C terminal of replication factor A. Replication factor A (RPA) binds single-stranded DNA and is involved in replication, repair, and recombination of DNA.	GO:0006284|base-excision repair;GO:0051276|chromosome organization;GO:0006281|DNA repair;GO:0006260|DNA replication;GO:0000724|double-strand break repair via homologous recombination;GO:0030097|hemopoiesis;GO:0048873|homeostasis of number of cells within a tissue;GO:0001701|in utero embryonic development;GO:0007126|meiotic nuclear division;GO:0006298|mismatch repair;GO:0006289|nucleotide-excision…	GO:0000793|condensed chromosome;GO:0000794|condensed nuclear chromosome;GO:0005662|DNA replication factor A complex;GO:0000800|lateral element;GO:0001673|male germ cell nucleus;GO:0000784|nuclear chromosome, telomeric region;GO:0005654|nucleoplasm;GO:0005634|nucleus;GO:0016605|PML body;	GO:0003682|chromatin binding;GO:0003684|damaged DNA binding;GO:0046872|metal ion binding;GO:0003697|single-stranded DNA binding;	K07466	RFA1, RPA1, rpa; replication factor A1
ENSMUSG00000000753	2588	1941	2795	3013	2644.83952847171	3040	2608	2701	2564	0.9230847270871857	-0.115465020430681	0.550426937482793	0.91590709015622	down	no	Serpinf1	protein_coding	chr11:75409769-75422701:-	gi|117606335|ref|NP_035470.3|	2007	0.0	pigment epithelium-derived factor precursor [Mus musculus]	gi|3808220|gb|AF036164.1|AF036164	1600	0.0	Mus musculus pigment epithelium-derived factor (PEDF) mRNA, complete cds	P97298	233	1e-72	Pigment epithelium-derived factor	all0778	108	7e-25	COG4826	pfam00079	Serpin	Serpin (serine protease inhibitor). Structure is a multi-domain fold containing a bundle of helices and a beta sandwich.	GO:0007568|aging;GO:0071279|cellular response to cobalt ion;GO:0071549|cellular response to dexamethasone stimulus;GO:0071333|cellular response to glucose stimulus;GO:0071300|cellular response to retinoic acid;GO:0001822|kidney development;GO:0016525|negative regulation of angiogenesis;GO:0010596|negative regulation of endothelial cell migration;GO:0060770|negative regulation of epithelial cell p…	GO:0043203|axon hillock;GO:0005604|basement membrane;GO:0070062|extracellular exosome;GO:0005576|extracellular region;GO:0005615|extracellular space;GO:0042470|melanosome;GO:0048471|perinuclear region of cytoplasm;	GO:0004867|serine-type endopeptidase inhibitor activity;	K19614	SERPINF1, PEDF; pigment epithelium-derived factor
ENSMUSG00000000759	1236	827	1037	952	1006.03258100799	999	792	1063	1273	0.965547705696056	-0.0505805534008723	0.730139968336888	0.957582072759911	down	no	Tubgcp3	protein_coding	chr8:12614277-12672248:-	gi|39930567|ref|NP_932148.1|	4556	0.0	gamma-tubulin complex component 3 [Mus musculus]	gi|26085841|dbj|AK037462.1|	4449	0.0	Mus musculus 16 days neonate thymus cDNA, RIKEN full-length enriched library, clone:A130020D13 product:weakly similar to SPINDLE POLE BODY PROTEIN SPC98 HOMOLOG GCP3 [Homo sapiens], full insert sequence	P58854	503	1e-160	Gamma-tubulin complex component 3	.	.	.	.	pfam04130	Spc97_Spc98	Spc97 / Spc98 family. The spindle pole body (SPB) functions as the microtubule-organizing centre in yeast. Members of this family are spindle pole body (SBP) components such as Spc97 and Spc98 that form a complex with gamma-tubulin. This family of proteins includes the grip motif 1 and grip moti 2. Members of this family all form components of the gamma-tubulin complex, GCP.	GO:0051298|centrosome duplication;GO:0031122|cytoplasmic microtubule organization;GO:0051415|interphase microtubule nucleation by interphase microtubule organizing center;GO:0007126|meiotic nuclear division;GO:0090307|mitotic spindle assembly;	GO:0005814|centriole;GO:0005813|centrosome;GO:0005737|cytoplasm;GO:0000923|equatorial microtubule organizing center;GO:0008275|gamma-tubulin small complex;GO:0016020|membrane;GO:0005827|polar microtubule;	GO:0043015|gamma-tubulin binding;GO:0005200|structural constituent of cytoskeleton;	K16570	TUBGCP3, GCP3; gamma-tubulin complex component 3
ENSMUSG00000000776	621	944	547	600	676.026172031232	710	523	642	862	0.9940867263733179	-0.0085563736323179	0.971748322187739	0.994743809890567	down	no	Polr3d	protein_coding	chr14:70438748-70443471:-	gi|148703954|gb|EDL35901.1|	1646	0.0	polymerase (RNA) III (DNA directed) polypeptide D, isoform CRA_a, partial [Mus musculus]	gi|256225459|ref|NM_025945.3|	2049	0.0	Mus musculus polymerase (RNA) III (DNA directed) polypeptide D (Polr3d), transcript variant 1, mRNA	Q91WD1	616	0.0	DNA-directed RNA polymerase III subunit RPC4	.	.	.	.	pfam05132	RNA_pol_Rpc4	RNA polymerase III RPC4. Specific subunit for Pol III, the tRNA specific polymerase.	GO:0051607|defense response to virus;GO:0045087|innate immune response;GO:0045089|positive regulation of innate immune response;GO:0032728|positive regulation of interferon-beta production;GO:0006383|transcription from RNA polymerase III promoter;	GO:0005666|DNA-directed RNA polymerase III complex;GO:0000790|nuclear chromatin;GO:0005634|nucleus;	GO:0003682|chromatin binding;GO:0003677|DNA binding;GO:0003899|DNA-directed RNA polymerase activity;	K03026	RPC4, POLR3D; DNA-directed RNA polymerase III subunit RPC4
ENSMUSG00000000782	317	368	514	578	446.158998609042	510	313	384	630	0.9757412815887346	-0.035429427886615	0.896157454805078	0.982917063106057	down	no	Tcf7	protein_coding	chr11:52252371-52283014:-	gi|568972856|ref|XP_006532863.1|	1487	0.0	PREDICTED: transcription factor 7 isoform X3 [Mus musculus]	gi|142348105|ref|NM_009331.3|	2238	0.0	Mus musculus transcription factor 7, T cell specific (Tcf7), mRNA	Q00417	503	2e-169	Transcription factor 7	.	.	.	.	pfam08347	CTNNB1_binding	N-terminal CTNNB1 binding. This region tends to appear at the N-terminus of proteins also containing DNA-binding HMG (high mobility group) boxes (pfam00505) and appears to bind the armadillo repeat of CTNNB1 (beta-catenin), forming a stable complex. Signaling by Wnt through TCF/LCF is involved in developmental patterning, induction of neural tissues, cell fate decisions and stem cell differentiat…	GO:0046632|alpha-beta T cell differentiation;GO:0044336|canonical Wnt signaling pathway involved in negative regulation of apoptotic process;GO:0071353|cellular response to interleukin-4;GO:0048557|embryonic digestive tract morphogenesis;GO:0030538|embryonic genitalia morphogenesis;GO:0048619|embryonic hindgut morphogenesis;GO:0000122|negative regulation of transcription from RNA polymerase II pr…	GO:0005719|nuclear euchromatin;GO:0005634|nucleus;GO:0005667|transcription factor complex;	GO:0008013|beta-catenin binding;GO:0001047|core promoter binding;GO:0003677|DNA binding;GO:0043565|sequence-specific DNA binding;GO:0003700|transcription factor activity, sequence-specific DNA binding;GO:0001227|transcriptional repressor activity, RNA polymerase II transcription regulatory region sequence-specific binding;	K02620	TCF7; transcription factor 7
ENSMUSG00000000787	7055	10089	6261	6969	7970.32925282817	7897	8610	7482	9373	0.8979891430640772	-0.155230092395663	0.497809394678366	0.899591237464905	down	no	Ddx3x	protein_coding	chrX:13280970-13294052:+	gi|6753620|ref|NP_034158.1|	2782	0.0	ATP-dependent RNA helicase DDX3X [Mus musculus]	gi|164607180|ref|NM_010028.3|	4571	0.0	Mus musculus DEAD/H (Asp-Glu-Ala-Asp/His) box polypeptide 3, X-linked (Ddx3x), mRNA	O00571	129	3e-33	ATP-dependent RNA helicase DDX3X	.	.	.	.	pfam00270	DEAD	DEAD/DEAH box helicase. Members of this family include the DEAD and DEAH box helicases. Helicases are involved in unwinding nucleic acids. The DEAD box helicases are involved in various aspects of RNA metabolizm, including nuclear transcription, pre mRNA splicing, ribosome biogenesis, nucleocytoplasmic transport, translation, RNA decay and organellar gene expression.	GO:0071243|cellular response to arsenic-containing substance;GO:0071470|cellular response to osmotic stress;GO:0007059|chromosome segregation;GO:0008625|extrinsic apoptotic signaling pathway via death domain receptors;GO:0045087|innate immune response;GO:0035556|intracellular signal transduction;GO:0097193|intrinsic apoptotic signaling pathway;GO:0042256|mature ribosome assembly;GO:0043066|negati…	GO:0005913|cell-cell adherens junction;GO:0005737|cytoplasm;GO:0010494|cytoplasmic stress granule;GO:0070062|extracellular exosome;GO:0005741|mitochondrial outer membrane;GO:0016607|nuclear speck;GO:0005634|nucleus;	GO:0005524|ATP binding;GO:0004003|ATP-dependent DNA helicase activity;GO:0004004|ATP-dependent RNA helicase activity;GO:0016887|ATPase activity;GO:0098641|cadherin binding involved in cell-cell adhesion;GO:0043273|CTPase activity;GO:0003677|DNA binding;GO:0008190|eukaryotic initiation factor 4E binding;GO:0003924|GTPase activity;GO:0048027|mRNA 5'-UTR binding;GO:0017111|nucleoside-triphosphatase …	K11594	DDX3X, bel; ATP-dependent RNA helicase DDX3X [EC:3.6.4.13]
ENSMUSG00000000791	25	3	18	13	12.5554882232864	11	4	13	18	1.2618249450122954	0.3355117768179	0.598171763038162	0.928741277899045	up	no	Il12rb1	protein_coding	chr8:70808449-70821424:+	gi|159110576|ref|NP_032379.2|	3943	0.0	interleukin-12 receptor subunit beta-1 precursor [Mus musculus]	gi|159110575|ref|NM_008353.2|	2873	0.0	Mus musculus interleukin 12 receptor, beta 1 (Il12rb1), mRNA	Q60837	243	1e-73	Interleukin-12 receptor subunit beta-1	.	.	.	.	pfam00041	fn3	Fibronectin type III domain.	GO:0071346|cellular response to interferon-gamma;GO:0018108|peptidyl-tyrosine phosphorylation;GO:0042104|positive regulation of activated T cell proliferation;GO:0002230|positive regulation of defense response to virus by host;GO:0032729|positive regulation of interferon-gamma production;GO:0002827|positive regulation of T-helper 1 type immune response;	GO:0009897|external side of plasma membrane;GO:0042022|interleukin-12 receptor complex;GO:0072536|interleukin-23 receptor complex;	GO:0016517|interleukin-12 receptor activity;GO:0042020|interleukin-23 receptor activity;	K05063	IL12RB1; interleukin 12 receptor beta-1
ENSMUSG00000000792	25	34	17	33	36.6032580178236	40	34	60	51	0.5867282137838483	-0.769235726864158	0.033444401119919	0.428952493735777	down	yes	Slc5a5	protein_coding	chr8:70882889-70892757:-	gi|162138897|ref|NP_444478.2|	3057	0.0	sodium/iodide cotransporter [Mus musculus]	gi|162138896|ref|NM_053248.2|	2928	0.0	Mus musculus solute carrier family 5 (sodium iodide symporter), member 5 (Slc5a5), mRNA	Q99PN0	1178	0.0	Sodium/iodide cotransporter	sll1087	160	2e-40	COG0591	pfam00474	SSF	Sodium:solute symporter family. Membership of this family is supported by a significant blast score.	GO:0015705|iodide transport;GO:0006590|thyroid hormone generation;	GO:0070062|extracellular exosome;GO:1903561|extracellular vesicle;GO:0005887|integral component of plasma membrane;GO:0005634|nucleus;	GO:0015111|iodide transmembrane transporter activity;GO:0008507|sodium:iodide symporter activity;GO:0015293|symporter activity;	.	.
ENSMUSG00000000794	1034	933	848	690	914.766540491751	819	897	1076	1078	0.884365112440241	-0.177285981879563	0.327764378831144	0.832099197967904	down	no	Kcnn3	protein_coding	chr3:89520164-89675132:+	gi|158854044|ref|NP_536714.2|	3227	0.0	small conductance calcium-activated potassium channel protein 3 [Mus musculus]	gi|78190145|gb|AC166364.2|	8051	0.0	Mus musculus BAC clone RP24-394E6 from chromosome 3, complete sequence	P58391	73.2	8e-12	Small conductance calcium-activated potassium channel protein 3	.	.	.	.	pfam03530	SK_channel	Calcium-activated SK potassium channel.	GO:1903955|positive regulation of protein targeting to mitochondrion;	GO:0005737|cytoplasm;GO:0016021|integral component of membrane;GO:0043025|neuronal cell body;GO:0005886|plasma membrane;	GO:0005516|calmodulin binding;GO:0016286|small conductance calcium-activated potassium channel activity;	K04944	KCNN3; potassium intermediate/small conductance calcium-activated channel subfamily N member 3
ENSMUSG00000000804	730	794	777	571	850.762210114368	929	857	1244	926	0.7103221514055406	-0.49345461840122	0.0158939457273167	0.310404943558228	down	no	Usp32	protein_coding	chr11:84984442-85140161:-	gi|126032299|ref|NP_001025105.1|	8436	0.0	ubiquitin carboxyl-terminal hydrolase 32 [Mus musculus]	gi|126032298|ref|NM_001029934.1|	6924	0.0	Mus musculus ubiquitin specific peptidase 32 (Usp32), mRNA	Q8NFA0	317	8e-98	Ubiquitin carboxyl-terminal hydrolase 32	SPCC16A11.12c	195	5e-50	COG5560	pfam00443	UCH	Ubiquitin carboxyl-terminal hydrolase.	GO:0016579|protein deubiquitination;GO:0006511|ubiquitin-dependent protein catabolic process;	GO:0005737|cytoplasm;GO:0005794|Golgi apparatus;GO:0016020|membrane;	GO:0005509|calcium ion binding;GO:0004843|ubiquitin-specific protease activity;	K11837	USP6_32; ubiquitin carboxyl-terminal hydrolase 6/32 [EC:3.4.19.12]
ENSMUSG00000000805	540	89	136	47	125.741029770866	96	52	70	33	2.9616141294209792	1.56638368322123	0.00954428853567832	0.248192938780903	up	yes	Car4	protein_coding	chr11:84957786-84966044:+	gi|6671678|ref|NP_031633.1|	1493	0.0	carbonic anhydrase 4 precursor [Mus musculus]	gi|239787095|ref|NM_007607.2|	1256	0.0	Mus musculus carbonic anhydrase 4 (Car4), mRNA	Q64444	251	8e-82	Carbonic anhydrase 4	BH0360	105	6e-25	COG3338	pfam00194	Carb_anhydrase	Eukaryotic-type carbonic anhydrase.	GO:0015701|bicarbonate transport;GO:0015670|carbon dioxide transport;GO:0006730|one-carbon metabolic process;GO:0006885|regulation of pH;	GO:0031362|anchored component of external side of plasma membrane;GO:0046658|anchored component of plasma membrane;GO:0016324|apical plasma membrane;GO:0031526|brush border membrane;GO:0009986|cell surface;GO:0005793|endoplasmic reticulum-Golgi intermediate compartment;GO:0070062|extracellular exosome;GO:0005794|Golgi apparatus;GO:0016020|membrane;GO:0048471|perinuclear region of cytoplasm;GO:000…	GO:0004089|carbonate dehydratase activity;GO:0008270|zinc ion binding;	K18246	CA4; carbonic anhydrase 4 [EC:4.2.1.1]
ENSMUSG00000000811	245	183	175	166	174.371470989555	130	161	166	183	1.1681714217963242	0.224251996160587	0.2765127649537	0.801886464830253	up	no	Txnrd3	protein_coding	chr6:89643988-89675529:+	gi|149036716|gb|EDL91334.1|	391	8e-44	thioredoxin reductase 3 (predicted) [Rattus norvegicus]	gi|296010804|ref|NM_001178059.1|	801	0.0	Mus musculus thioredoxin reductase 3 (Txnrd3), transcript variant 2, mRNA	Q86VQ6	52.8	1e-08	Thioredoxin reductase 3	YDR513w	42.4	3e-06	COG0695	pfam02852	Pyr_redox_dim	Pyridine nucleotide-disulphide oxidoreductase, dimerization domain. This family includes both class I and class II oxidoreductases and also NADH oxidases and peroxidases.	GO:0030154|cell differentiation;GO:0045454|cell redox homeostasis;GO:0006749|glutathione metabolic process;GO:0007275|multicellular organismal development;GO:0007283|spermatogenesis;	GO:0005783|endoplasmic reticulum;GO:0005634|nucleus;	GO:0009055|electron carrier activity;GO:0050660|flavin adenine dinucleotide binding;GO:0015035|protein disulfide oxidoreductase activity;GO:0004791|thioredoxin-disulfide reductase activity;	K00384	trxB; thioredoxin reductase (NADPH) [EC:1.8.1.9]
ENSMUSG00000000817	21	27	29	23	23.931633187786	23	33	25	7	1.0773993446999839	0.107553092808329	0.833187336759294	0.975090742101586	up	no	Fasl	protein_coding	chr1:161780689-161788495:-	gi|6753818|ref|NP_034307.1|	1339	4e-179	tumor necrosis factor ligand superfamily member 6 isoform 1 [Mus musculus]	gi|327478403|ref|NM_010177.4|	1935	0.0	Mus musculus Fas ligand (TNF superfamily, member 6) (Fasl), transcript variant 1, mRNA	P41047	520	2e-180	Tumor necrosis factor ligand superfamily member 6	.	.	.	.	pfam00229	TNF	TNF(tumor Necrosis Factor) family.	GO:0006919|activation of cysteine-type endopeptidase activity involved in apoptotic process;GO:0097190|apoptotic signaling pathway;GO:0030644|cellular chloride ion homeostasis;GO:0048388|endosomal lumen acidification;GO:0097191|extrinsic apoptotic signaling pathway;GO:0008625|extrinsic apoptotic signaling pathway via death domain receptors;GO:0006955|immune response;GO:0006925|inflammatory cell a…	GO:0005901|caveola;GO:0009986|cell surface;GO:0060205|cytoplasmic membrane-bounded vesicle lumen;GO:0009897|external side of plasma membrane;GO:0070062|extracellular exosome;GO:0005615|extracellular space;GO:0016021|integral component of membrane;GO:0043202|lysosomal lumen;GO:0005634|nucleus;GO:0048471|perinuclear region of cytoplasm;GO:0005886|plasma membrane;	.	K04389	TNFSF6, FASL; tumor necrosis factor ligand superfamily member 6
ENSMUSG00000000823	925	832	1389	1267	1269.7424753996	1408	1047	1553	1867	0.7485820731625848	-0.417767595499494	0.062768887251007	0.533788043073046	down	no	Zfp512b	protein_coding	chr2:181582103-181592803:-	gi|37360280|dbj|BAC98118.1|	4194	0.0	mKIAA1196 protein [Mus musculus]	gi|257196176|ref|NM_001164597.1|	5372	0.0	Mus musculus zinc finger protein 512B (Znf512b), mRNA	Q96KM6	86.7	6e-18	Zinc finger protein 512B	YPO0743	54.7	2e-06	COG3144	pfam05110	AF-4	AF-4 proto-oncoprotein. This family consists of AF4 (Proto-oncogene AF4) and FMR2 (Fragile X E mental retardation syndrome) nuclear proteins. These proteins have been linked to human diseases such as acute lymphoblastic leukaemia and mental retardation. The family also contains a Drosophila AF4 protein homologue Lilliputian which contains an AT-hook domain. Lilliputian represents a novel pair-rul…	GO:0006355|regulation of transcription, DNA-templated;GO:0006351|transcription, DNA-templated;	GO:0005634|nucleus;	GO:0003677|DNA binding;GO:0046872|metal ion binding;	.	.
ENSMUSG00000000826	1996	1923	1765	1583	1801.82789671706	1767	1584	1807	2126	0.9817911685553772	-0.0265119055093999	0.842867572672301	0.977605415874471	down	no	Dnajc5	protein_coding	chr2:181520485-181555133:+	gi|545201103|ref|XP_001495100.2|	1063	5e-128	PREDICTED: LOW QUALITY PROTEIN: dnaJ homolog subfamily C member 5 isoform 1 [Equus caballus]	gi|354788287|gb|JN952788.1|	5862	0.0	Mus musculus targeted KO-first, conditional ready, lacZ-tagged mutant allele Dnajc5:tm1a(EUCOMM)Wtsi; transgenic	P60905	235	1e-76	DnaJ homolog subfamily C member 5	PA4760	90.9	5e-18	COG0484	pfam00226	DnaJ	DnaJ domain. DnaJ domains (J-domains) are associated with hsp70 heat-shock system and it is thought that this domain mediates the interaction. DnaJ-domain is therefore part of a chaperone (protein folding) system. The T-antigens, although not in Prosite are confirmed as DnaJ containing domains from literature.	GO:0007268|synaptic transmission;GO:0043524|negative regulation of neuron apoptotic process;	GO:0070062|extracellular exosome;GO:0005765|lysosomal membrane;GO:0042470|melanosome;GO:0005739|mitochondrion;GO:0005886|plasma membrane;GO:0008021|synaptic vesicle;GO:0043195|terminal bouton;	GO:0043008|ATP-dependent protein binding;GO:0001948|glycoprotein binding;	K09525	DNAJC5; DnaJ homolog subfamily C member 5
ENSMUSG00000000827	1963	1649	1657	1541	1599.11670609947	1564	1459	1421	1647	1.0911205842894203	0.125810548722132	0.338786139035439	0.838403543909628	up	no	Tpd52l2	protein_coding	chr2:181497142-181517966:+	gi|31560247|ref|NP_079758.2|	1022	1e-126	tumor protein D54 isoform b [Mus musculus]	gi|600971672|ref|NM_025482.3|	3599	0.0	Mus musculus tumor protein D52-like 2 (Tpd52l2), transcript variant 2, mRNA	O43399	265	2e-88	Tumor protein D54	.	.	.	.	pfam04201	TPD52	tumor protein D52 family. The hD52 gene was originally identified through its elevated expression level in human breast carcinoma. Cloning of D52 homologues from other species has indicated that D52 may play roles in calcium-mediated signal transduction and cell proliferation. Two human homologues of hD52, hD53 and hD54, have also been identified, demonstrating the existence of a novel gene/prote…	.	GO:0005737|cytoplasm;GO:0048471|perinuclear region of cytoplasm;	GO:0044822|poly(A) RNA binding;	.	.
ENSMUSG00000000838	1447	1461	1263	1369	1394.83374522425	1495	1410	1197	1567	0.9584122200452213	-0.0612817918459652	0.712713918058181	0.954347876894989	down	no	Fmr1	protein_coding	chrX:68678541-68717963:+	gi|544329|sp|P35922.1|FMR1_MOUSE	3068	0.0	RecName: Full=Fragile X mental retardation protein 1 homolog; Short=FMRP; Short=Protein FMR-1; Short=mFmr1p	gi|594150414|ref|NM_008031.3|	4409	0.0	Mus musculus fragile X mental retardation syndrome 1 (Fmr1), transcript variant 1, mRNA	P35922	1154	0.0	Synaptic functional regulator FMR1	.	.	.	.	pfam12235	FXR1P_C	Fragile X-related 1 protein C terminal. This domain family is found in eukaryotes, and is typically between 126 and 160 amino acids in length. The family is found in association with pfam05641, pfam00013. This family is the C terminal region of the fragile X related 1 protein FXR1P. FXR1P contains two KH domains and a RGG box that are characteristic motifs in RNA-binding proteins as well as nucle…	GO:0006974|cellular response to DNA damage stimulus;GO:0072711|cellular response to hydroxyurea;GO:0034644|cellular response to UV;GO:0098586|cellular response to virus;GO:0031047|gene silencing by RNA;GO:0007215|glutamate receptor signaling pathway;GO:0044830|modulation by host of viral RNA genome replication;GO:0006397|mRNA processing;GO:0051028|mRNA transport;GO:2000766|negative regulation of …	GO:0030424|axon;GO:0043679|axon terminus;GO:0015030|Cajal body;GO:0030054|cell junction;GO:0042995|cell projection;GO:0010369|chromocenter;GO:0005694|chromosome;GO:0000775|chromosome, centromeric region;GO:0005737|cytoplasm;GO:0036464|cytoplasmic ribonucleoprotein granule;GO:0030425|dendrite;GO:1902737|dendritic filopodium;GO:0043197|dendritic spine;GO:0019897|extrinsic component of plasma membra…	GO:0003682|chromatin binding;GO:0045502|dynein binding;GO:0002151|G-quadruplex RNA binding;GO:0042802|identical protein binding;GO:0044325|ion channel binding;GO:0035064|methylated histone binding;GO:0008017|microtubule binding;GO:0035198|miRNA binding;GO:0003730|mRNA 3'-UTR binding;GO:0048027|mRNA 5'-UTR binding;GO:0003729|mRNA binding;GO:0044822|poly(A) RNA binding;GO:0034046|poly(G) binding;GO…	K15516	FMR; fragile X mental retardation protein
ENSMUSG00000000861	30	15	17	23	19.8516425113832	19	14	20	24	1.0834607579580449	0.115646901170791	0.768170758098435	0.963893845456132	up	no	Bcl11a	protein_coding	chr11:24078056-24174123:+	gi|339409205|ref|NP_001229863.1|	3541	0.0	B-cell lymphoma/leukemia 11A isoform 4 [Mus musculus]	gi|339409204|ref|NM_001242934.1|	5989	0.0	Mus musculus B cell CLL/lymphoma 11A (zinc finger protein) (Bcl11a), transcript variant 4, mRNA	Q9H165	1361	0.0	B-cell lymphoma/leukemia 11A	.	.	.	.	pfam13465	zf-H2C2_2	Zinc-finger double domain.	GO:0030517|negative regulation of axon extension;GO:0048671|negative regulation of collateral sprouting;GO:2000171|negative regulation of dendrite development;GO:0010977|negative regulation of neuron projection development;GO:0032463|negative regulation of protein homooligomerization;GO:0000122|negative regulation of transcription from RNA polymerase II promoter;GO:0048672|positive regulation of …	GO:0005737|cytoplasm;GO:0005654|nucleoplasm;GO:0005634|nucleus;	GO:0046872|metal ion binding;GO:0046982|protein heterodimerization activity;GO:0042803|protein homodimerization activity;GO:0000978|RNA polymerase II core promoter proximal region sequence-specific DNA binding;GO:0001078|transcriptional repressor activity, RNA polymerase II core promoter proximal region sequence-specific binding;	.	.
ENSMUSG00000000869	80	50	80	48	69.4372365118295	104	66	71	62	0.8240264009081333	-0.279237534361058	0.342921864727012	0.840374338274253	down	no	Il4	protein_coding	chr11:53602982-53618669:-	gi|10946584|ref|NP_067258.1|	735	1e-96	interleukin-4 precursor [Mus musculus]	gi|226874828|ref|NR_027491.1|	605	0.0	Mus musculus interleukin 4 (Il4), transcript variant 2, non-coding RNA	P07750	287	4e-98	Interleukin-4	.	.	.	.	pfam00727	IL4	Interleukin 4.	GO:0042113|B cell activation;GO:0031296|B cell costimulation;GO:0071288|cellular response to mercury ion;GO:0008203|cholesterol metabolic process;GO:0042832|defense response to protozoan;GO:0097028|dendritic cell differentiation;GO:0097192|extrinsic apoptotic signaling pathway in absence of ligand;GO:0007565|female pregnancy;GO:0002227|innate immune response in mucosa;GO:0001774|microglial cell a…	GO:0009897|external side of plasma membrane;GO:0005615|extracellular space;	GO:0005125|cytokine activity;	K05430	IL4; interleukin 4
ENSMUSG00000000876	348	188	316	229	278.815738806369	315	249	318	298	0.8882641708213322	-0.170939295276169	0.406659295664247	0.868321824545949	down	no	Pxmp4	protein_coding	chr2:154585758-154603708:-	gi|10946966|ref|NP_067509.1|	983	2e-123	peroxisomal membrane protein 4 [Mus musculus]	gi|354793009|gb|JN957510.1|	2338	0.0	Mus musculus targeted deletion, lacZ-tagged mutant allele Pxmp4:tm1(KOMP)Wtsi; transgenic	P59382	93.2	7e-22	Peroxisomal membrane protein 4	.	.	.	.	pfam02466	Tim17	Tim17/Tim22/Tim23/Pmp24 family. The pre-protein translocase of the mitochondrial outer membrane (Tom) allows the import of pre-proteins from the cytoplasm. Tom forms a complex with a number of proteins, including Tim17. Tim17 and Tim23 are thought to form the translocation channel of the inner membrane. This family includes Tim17, Tim22 and Tim23. This family also includes Pmp24 a peroxisomal pro…	.	GO:0016021|integral component of membrane;GO:0005778|peroxisomal membrane;	.	K13350	PXMP4, PMP24; peroxisomal membrane protein 4
ENSMUSG00000000881	835	922	913	709	849.239482965904	890	709	967	899	0.9605638756264494	-0.0580465413969293	0.729071560699069	0.957582072759911	down	no	Dlg3	protein_coding	chrX:100767722-100818410:+	gi|28972680|dbj|BAC65756.1|	4505	0.0	mKIAA1232 protein [Mus musculus]	gi|38511407|gb|BC060713.1|	5017	0.0	Mus musculus discs, large homolog 3 (Drosophila), mRNA (cDNA clone IMAGE:6409006), partial cds	P70175	1595	0.0	Disks large homolog 3	YDR454c	102	5e-23	COG0194	pfam00625	Guanylate_kin	Guanylate kinase.	GO:0007268|synaptic transmission;GO:0001736|establishment of planar polarity;GO:0045197|establishment or maintenance of epithelial cell apical/basal polarity;GO:0008285|negative regulation of cell proliferation;GO:0010923|negative regulation of phosphatase activity;GO:0007399|nervous system development;GO:0043113|receptor clustering;GO:0097120|receptor localization to synapse;	GO:0032281|AMPA glutamate receptor complex;GO:0016323|basolateral plasma membrane;GO:0005923|bicellular tight junction;GO:0005737|cytoplasm;GO:0043198|dendritic shaft;GO:0005615|extracellular space;GO:0030426|growth cone;GO:0043025|neuronal cell body;GO:0005886|plasma membrane;GO:0014069|postsynaptic density;GO:0045211|postsynaptic membrane;	GO:0004385|guanylate kinase activity;GO:0035255|ionotropic glutamate receptor binding;GO:0019900|kinase binding;GO:0015276|ligand-gated ion channel activity;GO:0019902|phosphatase binding;	K12075	DLG2_3; discs large protein 2/3
ENSMUSG00000000884	91	71	67	87	72.6900711214613	88	41	63	84	1.1392914924673536	0.188136913801721	0.480812239003287	0.896820952745797	up	no	Gnb1l	protein_coding	chr16:18498768-18566679:+	gi|50511039|dbj|BAD32505.1|	2022	0.0	mKIAA1645 protein [Mus musculus]	gi|550822225|ref|NM_001285493.1|	3582	0.0	Mus musculus guanine nucleotide binding protein (G protein), beta polypeptide 1-like (Gnb1l), transcript variant 5, mRNA	Q9EQ15	251	6e-81	Guanine nucleotide-binding protein subunit beta-like protein 1	.	.	.	.	pfam00400	WD40	WD domain, G-beta repeat.	GO:0035176|social behavior;	GO:0005737|cytoplasm;	.	.	.
ENSMUSG00000000889	4	2	3	1	2.09081154308184	1	3	0	3	1.3662216047710023	0.450191511573837	0.704825204148455	NA	up	no	Dbh	protein_coding	chr2:27165233-27183200:+	gi|110815861|ref|NP_620392.2|	3234	0.0	dopamine beta-hydroxylase [Mus musculus]	gi|110815860|ref|NM_138942.3|	2278	0.0	Mus musculus dopamine beta hydroxylase (Dbh), mRNA	Q64237	1250	0.0	Dopamine beta-hydroxylase	.	.	.	.	pfam03712	Cu2_monoox_C	Copper type II ascorbate-dependent monooxygenase, C-terminal domain. The N and C-terminal domains of members of this family adopt the same PNGase F-like fold.	GO:0008306|associative learning;GO:0048149|behavioral response to ethanol;GO:0001974|blood vessel remodeling;GO:0001816|cytokine production;GO:0042420|dopamine catabolic process;GO:0042596|fear response;GO:0042593|glucose homeostasis;GO:0042309|homoiothermy;GO:0002443|leukocyte mediated immunity;GO:0050900|leukocyte migration;GO:0007626|locomotory behavior;GO:0042711|maternal behavior;GO:0007613|…	GO:0034466|chromaffin granule lumen;GO:0042584|chromaffin granule membrane;GO:0005615|extracellular space;GO:0016021|integral component of membrane;GO:0034774|secretory granule lumen;GO:0030667|secretory granule membrane;GO:0030658|transport vesicle membrane;	GO:0005507|copper ion binding;GO:0004500|dopamine beta-monooxygenase activity;GO:0031418|L-ascorbic acid binding;	K00503	DBH; dopamine beta-monooxygenase [EC:1.14.17.1]
ENSMUSG00000000901	730	135	496	300	339.90473115261	281	194	342	336	1.3821030604705298	0.466865198422302	0.23351841058188	0.772061238912414	up	no	Mmp11	protein_coding	chr10:75923222-75936496:-	gi|6678894|ref|NP_032632.1|	2461	0.0	stromelysin-3 precursor [Mus musculus]	gi|74209126|dbj|AK142169.1|	2259	0.0	Mus musculus 13 days embryo heart cDNA, RIKEN full-length enriched library, clone:D330004F04 product:matrix metalloproteinase 11, full insert sequence	Q02853	221	6e-68	Stromelysin-3	.	.	.	.	pfam00413	Peptidase_M10	Matrixin. The members of this family are enzymes that cleave peptides. These proteases require zinc for catalysis.	GO:0071711|basement membrane organization;GO:0030574|collagen catabolic process;GO:0030199|collagen fibril organization;GO:0030198|extracellular matrix organization;GO:0007275|multicellular organismal development;GO:0045599|negative regulation of fat cell differentiation;	GO:0005578|proteinaceous extracellular matrix;	GO:0005509|calcium ion binding;GO:0004222|metalloendopeptidase activity;GO:0008237|metallopeptidase activity;GO:0008270|zinc ion binding;	K07993	MMP11; matrix metalloproteinase-11 (stromelysin 3) [EC:3.4.24.-]
ENSMUSG00000000902	1216	1012	954	1186	1042.88164408782	1079	764	984	1261	1.0597841487560729	0.0837704541941813	0.593853786693379	0.928386320375906	up	no	Smarcb1	protein_coding	chr10:75896769-75921617:-	gi|6755578|ref|NP_035548.1|	2006	0.0	SWI/SNF-related matrix-associated actin-dependent regulator of chromatin subfamily B member 1 isoform 1 [Mus musculus]	gi|74188582|dbj|AK147638.1|	7431	0.0	Mus musculus cDNA, RIKEN full-length enriched library, clone:M5C1097K23 product:SWI/SNF related, matrix associated, actin dependent regulator of chromatin, subfamily b, member 1, full insert sequence	Q5BIN2	474	6e-166	SWI/SNF-related matrix-associated actin-dependent regulator of chromatin subfamily B member 1	.	.	.	.	pfam04855	SNF5	SNF5 / SMARCB1 / INI1. SNF5 is a component of the yeast SWI/SNF complex, which is an ATP-dependent nucleosome-remodelling complex that regulates the transcription of a subset of yeast genes. SNF5 is a key component of all SWI/SNF-class complexes characterized so far. This family consists of the conserved region of SNF5, including a direct repeat motif. SNF5 is essential for the assembly promoter …	GO:0043044|ATP-dependent chromatin remodeling;GO:0030154|cell differentiation;GO:0006281|DNA repair;GO:0008285|negative regulation of cell proliferation;GO:0006337|nucleosome disassembly;GO:0006357|regulation of transcription from RNA polymerase II promoter;GO:0006351|transcription, DNA-templated;	GO:0090544|BAF-type complex;GO:0000228|nuclear chromosome;	GO:0003677|DNA binding;	K11648	SMARCB1, SNF5, INI1; SWI/SNF-related matrix-associated actin-dependent regulator of chromatin subfamily B member 1
ENSMUSG00000000903	18	2	5	3	5.92225797987498	7	0	11	4	1.2160211147150037	0.282168279628666	0.776203088925721	0.964999894771885	up	no	Vpreb3	protein_coding	chr10:75943057-75949657:+	gi|568967473|ref|XP_006513669.1|	608	7e-77	PREDICTED: pre-B lymphocyte protein 3 isoform X1 [Mus musculus]	gi|145966877|ref|NM_009514.4|	602	0.0	Mus musculus pre-B lymphocyte gene 3 (Vpreb3), mRNA	Q9UKI3	146	6e-43	Pre-B lymphocyte protein 3	.	.	.	.	pfam14724	mit_SMPDase	Mitochondrial-associated sphingomyelin phosphodiesterase. The GO annotation for this family indicates that it is a single-pass membrane protein, and it appears to be found in mitochondrial membranes. Sphingolipids play important roles in regulating cellular responses, and although mitochondria contain sphingolipids, direct regulation of their levels in mitochondria or mitochondria-associated memb…	GO:0006955|immune response;GO:0002377|immunoglobulin production;	GO:0005783|endoplasmic reticulum;GO:0005615|extracellular space;	.	K06553	VPREB; pre-B lymphocyte gene
ENSMUSG00000000915	909	537	728	561	583.768988728452	500	324	601	616	1.3173749218258297	0.397665991670668	0.0610409568779086	0.529794178245329	up	no	Hip1r	protein_coding	chr5:123973628-124005558:+	gi|37360028|dbj|BAC97992.1|	5295	0.0	mKIAA0655 protein [Mus musculus]	gi|255308927|ref|NM_145070.3|	4392	0.0	Mus musculus huntingtin interacting protein 1 related (Hip1r), mRNA	Q9JKY5	2014	0.0	Huntingtin-interacting protein 1-related protein	.	.	.	.	pfam07651	ANTH	ANTH domain. AP180 is an endocytotic accessory proteins that has been implicated in the formation of clathrin-coated pits. The domain is involved in phosphatidylinositol 4,5-bisphosphate binding and is a universal adaptor for nucleation of clathrin coats.	GO:0006915|apoptotic process;GO:0072583|clathrin-mediated endocytosis;GO:0006898|receptor-mediated endocytosis;	GO:0005905|coated pit;GO:0030136|clathrin-coated vesicle;GO:0030665|clathrin-coated vesicle membrane;GO:0005737|cytoplasm;GO:0005856|cytoskeleton;GO:0043231|intracellular membrane-bounded organelle;GO:0048471|perinuclear region of cytoplasm;	GO:0003779|actin binding;GO:0035091|phosphatidylinositol binding;	.	.
ENSMUSG00000000916	449	296	430	404	392.313048206347	369	259	462	530	0.9666350245990579	-0.0489568252407787	0.816172321855951	0.972165787397293	down	no	Nsun5	protein_coding	chr5:135369953-135376805:+	gi|74140144|dbj|BAE33793.1|	2198	0.0	unnamed protein product [Mus musculus]	gi|154146244|ref|NM_145414.2|	2242	0.0	Mus musculus NOL1/NOP2/Sun domain family, member 5 (Nsun5), mRNA	Q8K4F6	303	1e-149	Probable 28S rRNA (cytosine-C(5))-methyltransferase	SPAC2C4.06c	219	3e-62	COG0144	pfam01189	Nol1_Nop2_Fmu	NOL1/NOP2/sun family.	GO:0070475|rRNA base methylation;	GO:0005730|nucleolus;GO:0005634|nucleus;	GO:0044822|poly(A) RNA binding;GO:0008173|RNA methyltransferase activity;GO:0008757|S-adenosylmethionine-dependent methyltransferase activity;	K15264	NSUN5, WBSCR20; putative methyltransferase [EC:2.1.1.-]
ENSMUSG00000000934	128	132	175	165	163.348962097935	177	147	170	225	0.8279661602291949	-0.272356290287377	0.190939012616727	0.73542106579485	down	no	Top1mt	protein_coding	chr15:75657035-75678800:-	gi|50657345|ref|NP_082680.1|	3108	0.0	DNA topoisomerase I, mitochondrial [Mus musculus]	gi|74151134|dbj|AK147119.1|	1895	0.0	Mus musculus cDNA, RIKEN full-length enriched library, clone:I920178K02 product:DNA topoisomerase I, full insert sequence	Q8R4U6	1201	0.0	DNA topoisomerase I, mitochondrial	SPBC1703.14c_1	378	1e-121	COG3569	pfam02919	Topoisom_I_N	Eukaryotic DNA topoisomerase I, DNA binding fragment. Topoisomerase I promotes the relaxation of DNA superhelical tension by introducing a transient single-stranded break in duplex DNA and are vital for the processes of replication, transcription, and recombination. This family may be more than one structural domain.	GO:0006260|DNA replication;GO:0006265|DNA topological change;	GO:0005694|chromosome;GO:0042645|mitochondrial nucleoid;GO:0005739|mitochondrion;GO:0005634|nucleus;	GO:0003677|DNA binding;GO:0003917|DNA topoisomerase type I activity;	K03163	TOP1; DNA topoisomerase I [EC:5.99.1.2]
ENSMUSG00000000938	7544	4037	7240	6122	6016.54198461955	6067	4739	6522	6617	1.016494329535162	0.0236021672000392	0.90260027683435	0.983768831450796	up	no	Hoxa10	protein_coding	chr6:52231197-52240854:-	gi|182764439|ref|NP_032289.2|	1522	0.0	homeobox protein Hox-A10 isoform a [Mus musculus]	gi|229577366|ref|NM_008263.3|	2565	0.0	Mus musculus homeobox A10 (Hoxa10), transcript variant 1, mRNA	P31310	590	0.0	Homeobox protein Hox-A10	.	.	.	.	pfam00046	Homeobox	Homeobox domain.	GO:0009952|anterior/posterior pattern specification;GO:0030326|embryonic limb morphogenesis;GO:0008584|male gonad development;GO:0007275|multicellular organismal development;GO:0045944|positive regulation of transcription from RNA polymerase II promoter;GO:0009954|proximal/distal pattern formation;GO:0010468|regulation of gene expression;GO:0007338|single fertilization;GO:0001501|skeletal system …	GO:0005737|cytoplasm;GO:0005634|nucleus;GO:0005667|transcription factor complex;	GO:0003677|DNA binding;GO:0042826|histone deacetylase binding;GO:0000978|RNA polymerase II core promoter proximal region sequence-specific DNA binding;GO:0001077|transcriptional activator activity, RNA polymerase II core promoter proximal region sequence-specific binding;	K17443	HOXA10; homrobox protein Hox-A10
ENSMUSG00000000942	2	3	9	5	3.67202623496047	1	1	4	5	1.74776612233935	0.805512143239108	0.397139546952516	NA	up	no	Hoxa4	protein_coding	chr6:52189671-52191753:-	gi|46275810|ref|NP_032291.1|	779	2e-96	homeobox protein Hox-A4 [Mus musculus]	gi|142381148|ref|NM_008265.3|	1528	0.0	Mus musculus homeobox A4 (Hoxa4), mRNA	P06798	304	1e-97	Homeobox protein Hox-A4	.	.	.	.	pfam00046	Homeobox	Homeobox domain.	GO:0009952|anterior/posterior pattern specification;GO:0048704|embryonic skeletal system morphogenesis;GO:0007275|multicellular organismal development;GO:0006351|transcription, DNA-templated;	GO:0005654|nucleoplasm;	GO:0003677|DNA binding;GO:0043565|sequence-specific DNA binding;GO:0003700|transcription factor activity, sequence-specific DNA binding;	K09304	HOX_4; homeobox protein HoxA/B/C/D4
ENSMUSG00000000948	8	7	15	14	15.8039888604435	27	25	21	7	0.5257721428374913	-0.927490389703693	0.107175164791008	0.62853477027729	down	no	Gm38393	protein_coding	chr7:59974149-60005064:-	gi|15029532|ref|NP_149409.1|	318	9e-33	SNRPN upstream reading frame protein [Mus musculus]	gi|82581499|gb|AC172750.1|	3937	0.0	Mus musculus BAC clone RP24-177J9 from chromosome 7, complete sequence	Q9WU12	74.3	3e-16	SNRPN upstream reading frame protein	.	.	.	.	pfam07192	SNURF	SNURF/RPN4 protein. This family consists of several mammalian SNRPN upstream reading frame (SNURF) proteins. SNURF or RPF4 is a RING-finger protein and a coregulator of androgen receptor-dependent transcription. It has been suggested that SNURF is involved in the regulation of processes required for late steps of spermatid maturation.	.	GO:0005634|nucleus;	GO:0051117|ATPase binding;	.	.
ENSMUSG00000000957	2647	1474	2831	2697	2755.83964604663	2966	2625	3395	3673	0.7463157282815296	-0.422142004268696	0.0477487962677317	0.48777875942072	down	no	Mmp14	protein_coding	chr14:54431612-54441265:+	gi|188528637|ref|NP_032634.3|	2658	0.0	matrix metalloproteinase-14 precursor [Mus musculus]	gi|49904708|gb|BC076638.1|	2590	0.0	Mus musculus matrix metallopeptidase 14 (membrane-inserted), mRNA (cDNA clone MGC:100194 IMAGE:30658833), complete cds	P53690	92.0	3e-21	Matrix metalloproteinase-14	MA4674	57.4	2e-08	COG5549	pfam00413	Peptidase_M10	Matrixin. The members of this family are enzymes that cleave peptides. These proteases require zinc for catalysis.	GO:0001525|angiogenesis;GO:0043615|astrocyte cell migration;GO:0060348|bone development;GO:0048754|branching morphogenesis of an epithelial tube;GO:0016477|cell migration;GO:0035988|chondrocyte proliferation;GO:0030574|collagen catabolic process;GO:0097094|craniofacial suture morphogenesis;GO:0048701|embryonic cranial skeleton morphogenesis;GO:0001958|endochondral ossification;GO:0035987|endoderm…	GO:0031410|cytoplasmic vesicle;GO:0031012|extracellular matrix;GO:0005925|focal adhesion;GO:0016021|integral component of membrane;GO:0044354|macropinosome;GO:0042470|melanosome;GO:0005886|plasma membrane;	GO:0005509|calcium ion binding;GO:0004222|metalloendopeptidase activity;GO:0016504|peptidase activator activity;GO:0008270|zinc ion binding;	K07763	MMP14; matrix metalloproteinase-14 (membrane-inserted) [EC:3.4.24.80]
ENSMUSG00000000958	180	163	232	143	182.099133473432	232	163	176	180	0.9346256710753428	-0.0975394310802577	0.658871997470382	0.940894136735699	down	no	Slc7a7	protein_coding	chr14:54369442-54417780:-	gi|568987117|ref|XP_006518809.1|	2544	0.0	PREDICTED: Y+L amino acid transporter 1 isoform X2 [Mus musculus]	gi|358439445|ref|NM_011405.4|	2278	0.0	Mus musculus solute carrier family 7 (cationic amino acid transporter, y+ system), member 7 (Slc7a7), transcript variant 1, mRNA	Q9Z1K8	336	1e-111	Y+L amino acid transporter 1	BS_ykbA	159	1e-41	COG0531	pfam13520	AA_permease_2	Amino acid permease.	GO:0000821|regulation of arginine metabolic process;	GO:0016323|basolateral plasma membrane;GO:0005887|integral component of plasma membrane;	GO:0015297|antiporter activity;GO:0015174|basic amino acid transmembrane transporter activity;GO:0015179|L-amino acid transmembrane transporter activity;	K13867	SLC7A7; solute carrier family 7 (L-type amino acid transporter), member 7
ENSMUSG00000000959	1268	864	1253	1051	1058.36015247822	938	955	1123	1100	1.0481264540606023	0.0678127852346449	0.675652304915303	0.945692184687886	up	no	Oxa1l	protein_coding	chr14:54360841-54369673:+	gi|58037139|ref|NP_081212.1|	2007	0.0	mitochondrial inner membrane protein OXA1L [Mus musculus]	gi|146141106|ref|NM_026936.3|	2534	0.0	Mus musculus oxidase assembly 1-like (Oxa1l), mRNA	Q8BGA9	230	4e-68	Mitochondrial inner membrane protein OXA1L	SPBC1346.02c	166	2e-43	COG0706	pfam02096	60KD_IMP	60Kd inner membrane protein.	GO:0009060|aerobic respiration;GO:0033615|mitochondrial proton-transporting ATP synthase complex assembly;GO:0032981|mitochondrial respiratory chain complex I assembly;GO:0097031|mitochondrial respiratory chain complex I biogenesis;GO:0032780|negative regulation of ATPase activity;GO:0051354|negative regulation of oxidoreductase activity;GO:0051205|protein insertion into membrane;GO:0051262|prote…	GO:0032592|integral component of mitochondrial membrane;GO:0005743|mitochondrial inner membrane;GO:0031966|mitochondrial membrane;GO:0005739|mitochondrion;GO:0043234|protein complex;	GO:0097177|mitochondrial ribosome binding;GO:0042803|protein homodimerization activity;	K03217	yidC, spoIIIJ, OXA1; YidC/Oxa1 family membrane protein insertase
ENSMUSG00000000976	462	359	527	473	464.6263697226	488	372	527	554	0.9249083780322188	-0.112617636399363	0.507703378189709	0.902902019268694	down	no	Heatr6	protein_coding	chr11:83753696-83783754:+	gi|124249080|ref|NP_663407.2|	5604	0.0	HEAT repeat-containing protein 6 [Mus musculus]	gi|126432548|ref|NM_145432.3|	5614	0.0	Mus musculus HEAT repeat containing 6 (Heatr6), mRNA	Q6P1G0	234	7e-92	HEAT repeat-containing protein 6	.	.	.	.	pfam13251	DUF4042	Domain of unknown function (DUF4042). This presumed domain is functionally uncharacterized. This domain family is found in eukaryotes, and is approximately 180 amino acids in length.	.	.	GO:0044822|poly(A) RNA binding;	.	.
ENSMUSG00000000982	6	4	3	12	5.09888588141545	2	4	4	6	1.551217701281138	0.633401171556832	0.425837745067787	NA	up	no	Ccl3	protein_coding	chr11:83647844-83649355:-	gi|6755432|ref|NP_035467.1|	490	2e-59	C-C motif chemokine 3 precursor [Mus musculus]	gi|126432552|ref|NM_011337.2|	766	0.0	Mus musculus chemokine (C-C motif) ligand 3 (Ccl3), mRNA	P10855	193	9e-61	C-C motif chemokine 3	.	.	.	.	pfam00048	IL8	Small cytokines (intecrine/chemokine), interleukin-8 like. Includes a number of secreted growth factors and interferons involved in mitogenic, chemotactic, and inflammatory activity. Structure contains two highly conserved disulfide bonds.	GO:0043615|astrocyte cell migration;GO:0006816|calcium ion transport;GO:0019722|calcium-mediated signaling;GO:0001775|cell activation;GO:0007267|cell-cell signaling;GO:0006874|cellular calcium ion homeostasis;GO:0071346|cellular response to interferon-gamma;GO:0071347|cellular response to interleukin-1;GO:0071407|cellular response to organic cyclic compound;GO:0071356|cellular response to tumor n…	GO:0005737|cytoplasm;GO:0005829|cytosol;GO:0005615|extracellular space;GO:0005622|intracellular;	GO:0004698|calcium-dependent protein kinase C activity;GO:0048020|CCR chemokine receptor binding;GO:0042056|chemoattractant activity;GO:0008009|chemokine activity;GO:0016301|kinase activity;GO:0016004|phospholipase activator activity;GO:0004672|protein kinase activity;	K05408	CCL3; C-C motif chemokine 3
ENSMUSG00000000983	11	8	1	80	14.667448911011	14	0	1	1	6.509850989776667	2.70262452053828	0.0303596649062839	0.41110235018916	up	yes	Wfdc18	protein_coding	chr11:83709015-83711348:+	gi|83921600|ref|NP_031995.3|	383	1e-44	WAP four-disulfide core domain protein 18 precursor [Mus musculus]	gi|354780600|gb|JN945101.1|	844	0.0	Mus musculus targeted non-conditional, lacZ-tagged mutant allele Expi:tm2e(KOMP)Wtsi; transgenic	P62810	146	3e-42	WAP four-disulfide core domain protein 18	.	.	.	.	pfam00095	WAP	WAP-type (Whey Acidic Protein) 'four-disulfide core'.	.	GO:0005576|extracellular region;	GO:0030414|peptidase inhibitor activity;	.	.
ENSMUSG00000001016	1734	1968	1416	1772	1603.33365337844	1608	1283	1284	1868	1.1335351323889118	0.180829106153942	0.334809169453085	0.836272083287447	up	no	Ilf2	protein_coding	chr3:90476126-90488379:+	gi|533197701|ref|XP_005411495.1|	1721	0.0	PREDICTED: interleukin enhancer-binding factor 2 isoform X2 [Chinchilla lanigera]	gi|354796656|gb|JN961157.1|	3167	0.0	Mus musculus targeted deletion, lacZ-tagged mutant allele Snapin:tm1(KOMP)Wtsi; transgenic	Q5RFJ1	373	1e-127	Interleukin enhancer-binding factor 2	.	.	.	.	pfam07528	DZF	DZF domain. The function of this domain is unknown. It is often found associated with pfam00098 or pfam00035. This domain has been predicted to belong to the nucleotidyltransferase superfamily.	GO:0006955|immune response;GO:0045893|positive regulation of transcription, DNA-templated;GO:0006351|transcription, DNA-templated;	GO:0005737|cytoplasm;GO:0030529|ribonucleoprotein complex;GO:0016020|membrane;GO:0005730|nucleolus;GO:0005654|nucleoplasm;GO:0005634|nucleus;	GO:0005524|ATP binding;GO:0003677|DNA binding;GO:0003725|double-stranded RNA binding;GO:0044822|poly(A) RNA binding;GO:0016740|transferase activity;	K13089	ILF2; interleukin enhancer-binding factor 2
ENSMUSG00000001017	3483	3514	2544	2889	3035.16358068878	3188	2508	2930	3449	1.016847993841194	0.0241040303046736	0.884202502539359	0.981071941463716	up	no	Chtop	protein_coding	chr3:90498956-90509498:-	gi|148683185|gb|EDL15132.1|	517	2e-61	RIKEN cDNA 2500003M10, isoform CRA_e, partial [Mus musculus]	gi|45219859|gb|BC066837.1|	3245	0.0	Mus musculus RIKEN cDNA 2500003M10 gene, mRNA (cDNA clone IMAGE:30437762)	Q3SYW9	91.7	4e-19	Chromatin target of PRMT1 protein	.	.	.	.	pfam13865	FoP_duplication	C-terminal duplication domain of Friend of PRMT1. Fop, or Friend of Prmt1, proteins are conserved from fungi and plants to vertebrates. There is little that is actually conserved except for this C-terminal LDXXLDAYM region where X is any amino acid). The Fop proteins themselves are nuclear proteins localized to regions with low levels of DAPI, with a punctate/speckle-like distribution. Fop is a c…	GO:0006406|mRNA export from nucleus;GO:0032781|positive regulation of ATPase activity;GO:0008284|positive regulation of cell proliferation;GO:0051096|positive regulation of helicase activity;GO:0031062|positive regulation of histone methylation;GO:0006355|regulation of transcription, DNA-templated;GO:0006351|transcription, DNA-templated;	GO:0016607|nuclear speck;GO:0005730|nucleolus;GO:0000346|transcription export complex;	GO:0008327|methyl-CpG binding;GO:0044822|poly(A) RNA binding;	.	.
ENSMUSG00000001018	935	670	846	649	728.022026407617	596	659	731	806	1.0803852882260465	0.111545899691252	0.50207678829632	0.901824727316975	up	no	Snapin	protein_coding	chr3:90488026-90491033:-	gi|148683189|gb|EDL15136.1|	653	1e-79	SNAP-associated protein, isoform CRA_a, partial [Mus musculus]	gi|239985470|ref|NM_133854.3|	1908	0.0	Mus musculus SNAP-associated protein (Snapin), mRNA	P60192	238	2e-73	SNARE-associated protein Snapin	.	.	.	.	pfam14712	Snapin_Pallidin	Snapin/Pallidin. This family of proteins includes Snapin, this protein is associated with the SNARE complex, which mediates synaptic vesicle docking and fusion. It also includes the yeast snapin-like protein SNN1, which is a part of a complex involved in endosomal cargo sorting. The family also includes pallidin, a component of a complex involved in biogenesis of lysosome-related organelles.	GO:0008089|anterograde axon cargo transport;GO:0048490|anterograde synaptic vesicle transport;GO:0097352|autophagosome maturation;GO:0034629|cellular protein complex localization;GO:0008333|endosome to lysosome transport;GO:0006886|intracellular protein transport;GO:1902774|late endosome to lysosome transport;GO:0007042|lysosomal lumen acidification;GO:0032418|lysosome localization;GO:0010977|neg…	GO:1904115|axon cytoplasm;GO:0031083|BLOC-1 complex;GO:0030054|cell junction;GO:0000139|Golgi membrane;GO:0005765|lysosomal membrane;GO:0005730|nucleolus;GO:0048471|perinuclear region of cytoplasm;GO:0043234|protein complex;GO:0030141|secretory granule;GO:0030672|synaptic vesicle membrane;	.	.	.
ENSMUSG00000001020	0	0	0	0	0.610608212047307	2	1	0	2	0.14763529685171817	-2.7598904107172	0.273109410059153	NA	down	no	S100a4	protein_coding	chr3:90603771-90606045:+	gi|33859624|ref|NP_035441.1|	436	2e-52	protein S100-A4 [Mus musculus]	gi|239985466|ref|NM_011311.2|	498	0.0	Mus musculus S100 calcium binding protein A4 (S100a4), mRNA	P07091	128	2e-37	Protein S100-A4	.	.	.	.	pfam01023	S_100	S-100/ICaBP type calcium binding domain. The S-100 domain is a subfamily of the EF-hand calcium binding proteins.	GO:0043123|positive regulation of I-kappaB kinase/NF-kappaB signaling;	GO:0070062|extracellular exosome;GO:0005615|extracellular space;GO:0043005|neuron projection;GO:0005634|nucleus;GO:0048471|perinuclear region of cytoplasm;	GO:0005509|calcium ion binding;GO:0042802|identical protein binding;GO:0044822|poly(A) RNA binding;GO:0050786|RAGE receptor binding;	.	.
ENSMUSG00000001021	0	4	3	5	2.03780149635931	2	1	0	1	3.0476528142420727	1.60769856172224	0.244972968286378	NA	up	no	S100a3	protein_coding	chr3:90560578-90602702:+	gi|672042836|ref|XP_008759344.1|	453	6e-55	PREDICTED: protein S100-A3 isoform X3 [Rattus norvegicus]	gi|74137247|dbj|AK134080.1|	3128	0.0	Mus musculus adult male thymus cDNA, RIKEN full-length enriched library, clone:5830431K08 product:unclassifiable, full insert sequence	P46935	53.9	9e-06	E3 ubiquitin-protein ligase NEDD4	.	.	.	.	pfam01023	S_100	S-100/ICaBP type calcium binding domain. The S-100 domain is a subfamily of the EF-hand calcium binding proteins.	.	GO:0005737|cytoplasm;	GO:0005509|calcium ion binding;GO:0008270|zinc ion binding;	K10591	NEDD4, RSP5; E3 ubiquitin-protein ligase NEDD4 [EC:2.3.2.26]
ENSMUSG00000001023	0	0	0	0	0.256915075808891	0	1	0	1	0.3674614283898579	-1.44433527348569	0.682379776824757	NA	down	no	S100a5	protein_coding	chr3:90608523-90611780:+	gi|625196535|ref|XP_007640498.1|	490	8e-61	PREDICTED: protein S100-A5 isoform X3 [Cricetulus griseus]	gi|113930759|ref|NM_011312.2|	431	0.0	Mus musculus S100 calcium binding protein A5 (S100a5), mRNA	P63083	186	1e-59	Protein S100-A5	.	.	.	.	pfam01023	S_100	S-100/ICaBP type calcium binding domain. The S-100 domain is a subfamily of the EF-hand calcium binding proteins.	.	GO:0043025|neuronal cell body;GO:0005634|nucleus;	GO:0005509|calcium ion binding;GO:0005507|copper ion binding;GO:0008270|zinc ion binding;	.	.
ENSMUSG00000001025	3850	6338	4838	6393	4641.30706540797	5904	3141	2629	4143	1.3591822026352325	0.442738866862262	0.13925202995405	0.677924607489656	up	no	S100a6	protein_coding	chr3:90612882-90624181:+	gi|674037254|ref|XP_008853760.1|	460	1e-54	PREDICTED: protein S100-A6 [Nannospalax galili]	gi|113930761|ref|NM_011313.2|	719	0.0	Mus musculus S100 calcium binding protein A6 (calcyclin) (S100a6), mRNA	P14069	63.9	9e-13	Protein S100-A6	.	.	.	.	pfam01023	S_100	S-100/ICaBP type calcium binding domain. The S-100 domain is a subfamily of the EF-hand calcium binding proteins.	.	GO:0005737|cytoplasm;GO:0005829|cytosol;GO:0070062|extracellular exosome;GO:0031234|extrinsic component of cytoplasmic side of plasma membrane;GO:0005635|nuclear envelope;GO:0005634|nucleus;GO:0048471|perinuclear region of cytoplasm;GO:0001726|ruffle;	GO:0005509|calcium ion binding;GO:0048306|calcium-dependent protein binding;GO:0015075|ion transmembrane transporter activity;GO:0042803|protein homodimerization activity;GO:0044548|S100 protein binding;GO:0005523|tropomyosin binding;GO:0008270|zinc ion binding;	.	.
ENSMUSG00000001027	11	5	5	1	4.42916470582746	4	2	3	6	1.4330049889031478	0.519043632247164	0.543504052171836	NA	up	no	Scn4a	protein_coding	chr11:106318592-106353288:-	gi|134948032|ref|NP_573462.2|	8860	0.0	sodium channel protein type 4 subunit alpha [Mus musculus]	gi|134948031|ref|NM_133199.2|	6597	0.0	Mus musculus sodium channel, voltage-gated, type IV, alpha (Scn4a), mRNA	Q9ER60	3417	0.0	Sodium channel protein type 4 subunit alpha	.	.	.	.	pfam06512	Na_trans_assoc	Sodium ion transport-associated. Members of this family contain a region found exclusively in eukaryotic sodium channels or their subunits, many of which are voltage-gated. Members very often also contain between one and four copies of pfam00520 and, less often, one copy of pfam00612.	GO:0086010|membrane depolarization during action potential;GO:0019228|neuronal action potential;GO:0006814|sodium ion transport;	GO:0005886|plasma membrane;GO:0001518|voltage-gated sodium channel complex;	GO:0005248|voltage-gated sodium channel activity;	K04837	SCN4A; voltage-gated sodium channel type IV alpha
ENSMUSG00000001029	204	244	141	187	189.654863681122	194	165	209	177	1.0251586536756536	0.0358471986660737	0.882580765289803	0.980651358613188	up	no	Icam2	protein_coding	chr11:106377656-106388075:-	gi|6754274|ref|NP_034624.1|	1372	0.0	intercellular adhesion molecule 2 precursor [Mus musculus]	gi|6754273|ref|NM_010494.1|	1142	0.0	Mus musculus intercellular adhesion molecule 2 (Icam2), mRNA	P35330	313	1e-106	Intercellular adhesion molecule 2	.	.	.	.	pfam03921	ICAM_N	Intercellular adhesion molecule (ICAM), N-terminal domain. ICAMs normally functions to promote intercellular adhesion and signalling. However, The N-terminal domain of the receptor binds to the rhinovirus 'canyon' surrounding the icosahedral 5-fold axes, during the viral attachment process. This family is a family that is part of the Ig superfamily and is therefore related to the family ig (pfam0…	GO:0007155|cell adhesion;GO:0016337|single organismal cell-cell adhesion;	GO:0071944|cell periphery;GO:0070062|extracellular exosome;GO:0005887|integral component of plasma membrane;GO:0016020|membrane;GO:0005886|plasma membrane;GO:0001931|uropod;	GO:0005178|integrin binding;	K06523	ICAM2; intercellular adhesion molecule 2
ENSMUSG00000001034	567	393	496	627	537.968345182142	527	327	621	837	0.9041629105498378	-0.145345356464365	0.55991839917996	0.916852442862386	down	no	Mapk7	protein_coding	chr11:61488812-61494406:-	gi|6754634|ref|NP_035971.1|	3128	0.0	mitogen-activated protein kinase 7 isoform a [Mus musculus]	gi|30046851|gb|BC051020.1|	4175	0.0	Mus musculus mitogen-activated protein kinase 7, mRNA (cDNA clone IMAGE:6390237), containing frame-shift errors	P0C865	68.2	5e-12	Mitogen-activated protein kinase 7	.	.	.	.	pfam00069	Pkinase	Protein kinase domain.	GO:0007049|cell cycle;GO:0030154|cell differentiation;GO:0070375|ERK5 cascade;GO:0000165|MAPK cascade;GO:0046777|protein autophosphorylation;GO:0006468|protein phosphorylation;	GO:0005737|cytoplasm;GO:0005634|nucleus;GO:0016605|PML body;	GO:0005524|ATP binding;GO:0004707|MAP kinase activity;	K04464	MAPK7; mitogen-activated protein kinase 7 [EC:2.7.11.24]
ENSMUSG00000001036	750	756	825	724	772.116911743679	876	637	721	955	0.9489669594242153	-0.0755702376774921	0.605953078046701	0.928924515507603	down	no	Epn2	protein_coding	chr11:61517249-61579687:-	gi|50510771|dbj|BAD32371.1|	2995	0.0	mKIAA1065 protein [Mus musculus]	gi|356582233|ref|NM_001252188.1|	4452	0.0	Mus musculus epsin 2 (Epn2), transcript variant 1, mRNA	O95208	968	0.0	Epsin-2	.	.	.	.	pfam01417	ENTH	ENTH domain. The ENTH (Epsin N-terminal homology) domain is found in proteins involved in endocytosis and cytoskeletal machinery. The function of the ENTH domain is unknown.	GO:0006897|endocytosis;	GO:0005913|cell-cell adherens junction;GO:0030128|clathrin coat of endocytic vesicle;GO:0005794|Golgi apparatus;GO:0043231|intracellular membrane-bounded organelle;GO:0005654|nucleoplasm;	GO:0098641|cadherin binding involved in cell-cell adhesion;GO:0008289|lipid binding;	K12471	EPN; epsin
ENSMUSG00000001039	335	275	285	297	270.765537120446	257	194	263	288	1.1725206504074948	0.229613331677226	0.126127821122791	0.661134054268596	up	no	B9d1	protein_coding	chr11:61505144-61512931:+	gi|7305039|ref|NP_038745.1|	1083	3e-147	B9 domain-containing protein 1 precursor [Mus musculus]	gi|12845735|dbj|AK010355.1|	809	0.0	Mus musculus ES cells cDNA, RIKEN full-length enriched library, clone:2410003F03 product:endothelial precursor protein B9, full insert sequence	Q9R1S0	421	1e-148	B9 domain-containing protein 1	.	.	.	.	pfam07162	B9-C2	Ciliary basal body-associated, B9 protein. The B9-C2 domain is found in proteins associated with the ciliary basal body. B9 domains were identified as a specific family of C2 domains. There are three sub-families represented by this family, notably, Mks1-Xbx7, Stumpy-Tza1 and Tza2 groups of proteins. Mutations in human Mks1 result in the developmental disorder Mechler-Gruber syndrome; mutations i…	GO:0043010|camera-type eye development;GO:0042384|cilium assembly;GO:0060271|cilium morphogenesis;GO:0042733|embryonic digit morphogenesis;GO:0001701|in utero embryonic development;GO:0060563|neuroepithelial cell differentiation;GO:0032880|regulation of protein localization;GO:0007224|smoothened signaling pathway;GO:0001944|vasculature development;	GO:0005813|centrosome;GO:0036064|ciliary basal body;GO:0035869|ciliary transition zone;GO:0005737|cytoplasm;GO:0016020|membrane;GO:0036038|TCTN-B9D complex;	GO:0008158|hedgehog receptor activity;	K16744	B9D1; B9 domain-containing protein 1
ENSMUSG00000001052	1609	1849	1625	1416	1627.85028896071	1705	1492	1602	1798	0.9701459317346756	-0.0437263175313748	0.782451830339185	0.965945081501155	down	no	Sec24b	protein_coding	chr3:129982759-130061553:-	gi|46402179|ref|NP_997092.1|	5391	0.0	protein transport protein Sec24B [Mus musculus]	gi|118130985|ref|NM_207209.2|	4702	0.0	Mus musculus Sec24 related gene family, member B (S. cerevisiae) (Sec24b), mRNA	O95487	160	6e-41	Protein transport protein Sec24B	SPAC22F8.08	439	8e-132	COG5028	pfam04811	Sec23_trunk	Sec23/Sec24 trunk domain. COPII-coated vesicles carry proteins from the endoplasmic reticulum to the Golgi complex. This vesicular transport can be reconstituted by using three cytosolic components containing five proteins: the small GTPase Sar1p, the Sec23p/24p complex, and the Sec13p/Sec31p complex. This domain is known as the trunk domain and has an alpha/beta vWA fold and forms the dimer inte…	GO:0019886|antigen processing and presentation of exogenous peptide antigen via MHC class II;GO:0002474|antigen processing and presentation of peptide antigen via MHC class I;GO:0035909|aorta morphogenesis;GO:0060088|auditory receptor cell stereocilium organization;GO:0021747|cochlear nucleus development;GO:0048208|COPII vesicle coating;GO:0060982|coronary artery morphogenesis;GO:0006888|ER to Go…	GO:0030127|COPII vesicle coat;GO:0005829|cytosol;GO:0005789|endoplasmic reticulum membrane;GO:0012507|ER to Golgi transport vesicle membrane;GO:0000139|Golgi membrane;GO:0016020|membrane;GO:0048471|perinuclear region of cytoplasm;	GO:0005215|transporter activity;GO:0008270|zinc ion binding;	K14007	SEC24; protein transport protein SEC24
ENSMUSG00000001053	340	276	569	446	379.657328713007	396	240	324	500	1.1170790821834704	0.159731323185006	0.553303498412267	0.916228153644728	up	no	N4bp3	protein_coding	chr11:51643063-51650842:-	gi|31981859|ref|NP_666086.2|	1987	0.0	NEDD4-binding protein 3 [Mus musculus]	gi|26339945|dbj|AK049249.1|	2367	0.0	Mus musculus ES cells cDNA, RIKEN full-length enriched library, clone:C330016O10 product:hypothetical Microbodies C-terminal targeting signal containing protein, full insert sequence	Q8C7U1	265	2e-83	NEDD4-binding protein 3	.	.	.	.	pfam06818	Fez1	Fez1. This family represents the eukaryotic Fez1 protein. Fez1 contains a leucine-zipper region with similarity to the DNA-binding domain of the cAMP-responsive activating-transcription factor 5. There is evidence that Fez1 inhibits cancer cell growth through regulation of mitosis, and that its alterations result in abnormal cell growth. Note that some family members contain more than one copy of…	.	GO:0031410|cytoplasmic vesicle;GO:0030659|cytoplasmic vesicle membrane;	.	.	.
ENSMUSG00000001054	961	511	905	648	666.742383488986	540	472	594	819	1.2229042364149427	0.290311433253226	0.176578688319932	0.724574266628818	up	no	Rmnd5b	protein_coding	chr11:51623671-51635896:-	gi|795237633|ref|XP_011808297.1|	2090	0.0	PREDICTED: protein RMD5 homolog B isoform X1 [Colobus angolensis palliatus]	gi|28076878|ref|NM_025346.1|	1946	0.0	Mus musculus required for meiotic nuclear division 5 homolog B (S. cerevisiae) (Rmnd5b), mRNA	Q91YQ7	230	3e-68	Protein RMD5 homolog B	SPBC29A3.03c	96.7	7e-21	COG5109	pfam10607	CLTH	CTLH/CRA C-terminal to LisH motif domain. RanBPM is a scaffolding protein and is important in regulating cellular function in both the immune system and the nervous system. This domain is at the C-terminus of the proteins and is the binding domain for the CRA motif (for CT11-RanBPM), which is comprised of approximately 100 amino acids at the C terminal of RanBPM. It was found to be important for …	GO:0043161|proteasome-mediated ubiquitin-dependent protein catabolic process;GO:0042787|protein ubiquitination involved in ubiquitin-dependent protein catabolic process;	GO:0005737|cytoplasm;GO:0034657|GID complex;GO:0005634|nucleus;	.	.	.
ENSMUSG00000001056	1637	2428	1262	1533	1404.04937068232	1194	988	862	1385	1.5460493385029666	0.628586360192751	0.0157634042576234	0.309919981413046	up	yes	Nhp2	protein_coding	chr11:51619735-51623714:+	gi|13386120|ref|NP_080907.1|	762	3e-98	H/ACA ribonucleoprotein complex subunit 2 [Mus musculus]	gi|146141172|ref|NM_026631.3|	1004	0.0	Mus musculus NHP2 ribonucleoprotein (Nhp2), mRNA	Q9CRB2	207	8e-75	H/ACA ribonucleoprotein complex subunit 2	YDL208w	142	1e-39	COG1358	pfam01248	Ribosomal_L7Ae	Ribosomal protein L7Ae/L30e/S12e/Gadd45 family. This family includes: Ribosomal L7A from metazoa, Ribosomal L8-A and L8-B from fungi, 30S ribosomal protein HS6 from archaebacteria, 40S ribosomal protein S12 from eukaryotes, Ribosomal protein L30 from eukaryotes and archaebacteria. Gadd45 and MyD118.	GO:0000469|cleavage involved in rRNA processing;GO:0000470|maturation of LSU-rRNA;GO:0031118|rRNA pseudouridine synthesis;GO:0031120|snRNA pseudouridine synthesis;GO:0006412|translation;	GO:0031429|box H/ACA snoRNP complex;GO:0090661|box H/ACA telomerase RNP complex;GO:0015030|Cajal body;GO:0005737|cytoplasm;GO:0000784|nuclear chromosome, telomeric region;GO:0005654|nucleoplasm;GO:0005732|small nucleolar ribonucleoprotein complex;GO:0005697|telomerase holoenzyme complex;	GO:0034513|box H/ACA snoRNA binding;GO:0044822|poly(A) RNA binding;GO:0030515|snoRNA binding;GO:0070034|telomeric RNA binding;	K11129	NHP2, NOLA2; H/ACA ribonucleoprotein complex subunit 2
ENSMUSG00000001062	489	231	501	427	426.150266953846	408	292	486	656	0.8862346073681222	-0.174239429874025	0.517850225216475	0.905646992628718	down	no	Vps9d1	protein_coding	chr8:123242356-123254348:-	gi|226442859|ref|NP_082476.1|	3121	0.0	VPS9 domain-containing protein 1 isoform 2 [Mus musculus]	gi|26082910|dbj|AK032561.1|	3223	0.0	Mus musculus adult male olfactory brain cDNA, RIKEN full-length enriched library, clone:6430596I05 product:weakly similar to COILED-COIL PROTEIN [Homo sapiens], full insert sequence	Q8C190	172	1e-49	VPS9 domain-containing protein 1	.	.	.	.	pfam02204	VPS9	Vacuolar sorting protein 9 (VPS9) domain. This domain acts as a GDP-GTP exchange factor (GEF). It activates Rab GTPases by stimulating the release of GDP and allowing GTP to bind.	GO:0000469|cleavage involved in rRNA processing;GO:0000470|maturation of LSU-rRNA;GO:0031118|rRNA pseudouridine synthesis;GO:0031120|snRNA pseudouridine synthesis;GO:0006412|translation;	GO:0031429|box H/ACA snoRNP complex;GO:0090661|box H/ACA telomerase RNP complex;GO:0015030|Cajal body;GO:0005737|cytoplasm;GO:0000784|nuclear chromosome, telomeric region;GO:0005654|nucleoplasm;GO:0005732|small nucleolar ribonucleoprotein complex;GO:0005697|telomerase holoenzyme complex;	GO:0034513|box H/ACA snoRNA binding;GO:0044822|poly(A) RNA binding;GO:0030515|snoRNA binding;GO:0070034|telomeric RNA binding;	.	.
ENSMUSG00000001065	271	239	335	309	294.291567333241	266	226	290	457	0.9304425971398632	-0.104010947693956	0.638746725093349	0.934942307880527	down	no	Zfp276	protein_coding	chr8:123254195-123269745:+	gi|165377130|ref|NP_065243.2|	2790	0.0	zinc finger protein 276 [Mus musculus]	gi|165377129|ref|NM_020497.2|	4071	0.0	Mus musculus zinc finger protein (C2H2 type) 276 (Zfp276), mRNA	Q8CE64	219	9e-94	Zinc finger protein 276	.	.	.	.	pfam07776	zf-AD	Zinc-finger associated domain (zf-AD). The zf-AD domain, also known as ZAD, forms an atypical treble-cleft-like zinc co-ordinating fold. The zf-AD domain is thought to be involved in mediating dimer formation, but does not bind to DNA.	GO:0006355|regulation of transcription, DNA-templated;GO:0006351|transcription, DNA-templated;	GO:0000777|condensed chromosome kinetochore;GO:0000776|kinetochore;GO:0005634|nucleus;	GO:0003677|DNA binding;GO:0008270|zinc ion binding;	.	.
ENSMUSG00000001082	1112	684	1012	1089	895.893772344838	825	591	807	1189	1.13450779916474	0.182066526839795	0.380676561216237	0.857644315221573	up	no	Mfsd10	protein_coding	chr5:34633642-34637212:-	gi|148705514|gb|EDL37461.1|	2028	0.0	RIKEN cDNA 0610009O03, isoform CRA_a, partial [Mus musculus]	gi|26354191|dbj|AK089055.1|	1842	0.0	Mus musculus 2 days neonate thymus thymic cells cDNA, RIKEN full-length enriched library, clone:E430037N23 product:similar to TETRACYCLINE TRANSPORTER-LIKE PROTEIN [Homo sapiens], full insert sequence	Q0P5M9	104	2e-53	Major facilitator superfamily domain-containing protein 10	DR0472	92.0	5e-19	COG0477	pfam07690	MFS_1	Major Facilitator Superfamily.	GO:0006915|apoptotic process;GO:0043252|sodium-independent organic anion transport;GO:0015904|tetracycline transport;GO:0055085|transmembrane transport;	GO:0031526|brush border membrane;GO:0030659|cytoplasmic vesicle membrane;GO:0016021|integral component of membrane;	GO:0008514|organic anion transmembrane transporter activity;GO:0008493|tetracycline transporter activity;	.	.
ENSMUSG00000001089	1177	1437	1216	1240	1332.81521712108	1490	1182	1389	1597	0.8886742235994596	-0.170273452136232	0.295668504188845	0.813429815556488	down	no	Luzp1	protein_coding	chr4:136469761-136554780:+	gi|119433663|ref|NP_077772.2|	5221	0.0	leucine zipper protein 1 [Mus musculus]	gi|119433662|ref|NM_024452.2|	7526	0.0	Mus musculus leucine zipper protein 1 (Luzp1), mRNA	Q8R4U7	2015	0.0	Leucine zipper protein 1	.	.	.	.	pfam10174	Cast	RIM-binding protein of the cytomatrix active zone. This is a family of proteins that form part of the CAZ (cytomatrix at the active zone) complex which is involved in determining the site of synaptic vesicle fusion. The C-terminus is a PDZ-binding motif that binds directly to RIM (a small G protein Rab-3A effector). The family also contains four coiled-coil domains.	GO:0060840|artery development;GO:0021503|neural fold bending;GO:0003281|ventricular septum development;	GO:0070062|extracellular exosome;GO:0016020|membrane;GO:0005634|nucleus;	.	.	.
ENSMUSG00000001095	299	0	127	23	51.3578304083641	0	0	0	0	556.4280345847887	9.1200512989747	0.00136848539927404	0.087159843460845	up	yes	Slc13a2	protein_coding	chr11:78397087-78422217:-	gi|11967935|ref|NP_071856.1|	2688	0.0	solute carrier family 13 member 2 [Mus musculus]	gi|146135074|ref|NM_022411.3|	2191	0.0	Mus musculus solute carrier family 13 (sodium-dependent dicarboxylate transporter), member 2 (Slc13a2), mRNA	Q9ES88	1040	0.0	Solute carrier family 13 member 2	SA1732	254	6e-74	COG0471	pfam00939	Na_sulph_symp	Sodium:sulfate symporter transmembrane region. There are also some members in this family that do not match the Prosite motif, and belong to the subfamily SODIT1.	.	GO:0070062|extracellular exosome;GO:0005887|integral component of plasma membrane;	GO:0015361|low-affinity sodium:dicarboxylate symporter activity;	K14445	SLC13A2_3_5; solute carrier family 13 (sodium-dependent dicarboxylate transporter), member 2/3/5
ENSMUSG00000001098	403	425	643	698	566.328548831361	571	425	613	806	0.9013308617798219	-0.149871305132364	0.558411142411175	0.916740272062667	down	no	Kctd10	protein_coding	chr5:114363567-114380508:-	gi|725578583|ref|XP_010341196.1|	1550	0.0	PREDICTED: BTB/POZ domain-containing adapter for CUL3-mediated RhoA degradation protein 3 isoform X1 [Saimiri boliviensis boliviensis]	gi|229576972|ref|NM_026145.4|	3095	0.0	Mus musculus potassium channel tetramerisation domain containing 10 (Kctd10), transcript variant 2, mRNA	Q922M3	340	2e-115	BTB/POZ domain-containing adapter for CUL3-mediated RhoA degradation protein 3	.	.	.	.	pfam02214	BTB_2	BTB/POZ domain. In voltage-gated K+ channels this domain is responsible for subfamily-specific assembly of alpha-subunits into functional tetrameric channels. In KCTD1 this domain functions as a transcriptional repressor. It also mediates homomultimerization of KCTD1 and interaction of KCTD1 with the transcription factor AP-2-alpha.	GO:0043161|proteasome-mediated ubiquitin-dependent protein catabolic process;GO:0051260|protein homooligomerization;GO:0016567|protein ubiquitination;	GO:0031463|Cul3-RING ubiquitin ligase complex;GO:0005737|cytoplasm;GO:0005654|nucleoplasm;	.	K15074	BACURD; BTB/POZ domain-containing adapter for CUL3-mediated RhoA degradation protein
ENSMUSG00000001100	1161	899	1008	1014	938.679735979253	859	728	889	1048	1.1394412086151051	0.188326488247298	0.122467595965081	0.654772435546659	up	no	Poldip2	protein_coding	chr11:78512193-78522736:+	gi|635088682|ref|XP_008008966.1|	1804	0.0	PREDICTED: polymerase delta-interacting protein 2 [Chlorocebus sabaeus]	gi|15277567|gb|BC012879.1|	1957	0.0	Mus musculus polymerase (DNA-directed), delta interacting protein 2, mRNA (cDNA clone MGC:19029 IMAGE:4166791), complete cds	Q91VA6	698	0.0	Polymerase delta-interacting protein 2	BMEI1618	79.0	7e-16	COG2967	pfam04379	DUF525	Protein of unknown function (DUF525). Members of this family include the bacterial protein ApaG and the C termini of some F-box proteins (pfam00646). F-box proteins contain a carboxyl-terminal domain that interacts with protein substrates, so this family may be involved in protein-protein interaction. The function of ApaG proteins is unknown, but mutations in the Salmonella typhimurium ApaG homol…	GO:0070584|mitochondrion morphogenesis;GO:0016242|negative regulation of macroautophagy;GO:0045931|positive regulation of mitotic cell cycle;	GO:0042645|mitochondrial nucleoid;GO:0005739|mitochondrion;GO:0005634|nucleus;	GO:0003677|DNA binding;GO:0030674|protein binding, bridging;	K17809	POLDIP2; polymerase delta-interacting protein 2
ENSMUSG00000001103	0	1	0	0	0.132357593768628	0	0	0	0	1.615094304987369	0.69161840601237	0.84483357978427	NA	up	no	Sebox	protein_coding	chr11:78503447-78505081:+	gi|10198600|ref|NP_032785.1|	996	2e-131	homeobox protein SEBOX [Mus musculus]	gi|74143266|dbj|AK139838.1|	1297	0.0	Mus musculus 2 cells egg cDNA, RIKEN full-length enriched library, clone:B020024M12 product:OG9 homeobox gene, full insert sequence	P70368	373	2e-127	Homeobox protein SEBOX	YDL106c	51.6	3e-06	COG5576	pfam00046	Homeobox	Homeobox domain.	GO:0009792|embryo development ending in birth or egg hatching;GO:0048477|oogenesis;GO:0006355|regulation of transcription, DNA-templated;GO:0006351|transcription, DNA-templated;	GO:0005634|nucleus;	GO:0003677|DNA binding;	.	.
ENSMUSG00000001105	1307	1025	718	761	822.550960232682	763	598	611	907	1.3011040437547674	0.379736332853028	0.080785211620939	0.575751544958135	up	no	Ift20	protein_coding	chr11:78536361-78541737:+	gi|511845337|ref|XP_004747080.1|	579	4e-70	PREDICTED: intraflagellar transport protein 20 homolog isoform X1 [Mustela putorius furo]	gi|12805164|gb|BC002040.1|	1161	0.0	Mus musculus intraflagellar transport 20 homolog (Chlamydomonas), mRNA (cDNA clone MGC:6005 IMAGE:3590790), complete cds	Q58CS6	58.2	9e-09	Intraflagellar transport protein 20 homolog	.	.	.	.	pfam14931	IFT20	Intraflagellar transport complex B, subunit 20. IFT20 is subunit 20 of the intraflagellar transport complex B. The intraflagellar transport complex assembles and maintains eukaryotic cilia and flagella. IFT20 is localized to the Golgi complex and is anchored there by the Golgi polypeptide, GMAP210, whereas all other subunits except IFT172 localize to cilia and the peri-basal body or centrosomal r…	GO:0055007|cardiac muscle cell differentiation;GO:0051642|centrosome localization;GO:0042384|cilium assembly;GO:0090102|cochlea development;GO:0001736|establishment of planar polarity;GO:0090002|establishment of protein localization to plasma membrane;GO:0060122|inner ear receptor stereocilium organization;GO:0042073|intraciliary transport;GO:0001822|kidney development;GO:0061351|neural precursor…	GO:0005814|centriole;GO:0005813|centrosome;GO:0036064|ciliary basal body;GO:0097546|ciliary base;GO:0005929|cilium;GO:0005801|cis-Golgi network;GO:0044292|dendrite terminus;GO:0070062|extracellular exosome;GO:0005794|Golgi apparatus;GO:0030992|intraciliary transport particle B;GO:1902636|kinociliary basal body;GO:0005902|microvillus;GO:0031514|motile cilium;GO:0032391|photoreceptor connecting cil…	GO:0002046|opsin binding;	K16473	IFT20; intraflagellar transport protein 20
ENSMUSG00000001119	19408	8800	15803	16480	15107.7363490807	16965	12399	15893	17035	0.9464624489643128	-0.0793828269590649	0.717013134166352	0.955622366429586	down	no	Col6a1	protein_coding	chr10:76708792-76726168:-	gi|6753484|ref|NP_034063.1|	2705	0.0	collagen alpha-1(VI) chain precursor [Mus musculus]	gi|227116285|ref|NM_009933.4|	3976	0.0	Mus musculus collagen, type VI, alpha 1 (Col6a1), mRNA	Q04857	639	0.0	Collagen alpha-1(VI) chain	.	.	.	.	pfam00092	VWA	von Willebrand factor type A domain.	GO:0007155|cell adhesion;GO:0071230|cellular response to amino acid stimulus;GO:0035987|endodermal cell differentiation;GO:0001649|osteoblast differentiation;GO:0070208|protein heterotrimerization;	GO:0005581|collagen trimer;GO:0070062|extracellular exosome;GO:0031012|extracellular matrix;GO:0005576|extracellular region;GO:0005765|lysosomal membrane;GO:0016020|membrane;GO:0043234|protein complex;GO:0005578|proteinaceous extracellular matrix;GO:0042383|sarcolemma;	GO:0048407|platelet-derived growth factor binding;	K06238	COL6A; collagen, type VI, alpha
ENSMUSG00000001120	217	167	261	285	220.47987040708	228	154	196	282	1.0770354740108237	0.107065768300566	0.645264078733365	0.93634685016387	up	no	Pcbp3	protein_coding	chr10:76761857-76961887:-	gi|148699887|gb|EDL31834.1|	1888	0.0	poly(rC) binding protein 3, isoform CRA_c, partial [Mus musculus]	gi|26330215|dbj|AK034811.1|	2537	0.0	Mus musculus 12 days embryo embryonic body between diaphragm region and neck cDNA, RIKEN full-length enriched library, clone:9430042C14 product:poly(rC) binding protein 3, full insert sequence	P57722	210	2e-127	Poly(rC)-binding protein 3	.	.	.	.	pfam00013	KH_1	KH domain. KH motifs bind RNA in vitro. Autoantibodies to Nova, a KH domain protein, cause paraneoplastic opsoclonus ataxia.	GO:0000122|negative regulation of transcription from RNA polymerase II promoter;	GO:0005829|cytosol;GO:0070062|extracellular exosome;GO:0030529|ribonucleoprotein complex;GO:0005634|nucleus;	GO:1990829|C-rich single-stranded DNA binding;GO:0003690|double-stranded DNA binding;GO:0044822|poly(A) RNA binding;GO:0001227|transcriptional repressor activity, RNA polymerase II transcription regulatory region sequence-specific binding;	K13162	PCBP2_3_4; poly(rC)-binding protein 2/3/4
ENSMUSG00000001123	1051	807	945	822	885.155371682854	854	858	973	813	1.0035608743681392	0.00512813088625343	0.975368405353236	0.995276914260719	up	no	Lgals9	protein_coding	chr11:78962974-78984946:-	gi|226531119|ref|NP_034838.2|	1891	0.0	galectin-9 isoform 1 [Mus musculus]	gi|226531118|ref|NM_010708.2|	1586	0.0	Mus musculus lectin, galactose binding, soluble 9 (Lgals9), transcript variant 1, mRNA	O08573	655	0.0	Galectin-9	.	.	.	.	pfam00337	Gal-bind_lectin	Galactoside-binding lectin. This family contains galactoside binding lectins. The family also includes enzymes such as human eosinophil lysophospholipase (EC:3.1.1.5).	GO:0098586|cellular response to virus;GO:0006935|chemotaxis;GO:0007565|female pregnancy;GO:0007157|heterophilic cell-cell adhesion via plasma membrane cell adhesion molecules;GO:0002376|immune system process;GO:0045185|maintenance of protein location;GO:2000562|negative regulation of CD4-positive, alpha-beta T cell proliferation;GO:0010629|negative regulation of gene expression;GO:0050728|negativ…	GO:0005737|cytoplasm;GO:0005576|extracellular region;GO:0005622|intracellular;GO:0005634|nucleus;	GO:0030246|carbohydrate binding;GO:0019899|enzyme binding;GO:0016936|galactoside binding;GO:0043539|protein serine/threonine kinase activator activity;GO:0005102|receptor binding;	K10093	LGALS9; galectin-9
ENSMUSG00000001127	2439	1474	2132	1838	1942.66443556256	2094	1445	2244	2123	0.9758501566350863	-0.0352684582425238	0.838922243231495	0.976650067290362	down	no	Araf	protein_coding	chrX:20797814-20860519:+	gi|755564427|ref|XP_011245731.1|	3208	0.0	PREDICTED: serine/threonine-protein kinase A-Raf isoform X2 [Mus musculus]	gi|74228702|dbj|AK133797.1|	2854	0.0	Mus musculus 8 days embryo whole body cDNA, RIKEN full-length enriched library, clone:5730420C13 product:raf-related oncogene, full insert sequence	P04627	255	2e-78	Serine/threonine-protein kinase A-Raf	.	.	.	.	pfam00069	Pkinase	Protein kinase domain.	GO:0043066|negative regulation of apoptotic process;GO:0033138|positive regulation of peptidyl-serine phosphorylation;GO:0032434|regulation of proteasomal ubiquitin-dependent protein catabolic process;GO:0032006|regulation of TOR signaling;	GO:0005829|cytosol;GO:0005739|mitochondrion;	GO:0005524|ATP binding;GO:0004709|MAP kinase kinase kinase activity;GO:0046872|metal ion binding;GO:0004674|protein serine/threonine kinase activity;	K08845	ARAF, ARAF1; A-Raf proto-oncogene serine/threonine-protein kinase [EC:2.7.11.1]
ENSMUSG00000001128	510	395	418	462	456.505686987956	460	378	521	551	0.920047091245599	-0.120220389622272	0.418184231636933	0.872217962699846	down	no	Cfp	protein_coding	chrX:20925454-20931555:-	gi|114326449|ref|NP_032849.2|	2326	0.0	properdin precursor [Mus musculus]	gi|74178498|dbj|AK154306.1|	1585	0.0	Mus musculus NOD-derived CD11c +ve dendritic cells cDNA, RIKEN full-length enriched library, clone:F630017D16 product:properdin factor, complement, full insert sequence	P11680	75.9	3e-48	Properdin	.	.	.	.	pfam00090	TSP_1	Thrombospondin type 1 domain.	GO:0006957|complement activation, alternative pathway;	GO:0031012|extracellular matrix;	.	K15412	CFP; complement factor properdin
ENSMUSG00000001131	112	590	298	535	401.440240008249	569	356	273	454	0.9491211166953863	-0.0753358945677886	0.871085714543827	0.9799108431528	down	no	Timp1	protein_coding	chrX:20870166-20874735:+	gi|148668414|gb|EDL00738.1|	1001	3e-134	tissue inhibitor of metalloproteinase 1, isoform CRA_b, partial [Mus musculus]	gi|113205064|ref|NM_011593.2|	883	0.0	Mus musculus tissue inhibitor of metalloproteinase 1 (Timp1), transcript variant 2, mRNA	P12032	376	7e-131	Metalloproteinase inhibitor 1	.	.	.	.	pfam00965	TIMP	Tissue inhibitor of metalloproteinase. Members of this family are common in extracellular regions of vertebrate species	GO:0007568|aging;GO:0051216|cartilage development;GO:0001775|cell activation;GO:0043066|negative regulation of apoptotic process;GO:0043086|negative regulation of catalytic activity;GO:0010951|negative regulation of endopeptidase activity;GO:0051045|negative regulation of membrane protein ectodomain proteolysis;GO:1901164|negative regulation of trophoblast cell migration;GO:0008284|positive regul…	GO:0005604|basement membrane;GO:0070062|extracellular exosome;GO:0005615|extracellular space;GO:0005578|proteinaceous extracellular matrix;	GO:0005125|cytokine activity;GO:0046872|metal ion binding;GO:0008191|metalloendopeptidase inhibitor activity;GO:0002020|protease binding;	K16451	TIMP1; metallopeptidase inhibitor 1
ENSMUSG00000001134	68	91	50	48	56.3506804486938	47	60	35	51	1.297982886159172	0.376271361598946	0.279880821751023	0.804400368806991	up	no	Uxt	protein_coding	chrX:20941722-20962017:-	gi|8928448|sp|Q9WTZ0.1|UXT_MOUSE	712	1e-92	RecName: Full=Protein UXT; AltName: Full=Ubiquitously expressed transcript protein	gi|141803139|ref|NM_013840.3|	833	0.0	Mus musculus ubiquitously expressed transcript (Uxt), mRNA	Q9WTZ0	278	5e-94	Protein UXT	.	.	.	.	pfam02996	Prefoldin	Prefoldin subunit. This family comprises of several prefoldin subunits. The biogenesis of the cytoskeletal proteins actin and tubulin involves interaction of nascent chains of each of the two proteins with the oligomeric protein prefoldin (PFD) and their subsequent transfer to the cytosolic chaperonin CCT (chaperonin containing TCP-1). Electron microscopy shows that eukaryotic PFD, which has a si…	GO:0051297|centrosome organization;GO:0000226|microtubule cytoskeleton organization;GO:0000122|negative regulation of transcription from RNA polymerase II promoter;GO:0006351|transcription, DNA-templated;	GO:0005813|centrosome;GO:0005737|cytoplasm;GO:0005856|cytoskeleton;GO:0005634|nucleus;	GO:0048487|beta-tubulin binding;GO:0003682|chromatin binding;GO:0001104|RNA polymerase II transcription cofactor activity;GO:0001106|RNA polymerase II transcription corepressor activity;	.	.
ENSMUSG00000001138	461	278	450	370	384.794455020206	392	265	453	466	0.9737662978394597	-0.0383525252530825	0.850704709520606	0.978875781363855	down	no	Cnnm3	protein_coding	chr1:36511867-36528237:+	gi|88196782|ref|NP_444416.2|	2874	0.0	metal transporter CNNM3 isoform 1 precursor [Mus musculus]	gi|88196783|ref|NM_001039551.1|	5283	0.0	Mus musculus cyclin M3 (Cnnm3), transcript variant 2, mRNA	Q32NY4	236	5e-72	Metal transporter CNNM3	YOL060c_1	90.9	3e-18	COG1253	pfam00571	CBS	CBS domain. CBS domains are small intracellular modules that pair together to form a stable globular domain. This family represents a single CBS domain. Pairs of these domains have been termed a Bateman domain. CBS domains have been shown to bind ligands with an adenosyl group such as AMP, ATP and S-AdoMet. CBS domains are found attached to a wide range of other protein domains suggesting that CB…	GO:0006811|ion transport;	GO:0016021|integral component of membrane;GO:0016020|membrane;GO:0005886|plasma membrane;	.	K16302	CNNM; metal transporter CNNM
ENSMUSG00000001143	679	433	573	525	537.64364467681	558	383	596	628	1.00370992098044	0.00534238081139662	0.974894903992341	0.995276914260719	up	no	Lman2l	protein_coding	chr1:36419871-36445271:-	gi|887239921|ref|NP_001297446.1|	1651	0.0	VIP36-like protein isoform 1 precursor [Mus musculus]	gi|26088572|dbj|AK041656.1|	4041	0.0	Mus musculus 3 days neonate thymus cDNA, RIKEN full-length enriched library, clone:A630028F14 product:HYPOTHETICAL 39.7 KDA PROTEIN homolog [Homo sapiens], full insert sequence	P59481	208	3e-64	VIP36-like protein	.	.	.	.	pfam03388	Lectin_leg-like	Legume-like lectin family. Lectins are structurally diverse proteins that bind to specific carbohydrates. This family includes the VIP36 and ERGIC-53 lectins. These two proteins were the first recognized members of a family of animal lectins similar (19-24%) to the leguminous plant lectins. The alignment for this family aligns residues lying towards the N-terminus, where the similarity of VIP36 a…	GO:0007029|endoplasmic reticulum organization;GO:0006888|ER to Golgi vesicle-mediated transport;GO:0007030|Golgi organization;GO:0015031|protein transport;	GO:0005789|endoplasmic reticulum membrane;GO:0005793|endoplasmic reticulum-Golgi intermediate compartment;GO:0030134|ER to Golgi transport vesicle;GO:0005794|Golgi apparatus;GO:0000139|Golgi membrane;GO:0016021|integral component of membrane;	GO:0005537|mannose binding;GO:0046872|metal ion binding;	K10083	LMAN2L, VIPL; lectin, mannose-binding 2-like
ENSMUSG00000001150	946	753	1029	864	889.501254108385	943	712	959	994	0.9789221697025168	-0.0307339335750201	0.829692430184941	0.974475200444439	down	no	Mcm3ap	protein_coding	chr10:76468927-76515857:+	gi|28972283|dbj|BAC65595.1|	8720	0.0	mKIAA0572 protein [Mus musculus]	gi|28972282|dbj|AK122313.1|	6420	0.0	Mus musculus mRNA for mKIAA0572 protein	Q9WUU9	135	3e-35	Germinal-center associated nuclear protein	SPCC576.05	205	1e-52	COG5079	pfam03399	SAC3_GANP	SAC3/GANP/Nin1/mts3/eIF-3 p25 family. This large family includes diverse proteins involved in large complexes. The alignment contains one highly conserved negatively charged residue and one highly conserved positively charged residue that are probably important for the function of these proteins. The family includes the yeast nuclear export factor Sac3, and mammalian GANP/MCM3-associated proteins…	GO:0002376|immune system process;GO:0051028|mRNA transport;GO:0015031|protein transport;	GO:0005737|cytoplasm;GO:0005829|cytosol;GO:0031965|nuclear membrane;GO:0005643|nuclear pore;GO:0005634|nucleus;	GO:0000166|nucleotide binding;	.	.
ENSMUSG00000001151	467	284	654	692	511.821056794777	508	391	543	606	1.0124870965223192	0.0179035219213288	0.948917637546869	0.99150318556601	up	no	Pcnt	protein_coding	chr10:76351263-76442786:-	gi|93004085|ref|NP_032813.3|	12717	0.0	pericentrin isoform a [Mus musculus]	gi|545478541|ref|NM_001282992.1|	9341	0.0	Mus musculus pericentrin (kendrin) (Pcnt), transcript variant 2, mRNA	P48725	268	3e-81	Pericentrin	.	.	.	.	pfam01576	Myosin_tail_1	Myosin tail. The myosin molecule is a multi-subunit complex made up of two heavy chains and four light chains it is a fundamental contractile protein found in all eukaryote cell types. This family consists of the coiled-coil myosin heavy chain tail region. The coiled-coil is composed of the tail from two molecules of myosin. These can then assemble into the macromolecular thick filament. The coil…	GO:0048854|brain morphogenesis;GO:0043010|camera-type eye development;GO:0021696|cerebellar cortex morphogenesis;GO:0042384|cilium assembly;GO:1990403|embryonic brain development;GO:0035050|embryonic heart tube development;GO:0060322|head development;GO:0001701|in utero embryonic development;GO:0001822|kidney development;GO:0035108|limb morphogenesis;GO:0000226|microtubule cytoskeleton organizati…	GO:0034451|centriolar satellite;GO:0005814|centriole;GO:0005813|centrosome;GO:0036064|ciliary basal body;GO:0045171|intercellular bridge;GO:0005874|microtubule;GO:0005815|microtubule organizing center;GO:0031514|motile cilium;GO:0000242|pericentriolar material;	.	K16481	PCNT; pericentrin
ENSMUSG00000001155	4	6	3	9	4.67679983690534	6	4	3	2	1.4435579392117546	0.529629013314093	0.511880782963955	NA	up	no	Ftcd	protein_coding	chr10:76575648-76590338:+	gi|18252784|ref|NP_543121.1|	2689	0.0	formimidoyltransferase-cyclodeaminase [Mus musculus]	gi|74222622|dbj|AK165414.1|	2911	0.0	Mus musculus adult male kidney cDNA, RIKEN full-length enriched library, clone:F520008O15 product:formiminotransferase cyclodeaminase, full insert sequence	Q91XD4	257	2e-73	Formimidoyltransferase-cyclodeaminase	SPy2083	270	1e-83	COG3643	pfam07837	FTCD_N	Formiminotransferase domain, N-terminal subdomain. The formiminotransferase (FT) domain of formiminotransferase- cyclodeaminase (FTCD) forms a homodimer, and each protomer comprises two subdomains. The N-terminal subdomain is made up of a six-stranded mixed beta-pleated sheet and five alpha helices, which are arranged on the external surface of the beta sheet. This, in turn, faces the beta-sheet …	GO:0007010|cytoskeleton organization;GO:0006548|histidine catabolic process;GO:0019556|histidine catabolic process to glutamate and formamide;GO:0019557|histidine catabolic process to glutamate and formate;GO:0035999|tetrahydrofolate interconversion;	GO:0005814|centriole;GO:0005829|cytosol;GO:0005793|endoplasmic reticulum-Golgi intermediate compartment;GO:0070062|extracellular exosome;GO:0005794|Golgi apparatus;GO:0000139|Golgi membrane;GO:0030868|smooth endoplasmic reticulum membrane;	GO:0005542|folic acid binding;GO:0030412|formimidoyltetrahydrofolate cyclodeaminase activity;GO:0030409|glutamate formimidoyltransferase activity;GO:0008017|microtubule binding;	K13990	FTCD; glutamate formiminotransferase / formiminotetrahydrofolate cyclodeaminase [EC:2.1.2.5 4.3.1.4]
ENSMUSG00000001156	476	207	449	358	357.365567903374	337	247	454	386	1.0202435143695443	0.0289135394941897	0.913037553973283	0.985151591698399	up	no	Mxd1	protein_coding	chr6:86647042-86669161:-	gi|187960057|ref|NP_034881.2|	872	5e-104	max dimerization protein 1 [Mus musculus]	gi|187960056|ref|NM_010751.3|	4662	0.0	Mus musculus MAX dimerization protein 1 (Mxd1), mRNA	P50538	140	2e-86	Max dimerization protein 1	.	.	.	.	pfam00010	HLH	Helix-loop-helix DNA-binding domain.	GO:0000122|negative regulation of transcription from RNA polymerase II promoter;GO:0006351|transcription, DNA-templated;	GO:0000790|nuclear chromatin;	GO:0000978|RNA polymerase II core promoter proximal region sequence-specific DNA binding;GO:0001078|transcriptional repressor activity, RNA polymerase II core promoter proximal region sequence-specific binding;	.	.
ENSMUSG00000001157	663	714	442	393	518.892103722949	503	415	508	553	1.1007607694163104	0.138500959112417	0.550821971636219	0.91590709015622	up	no	Gmcl1	protein_coding	chr6:86691768-86733383:-	gi|160333071|ref|NP_035948.3|	2639	0.0	germ cell-less protein-like 1 [Mus musculus]	gi|160333070|ref|NM_011818.3|	2944	0.0	Mus musculus germ cell-less homolog 1 (Drosophila) (Gmcl1), mRNA	Q920G9	328	8e-107	Germ cell-less protein-like 1	.	.	.	.	pfam00651	BTB	BTB/POZ domain. The BTB (for BR-C, ttk and bab) or POZ (for Pox virus and Zinc finger) domain is present near the N-terminus of a fraction of zinc finger (pfam00096) proteins and in proteins that contain the pfam01344 motif such as Kelch and a family of pox virus proteins. The BTB/POZ domain mediates homomeric dimerization and in some instances heteromeric dimerization. The structure of the dimer…	GO:0030154|cell differentiation;GO:0007275|multicellular organismal development;GO:0006355|regulation of transcription, DNA-templated;GO:0007283|spermatogenesis;	GO:0005635|nuclear envelope;GO:0016363|nuclear matrix;GO:0000151|ubiquitin ligase complex;	.	K10485	BTBD13, GMCL1, GCL; BTB/POZ domain-containing protein 13 (germ cell-less protein-like 1)
ENSMUSG00000001158	999	1019	586	664	712.978119399668	732	582	493	677	1.291263404986904	0.368783326211532	0.131759349491385	0.667692833566014	up	no	Snrnp27	protein_coding	chr6:86675151-86684522:-	gi|26337173|dbj|BAC32271.1|	485	3e-56	unnamed protein product [Mus musculus]	gi|26337172|dbj|AK045231.1|	986	0.0	Mus musculus 9.5 days embryo parthenogenote cDNA, RIKEN full-length enriched library, clone:B130049M08 product:similar to nucleic acid binding protein (fragment) [Homo sapiens], full insert sequence	Q8K194	79.0	3e-16	U4/U6.U5 small nuclear ribonucleoprotein 27 kDa protein	.	.	.	.	pfam08648	DUF1777	Protein of unknown function (DUF1777). This is a family of eukaryotic proteins of unknown function. Some of the proteins in this family are putative nucleic acid binding proteins.	GO:0006397|mRNA processing;GO:0008380|RNA splicing;	GO:0071011|precatalytic spliceosome;	.	K12846	SNRNP27; U4/U6.U5 tri-snRNP-associated protein 3
ENSMUSG00000001166	54	42	31	22	33.1455984743941	40	24	30	26	1.2076215608675982	0.272168420062121	0.46230980740529	0.89003739007694	up	no	Oas1c	protein_coding	chr5:120800194-120812514:-	gi|15809044|ref|NP_291019.1|	1952	0.0	2'-5' oligoadenylate synthetase 1C [Mus musculus]	gi|146149087|ref|NM_033541.4|	2286	0.0	Mus musculus 2'-5' oligoadenylate synthetase 1C (Oas1c), mRNA	P11928	178	1e-51	2'-5'-oligoadenylate synthase 1A	.	.	.	.	pfam10421	OAS1_C	2'-5'-oligoadenylate synthetase 1, domain 2, C-terminus. This is the largely alpha-helical, C-terminal half of 2'-5'-oligoadenylate synthetase 1, being described as domain 2 of the enzyme and homologous to a tandem ubiquitin repeat. It carries the region of enzymic activity between 320 and 344 at the extreme C-terminal end. Oligoadenylate synthetases are antiviral enzymes that counteract vial att…	GO:0051607|defense response to virus;GO:0045087|innate immune response;GO:0048525|negative regulation of viral process;GO:0006164|purine nucleotide biosynthetic process;GO:0009615|response to virus;	GO:0005783|endoplasmic reticulum;GO:0005739|mitochondrion;GO:0005634|nucleus;	GO:0001730|2'-5'-oligoadenylate synthetase activity;GO:0005524|ATP binding;GO:0003725|double-stranded RNA binding;GO:0046872|metal ion binding;	K14216	OAS; 2'-5'-oligoadenylate synthetase [EC:2.7.7.84]
ENSMUSG00000001168	12	7	2	2	4.61883199955823	4	2	6	3	1.4810830419699457	0.566652532510317	0.516056325560859	NA	up	no	Oas1h	protein_coding	chr5:120861421-120873506:+	gi|21699072|ref|NP_660263.1|	1991	0.0	2'-5' oligoadenylate synthetase 1H isoform 1 [Mus musculus]	gi|229576927|ref|NM_145228.2|	1702	0.0	Mus musculus 2'-5' oligoadenylate synthetase 1H (Oas1h), transcript variant 1, mRNA	P11928	245	1e-76	2'-5'-oligoadenylate synthase 1A	.	.	.	.	pfam10421	OAS1_C	2'-5'-oligoadenylate synthetase 1, domain 2, C-terminus. This is the largely alpha-helical, C-terminal half of 2'-5'-oligoadenylate synthetase 1, being described as domain 2 of the enzyme and homologous to a tandem ubiquitin repeat. It carries the region of enzymic activity between 320 and 344 at the extreme C-terminal end. Oligoadenylate synthetases are antiviral enzymes that counteract vial att…	GO:0051607|defense response to virus;GO:0045087|innate immune response;GO:0048525|negative regulation of viral process;GO:0006164|purine nucleotide biosynthetic process;GO:0009615|response to virus;	GO:0005783|endoplasmic reticulum;GO:0005739|mitochondrion;GO:0005634|nucleus;	GO:0001730|2'-5'-oligoadenylate synthetase activity;GO:0005524|ATP binding;GO:0003725|double-stranded RNA binding;GO:0046872|metal ion binding;	K14216	OAS; 2'-5'-oligoadenylate synthetase [EC:2.7.7.84]
ENSMUSG00000001173	879	797	784	701	868.719365294948	929	935	982	971	0.8068151844979531	-0.309689858737988	0.0381697986955872	0.450935642840898	down	no	Ocrl	protein_coding	chrX:47912387-47965868:+	gi|46195807|ref|NP_796189.2|	4712	0.0	inositol polyphosphate 5-phosphatase OCRL-1 [Mus musculus]	gi|46195806|ref|NM_177215.3|	5184	0.0	Mus musculus oculocerebrorenal syndrome of Lowe (Ocrl), mRNA	Q6NVF0	390	2e-118	Inositol polyphosphate 5-phosphatase OCRL-1	SPBC2G2.02_2	214	1e-57	COG5411	pfam00620	RhoGAP	RhoGAP domain. GTPase activator proteins towards Rho/Rac/Cdc42-like small GTPases.	GO:0042384|cilium assembly;GO:0001701|in utero embryonic development;GO:0046856|phosphatidylinositol dephosphorylation;GO:0043087|regulation of GTPase activity;GO:0007165|signal transduction;	GO:0005905|coated pit;GO:0030136|clathrin-coated vesicle;GO:0005737|cytoplasm;GO:0005769|early endosome;GO:0031901|early endosome membrane;GO:0070062|extracellular exosome;GO:0005794|Golgi apparatus;GO:0005634|nucleus;GO:0030670|phagocytic vesicle membrane;GO:0001750|photoreceptor outer segment;GO:0005886|plasma membrane;GO:0005802|trans-Golgi network;	GO:0005096|GTPase activator activity;GO:0052745|inositol phosphate phosphatase activity;GO:0004439|phosphatidylinositol-4,5-bisphosphate 5-phosphatase activity;GO:0048365|Rac GTPase binding;	K01099	E3.1.3.36; phosphatidylinositol-bisphosphatase [EC:3.1.3.36]
ENSMUSG00000001175	10269	9678	6616	7853	8089.26983442965	8042	7008	6446	9455	1.0954768743797152	0.131559029221015	0.495404797652858	0.899591237464905	up	no	Calm1	protein_coding	chr12:100199435-100209814:+	gi|74219094|dbj|BAE26689.1|	908	6e-110	unnamed protein product [Mus musculus]	gi|118130270|ref|NM_009790.4|	4001	0.0	Mus musculus calmodulin 1 (Calm1), mRNA	P62155	295	4e-91	Calmodulin	SPAC3A12.14	235	7e-70	COG5126	pfam13499	EF-hand_7	EF-hand domain pair.	.	.	GO:0005509|calcium ion binding;	K02183	CALM; calmodulin
ENSMUSG00000001211	1013	906	1369	1172	1145.69687591953	1259	895	1151	1523	0.9181831155913496	-0.123146192216952	0.511412453777049	0.903738106601779	down	no	Agpat3	protein_coding	chr10:78269178-78352489:-	gi|148699794|gb|EDL31741.1|	1990	0.0	1-acylglycerol-3-phosphate O-acyltransferase 3, isoform CRA_b, partial [Mus musculus]	gi|568967709|ref|XM_006513718.1|	5753	0.0	PREDICTED: Mus musculus 1-acylglycerol-3-phosphate O-acyltransferase 3 (Agpat3), transcript variant X3, mRNA	Q9D517	237	3e-74	1-acyl-sn-glycerol-3-phosphate acyltransferase gamma	SPBC428.14	107	2e-23	COG0204	pfam01553	Acyltransferase	Acyltransferase. This family contains acyltransferases involved in phospholipid biosynthesis and other proteins of unknown function. This family also includes tafazzin, the Barth syndrome gene.	GO:0016024|CDP-diacylglycerol biosynthetic process;	GO:0005783|endoplasmic reticulum;GO:0005789|endoplasmic reticulum membrane;GO:0016021|integral component of membrane;GO:0016020|membrane;GO:0005635|nuclear envelope;GO:0005886|plasma membrane;	GO:0003841|1-acylglycerol-3-phosphate O-acyltransferase activity;GO:0042171|lysophosphatidic acid acyltransferase activity;	K13523	AGPAT3_4; lysophosphatidic acid acyltransferase / lysophosphatidylinositol acyltransferase [EC:2.3.1.51 2.3.1.-]
ENSMUSG00000001225	7	0	0	5	1.78904696546563	2	0	1	0	3.831299205173543	1.93783369737869	0.295548964230989	NA	up	no	Slc26a3	protein_coding	chr12:31390871-31473917:+	gi|10946676|ref|NP_067328.1|	3344	0.0	chloride anion exchanger [Mus musculus]	gi|26084781|dbj|AK035716.1|	3451	0.0	Mus musculus adult male urinary bladder cDNA, RIKEN full-length enriched library, clone:9530095G06 product:solute carrier family 26, member 3, full insert sequence	Q9WVC8	357	1e-115	Chloride anion exchanger	SPAC869.05c	79.7	1e-15	COG0659	pfam00916	Sulfate_transp	Sulfate transporter family. Mutations in human SLC26A2 lead to several human diseases.	GO:0071320|cellular response to cAMP;GO:0051454|intracellular pH elevation;GO:0060081|membrane hyperpolarization;GO:0048240|sperm capacitation;	GO:0016324|apical plasma membrane;GO:0031526|brush border membrane;GO:0005887|integral component of plasma membrane;GO:0016020|membrane;GO:0097225|sperm midpiece;	GO:0015301|anion:anion antiporter activity;GO:0015106|bicarbonate transmembrane transporter activity;GO:0005254|chloride channel activity;GO:0015108|chloride transmembrane transporter activity;GO:0019531|oxalate transmembrane transporter activity;GO:0008271|secondary active sulfate transmembrane transporter activity;GO:0015116|sulfate transmembrane transporter activity;	K14078	SLC26A3, DRA; solute carrier family 26 (chloride anion exchanger), member 3
ENSMUSG00000001227	86	171	335	324	258.547699407809	331	190	285	364	0.7932012239406575	-0.334241191183745	0.405474057555206	0.868321824545949	down	no	Sema6b	protein_coding	chr17:56123085-56140343:-	gi|564366913|ref|XP_006244410.1|	3883	0.0	PREDICTED: semaphorin-6B isoform X2 [Rattus norvegicus]	gi|194394219|ref|NM_013662.2|	3847	0.0	Mus musculus sema domain, transmembrane domain (TM), and cytoplasmic domain, (semaphorin) 6B (Sema6b), transcript variant 1, mRNA	O54951	1457	0.0	Semaphorin-6B	.	.	.	.	pfam01403	Sema	Sema domain. The Sema domain occurs in semaphorins, which are a large family of secreted and transmembrane proteins, some of which function as repellent signals during axon guidance. Sema domains also occur in the hepatocyte growth factor receptor and human plexin A-3.	GO:0048843|negative regulation of axon extension involved in axon guidance;GO:0001755|neural crest cell migration;GO:0030335|positive regulation of cell migration;GO:0071526|semaphorin-plexin signaling pathway;	GO:0005887|integral component of plasma membrane;	GO:0045499|chemorepellent activity;GO:0030215|semaphorin receptor binding;	K06842	SEMA6; semaphorin 6
ENSMUSG00000001228	260	667	405	1439	697.998368979374	850	455	479	1051	1.015394241781319	0.0220399837963928	0.963518321239877	0.993787725991274	up	no	Uhrf1	protein_coding	chr17:56303321-56323486:+	gi|74208423|dbj|BAE26398.1|	4022	0.0	unnamed protein product [Mus musculus]	gi|161621268|ref|NM_010931.3|	3570	0.0	Mus musculus ubiquitin-like, containing PHD and RING finger domains, 1 (Uhrf1), transcript variant 1, mRNA	Q8VDF2	304	3e-97	E3 ubiquitin-protein ligase UHRF1	DR1533	121	1e-28	COG3440	pfam02182	SAD_SRA	SAD/SRA domain. The domain goes by several names including SAD, SRA and YDG. It adopts a beta barrel, modified PUA-like, fold that is widely present in eukaryotic chromatin proteins and in bacteria. Versions of this domain are known to bind hemi-methylated CpG dinucleotides and also other 5mC containing dinucleotides. The domain binds DNA by flipping out the methylated cytosine base from the DNA …	GO:0007049|cell cycle;GO:0008283|cell proliferation;GO:0032776|DNA methylation on cytosine;GO:0006281|DNA repair;GO:0010390|histone monoubiquitination;GO:0016574|histone ubiquitination;GO:0010216|maintenance of DNA methylation;GO:0000122|negative regulation of transcription from RNA polymerase II promoter;GO:0032270|positive regulation of cellular protein metabolic process;GO:0051865|protein auto…	GO:0000791|euchromatin;GO:0000792|heterochromatin;GO:0000790|nuclear chromatin;GO:0005720|nuclear heterochromatin;GO:0016363|nuclear matrix;GO:0005654|nucleoplasm;GO:0005634|nucleus;GO:0005657|replication fork;	GO:0000987|core promoter proximal region sequence-specific DNA binding;GO:0044729|hemi-methylated DNA-binding;GO:0042393|histone binding;GO:0042802|identical protein binding;GO:0016874|ligase activity;GO:0008327|methyl-CpG binding;GO:0035064|methylated histone binding;GO:0031493|nucleosomal histone binding;GO:0061630|ubiquitin protein ligase activity;GO:0004842|ubiquitin-protein transferase activ…	K10638	UHRF1, NP95; E3 ubiquitin-protein ligase UHRF1 [EC:2.3.2.27]
ENSMUSG00000001229	716	583	733	883	765.890790331206	814	560	781	1158	0.8809769363262239	-0.182823844508219	0.387246989294935	0.859727868998411	down	no	Dpp9	protein_coding	chr17:56186682-56218889:-	gi|672064129|ref|XP_008765025.1|	4511	0.0	PREDICTED: dipeptidyl peptidase 9 isoform X4 [Rattus norvegicus]	gi|255003756|ref|NM_172624.3|	3509	0.0	Mus musculus dipeptidylpeptidase 9 (Dpp9), mRNA	Q8BVG4	1670	0.0	Dipeptidyl peptidase 9	CC2154	265	3e-74	COG1506	pfam00930	DPPIV_N	Dipeptidyl peptidase IV (DPP IV) N-terminal region. This family is an alignment of the region to the N-terminal side of the active site. The Prosite motif does not correspond to this Pfam entry.	.	GO:0005737|cytoplasm;GO:0005829|cytosol;	GO:0004177|aminopeptidase activity;GO:0042802|identical protein binding;GO:0008236|serine-type peptidase activity;	K08656	DPP9; dipeptidyl-peptidase 9 [EC:3.4.14.5]
ENSMUSG00000001240	739	836	1088	862	933.881377346931	1054	905	865	1170	0.8717904740942877	-0.197946655191798	0.296879667242509	0.814045673577211	down	no	Ramp2	protein_coding	chr11:101246028-101259546:+	gi|354485082|ref|XP_003504713.1|	969	9e-127	PREDICTED: vacuolar protein-sorting-associated protein 25 [Cricetulus griseus]	gi|92445053|gb|BC036348.1|	1478	0.0	Mus musculus cDNA clone IMAGE:4206669, **** WARNING: chimeric clone ****	Q9CQ80	338	6e-113	Vacuolar protein-sorting-associated protein 25	.	.	.	.	pfam05871	ESCRT-II	ESCRT-II complex subunit. This family of conserved eukaryotic proteins are subunits of the endosome associated complex ESCRT-II which recruits transport machinery for protein sorting at the multivesicular body (MVB). This protein complex transiently associates with the endosomal membrane and thereby initiates the formation of ESCRT-III, a membrane-associated protein complex that functions immedia…	GO:0043328|protein targeting to vacuole involved in ubiquitin-dependent protein catabolic process via the multivesicular body sorting pathway;GO:0006355|regulation of transcription, DNA-templated;GO:0006351|transcription, DNA-templated;	GO:0005737|cytoplasm;GO:0005829|cytosol;GO:0010008|endosome membrane;GO:0000814|ESCRT II complex;GO:0070062|extracellular exosome;GO:0005739|mitochondrion;GO:0005730|nucleolus;GO:0005634|nucleus;	GO:0042803|protein homodimerization activity;GO:0047485|protein N-terminus binding;GO:0005198|structural molecule activity;	K08448	RAMP2; receptor activity modifying protein 2
ENSMUSG00000001247	83	104	257	171	143.449506940667	111	90	102	253	1.1264132092806656	0.17173615745785	0.677013147392798	0.946467140541756	up	no	Lsr	protein_coding	chr7:30957770-30973464:-	gi|30794490|ref|NP_059101.1|	2186	0.0	lipolysis-stimulated lipoprotein receptor isoform 1 precursor [Mus musculus]	gi|255958259|ref|NM_017405.2|	2167	0.0	Mus musculus lipolysis stimulated lipoprotein receptor (Lsr), transcript variant 1, mRNA	Q99KG5	354	1e-111	Lipolysis-stimulated lipoprotein receptor	.	.	.	.	pfam05782	ECM1	Extracellular matrix protein 1 (ECM1). This family consists of several eukaryotic extracellular matrix protein 1 (ECM1) sequences. ECM1 has been shown to regulate endochondral bone formation, stimulate the proliferation of endothelial cells and induce angiogenesis. Mutations in the ECM1 gene can cause lipoid proteinosis, a disorder which causes generalised thickening of skin, mucosae and certain …	GO:0060856|establishment of blood-brain barrier;GO:0042953|lipoprotein transport;GO:0001889|liver development;GO:0019216|regulation of lipid metabolic process;GO:1904274|tricellular tight junction assembly;	GO:0042627|chylomicron;GO:0070062|extracellular exosome;GO:0016021|integral component of membrane;GO:0034362|low-density lipoprotein particle;GO:0005886|plasma membrane;GO:0061689|tricellular tight junction;GO:0034361|very-low-density lipoprotein particle;	GO:0030228|lipoprotein particle receptor activity;GO:0030169|low-density lipoprotein particle binding;	.	.
ENSMUSG00000001248	2553	1983	3004	2315	2616.76720858434	2878	1963	3165	3394	0.8551235823080178	-0.225795161790623	0.204376489464288	0.751471483360709	down	no	Gramd1a	protein_coding	chr7:31130127-31155896:-	gi|148692001|gb|EDL23948.1|	3070	0.0	GRAM domain containing 1A, isoform CRA_d [Mus musculus]	gi|74206349|dbj|AK141994.1|	3804	0.0	Mus musculus 12 days embryo spinal ganglion cDNA, RIKEN full-length enriched library, clone:D130084P06 product:Hypothetical GRAM domain containing protein homolog [Mus musculus], full insert sequence	Q3KR56	187	6e-53	GRAM domain-containing protein 1A	.	.	.	.	pfam02893	GRAM	GRAM domain. The GRAM domain is found in in glucosyltransferases, myotubularins and other putative membrane-associated proteins.	.	GO:0016021|integral component of membrane;	.	.	.
ENSMUSG00000001249	603	150	463	165	237.487339041756	188	92	157	160	2.21955806741049	1.15027245251041	0.00466276261035159	0.165503663097518	up	yes	Hpn	protein_coding	chr7:31098725-31115290:-	gi|443287649|ref|NP_001263198.1|	2353	0.0	serine protease hepsin isoform 3 precursor [Mus musculus]	gi|31980534|gb|AY234104.1|	1843	0.0	Mus musculus truncated hepsin splice variant mRNA, complete cds; alternatively spliced	O35453	81.3	2e-15	Serine protease hepsin	VC1649	110	1e-24	COG5640	pfam00089	Trypsin	Trypsin.	GO:0034769|basement membrane disassembly;GO:0090103|cochlea morphogenesis;GO:0050910|detection of mechanical stimulus involved in sensory perception of sound;GO:0043066|negative regulation of apoptotic process;GO:0050680|negative regulation of epithelial cell proliferation;GO:0010719|negative regulation of epithelial to mesenchymal transition;GO:0097195|pilomotor reflex;GO:0043923|positive regula…	GO:0009986|cell surface;GO:0005911|cell-cell junction;GO:0005737|cytoplasm;GO:0005789|endoplasmic reticulum membrane;GO:0005887|integral component of plasma membrane;GO:0043025|neuronal cell body;GO:0005886|plasma membrane;	GO:0015269|calcium-activated potassium channel activity;GO:0004252|serine-type endopeptidase activity;GO:0070008|serine-type exopeptidase activity;GO:0008236|serine-type peptidase activity;	K08665	HPN; hepsin [EC:3.4.21.106]
ENSMUSG00000001260	0	0	1	0	0.246489386244827	0	0	1	0	0.9796103309791951	-0.0297201062306112	0.993289700345011	NA	down	no	Gabrg1	protein_coding	chr5:70751047-70842617:-	gi|524961848|ref|XP_005080856.1|	2166	0.0	PREDICTED: gamma-aminobutyric acid receptor subunit gamma-1 [Mesocricetus auratus]	gi|141801939|ref|NM_010252.4|	4771	0.0	Mus musculus gamma-aminobutyric acid (GABA) A receptor, subunit gamma 1 (Gabrg1), mRNA	Q9R0Y8	701	0.0	Gamma-aminobutyric acid receptor subunit gamma-1	.	.	.	.	pfam02931	Neur_chan_LBD	Neurotransmitter-gated ion-channel ligand binding domain. This family is the extracellular ligand binding domain of these ion channels. This domain forms a pentameric arrangement in the known structure.	GO:0007268|synaptic transmission;GO:0007214|gamma-aminobutyric acid signaling pathway;	GO:0030054|cell junction;GO:0034707|chloride channel complex;GO:1902711|GABA-A receptor complex;GO:0045211|postsynaptic membrane;	GO:0005254|chloride channel activity;GO:0005230|extracellular ligand-gated ion channel activity;GO:0004890|GABA-A receptor activity;	K05186	GABRG; gmma-aminobutyric acid receptor subunit gamma
ENSMUSG00000001270	8042	3110	5048	5141	5327.39597286457	4909	4295	4236	9014	0.9348009138123221	-0.0972689504629643	0.733222249582173	0.957694154595838	down	no	Ckb	protein_coding	chr12:111669361-111672338:-	gi|10946574|ref|NP_067248.1|	1952	0.0	creatine kinase B-type [Mus musculus]	gi|37194831|gb|BC058257.1|	2839	0.0	Mus musculus creatine kinase, brain, mRNA (cDNA clone IMAGE:6468388), partial cds	Q04447	756	0.0	Creatine kinase B-type	SA0482	53.1	2e-06	COG3869	pfam00217	ATP-gua_Ptrans	ATP:guanido phosphotransferase, C-terminal catalytic domain. The substrate binding site is located in the cleft between N and C-terminal domains, but most of the catalytic residues are found in the larger C-terminal domain.	GO:0030644|cellular chloride ion homeostasis;GO:0021762|substantia nigra development;	GO:0005737|cytoplasm;GO:0070062|extracellular exosome;GO:0005739|mitochondrion;GO:0043209|myelin sheath;	GO:0005524|ATP binding;GO:0004111|creatine kinase activity;GO:0031625|ubiquitin protein ligase binding;	K00933	E2.7.3.2; creatine kinase [EC:2.7.3.2]
ENSMUSG00000001280	2934	2177	2429	2458	2476.96862980808	2807	2127	2512	2576	0.9755935489764953	-0.0356478764113109	0.782932362397019	0.965945081501155	down	no	Sp1	protein_coding	chr15:102406143-102436404:+	gi|119226255|ref|NP_038700.2|	2924	0.0	transcription factor Sp1 [Mus musculus]	gi|119226254|ref|NM_013672.2|	7754	0.0	Mus musculus trans-acting transcription factor 1 (Sp1), mRNA	O89090	712	0.0	Transcription factor Sp1	.	.	.	.	pfam13465	zf-H2C2_2	Zinc-finger double domain.	GO:0060216|definitive hemopoiesis;GO:0048596|embryonic camera-type eye morphogenesis;GO:0001892|embryonic placenta development;GO:0060136|embryonic process involved in female pregnancy;GO:0048706|embryonic skeletal system development;GO:0043353|enucleate erythrocyte differentiation;GO:0001701|in utero embryonic development;GO:0001889|liver development;GO:0030324|lung development;GO:0030219|megaka…	GO:0005737|cytoplasm;GO:0000790|nuclear chromatin;GO:0005654|nucleoplasm;GO:0005634|nucleus;	GO:0043425|bHLH transcription factor binding;GO:0000987|core promoter proximal region sequence-specific DNA binding;GO:0001046|core promoter sequence-specific DNA binding;GO:0003677|DNA binding;GO:0003690|double-stranded DNA binding;GO:0035326|enhancer binding;GO:0042826|histone deacetylase binding;GO:0071837|HMG box domain binding;GO:0046872|metal ion binding;GO:0008022|protein C-terminus bindin…	K04684	SP1; transcription factor Sp1
ENSMUSG00000001281	412	90	170	137	153.994944139793	85	122	140	113	1.643840813406848	0.717070597786033	0.0768048758466501	0.572504626588944	up	no	Itgb7	protein_coding	chr15:102215995-102231935:-	gi|160708008|ref|NP_038594.2|	3962	0.0	integrin beta-7 precursor [Mus musculus]	gi|160708007|ref|NM_013566.2|	2674	0.0	Mus musculus integrin beta 7 (Itgb7), mRNA	P26011	1530	0.0	Integrin beta-7	.	.	.	.	pfam00362	Integrin_beta	Integrin, beta chain. Integrins have been found in animals and their homologues have also been found in cyanobacteria, probably due to horizontal gene transfer. The sequences repeats have been trimmed due to an overlap with EGF.	GO:0007160|cell-matrix adhesion;GO:0003366|cell-matrix adhesion involved in ameboidal cell migration;GO:0034113|heterotypic cell-cell adhesion;GO:0007229|integrin-mediated signaling pathway;GO:0050900|leukocyte migration;GO:0050901|leukocyte tethering or rolling;GO:0043113|receptor clustering;GO:0034446|substrate adhesion-dependent cell spreading;GO:0072678|T cell migration;	GO:0009986|cell surface;GO:0070062|extracellular exosome;GO:0034669|integrin alpha4-beta7 complex;GO:0016020|membrane;GO:0043235|receptor complex;	GO:0050839|cell adhesion molecule binding;GO:0004872|receptor activity;	K06590	ITGB7; integrin beta 7
ENSMUSG00000001285	628	467	469	528	471.743756592647	463	353	388	533	1.1865224167310051	0.246739357338562	0.111510858887596	0.634094501060512	up	no	Myg1	protein_coding	chr15:102331709-102338139:+	gi|11096332|ref|NP_068359.1|	2045	0.0	UPF0160 protein MYG1, mitochondrial precursor [Mus musculus]	gi|130494461|ref|NM_021713.2|	1480	0.0	Mus musculus melanocyte proliferating gene 1 (Myg1), mRNA	Q9JK81	231	7e-72	UPF0160 protein MYG1, mitochondrial	YER156c	296	9e-95	COG4286	pfam03690	UPF0160	Uncharacterized protein family (UPF0160). This family of proteins contains a large number of metal binding residues. The patterns are suggestive of a phosphoesterase function. The conserved DHH motif may mean this family is related to pfam01368.	GO:0035641|locomotory exploration behavior;	GO:0070062|extracellular exosome;GO:0005739|mitochondrion;GO:0005654|nucleoplasm;GO:0005634|nucleus;	.	.	.
ENSMUSG00000001288	1084	641	1179	946	943.363678214548	956	669	1056	1151	0.9892770837177488	-0.0155534370796653	0.940099199895621	0.99033654541609	down	no	Rarg	protein_coding	chr15:102234938-102257517:-	gi|544470122|ref|XP_005571044.1|	2205	0.0	PREDICTED: retinoic acid receptor gamma isoform X1 [Macaca fascicularis]	gi|555943679|ref|NM_011244.4|	2953	0.0	Mus musculus retinoic acid receptor, gamma (Rarg), transcript variant 1, mRNA	P13631	375	3e-126	Retinoic acid receptor gamma	.	.	.	.	pfam00105	zf-C4	Zinc finger, C4 type (two domains). In nearly all cases, this is the DNA binding domain of a nuclear hormone receptor. The alignment contains two Zinc finger domains that are too dissimilar to be aligned with each other.	GO:0009952|anterior/posterior pattern specification;GO:0060348|bone development;GO:0060349|bone morphogenesis;GO:0043010|camera-type eye development;GO:0071300|cellular response to retinoic acid;GO:0002063|chondrocyte development;GO:0031076|embryonic camera-type eye development;GO:0048048|embryonic eye morphogenesis;GO:0035116|embryonic hindlimb morphogenesis;GO:0060429|epithelium development;GO:…	GO:0005654|nucleoplasm;GO:0005634|nucleus;GO:0005667|transcription factor complex;	GO:0003677|DNA binding;GO:0003708|retinoic acid receptor activity;GO:0046965|retinoid X receptor binding;GO:0000977|RNA polymerase II regulatory region sequence-specific DNA binding;GO:0003707|steroid hormone receptor activity;GO:0003700|transcription factor activity, sequence-specific DNA binding;GO:0008270|zinc ion binding;	K08529	NR1B3, RARG; retinoic acid receptor gamma
ENSMUSG00000001289	4956	3627	2931	2458	2891.72191689557	2468	2366	2246	2379	1.4250614801130723	0.511024161481539	0.02033072908188	0.346971977228931	up	no	Pfdn5	protein_coding	chr15:102326116-102331873:+	gi|562883198|ref|XP_006169123.1|	747	2e-95	PREDICTED: prefoldin subunit 5 [Tupaia chinensis]	gi|110556632|ref|NM_027044.3|	679	0.0	Mus musculus prefoldin 5 (Pfdn5), mRNA	Q5RAY0	70.1	2e-44	Prefoldin subunit 5	SPBC215.02	120	9e-32	COG1730	pfam02996	Prefoldin	Prefoldin subunit. This family comprises of several prefoldin subunits. The biogenesis of the cytoskeletal proteins actin and tubulin involves interaction of nascent chains of each of the two proteins with the oligomeric protein prefoldin (PFD) and their subsequent transfer to the cytosolic chaperonin CCT (chaperonin containing TCP-1). Electron microscopy shows that eukaryotic PFD, which has a si…	GO:0006457|protein folding;	GO:0005634|nucleus;GO:0016272|prefoldin complex;	.	K04797	pfdA, PFDN5; prefoldin alpha subunit
ENSMUSG00000001300	1644	2552	720	725	1392.9891853115	1348	1400	1479	1245	1.0103164655447177	0.0148072650156065	0.970426944379764	0.994743809890567	up	no	Efnb2	protein_coding	chr8:8617434-8661242:-	gi|31542597|ref|NP_034241.2|	1597	0.0	ephrin-B2 precursor [Mus musculus]	gi|74137286|dbj|AK134108.1|	4487	0.0	Mus musculus adult male thymus cDNA, RIKEN full-length enriched library, clone:5830440D21 product:ephrin B2, full insert sequence	P52800	619	0.0	Ephrin-B2	.	.	.	.	pfam00812	Ephrin	Ephrin.	GO:0009887|organ morphogenesis;GO:0007411|axon guidance;GO:0048514|blood vessel morphogenesis;GO:0007155|cell adhesion;GO:0016477|cell migration;GO:0002042|cell migration involved in sprouting angiogenesis;GO:0048013|ephrin receptor signaling pathway;GO:0001945|lymph vessel development;GO:0010839|negative regulation of keratinocyte proliferation;GO:0072178|nephric duct morphogenesis;GO:1903849|po…	GO:0005925|focal adhesion;GO:0016021|integral component of membrane;GO:0005886|plasma membrane;	GO:0046875|ephrin receptor binding;GO:0005102|receptor binding;	K05463	EFNB; ephrin-B
ENSMUSG00000001305	456	945	383	603	579.775621341127	584	532	465	658	1.0688901327964984	0.0961135714724081	0.762923961527879	0.9629055705531	up	no	Rrp15	protein_coding	chr1:186720978-186749358:-	gi|126362985|ref|NP_080317.3|	890	2e-114	RRP15-like protein [Mus musculus]	gi|26081267|dbj|AK029287.1|	3092	0.0	Mus musculus 0 day neonate head cDNA, RIKEN full-length enriched library, clone:4832414L05 product:similar to CGI-115 PROTEIN [Homo sapiens], full insert sequence	Q9CYX7	98.2	1e-20	RRP15-like protein	.	.	.	.	pfam07890	Rrp15p	Rrp15p. Rrp15p is required for the formation of 60S ribosomal subunits.	GO:0000460|maturation of 5.8S rRNA;GO:0000470|maturation of LSU-rRNA;	GO:0005739|mitochondrion;GO:0005730|nucleolus;GO:0005634|nucleus;GO:0030687|preribosome, large subunit precursor;	.	.	.
ENSMUSG00000001313	100	114	104	92	93.8683310738986	82	62	90	117	1.1638243093534453	0.218873285776017	0.340472511851297	0.839262189068174	up	no	Rnd2	protein_coding	chr11:101464999-101471853:+	gi|6753116|ref|NP_033838.1|	1116	9e-149	rho-related GTP-binding protein RhoN precursor [Mus musculus]	gi|26344875|dbj|AK075970.1|	1531	0.0	Mus musculus 13 days embryo liver cDNA, RIKEN full-length enriched library, clone:2510008A05 product:aplysia ras-related homolog N (RhoN), full insert sequence	P52198	268	4e-88	Rho-related GTP-binding protein RhoN	.	.	.	.	pfam00071	Ras	Ras family. Includes sub-families Ras, Rab, Rac, Ral, Ran, Rap Ypt1 and more. Shares P-loop motif with GTP_EFTU, arf and myosin_head. See pfam00009 pfam00025, pfam00063. As regards Rab GTPases, these are important regulators of vesicle formation, motility and fusion. They share a fold in common with all Ras GTPases: this is a six-stranded beta-sheet surrounded by five alpha-helices.	GO:0048672|positive regulation of collateral sprouting;GO:0007165|signal transduction;GO:0007264|small GTPase mediated signal transduction;	GO:0002080|acrosomal membrane;GO:0005769|early endosome;	GO:0005525|GTP binding;GO:0003924|GTPase activity;	K07858	RND2; Rho family GTPase 2
ENSMUSG00000001323	258	170	182	147	203.733910275261	199	211	256	221	0.8246603513209958	-0.278128048692364	0.194052363346814	0.737537299240033	down	no	Srr	protein_coding	chr11:74906359-74925948:-	gi|148680841|gb|EDL12788.1|	1825	0.0	mCG1492, isoform CRA_d, partial [Mus musculus]	gi|254028193|ref|NM_013761.4|	3699	0.0	Mus musculus serine racemase (Srr), transcript variant 1, mRNA	Q9QZX7	239	4e-76	Serine racemase	RSp1516	218	7e-62	COG1171	pfam00291	PALP	Pyridoxal-phosphate dependent enzyme. Members of this family are all pyridoxal-phosphate dependent enzymes. This family includes: serine dehydratase EC:4.2.1.13 P20132, threonine dehydratase EC:4.2.1.16, tryptophan synthase beta chain EC:4.2.1.20, threonine synthase EC:4.2.99.2, cysteine synthase EC:4.2.99.8 P11096, cystathionine beta-synthase EC:4.2.1.22, 1-aminocyclopropane-1-carboxylate deamin…	GO:0007568|aging;GO:0007420|brain development;GO:0070179|D-serine biosynthetic process;GO:0070178|D-serine metabolic process;GO:0006563|L-serine metabolic process;GO:0051289|protein homotetramerization;GO:0042866|pyruvate biosynthetic process;GO:0042493|response to drug;GO:0032496|response to lipopolysaccharide;GO:0043278|response to morphine;GO:0009069|serine family amino acid metabolic process;	GO:0045177|apical part of cell;GO:0005737|cytoplasm;GO:0043025|neuronal cell body;GO:0005886|plasma membrane;	GO:0005524|ATP binding;GO:0005509|calcium ion binding;GO:0008721|D-serine ammonia-lyase activity;GO:0016594|glycine binding;GO:0003941|L-serine ammonia-lyase activity;GO:0000287|magnesium ion binding;GO:0030165|PDZ domain binding;GO:0042803|protein homodimerization activity;GO:0030170|pyridoxal phosphate binding;GO:0030378|serine racemase activity;GO:0018114|threonine racemase activity;	K12235	SRR; serine racemase [EC:5.1.1.18]
ENSMUSG00000001333	111	82	167	228	175.940352554779	106	172	127	446	0.7039600642936982	-0.506434507899304	0.265892326305609	0.793147571441918	down	no	Sync	protein_coding	chr4:129287617-129308559:+	gi|47059478|ref|NP_075974.3|	2158	0.0	syncoilin [Mus musculus]	gi|74141428|dbj|AK160756.1|	2330	0.0	Mus musculus 13 days embryo head cDNA, RIKEN full-length enriched library, clone:3110018I03 product:syncoilin, full insert sequence	Q9EPM5	835	0.0	Syncoilin	.	.	.	.	pfam00038	Filament	Intermediate filament protein.	GO:0045103|intermediate filament-based process;	GO:0005737|cytoplasm;GO:0005829|cytosol;GO:0005882|intermediate filament;GO:0031594|neuromuscular junction;GO:0048471|perinuclear region of cytoplasm;GO:0042383|sarcolemma;GO:0030018|Z disc;	GO:0005198|structural molecule activity;	K10377	SYNC1; syncoilin 1
ENSMUSG00000001334	620	656	741	478	595.447468947346	529	549	733	469	1.0614769634048227	0.0860730616415423	0.718015886968823	0.955622366429586	up	no	Fndc5	protein_coding	chr4:129136999-129144593:+	gi|148698266|gb|EDL30213.1|	1149	1e-147	fibronectin type III domain containing 5, isoform CRA_a, partial [Mus musculus]	gi|254911019|ref|NM_027402.3|	2702	0.0	Mus musculus fibronectin type III domain containing 5 (Fndc5), mRNA	Q8K3V5	434	2e-144	Fibronectin type III domain-containing protein 5	.	.	.	.	pfam00041	fn3	Fibronectin type III domain.	GO:0090336|positive regulation of brown fat cell differentiation;GO:0014850|response to muscle activity;	GO:0005783|endoplasmic reticulum;GO:0005576|extracellular region;GO:0016021|integral component of membrane;GO:0005778|peroxisomal membrane;GO:0005886|plasma membrane;	.	.	.
ENSMUSG00000001348	383	82	139	120	127.918406382884	84	76	65	117	2.0156877854092086	1.01127219373657	0.0138247196359094	0.295679315128252	up	yes	Acp5	protein_coding	chr9:22126727-22135711:-	gi|6680624|ref|NP_031414.1|	1663	0.0	tartrate-resistant acid phosphatase type 5 precursor [Mus musculus]	gi|568958718|ref|XM_006509946.1|	1396	0.0	PREDICTED: Mus musculus acid phosphatase 5, tartrate resistant (Acp5), transcript variant X4, mRNA	Q05117	643	0.0	Tartrate-resistant acid phosphatase type 5	all1686	79.7	1e-15	COG1409	pfam00149	Metallophos	Calcineurin-like phosphoesterase. This family includes a diverse range of phosphoesterases, including protein phosphoserine phosphatases, nucleotidases, sphingomyelin phosphodiesterases and 2'-3' cAMP phosphodiesterases as well as nucleases such as bacterial SbcD or yeast MRE11. The most conserved regions in this superfamily centre around the metal chelating residues.	GO:0060349|bone morphogenesis;GO:0045453|bone resorption;GO:0050830|defense response to Gram-positive bacterium;GO:0016311|dephosphorylation;GO:0050728|negative regulation of inflammatory response;GO:0032691|negative regulation of interleukin-1 beta production;GO:0032695|negative regulation of interleukin-12 production;GO:0045019|negative regulation of nitric oxide biosynthetic process;GO:0032929…	GO:0070062|extracellular exosome;GO:0005764|lysosome;	GO:0003993|acid phosphatase activity;GO:0008199|ferric iron binding;GO:0008198|ferrous iron binding;	K14379	ACP5; tartrate-resistant acid phosphatase type 5 [EC:3.1.3.2]
ENSMUSG00000001349	13846	6531	8991	9077	9758.10878888452	8011	8897	7734	16814	0.9113000207395118	-0.134001994564649	0.620874640337039	0.930898170961958	down	no	Cnn1	protein_coding	chr9:22099216-22109630:+	gi|795250649|ref|XP_011810168.1|	1490	0.0	PREDICTED: calponin-1 isoform X2 [Colobus angolensis palliatus]	gi|26330739|dbj|AK035548.1|	2365	0.0	Mus musculus adult male urinary bladder cDNA, RIKEN full-length enriched library, clone:9530064J01 product:calponin 1, full insert sequence	Q08091	235	1e-76	Calponin-1	ECU03g1150	70.5	3e-13	COG5199	pfam00307	CH	Calponin homology (CH) domain. The CH domain is found in both cytoskeletal proteins and signal transduction proteins. The CH domain is involved in actin binding in some members of the family. However in calponins there is evidence that the CH domain is not involved in its actin binding activity. Most member proteins have from two to four copies of the CH domain, however some proteins such as calp…	GO:0031032|actomyosin structure organization;	GO:0005856|cytoskeleton;GO:0005925|focal adhesion;	.	.	.
ENSMUSG00000001366	660	438	472	422	490.537370766628	437	413	551	590	0.9773264085631771	-0.0330876193165764	0.850907116604725	0.978875781363855	down	no	Fbxo9	protein_coding	chr9:78081499-78109065:-	gi|125628675|ref|NP_001074959.1|	2364	0.0	F-box only protein 9 isoform 2 [Mus musculus]	gi|125628672|ref|NM_023605.2|	2155	0.0	Mus musculus f-box protein 9 (Fbxo9), transcript variant 1, mRNA	Q8BK06	364	1e-120	F-box only protein 9	.	.	.	.	pfam12937	F-box-like	F-box-like. This is an F-box-like family.	GO:0045444|fat cell differentiation;GO:0045087|innate immune response;GO:0016567|protein ubiquitination;GO:0032006|regulation of TOR signaling;GO:0031146|SCF-dependent proteasomal ubiquitin-dependent protein catabolic process;	GO:0005737|cytoplasm;GO:0019005|SCF ubiquitin ligase complex;	.	K10295	FBXO9; F-box protein 9
ENSMUSG00000001376	675	636	493	487	553.843494486756	615	507	482	569	1.031638773777072	0.0449379024397126	0.807283074205933	0.970753650871667	up	no	Vps50	protein_coding	chr6:3498382-3603531:+	gi|37360580|dbj|BAC98268.1|	5107	0.0	mKIAA1861 protein [Mus musculus]	gi|74144196|dbj|AK134533.1|	5235	0.0	Mus musculus adult male medulla oblongata cDNA, RIKEN full-length enriched library, clone:6330404O15 product:Bcl2-like protein homolog [Mus musculus], full insert sequence	Q8CI71	753	0.0	Syndetin	.	.	.	.	pfam10475	DUF2450	Protein of unknown function N-terminal domain (DUF2450). This protein is found in eukaryotes but its function is not known. The C-terminal part of some members is DUF2451.	GO:0032456|endocytic recycling;GO:0015031|protein transport;	GO:1990745|EARP complex;GO:0070062|extracellular exosome;GO:0016020|membrane;GO:0055037|recycling endosome;	GO:0000149|SNARE binding;	.	.
ENSMUSG00000001380	838	1166	710	969	890.342224155697	1001	728	732	1014	1.05804857191965	0.0814058588877835	0.723883541560268	0.956828192711068	up	no	Hars	protein_coding	chr18:36766530-36783205:-	gi|251823891|ref|NP_032240.3|	2529	0.0	histidine--tRNA ligase, cytoplasmic [Mus musculus]	gi|251823890|ref|NM_008214.4|	1987	0.0	Mus musculus histidyl-tRNA synthetase (Hars), mRNA	Q61035	978	0.0	Histidine--tRNA ligase, cytoplasmic	SPBC2G2.12	516	2e-175	COG0124	pfam13393	tRNA-synt_His	Histidyl-tRNA synthetase. This is a family of class II aminoacyl-tRNA synthetase-like and ATP phosphoribosyltransferase regulatory subunits.	GO:0006427|histidyl-tRNA aminoacylation;GO:0032543|mitochondrial translation;	GO:0005737|cytoplasm;GO:0005739|mitochondrion;	GO:0005524|ATP binding;GO:0004821|histidine-tRNA ligase activity;	K01892	HARS, hisS; histidyl-tRNA synthetase [EC:6.1.1.21]
ENSMUSG00000001383	1780	2243	1483	1647	1669.36861434576	1785	1470	1406	1579	1.1292401801455618	0.175352368177113	0.400688908713985	0.867071379199723	up	no	Zmat2	protein_coding	chr18:36793923-36799660:+	gi|512959363|ref|XP_004841970.1|	891	5e-111	PREDICTED: zinc finger matrin-type protein 2 [Heterocephalus glaber]	gi|118130302|ref|NM_025594.3|	2257	0.0	Mus musculus zinc finger, matrin type 2 (Zmat2), mRNA	Q9CPW7	335	3e-108	Zinc finger matrin-type protein 2	.	.	.	.	pfam12171	zf-C2H2_jaz	Zinc-finger double-stranded RNA-binding. This domain family is found in archaea and eukaryotes, and is approximately 30 amino acids in length. The mammalian members of this group occur multiple times along the protein, joined by flexible linkers, and are referred to as JAZ - dsRNA-binding ZF protein - zinc-fingers. The JAZ proteins are expressed in all tissues tested and localize in the nucleus, …	GO:0000398|mRNA splicing, via spliceosome;	GO:0046540|U4/U6 x U5 tri-snRNP complex;	GO:0003677|DNA binding;GO:0003723|RNA binding;GO:0008270|zinc ion binding;	K12848	SNU23; U4/U6.U5 tri-snRNP component SNU23
ENSMUSG00000001403	227	302	363	1282	453.578872649615	349	299	298	502	1.5313097212926423	0.614766110520165	0.21241192143602	0.755512822772913	up	no	Ube2c	protein_coding	chr2:164769898-164778822:+	gi|21312888|ref|NP_081061.1|	925	7e-123	ubiquitin-conjugating enzyme E2 C [Mus musculus]	gi|54648685|gb|BC085107.1|	2155	0.0	Mus musculus cDNA clone IMAGE:30468972, **** WARNING: chimeric clone ****	Q9D1C1	322	6e-104	Ubiquitin-conjugating enzyme E2 C	.	.	.	.	pfam00179	UQ_con	Ubiquitin-conjugating enzyme. Proteins destined for proteasome-mediated degradation may be ubiquitinated. Ubiquitination follows conjugation of ubiquitin to a conserved cysteine residue of UBC homologues. TSG101 is one of several UBC homologues that lacks this active site cysteine.	GO:0031145|anaphase-promoting complex-dependent proteasomal ubiquitin-dependent protein catabolic process;GO:0051301|cell division;GO:0010458|exit from mitosis;GO:0010994|free ubiquitin chain polymerization;GO:0008054|negative regulation of cyclin-dependent protein serine/threonine kinase by cyclin degradation;GO:0031536|positive regulation of exit from mitosis;GO:0070979|protein K11-linked ubiqu…	GO:0005680|anaphase-promoting complex;GO:0005737|cytoplasm;GO:0005634|nucleus;	GO:0005524|ATP binding;GO:0061631|ubiquitin conjugating enzyme activity;GO:0061630|ubiquitin protein ligase activity;GO:0031625|ubiquitin protein ligase binding;GO:0004842|ubiquitin-protein transferase activity;	K06688	UBE2C, UBC11; ubiquitin-conjugating enzyme E2 C [EC:2.3.2.23]
ENSMUSG00000001415	1349	1204	1323	1544	1358.77105045667	1254	986	1246	2153	0.9654660079883691	-0.05070262905157	0.812940268421495	0.972165787397293	down	no	Smg5	protein_coding	chr3:88336260-88362338:+	gi|37360236|dbj|BAC98096.1|	4818	0.0	mKIAA1089 protein [Mus musculus]	gi|112807192|ref|NM_178246.3|	4447	0.0	Mus musculus Smg-5 homolog, nonsense mediated mRNA decay factor (C. elegans) (Smg5), mRNA	Q6ZPY2	1783	0.0	Protein SMG5	.	.	.	.	pfam10373	EST1_DNA_bind	Est1 DNA/RNA binding domain. Est1 is a protein which recruits or activates telomerase at the site of polymerization. This is the DNA/RNA binding domain of EST1.	GO:0006406|mRNA export from nucleus;GO:0000184|nuclear-transcribed mRNA catabolic process, nonsense-mediated decay;GO:0035303|regulation of dephosphorylation;GO:0043487|regulation of RNA stability;GO:0032204|regulation of telomere maintenance;GO:0007004|telomere maintenance via telomerase;	GO:0005737|cytoplasm;GO:0005634|nucleus;GO:0005697|telomerase holoenzyme complex;	GO:0070182|DNA polymerase binding;GO:0042826|histone deacetylase binding;GO:0051721|protein phosphatase 2A binding;GO:0004540|ribonuclease activity;GO:0043021|ribonucleoprotein complex binding;GO:0070034|telomeric RNA binding;GO:0042162|telomeric DNA binding;GO:0031625|ubiquitin protein ligase binding;	K11125	SMG5, EST1B; protein SMG5
ENSMUSG00000001416	4410	5797	3186	4051	4077.16925049267	4606	3237	3251	4263	1.12939521741862	0.175550427151648	0.45933689150061	0.88885313507344	up	no	Cct3	protein_coding	chr3:88297116-88321767:+	gi|6753320|ref|NP_033966.1|	2901	0.0	T-complex protein 1 subunit gamma [Mus musculus]	gi|74196602|dbj|AK158223.1|	3310	0.0	Mus musculus adult inner ear cDNA, RIKEN full-length enriched library, clone:F930043L08 product:chaperonin subunit 3 (gamma), full insert sequence	P80318	578	0.0	T-complex protein 1 subunit gamma	SPBC1A4.08c	722	0.0	COG0459	pfam00118	Cpn60_TCP1	TCP-1/cpn60 chaperonin family. This family includes members from the HSP60 chaperone family and the TCP-1 (T-complex protein) family.	GO:0007339|binding of sperm to zona pellucida;GO:0046931|pore complex assembly;GO:0032212|positive regulation of telomere maintenance via telomerase;GO:0050821|protein stabilization;GO:1901998|toxin transport;	GO:0044297|cell body;GO:0005832|chaperonin-containing T-complex;GO:0005737|cytoplasm;GO:0070062|extracellular exosome;GO:0005874|microtubule;GO:0043209|myelin sheath;GO:0005886|plasma membrane;GO:0002199|zona pellucida receptor complex;	GO:0005524|ATP binding;GO:0044822|poly(A) RNA binding;GO:0044183|protein binding involved in protein folding;	K09495	CCT3, TRIC5; T-complex protein 1 subunit gamma
ENSMUSG00000001418	1894	1068	1507	1054	1174.02931014265	972	920	1107	1022	1.3241587457974593	0.405076088947362	0.0402004555140637	0.459624471103278	up	no	Glmp	protein_coding	chr3:88325023-88331313:+	gi|9910458|ref|NP_064387.1|	1793	0.0	lysosomal protein NCU-G1 precursor [Mus musculus]	gi|354793453|gb|JN957954.1|	4457	0.0	Mus musculus targeted deletion, lacZ-tagged mutant allele Tmem79:tm1(KOMP)Wtsi; transgenic	Q8WWB7	284	3e-91	Glycosylated lysosomal membrane protein	.	.	.	.	pfam15065	NCU-G1	Lysosomal transcription factor, NCU-G1. NCU-G1 is a set of highly conserved nuclear proteins rich in proline with a molecular weight of approximately 44 kDa. Especially high levels are detected in human prostate, liver and kidney. NCU-G1 is a dual-function family capable of functioning as a transcription factor as well as a nuclear receptor co-activator by stimulating the transcriptional activity…	GO:0045944|positive regulation of transcription from RNA polymerase II promoter;	GO:0005829|cytosol;GO:0016021|integral component of membrane;GO:0005765|lysosomal membrane;GO:0005764|lysosome;GO:0005634|nucleus;	GO:0030374|ligand-dependent nuclear receptor transcription coactivator activity;GO:0004879|RNA polymerase II transcription factor activity, ligand-activated sequence-specific DNA binding;GO:0003700|transcription factor activity, sequence-specific DNA binding;GO:0044212|transcription regulatory region DNA binding;	.	.
ENSMUSG00000001419	1259	960	1633	1386	1474.76087212469	1638	1156	1806	2144	0.7715331403666265	-0.374199967364552	0.0706708187368461	0.559109589050458	down	no	Mef2d	protein_coding	chr3:88142372-88172086:+	gi|890826516|ref|NP_001297516.1|	2093	0.0	myocyte-specific enhancer factor 2D isoform 1 [Mus musculus]	gi|354794858|gb|JN959359.1|	3456	0.0	Mus musculus targeted KO-first, conditional ready, lacZ-tagged mutant allele Mef2d:tm1a(EUCOMM)Wtsi; transgenic	O89038	717	0.0	Myocyte-specific enhancer factor 2D	YPL089c	92.4	5e-18	COG5068	pfam12347	HJURP_C	Holliday junction regulator protein family C-terminal repeat. Although this family is conserved in the Holliday junction regulator, HJURP, proteins in higher eukaryotes, alongside an Scm3, pfam10384, family, its exact function is not known. The C-terminal region of Scm3 proteins has been evolving rapidly, and this short repeat at the C-terminal end can be present in up to two copies in the higher…	GO:0006915|apoptotic process;GO:0030154|cell differentiation;GO:0000165|MAPK cascade;GO:0007399|nervous system development;GO:0045944|positive regulation of transcription from RNA polymerase II promoter;GO:0045893|positive regulation of transcription, DNA-templated;GO:0006351|transcription, DNA-templated;	GO:0005634|nucleus;	GO:0000977|RNA polymerase II regulatory region sequence-specific DNA binding;	K09262	MEF2D; MADS-box transcription enhancer factor 2D
ENSMUSG00000001420	45	119	94	72	76.7330737613056	95	50	73	66	1.1670227477865354	0.222832682552524	0.543418025181211	0.913161644465763	up	no	Tmem79	protein_coding	chr3:88328655-88336148:-	gi|17511437|ref|NP_077208.1|	1561	0.0	transmembrane protein 79 [Mus musculus]	gi|146149228|ref|NM_024246.5|	2335	0.0	Mus musculus transmembrane protein 79 (Tmem79), mRNA	Q9D709	269	2e-86	Transmembrane protein 79	.	.	.	.	pfam01124	MAPEG	MAPEG family. This family is has been called MAPEG (Membrane Associated Proteins in Eicosanoid and Glutathione metabolizm). It includes proteins such as Prostaglandin E synthase. This enzyme catalyses the synthesis of PGE2 from PGH2 (produced by cyclooxygenase from arachidonic acid). Because of structural similarities in the active sites of FLAP, LTC4 synthase and PGE synthase, substrates for eac…	GO:0070268|cornification;GO:0042335|cuticle development;GO:0002070|epithelial cell maturation;GO:0061436|establishment of skin barrier;GO:0031069|hair follicle morphogenesis;GO:0045684|positive regulation of epidermis development;GO:0045055|regulated secretory pathway;	GO:0005737|cytoplasm;GO:0016021|integral component of membrane;GO:0005765|lysosomal membrane;GO:0032588|trans-Golgi network membrane;	.	.	.
ENSMUSG00000001424	2494	1878	2065	2438	2041.4651242101	2221	1522	1822	2088	1.1418729632464355	0.191402155526535	0.209392896598394	0.755512822772913	up	no	Snd1	protein_coding	chr6:28475139-28935162:+	gi|77404392|ref|NP_062750.2|	4681	0.0	staphylococcal nuclease domain-containing protein 1 [Mus musculus]	gi|74195662|dbj|AK167576.1|	3778	0.0	Mus musculus cDNA, RIKEN full-length enriched library, clone:I530023H06 product:P100-like protein short variant homolog [Brachydanio rerio], full insert sequence	Q66X93	171	1e-48	Staphylococcal nuclease domain-containing protein 1	SPCC645.08c	276	7e-77	COG1525	pfam00567	TUDOR	Tudor domain.	GO:0031047|gene silencing by RNA;GO:0006401|RNA catabolic process;	GO:0005737|cytoplasm;GO:0005634|nucleus;GO:0016442|RISC complex;	GO:0004518|nuclease activity;GO:0003676|nucleic acid binding;	K15979	SND1; staphylococcal nuclease domain-containing protein 1
ENSMUSG00000001435	1684	3815	6846	5593	5594.89829902029	6714	4900	7969	7408	0.6675062054327283	-0.583146846094047	0.123067285144741	0.655616972062214	down	no	Col18a1	protein_coding	chr10:77052178-77166548:-	gi|568966577|ref|XP_006513237.1|	3181	0.0	PREDICTED: collagen alpha-1(XVIII) chain isoform X2 [Mus musculus]	gi|158508556|ref|NM_009929.3|	5044	0.0	Mus musculus collagen, type XVIII, alpha 1 (Col18a1), transcript variant 2, mRNA	P39061	368	9e-103	Collagen alpha-1(XVIII) chain	.	.	.	.	pfam06482	Endostatin	Collagenase NC10 and Endostatin. NC10 stands for Non-helical region 10 and is taken from human COL15A1. A mutation in this region in human COL18A1 is associated with an increased risk of prostrate cancer. This domain is cleaved from the precursor and forms endostatin. Endostatin is a key tumor suppressor and has been used highly successfully to treat cancer. It is a potent angiogenesis inhibitor.…	GO:0001525|angiogenesis;GO:0007155|cell adhesion;GO:0001886|endothelial cell morphogenesis;GO:0030198|extracellular matrix organization;GO:0030335|positive regulation of cell migration;GO:0008284|positive regulation of cell proliferation;GO:2000353|positive regulation of endothelial cell apoptotic process;GO:0042493|response to drug;GO:0051599|response to hydrostatic pressure;	GO:0005604|basement membrane;GO:0005581|collagen trimer;GO:0070062|extracellular exosome;GO:0031012|extracellular matrix;GO:0005615|extracellular space;	GO:0046872|metal ion binding;GO:0005198|structural molecule activity;	K06823	COL18A; collagen, type XVIII, alpha
ENSMUSG00000001436	473	442	656	590	519.018820878503	481	407	462	694	1.0520401441660723	0.0731897566115006	0.723467825167423	0.956828192711068	up	no	Slc19a1	protein_coding	chr10:77032241-77061002:+	gi|13654260|ref|NP_112473.1|	2591	0.0	folate transporter 1 [Mus musculus]	gi|26341455|dbj|AK050714.1|	2844	0.0	Mus musculus 9 days embryo whole body cDNA, RIKEN full-length enriched library, clone:D030009C17 product:solute carrier family 19 (sodium/hydrogen exchanger), member 1, full insert sequence	P41438	216	2e-65	Folate transporter 1	.	.	.	.	pfam01770	Folate_carrier	Reduced folate carrier. The reduced folate carrier (a transmembrane glycoprotein) transports reduced folate into mammalian cells via the carrier mediated mechanism (as opposed to the receptor mediated mechanism) it also transports cytotoxic folate analogues used in chemotherapy, such as methotrexate (MTX). Mammalian cells have an absolute requirement for exogenous folates which are needed for gro…	GO:0015884|folic acid transport;GO:0051958|methotrexate transport;GO:0098838|reduced folate transmembrane transport;	GO:0016324|apical plasma membrane;GO:0016323|basolateral plasma membrane;GO:0005887|integral component of plasma membrane;	GO:0005542|folic acid binding;GO:0008517|folic acid transporter activity;GO:0015350|methotrexate transporter activity;GO:0008518|reduced folate carrier activity;	K14609	SLC19A1, RFC1; solute carrier family 19 (folate transporter), member 1
ENSMUSG00000001440	4443	5758	3770	5580	5001.80591343115	5713	4448	4187	6333	0.9439880801602651	-0.083159452251777	0.710518262360631	0.954265432145178	down	no	Kpnb1	protein_coding	chr11:97159714-97187881:-	gi|88014720|ref|NP_032405.3|	4549	0.0	importin subunit beta-1 [Mus musculus]	gi|88014719|ref|NM_008379.3|	5894	0.0	Mus musculus karyopherin (importin) beta 1 (Kpnb1), mRNA	P70168	1758	0.0	Importin subunit beta-1	SPAC1B1.03c	638	0.0	COG5215	pfam03810	IBN_N	Importin-beta N-terminal domain.	GO:0006309|apoptotic DNA fragmentation;GO:0030953|astral microtubule organization;GO:0040001|establishment of mitotic spindle localization;GO:0045184|establishment of protein localization;GO:0075733|intracellular transport of virus;GO:0007079|mitotic chromosome movement towards spindle pole;GO:0007080|mitotic metaphase plate congression;GO:0090307|mitotic spindle assembly;GO:0019054|modulation by…	GO:0005737|cytoplasm;GO:0005829|cytosol;GO:0071782|endoplasmic reticulum tubular network;GO:0070062|extracellular exosome;GO:0016020|membrane;GO:0005635|nuclear envelope;GO:0031965|nuclear membrane;GO:0034399|nuclear periphery;GO:0005643|nuclear pore;GO:0005654|nucleoplasm;	GO:0019899|enzyme binding;GO:0008139|nuclear localization sequence binding;GO:0044822|poly(A) RNA binding;GO:0019904|protein domain specific binding;GO:0008565|protein transporter activity;GO:0008270|zinc ion binding;	K14293	KPNB1; importin subunit beta-1
ENSMUSG00000001441	1454	1968	1385	1179	1628.62466553428	1820	1525	1893	1855	0.834013382425749	-0.261857561811709	0.21647740160529	0.75692976251716	down	no	Npepps	protein_coding	chr11:97205842-97280638:-	gi|74228873|dbj|BAE21917.1|	4567	0.0	unnamed protein product [Mus musculus]	gi|68226730|ref|NM_008942.2|	4143	0.0	Mus musculus aminopeptidase puromycin sensitive (Npepps), mRNA	A6NEC2	60.8	5e-10	Puromycin-sensitive aminopeptidase-like protein	YHR047c	446	2e-142	COG0308	pfam01433	Peptidase_M1	Peptidase family M1. Members of this family are aminopeptidases. The members differ widely in specificity, hydrolysing acidic, basic or neutral N-terminal residues. This family includes leukotriene-A4 hydrolase, this enzyme also has an aminopeptidase activity.	GO:0071456|cellular response to hypoxia;GO:0043171|peptide catabolic process;GO:1903955|positive regulation of protein targeting to mitochondrion;GO:0006508|proteolysis;	GO:0005737|cytoplasm;GO:0005829|cytosol;GO:0070062|extracellular exosome;GO:0005634|nucleus;GO:0005886|plasma membrane;	GO:0004177|aminopeptidase activity;GO:0070006|metalloaminopeptidase activity;GO:0042277|peptide binding;GO:0008270|zinc ion binding;	K08776	NPEPPS; puromycin-sensitive aminopeptidase [EC:3.4.11.-]
ENSMUSG00000001444	30	11	37	28	23.6516467012304	18	24	29	13	1.2003324337460637	0.263434017581895	0.580052288895155	0.925126595885966	up	no	Tbx21	protein_coding	chr11:97098071-97115331:-	gi|247269497|ref|NP_062380.2|	2581	0.0	T-box transcription factor TBX21 [Mus musculus]	gi|247269496|ref|NM_019507.2|	2488	0.0	Mus musculus T-box 21 (Tbx21), mRNA	Q9JKD8	1002	0.0	T-box transcription factor TBX21	.	.	.	.	pfam00907	T-box	T-box. The T-box encodes a 180 amino acid domain that binds to DNA. Genes encoding T-box proteins are found in a wide range of animals, but not in other kingdoms such as plants. Family members are all thought to bind to the DNA consensus sequence TCACACCT. they are found exclusively in the nucleus, and perform DNA-binding and transcriptional activation/repression roles. They are generally require…	GO:0071310|cellular response to organic substance;GO:0072676|lymphocyte migration;GO:0048304|positive regulation of isotype switching to IgG isotypes;GO:0045893|positive regulation of transcription, DNA-templated;GO:0050776|regulation of immune response;GO:0009615|response to virus;GO:0030217|T cell differentiation;GO:0006351|transcription, DNA-templated;	GO:0043025|neuronal cell body;GO:0005634|nucleus;	GO:0003700|transcription factor activity, sequence-specific DNA binding;GO:0044212|transcription regulatory region DNA binding;	K10166	TBX21; T-box protein 21
ENSMUSG00000001445	737	651	606	717	609.453518032251	531	429	527	746	1.2066210591341475	0.270972667025601	0.103382653922841	0.620883324979791	up	no	Mrpl10	protein_coding	chr11:97041560-97049213:+	gi|13385658|ref|NP_080430.1|	1154	1e-152	39S ribosomal protein L10, mitochondrial precursor [Mus musculus]	gi|13385657|ref|NM_026154.1|	1682	0.0	Mus musculus mitochondrial ribosomal protein L10 (Mrpl10), mRNA	Q3TBW2	251	2e-81	39S ribosomal protein L10, mitochondrial	.	.	.	.	pfam07952	Toxin_trans	Clostridium neurotoxin, Translocation domain. The Clostridium neurotoxin family is composed of tetanus neurotoxin and seven serotypes of botulinum neurotoxin. The structure of the botulinum neurotoxin reveals a four domain protein. The N-terminal catalytic domain (pfam01742), the central translocation domains and two receptor binding domains. Subsequent to cell surface binding and receptor mediat…	GO:0006412|translation;	GO:0030529|ribonucleoprotein complex;GO:0005762|mitochondrial large ribosomal subunit;GO:0005739|mitochondrion;GO:0005654|nucleoplasm;	GO:0044822|poly(A) RNA binding;GO:0003735|structural constituent of ribosome;	K02864	RP-L10, MRPL10, rplJ; large subunit ribosomal protein L10
ENSMUSG00000001467	1149	1556	353	1130	803.336944927821	550	447	313	998	1.8498862123356186	0.887436532391407	0.0405345087034822	0.459624471103278	up	yes	Cyp51	protein_coding	chr5:4081145-4104746:-	gi|71061451|ref|NP_064394.2|	2625	0.0	lanosterol 14-alpha demethylase [Mus musculus]	gi|71061450|ref|NM_020010.2|	3882	0.0	Mus musculus cytochrome P450, family 51 (Cyp51), mRNA	Q8K0C4	292	5e-94	Lanosterol 14-alpha demethylase	SPAC13A11.02c	338	5e-102	COG2124	pfam00067	p450	Cytochrome P450. Cytochrome P450s are haem-thiolate proteins involved in the oxidative degradation of various compounds. They are particularly well known for their role in the degradation of environmental toxins and mutagens. They can be divided into 4 classes, according to the method by which electrons from NAD(P)H are delivered to the catalytic site. Sequence conservation is relatively low with…	GO:0006695|cholesterol biosynthetic process;GO:0033488|cholesterol biosynthetic process via 24,25-dihydrolanosterol;GO:0006694|steroid biosynthetic process;	GO:0005783|endoplasmic reticulum;GO:0005789|endoplasmic reticulum membrane;GO:0016021|integral component of membrane;GO:0016020|membrane;GO:0031090|organelle membrane;GO:0005886|plasma membrane;	GO:0020037|heme binding;GO:0005506|iron ion binding;GO:0008398|sterol 14-demethylase activity;	K05917	CYP51; sterol 14-demethylase [EC:1.14.13.70]
ENSMUSG00000001472	5092	3471	4987	4053	4131.89314782896	3857	3253	3903	4958	1.0824153858186758	0.114254251528478	0.433509929337662	0.877587972833659	up	no	Tcf25	protein_coding	chr8:123373753-123403835:+	gi|148679790|gb|EDL11737.1|	3389	0.0	transcription factor 25 (basic helix-loop-helix), isoform CRA_c, partial [Mus musculus]	gi|28972591|dbj|AK122430.1|	4999	0.0	Mus musculus mRNA for mKIAA1049 protein	Q8R3L2	281	1e-87	Transcription factor 25	.	.	.	.	pfam04910	Tcf25	Transcriptional repressor TCF25. Members of this family are transcriptional repressors. They may act by increasing histone deacetylase activity at promoter regions.	GO:0000122|negative regulation of transcription from RNA polymerase II promoter;GO:0006351|transcription, DNA-templated;	GO:0005634|nucleus;	GO:0003677|DNA binding;GO:0003700|transcription factor activity, sequence-specific DNA binding;	.	.
ENSMUSG00000001473	2544	2793	1403	2885	2436.17909417965	2586	1960	2112	3406	0.9592389260847485	-0.0600378901281865	0.82293357144186	0.972848246397288	down	no	Tubb6	protein_coding	chr18:67390717-67402748:+	gi|27754056|ref|NP_080749.2|	2227	0.0	tubulin beta-6 chain [Mus musculus]	gi|74201219|dbj|AK144815.1|	1754	0.0	Mus musculus lung RCB-0558 LLC cDNA, RIKEN full-length enriched library, clone:G730037M07 product:Tubulin beta-5 chain (Beta-tubulin class-V) homolog [Gallus gallus], full insert sequence	Q922F4	862	0.0	Tubulin beta-6 chain	ECU03g0820i	718	0.0	COG5023	pfam03953	Tubulin_C	Tubulin C-terminal domain. This family includes the tubulin alpha, beta and gamma chains. Members of this family are involved in polymer formation. Tubulins are GTPases. FtsZ can polymerize into tubes, sheets, and rings in vitro and is ubiquitous in eubacteria and archaea. Tubulin is the major component of microtubules. (The FtsZ GTPases have been split into their won family).	GO:0007017|microtubule-based process;	GO:0005737|cytoplasm;GO:0070062|extracellular exosome;GO:0005874|microtubule;GO:0005634|nucleus;	GO:0005525|GTP binding;GO:0003924|GTPase activity;GO:0005200|structural constituent of cytoskeleton;	K07375	TUBB; tubulin beta
ENSMUSG00000001482	470	439	523	571	489.759326899161	478	393	510	570	1.0162817256639207	0.0233003901783673	0.889841630388934	0.98217101033966	up	no	Def8	protein_coding	chr8:123423527-123463270:+	gi|74211126|dbj|BAE37649.1|	2586	0.0	unnamed protein product [Mus musculus]	gi|359339026|ref|NM_001253784.1|	3214	0.0	Mus musculus differentially expressed in FDCP 8 (Def8), transcript variant 2, mRNA	Q99J78	247	4e-78	Differentially expressed in FDCP 8	.	.	.	.	pfam13901	DUF4206	Domain of unknown function (DUF4206). This is a family of cysteine-rich proteins. Many members also carry a pleckstrin-homology domain, pfam00169	GO:0035556|intracellular signal transduction;	GO:0005622|intracellular;	GO:0046872|metal ion binding;	.	.
ENSMUSG00000001493	75	132	103	128	110.267318087897	121	120	88	110	0.9849005091690973	-0.0219500984176216	0.941460589586893	0.99033654541609	down	no	Meox1	protein_coding	chr11:101877510-101894374:-	gi|6754680|ref|NP_034921.1|	1220	4e-160	homeobox protein MOX-1 [Mus musculus]	gi|31981618|ref|NM_010791.3|	2208	0.0	Mus musculus mesenchyme homeobox 1 (Meox1), mRNA	P32442	474	1e-161	Homeobox protein MOX-1	.	.	.	.	pfam00046	Homeobox	Homeobox domain.	GO:0060218|hematopoietic stem cell differentiation;GO:0045944|positive regulation of transcription from RNA polymerase II promoter;GO:0061056|sclerotome development;GO:0061053|somite development;GO:0001757|somite specification;	GO:0005737|cytoplasm;GO:0005634|nucleus;	GO:0003682|chromatin binding;GO:0001046|core promoter sequence-specific DNA binding;GO:0071837|HMG box domain binding;GO:0000978|RNA polymerase II core promoter proximal region sequence-specific DNA binding;GO:0043565|sequence-specific DNA binding;GO:0003700|transcription factor activity, sequence-specific DNA binding;GO:0001077|transcriptional activator activity, RNA polymerase II core promoter …	K09322	MEOX, MOX; homeobox protein MOX
ENSMUSG00000001494	3	0	0	0	0.331685967276754	0	0	0	0	3.6408868321590795	1.86428989892024	0.593664220184293	NA	up	no	Sost	protein_coding	chr11:101962458-101967015:-	gi|567316045|ref|NP_077769.4|	1064	4e-138	sclerostin precursor [Mus musculus]	gi|567316044|ref|NM_024449.6|	2066	0.0	Mus musculus sclerostin (Sost), mRNA	Q99P68	411	2e-138	Sclerostin	.	.	.	.	pfam05463	Sclerostin	Sclerostin (SOST). This family contains several mammalian sclerostin (SOST) proteins. SOST is thought to suppress bone formation. Mutations of the SOST gene lead to sclerosteosis, a progressive sclerosing bone dysplasia with an autosomal recessive mode of inheritance. Radiologically, it is characterized by a generalised hyperostosis and sclerosis leading to a markedly thickened and sclerotic skul…	GO:0071374|cellular response to parathyroid hormone stimulus;GO:0030514|negative regulation of BMP signaling pathway;GO:0090090|negative regulation of canonical Wnt signaling pathway;GO:0030279|negative regulation of ossification;GO:0031333|negative regulation of protein complex assembly;GO:0030178|negative regulation of Wnt signaling pathway;GO:2000054|negative regulation of Wnt signaling pathwa…	GO:0005615|extracellular space;GO:0005578|proteinaceous extracellular matrix;	GO:0008201|heparin binding;GO:0008134|transcription factor binding;	K16834	SOST; sclerostin
ENSMUSG00000001497	0	5	1	0	3.484345640542	6	4	4	8	0.2812397961918998	-1.8301273407813	0.10848368416177	NA	down	no	Pax9	protein_coding	chr12:56691767-56712822:+	gi|625221723|ref|XP_007650716.1|	2053	0.0	PREDICTED: paired box protein Pax-9 isoform X1 [Cricetulus griseus]	gi|74208759|dbj|AK132404.1|	4162	0.0	Mus musculus 14 days embryo liver cDNA, RIKEN full-length enriched library, clone:4432412B16 product:paired box gene 9, full insert sequence	P47242	669	0.0	Paired box protein Pax-9	.	.	.	.	pfam00292	PAX	'Paired box' domain.	GO:0009887|organ morphogenesis;GO:0071363|cellular response to growth factor stimulus;GO:0007492|endoderm development;GO:0060325|face morphogenesis;GO:0045892|negative regulation of transcription, DNA-templated;GO:0042476|odontogenesis;GO:0045944|positive regulation of transcription from RNA polymerase II promoter;GO:0042481|regulation of odontogenesis;GO:0006355|regulation of transcription, DNA-…	GO:0005634|nucleus;GO:0005667|transcription factor complex;	GO:0000977|RNA polymerase II regulatory region sequence-specific DNA binding;GO:0003700|transcription factor activity, sequence-specific DNA binding;GO:0001228|transcriptional activator activity, RNA polymerase II transcription regulatory region sequence-specific binding;	K09382	PAX1_9; paired box protein 1/9
ENSMUSG00000001504	5	1	6	7	5.50354315162025	3	2	14	7	0.7233163395586638	-0.467301352690722	0.587050874808424	NA	down	no	Irx2	protein_coding	chr13:72628820-72634198:+	gi|46559370|ref|NP_034704.1|	1755	0.0	iroquois-class homeodomain protein IRX-2 [Mus musculus]	gi|74138220|dbj|AK148520.1|	2614	0.0	Mus musculus adult pancreas islet cells cDNA, RIKEN full-length enriched library, clone:C820017E11 product:Iroquois related homeobox 2 (Drosophila), full insert sequence	P81066	680	0.0	Iroquois-class homeodomain protein IRX-2	.	.	.	.	pfam05920	Homeobox_KN	Homeobox KN domain. This is a homeobox transcription factor KN domain conserved from fungi to human and plants.	GO:0001656|metanephros development;GO:0072272|proximal/distal pattern formation involved in metanephric nephron development;GO:0006355|regulation of transcription, DNA-templated;GO:0072086|specification of loop of Henle identity;	GO:0005634|nucleus;	GO:0043565|sequence-specific DNA binding;	.	.
ENSMUSG00000001506	12926	10879	24755	37627	22078.0062630925	26893	20887	20373	22310	0.943097028902891	-0.0845218871727628	0.821308276764324	0.972178775547757	down	no	Col1a1	protein_coding	chr11:94936224-94953042:+	gi|455975|gb|AAB29425.1|	1384	3e-172	type I collagen alpha 1 chain [Mus sp.]	gi|74192908|dbj|AK159285.1|	4731	0.0	Mus musculus osteoclast-like cell cDNA, RIKEN full-length enriched library, clone:I420014D17 product:procollagen, type I, alpha 1, full insert sequence	P02454	70.5	2e-13	Collagen alpha-1(I) chain	.	.	.	.	pfam01410	COLFI	Fibrillar collagen C-terminal domain. Found at C-termini of fibrillar collagens: Ephydatia muelleri procollagen EMF1 alpha, vertebrate collagens alpha(1)III, alpha(1)II, alpha(2)V etc.	GO:0001568|blood vessel development;GO:0060346|bone trabecula formation;GO:0060351|cartilage development involved in endochondral bone morphogenesis;GO:0071230|cellular response to amino acid stimulus;GO:0071364|cellular response to epidermal growth factor stimulus;GO:0044344|cellular response to fibroblast growth factor stimulus;GO:1902618|cellular response to fluoride;GO:0071260|cellular respon…	GO:0005581|collagen trimer;GO:0005584|collagen type I trimer;GO:0005737|cytoplasm;GO:0005783|endoplasmic reticulum;GO:0031012|extracellular matrix;GO:0005615|extracellular space;GO:0005794|Golgi apparatus;GO:0005578|proteinaceous extracellular matrix;GO:0030141|secretory granule;	GO:0005201|extracellular matrix structural constituent;GO:0042802|identical protein binding;GO:0046872|metal ion binding;GO:0048407|platelet-derived growth factor binding;	K06236	COL1AS; collagen, type I/II/III/V/XI/XXIV/XXVII, alpha
ENSMUSG00000001507	693	695	1165	786	720.178763844836	765	464	426	859	1.3267700353013911	0.407918334776824	0.125834570536604	0.660837818723684	up	no	Itga3	protein_coding	chr11:95044474-95076801:-	gi|807201153|ref|NP_001293091.1|	5421	0.0	integrin alpha-3 isoform 3 precursor [Mus musculus]	gi|31418682|gb|BC053031.1|	4853	0.0	Mus musculus integrin alpha 3, mRNA (cDNA clone MGC:62260 IMAGE:6401146), complete cds	Q62470	2063	0.0	Integrin alpha-3	.	.	.	.	pfam08441	Integrin_alpha2	Integrin alpha. This domain is found in integrin alpha and integrin alpha precursors to the C terminus of a number of pfam01839 repeats and to the N-terminus of the pfam00357 cytoplasmic region. This region is composed of three immunoglobulin-like domains.	GO:0007155|cell adhesion;GO:0097062|dendritic spine maintenance;GO:0035640|exploration behavior;GO:0007507|heart development;GO:0007229|integrin-mediated signaling pathway;GO:0030324|lung development;GO:0060135|maternal process involved in female pregnancy;GO:0007613|memory;GO:0048333|mesodermal cell differentiation;GO:0031345|negative regulation of cell projection organization;GO:0035024|negativ…	GO:0016323|basolateral plasma membrane;GO:0071944|cell periphery;GO:0009986|cell surface;GO:0060076|excitatory synapse;GO:0009897|external side of plasma membrane;GO:0070062|extracellular exosome;GO:0031527|filopodium membrane;GO:0005925|focal adhesion;GO:0030426|growth cone;GO:0034667|integrin alpha3-beta1 complex;GO:0071438|invadopodium membrane;GO:0048471|perinuclear region of cytoplasm;GO:000…	GO:0001948|glycoprotein binding;GO:0002020|protease binding;GO:0046982|protein heterodimerization activity;	K06482	ITGA3; integrin alpha 3
ENSMUSG00000001508	34	19	42	32	38.443872446305	37	56	35	53	0.6772155478327715	-0.562312999202913	0.116926965611468	0.644288044648826	down	no	Sgca	protein_coding	chr11:94962791-94976327:-	gi|6677923|ref|NP_033187.1|	1855	0.0	alpha-sarcoglycan precursor [Mus musculus]	gi|429836852|ref|NM_009161.4|	1724	0.0	Mus musculus sarcoglycan, alpha (dystrophin-associated glycoprotein) (Sgca), mRNA	P82350	206	2e-64	Alpha-sarcoglycan	.	.	.	.	pfam05510	Sarcoglycan_2	Sarcoglycan alpha/epsilon. Sarcoglycans are a subcomplex of transmembrane proteins which are part of the dystrophin-glycoprotein complex. They are expressed in the skeletal, cardiac and smooth muscle. Although numerous studies have been conducted on the sarcoglycan subcomplex in skeletal and cardiac muscle, the manner of the distribution and localisation of these proteins along the nonjunctional …	GO:0061024|membrane organization;GO:0003012|muscle system process;	GO:0005911|cell-cell junction;GO:0005737|cytoplasm;GO:0005856|cytoskeleton;GO:0016011|dystroglycan complex;GO:0005887|integral component of plasma membrane;GO:0045121|membrane raft;GO:0016012|sarcoglycan complex;GO:0042383|sarcolemma;	GO:0005509|calcium ion binding;	K12565	SGCA; alpha-sarcoglycan
ENSMUSG00000001510	0	0	0	0	0.345750703158394	0	0	1	2	0.2588303294930746	-1.94992141401175	0.576629060344569	NA	down	no	Dlx3	protein_coding	chr11:95120119-95125296:+	gi|6753648|ref|NP_034185.1|	1266	7e-165	homeobox protein DLX-3 [Mus musculus]	gi|293651534|ref|NM_010055.3|	2604	0.0	Mus musculus distal-less homeobox 3 (Dlx3), mRNA	Q64205	492	3e-166	Homeobox protein DLX-3	.	.	.	.	pfam12413	DLL_N	Homeobox protein distal-less-like N terminal. This domain family is found in eukaryotes, and is approximately 80 amino acids in length. The family is found in association with pfam00046. This family is the N terminal of a homeobox protein involved in embryonic development and adult neural regeneration.	GO:0001568|blood vessel development;GO:0071895|odontoblast differentiation;GO:0042475|odontogenesis of dentin-containing tooth;GO:0001890|placenta development;	GO:0005634|nucleus;	GO:0003682|chromatin binding;GO:0043565|sequence-specific DNA binding;GO:0001077|transcriptional activator activity, RNA polymerase II core promoter proximal region sequence-specific binding;	K09315	DLX3; homeobox protein DLX3
ENSMUSG00000001517	121	144	247	633	271.606274070747	294	202	221	312	1.1277255566575248	0.173416016120539	0.714629434714805	0.95537358175659	up	no	Foxm1	protein_coding	chr6:128362967-128376146:+	gi|124517697|ref|NP_032047.4|	3093	0.0	forkhead box protein M1 [Mus musculus]	gi|124517696|ref|NM_008021.4|	4365	0.0	Mus musculus forkhead box M1 (Foxm1), mRNA	O08696	437	3e-148	Forkhead box protein M1	YCR065w	87.4	1e-16	COG5025	pfam00250	Fork_head	Fork head domain.	GO:0006281|DNA repair;GO:0000086|G2/M transition of mitotic cell cycle;GO:0045944|positive regulation of transcription from RNA polymerase II promoter;GO:0051591|response to cAMP;GO:0034698|response to gonadotropin;GO:0006351|transcription, DNA-templated;	GO:0005634|nucleus;	GO:0003677|DNA binding;GO:0000981|RNA polymerase II transcription factor activity, sequence-specific DNA binding;GO:0043565|sequence-specific DNA binding;GO:0003700|transcription factor activity, sequence-specific DNA binding;	.	.
ENSMUSG00000001518	369	244	330	301	278.101824709548	273	186	254	307	1.201038960357595	0.264282951212592	0.121306327806507	0.652985746811858	up	no	Itfg2	protein_coding	chr6:128409444-128424931:-	gi|19527142|ref|NP_598688.1|	2371	0.0	integrin-alpha FG-GAP repeat-containing protein 2 [Mus musculus]	gi|74198147|dbj|AK159637.1|	3127	0.0	Mus musculus osteoclast-like cell cDNA, RIKEN full-length enriched library, clone:I420026L14 product:Uncharacterized hematopoietic stem/progenitor cells protein MDS028 homolog [Homo sapiens], full insert sequence	Q91WI7	270	2e-86	Integrin-alpha FG-GAP repeat-containing protein 2	.	.	.	.	pfam14783	BBS2_Mid	Ciliary BBSome complex subunit 2, middle region. The BBSome (so-named after the association with Bardet-Biedl syndrome) is a complex of 8 subunits that lies at the base of the flagellar microtubule structure. The precise function of the all the individual components in cilia formation is unclear, however they function to promote loading of cargo to the ciliary axoneme. The primary cilium, a slim …	GO:0002314|germinal center B cell differentiation;	GO:0005829|cytosol;GO:0005654|nucleoplasm;	.	.	.
ENSMUSG00000001520	83	65	85	89	88.9506497903109	91	85	118	100	0.8004950445616302	-0.321035623074612	0.161496000605141	0.70745564916676	down	no	Nrip2	protein_coding	chr6:128399296-128416427:+	gi|247269108|ref|NP_001156330.1|	1120	2e-148	nuclear receptor-interacting protein 2 isoform 1 [Mus musculus]	gi|62739274|gb|BC094230.1|	3258	0.0	Mus musculus nuclear receptor interacting protein 2, mRNA (cDNA clone MGC:106498 IMAGE:30535040), complete cds	Q9JHR9	239	1e-77	Nuclear receptor-interacting protein 2	.	.	.	.	pfam09668	Asp_protease	Aspartyl protease. This family of eukaryotic aspartyl proteases have a fold similar to retroviral proteases which implies they function proteolytically during regulated protein turnover.	GO:0000122|negative regulation of transcription from RNA polymerase II promoter;GO:0007219|Notch signaling pathway;GO:0006351|transcription, DNA-templated;	GO:0005737|cytoplasm;GO:0005634|nucleus;	GO:0004190|aspartic-type endopeptidase activity;	K13215	NRIP2; nuclear receptor-interacting protein 2
ENSMUSG00000001521	975	925	843	1039	877.858011834211	842	653	732	1101	1.13157912413848	0.178337466629679	0.298191294218741	0.814742505241626	up	no	Tulp3	protein_coding	chr6:128321161-128355851:-	gi|6755905|ref|NP_035787.1|	2185	0.0	tubby-related protein 3 [Mus musculus]	gi|354787025|gb|JN951526.1|	3623	0.0	Mus musculus targeted non-conditional, lacZ-tagged mutant allele Tulp3:tm1e(EUCOMM)Hmgu; transgenic	O88413	291	3e-95	Tubby-related protein 3	.	.	.	.	pfam01167	Tub	Tub family.	GO:0009952|anterior/posterior pattern specification;GO:0060348|bone development;GO:0007420|brain development;GO:0060434|bronchus morphogenesis;GO:0021953|central nervous system neuron differentiation;GO:0021904|dorsal/ventral neural tube patterning;GO:0031076|embryonic camera-type eye development;GO:0042733|embryonic digit morphogenesis;GO:0048702|embryonic neurocranium morphogenesis;GO:0061548|g…	GO:0005930|axoneme;GO:0097546|ciliary base;GO:0005929|cilium;GO:0005737|cytoplasm;GO:0005576|extracellular region;GO:0030991|intraciliary transport particle A;GO:0005730|nucleolus;GO:0005634|nucleus;GO:0005886|plasma membrane;GO:0072372|primary cilium;	GO:0019899|enzyme binding;GO:0035091|phosphatidylinositol binding;GO:0032403|protein complex binding;	.	.
ENSMUSG00000001524	225	171	218	203	197.092424372858	255	144	171	212	1.030020726859899	0.0426733687066749	0.831470940606048	0.974919567223896	up	no	Gtf2h4	protein_coding	chr17:35667730-35673739:-	gi|6754094|ref|NP_034494.1|	2324	0.0	general transcription factor IIH subunit 4 [Mus musculus]	gi|74194834|dbj|AK144680.1|	1646	0.0	Mus musculus lung RCB-0558 LLC cDNA, RIKEN full-length enriched library, clone:G730022L17 product:general transcription factor II H, polypeptide 4, full insert sequence	O70422	315	5e-104	General transcription factor IIH subunit 4	SPBC13G1.13	336	5e-108	COG5144	pfam03849	Tfb2	Transcription factor Tfb2.	GO:0006289|nucleotide-excision repair;GO:0070816|phosphorylation of RNA polymerase II C-terminal domain;GO:0006366|transcription from RNA polymerase II promoter;	GO:0000439|core TFIIH complex;GO:0005675|holo TFIIH complex;	GO:0004003|ATP-dependent DNA helicase activity;GO:0003690|double-stranded DNA binding;GO:0008353|RNA polymerase II carboxy-terminal domain kinase activity;GO:0003700|transcription factor activity, sequence-specific DNA binding;	K03144	TFIIH4, GTF2H4, TFB2; transcription initiation factor TFIIH subunit 4
ENSMUSG00000001525	9931	10196	7677	14165	9690.29636833587	10511	7270	7573	10779	1.1595749988623456	0.213596133470431	0.370500295040079	0.853200025833036	up	no	Tubb5	protein_coding	chr17:35833921-35838306:-	gi|554829274|ref|XP_005925234.1|	2282	0.0	PREDICTED: mediator of DNA damage checkpoint protein 1-like isoform X1 [Haplochromis burtoni]	gi|226958566|ref|NM_011655.5|	2644	0.0	Mus musculus tubulin, beta 5 class I (Tubb5), mRNA	P09244	855	0.0	Tubulin beta-7 chain	ECU03g0820i	719	0.0	COG5023	pfam03953	Tubulin_C	Tubulin C-terminal domain. This family includes the tubulin alpha, beta and gamma chains. Members of this family are involved in polymer formation. Tubulins are GTPases. FtsZ can polymerize into tubes, sheets, and rings in vitro and is ubiquitous in eubacteria and archaea. Tubulin is the major component of microtubules. (The FtsZ GTPases have been split into their won family).	GO:0007017|microtubule-based process;	GO:0005737|cytoplasm;GO:0005874|microtubule;	GO:0005525|GTP binding;GO:0003924|GTPase activity;GO:0005200|structural constituent of cytoskeleton;	K07375	TUBB; tubulin beta
ENSMUSG00000001542	1170	289	474	299	503.440250536706	482	430	576	415	1.0982885152171167	0.135257093319517	0.726293261792245	0.957151714055361	up	no	Ell2	protein_coding	chr13:75706757-75772364:+	gi|116256447|ref|NP_620403.2|	3024	0.0	RNA polymerase II elongation factor ELL2 [Mus musculus]	gi|66865134|gb|AC158356.2|	4439	0.0	Mus musculus BAC clone RP23-475P8 from chromosome 13, complete sequence	Q3UKU1	224	1e-68	RNA polymerase II elongation factor ELL2	.	.	.	.	pfam10390	ELL	RNA polymerase II elongation factor ELL. ELL is a family of RNA polymerase II elongation factors. It is bound stably to elongation-associated factors 1 and 2, EAFs, and together these act as a strong regulator of transcription activity. by direct interaction with Pol II. ELL binds to pol II on its own but the affinity is greatly increased by the cooperation of EAF. Some members carry an Occludin …	GO:0032968|positive regulation of transcription elongation from RNA polymerase II promoter;GO:0042795|snRNA transcription from RNA polymerase II promoter;GO:0006368|transcription elongation from RNA polymerase II promoter;	GO:0005813|centrosome;GO:0005737|cytoplasm;GO:0005654|nucleoplasm;GO:0008023|transcription elongation factor complex;	.	K15183	ELL; RNA polymerase II elongation factor ELL
ENSMUSG00000001552	1031	700	1182	767	799.311276037429	630	597	734	856	1.2777149014123619	0.353565961321445	0.0641187988435981	0.538966859916052	up	no	Jup	protein_coding	chr11:100368958-100397763:-	gi|28395018|ref|NP_034723.1|	3696	0.0	junction plakoglobin [Mus musculus]	gi|326693948|ref|NM_010593.2|	3205	0.0	Mus musculus junction plakoglobin (Jup), mRNA	Q02257	289	1e-90	Junction plakoglobin	.	.	.	.	pfam00514	Arm	Armadillo/beta-catenin-like repeat. Approx. 40 amino acid repeat. Tandem repeats form super-helix of helices that is proposed to mediate interaction of beta-catenin with its ligands. CAUTION: This family does not contain all known armadillo repeats.	GO:0034333|adherens junction assembly;GO:0086073|bundle of His cell-Purkinje myocyte adhesion involved in cell communication;GO:0007155|cell adhesion;GO:0016477|cell migration;GO:0071681|cellular response to indole-3-methanol;GO:0002159|desmosome assembly;GO:0050982|detection of mechanical stimulus;GO:0090002|establishment of protein localization to plasma membrane;GO:0042307|positive regulation …	GO:0015629|actin cytoskeleton;GO:0016327|apicolateral plasma membrane;GO:0016342|catenin complex;GO:0005913|cell-cell adherens junction;GO:0005911|cell-cell junction;GO:0005737|cytoplasm;GO:0009898|cytoplasmic side of plasma membrane;GO:0005829|cytosol;GO:0030057|desmosome;GO:0070062|extracellular exosome;GO:0031012|extracellular matrix;GO:0005916|fascia adherens;GO:0005925|focal adhesion;GO:0071…	GO:0045294|alpha-catenin binding;GO:0045296|cadherin binding;GO:0098641|cadherin binding involved in cell-cell adhesion;GO:0050839|cell adhesion molecule binding;GO:0019903|protein phosphatase binding;GO:0004871|signal transducer activity;GO:0005198|structural molecule activity;GO:0003713|transcription coactivator activity;	K10056	JUP; junction plakoglobin
ENSMUSG00000001555	875	912	1001	1714	1192.51833251097	1432	955	1081	1656	0.8839227339602712	-0.178007829574057	0.520188361362558	0.906133241574087	down	no	Fkbp10	protein_coding	chr11:100415697-100424824:+	gi|254939534|ref|NP_034351.2|	2974	0.0	peptidyl-prolyl cis-trans isomerase FKBP10 isoform 1 precursor [Mus musculus]	gi|254939533|ref|NM_010221.2|	2584	0.0	Mus musculus FK506 binding protein 10 (Fkbp10), transcript variant 1, mRNA	Q61576	337	2e-110	Peptidyl-prolyl cis-trans isomerase FKBP10	DR1839	101	2e-23	COG0545	pfam00254	FKBP_C	FKBP-type peptidyl-prolyl cis-trans isomerase.	GO:0061077|chaperone-mediated protein folding;	GO:0005788|endoplasmic reticulum lumen;GO:0005789|endoplasmic reticulum membrane;	GO:0005509|calcium ion binding;GO:0005528|FK506 binding;GO:0003755|peptidyl-prolyl cis-trans isomerase activity;	K09575	FKBP9_10; FK506-binding protein 9/10 [EC:5.2.1.8]
ENSMUSG00000001558	4	10	11	14	10.5137486928407	11	8	15	11	0.8663313168672357	-0.207009224912995	0.716492536508474	0.955622366429586	down	no	Klhl10	protein_coding	chr11:100441917-100457022:+	gi|395826410|ref|XP_003786411.1|	3443	0.0	PREDICTED: kelch-like protein 10 isoform X1 [Otolemur garnettii]	gi|146134880|ref|NM_025727.3|	2010	0.0	Mus musculus kelch-like 10 (Klhl10), mRNA	Q9D5V2	1277	0.0	Kelch-like protein 10	.	.	.	.	pfam07707	BACK	BTB And C-terminal Kelch. This domain is found associated with pfam00651 and pfam01344. The BACK domain is found juxtaposed to the BTB domain; they are separated by as little as two residues. This family appears to be closely related to the BTB domain (Finn RD, personal observation).	GO:0000902|cell morphogenesis;GO:0009566|fertilization;GO:0048873|homeostasis of number of cells within a tissue;GO:0048808|male genitalia morphogenesis;GO:0008584|male gonad development;GO:0016567|protein ubiquitination;GO:0007286|spermatid development;	GO:0031463|Cul3-RING ubiquitin ligase complex;GO:0005737|cytoplasm;	.	K10448	KLHL10; kelch-like protein 10
ENSMUSG00000001569	656	813	680	651	682.096538332242	697	542	613	856	1.0304352367741407	0.0432538338234236	0.810264352487303	0.972002808887204	up	no	Nom1	protein_coding	chr5:29434664-29457843:+	gi|134288861|ref|NP_001028629.2|	3714	0.0	nucleolar MIF4G domain-containing protein 1 [Mus musculus]	gi|76362972|gb|AC164700.3|	6818	0.0	Mus musculus BAC clone RP24-548M16 from chromosome 5, complete sequence	Q3UFM5	1430	0.0	Nucleolar MIF4G domain-containing protein 1	.	.	.	.	pfam02854	MIF4G	MIF4G domain. MIF4G is named after Middle domain of eukaryotic initiation factor 4G (eIF4G). Also occurs in NMD2p and CBP80. The domain is rich in alpha-helices and may contain multiple alpha-helical repeats. In eIF4G, this domain binds eIF4A, eIF3, RNA and DNA.	GO:0022008|neurogenesis;GO:0042274|ribosomal small subunit biogenesis;	GO:0005730|nucleolus;GO:0005634|nucleus;	GO:0044822|poly(A) RNA binding;GO:0003723|RNA binding;	K17583	NOM1; nucleolar MIF4G domain-containing protein 1
ENSMUSG00000001576	1562	1547	1097	1608	1553.36008518253	1831	1489	1629	1719	0.858357191262982	-0.220349968341681	0.245267930317539	0.779978041733712	down	no	Ergic1	protein_coding	chr17:26561489-26656931:+	gi|50510831|dbj|BAD32401.1|	1540	0.0	mKIAA1181 protein [Mus musculus]	gi|26088025|dbj|AK040727.1|	3192	0.0	Mus musculus adult male aorta and vein cDNA, RIKEN full-length enriched library, clone:A530020O13 product:HT034 homolog [Homo sapiens], full insert sequence	Q969X5	153	1e-43	Endoplasmic reticulum-Golgi intermediate compartment protein 1	.	.	.	.	pfam07970	COPIIcoated_ERV	Endoplasmic reticulum vesicle transporter. This family is conserved from plants and fungi to humans. Erv46 works in close conjunction with Erv41 and together they form a complex which cycles between the endoplasmic reticulum and Golgi complex. Erv46-41 interacts strongly with the endoplasmic reticulum glucosidase II. Mammalian glucosidase II comprises a catalytic alpha-subunit and a 58 kDa beta s…	GO:0006888|ER to Golgi vesicle-mediated transport;	GO:0005789|endoplasmic reticulum membrane;GO:0005793|endoplasmic reticulum-Golgi intermediate compartment;GO:0033116|endoplasmic reticulum-Golgi intermediate compartment membrane;GO:0000139|Golgi membrane;GO:0016021|integral component of membrane;GO:0016020|membrane;	.	.	.
ENSMUSG00000001583	309	248	330	128	207.40463991912	179	139	113	251	1.4669972700619418	0.552866186299808	0.080101185551137	0.575586841125707	up	no	Tnk1	protein_coding	chr11:69851005-69858730:-	gi|264681505|ref|NP_114086.3|	3112	0.0	non-receptor tyrosine-protein kinase TNK1 [Mus musculus]	gi|264681504|ref|NM_031880.3|	2778	0.0	Mus musculus tyrosine kinase, non-receptor, 1 (Tnk1), mRNA	Q99ML2	474	2e-161	Non-receptor tyrosine-protein kinase TNK1	.	.	.	.	pfam07714	Pkinase_Tyr	Protein tyrosine kinase.	GO:0030154|cell differentiation;GO:0045087|innate immune response;GO:0030308|negative regulation of cell growth;GO:0046580|negative regulation of Ras protein signal transduction;GO:0038083|peptidyl-tyrosine autophosphorylation;GO:0046777|protein autophosphorylation;GO:0042127|regulation of cell proliferation;GO:0007169|transmembrane receptor protein tyrosine kinase signaling pathway;	GO:0005737|cytoplasm;GO:0005829|cytosol;GO:0031234|extrinsic component of cytoplasmic side of plasma membrane;GO:0016020|membrane;	GO:0005524|ATP binding;GO:0004715|non-membrane spanning protein tyrosine kinase activity;GO:0004713|protein tyrosine kinase activity;GO:0005102|receptor binding;	K08885	TNK1; non-receptor tyrosine-protein kinase TNK1 [EC:2.7.10.2]
ENSMUSG00000001588	326	74	161	80	138.192820635103	124	117	156	97	1.2104296612150016	0.275519245908763	0.513754403780406	0.904803785336699	up	no	Acap1	protein_coding	chr11:69881567-69895539:-	gi|27881415|ref|NP_722483.2|	3419	0.0	arf-GAP with coiled-coil, ANK repeat and PH domain-containing protein 1 [Mus musculus]	gi|26081537|dbj|AK029819.1|	2959	0.0	Mus musculus adult male testis cDNA, RIKEN full-length enriched library, clone:4930580E03 product:weakly similar to CENTAURIN, BETA 1 [Homo sapiens], full insert sequence	Q8K2H4	105	5e-66	Arf-GAP with coiled-coil, ANK repeat and PH domain-containing protein 1	SPBC17G9.08c_2	95.9	3e-21	COG5347	pfam01412	ArfGap	Putative GTPase activating protein for Arf. Putative zinc fingers with GTPase activating proteins (GAPs) towards the small GTPase, Arf. The GAP of ARD1 stimulates GTPase hydrolysis for ARD1 but not ARFs.	GO:0016042|lipid catabolic process;	GO:0016020|membrane;GO:0055038|recycling endosome membrane;	GO:0005096|GTPase activator activity;GO:0016787|hydrolase activity;GO:0046872|metal ion binding;GO:0004871|signal transducer activity;	K12489	ACAP; Arf-GAP with coiled-coil, ANK repeat and PH domain-containing protein
ENSMUSG00000001604	41	15	49	47	35.6372988316278	15	43	26	52	1.0825966932792928	0.114495886554393	0.81360799217792	0.972165787397293	up	no	Tcea3	protein_coding	chr4:136247729-136274898:+	gi|32189438|ref|NP_035672.1|	1543	0.0	transcription elongation factor A protein 3 [Mus musculus]	gi|229608954|ref|NM_011542.2|	1246	0.0	Mus musculus transcription elongation factor A (SII), 3 (Tcea3), mRNA	P23881	446	6e-156	Transcription elongation factor A protein 3	SPAC20H4.03c	57.0	1e-08	COG1594	pfam07500	TFIIS_M	Transcription factor S-II (TFIIS), central domain. Transcription elongation by RNA polymerase II is regulated by the general elongation factor TFIIS. This factor stimulates RNA polymerase II to transcribe through regions of DNA that promote the formation of stalled ternary complexes. TFIIS is composed of three structural domains, termed I, II, and III. The two C-terminal domains (II and III), thi…	GO:0032784|regulation of DNA-templated transcription, elongation;GO:0006357|regulation of transcription from RNA polymerase II promoter;GO:0006351|transcription, DNA-templated;	GO:0005634|nucleus;	GO:0003677|DNA binding;GO:0008270|zinc ion binding;	.	.
ENSMUSG00000001622	1	4	2	0	1.36088298412522	2	0	1	1	1.7917734425092748	0.841388230011778	0.583358130427159	NA	up	no	Csn3	protein_coding	chr5:87925579-87932665:+	gi|75677412|ref|NP_031812.2|	703	5e-88	kappa-casein precursor [Mus musculus]	gi|13542921|gb|BC005653.1|	1750	0.0	Mus musculus casein kappa, mRNA (cDNA clone IMAGE:3709407), partial cds	P06796	270	8e-89	Kappa-casein	.	.	.	.	pfam00997	Casein_kappa	Kappa casein. Kappa-casein is a mammalian milk protein involved in a number of important physiological processes. In the gut, the ingested protein is split into an insoluble peptide (para kappa-casein) and a soluble hydrophilic glycopeptide (caseinomacropeptide). Caseinomacropeptide is responsible for increased efficiency of digestion, prevention of neonate hypersensitivity to ingested proteins, …	GO:0007595|lactation;GO:0050821|protein stabilization;	GO:0005615|extracellular space;	.	K17282	CSN3; kappa-casein
ENSMUSG00000001627	890	1113	558	648	766.875716327407	750	672	652	891	1.0717211019780166	0.0999295166696205	0.694486721397429	0.94949645414216	up	no	Ifrd1	protein_coding	chr12:40201567-40248504:-	gi|226062273|ref|NP_038590.2|	2283	0.0	interferon-related developmental regulator 1 [Mus musculus]	gi|26098156|dbj|AK078888.1|	3368	0.0	Mus musculus adult male colon cDNA, RIKEN full-length enriched library, clone:9030619M05 product:interferon-related developmental regulator 1, full insert sequence	P19182	215	8e-66	Interferon-related developmental regulator 1	.	.	.	.	pfam05004	IFRD	Interferon-related developmental regulator (IFRD). Interferon-related developmental regulator (IFRD1) is the human homologue of the rat early response protein PC4 and its murine homologue TIS7. The exact function of IFRD1 is unknown but it has been shown that PC4 is necessary to muscle differentiation and that it might have a role in signal transduction. This family also contains IFRD2 and its mu…	GO:0042692|muscle cell differentiation;GO:0030517|negative regulation of axon extension;GO:0048671|negative regulation of collateral sprouting;GO:0051091|positive regulation of sequence-specific DNA binding transcription factor activity;GO:0045944|positive regulation of transcription from RNA polymerase II promoter;GO:0043403|skeletal muscle tissue regeneration;GO:0014706|striated muscle tissue d…	GO:0005737|cytoplasm;GO:0005634|nucleus;	GO:0061629|RNA polymerase II sequence-specific DNA binding transcription factor binding;	.	.
ENSMUSG00000001630	561	439	461	350	453.192345498393	466	397	423	581	0.9516791796426123	-0.0714527860020431	0.670374112790516	0.944284893299319	down	no	Stk38l	protein_coding	chr6:146724995-146778812:+	gi|568944422|ref|XP_006507092.1|	2495	0.0	PREDICTED: serine/threonine-protein kinase 38-like isoform X1 [Mus musculus]	gi|294459978|ref|NM_172734.3|	4550	0.0	Mus musculus serine/threonine kinase 38 like (Stk38l), mRNA	Q7TSE6	949	0.0	Serine/threonine-protein kinase 38-like	.	.	.	.	pfam00069	Pkinase	Protein kinase domain.	GO:0035556|intracellular signal transduction;GO:0018105|peptidyl-serine phosphorylation;GO:0006468|protein phosphorylation;GO:0051128|regulation of cellular component organization;	GO:0015629|actin cytoskeleton;GO:0005737|cytoplasm;GO:0016020|membrane;	GO:0005524|ATP binding;GO:0000287|magnesium ion binding;GO:0004674|protein serine/threonine kinase activity;	K08790	STK38, NDR; serine/threonine kinase 38 [EC:2.7.11.1]
ENSMUSG00000001632	605	510	723	616	577.394558344121	505	432	526	773	1.0899457815359905	0.12425637109887	0.504512367278253	0.902676762682756	up	no	Brpf1	protein_coding	chr6:113307137-113324860:+	gi|530788314|ref|NP_001269055.1|	5596	0.0	peregrin isoform 1 [Mus musculus]	gi|530788313|ref|NM_001282126.1|	4826	0.0	Mus musculus bromodomain and PHD finger containing, 1 (Brpf1), transcript variant 1, mRNA	P55201	236	4e-63	Peregrin	YPR031w	221	6e-59	COG5141	pfam13832	zf-HC5HC2H_2	PHD-zinc-finger like domain.	GO:0043966|histone H3 acetylation;GO:0045893|positive regulation of transcription, DNA-templated;GO:1901796|regulation of signal transduction by p53 class mediator;GO:0006351|transcription, DNA-templated;	GO:0005737|cytoplasm;GO:0070776|MOZ/MORF histone acetyltransferase complex;GO:0005654|nucleoplasm;GO:0005634|nucleus;	GO:0003677|DNA binding;GO:0008270|zinc ion binding;	K11348	BRPF1; bromodomain and PHD finger-containing protein 1
ENSMUSG00000001642	1272	1739	841	1331	1188.17929058863	1317	918	951	1173	1.1839813931617815	0.243646408497136	0.350513587202193	0.843238706132383	up	no	Akr1b3	protein_coding	chr6:34302434-34317478:-	gi|160707894|ref|NP_033788.3|	1618	0.0	aldose reductase [Mus musculus]	gi|71361710|gb|AC164578.5|	5024	0.0	Mus musculus BAC RP23-15E20 (Roswell Park Cancer Institute (C57BL/6J Female) Mouse BAC Library) complete sequence	P45376	219	8e-114	Aldose reductase	slr0942	239	2e-73	COG0656	pfam00248	Aldo_ket_red	Aldo/keto reductase family. This family includes a number of K+ ion channel beta chain regulatory domains - these are reported to have oxidoreductase activity.	GO:0070301|cellular response to hydrogen peroxide;GO:0097238|cellular response to methylglyoxal;GO:1901653|cellular response to peptide;GO:0044597|daunorubicin metabolic process;GO:0044598|doxorubicin metabolic process;GO:0072061|inner medullary collecting duct development;GO:0060135|maternal process involved in female pregnancy;GO:0005996|monosaccharide metabolic process;GO:0018931|naphthalene m…	GO:0032838|cell projection cytoplasm;GO:0005737|cytoplasm;GO:0005829|cytosol;GO:0070062|extracellular exosome;GO:0005615|extracellular space;GO:0042629|mast cell granule;GO:0005654|nucleoplasm;GO:0033010|paranodal junction;GO:0048471|perinuclear region of cytoplasm;GO:0043220|Schmidt-Lanterman incisure;GO:0097454|Schwann cell microvillus;	GO:0004032|alditol:NADP+ 1-oxidoreductase activity;GO:0043795|glyceraldehyde oxidoreductase activity;	K00011	E1.1.1.21, AKR1; aldehyde reductase [EC:1.1.1.21]
ENSMUSG00000001655	1	0	0	0	0.110561989092251	0	0	0	0	1.615094304987369	0.69161840601237	0.84483357978427	NA	up	no	Hoxc13	protein_coding	chr15:102921103-102928814:+	gi|33859562|ref|NP_034594.1|	1274	4e-166	homeobox protein Hox-C13 [Mus musculus]	gi|118130022|ref|NM_010464.2|	2433	0.0	Mus musculus homeobox C13 (Hoxc13), mRNA	P50207	495	2e-167	Homeobox protein Hox-C13	.	.	.	.	pfam00046	Homeobox	Homeobox domain.	GO:0009653|anatomical structure morphogenesis;GO:0009952|anterior/posterior pattern specification;GO:0001942|hair follicle development;GO:0035878|nail development;GO:0045944|positive regulation of transcription from RNA polymerase II promoter;GO:0043587|tongue morphogenesis;	GO:0005634|nucleus;	GO:0003682|chromatin binding;GO:0043565|sequence-specific DNA binding;GO:0001077|transcriptional activator activity, RNA polymerase II core promoter proximal region sequence-specific binding;	K09298	HOX_13; homeobox protein HoxA/C/D13
ENSMUSG00000001656	81	20	9	9	28.0305772043982	35	14	17	52	0.9777337167160706	-0.0324864905295928	0.962017077100397	0.993103660180525	down	no	Hoxc11	protein_coding	chr15:102954427-102957708:+	gi|532078690|ref|XP_005325120.1|	1385	0.0	PREDICTED: homeobox protein Hox-C11 [Ictidomys tridecemlineatus]	gi|533167193|ref|XM_005397197.1|	1258	0.0	PREDICTED: Chinchilla lanigera homeobox C11 (Hoxc11), mRNA	P31313	536	0.0	Homeobox protein Hox-C11	.	.	.	.	pfam12045	DUF3528	Protein of unknown function (DUF3528). This family of proteins is functionally uncharacterized. This protein is found in eukaryotes. Proteins in this family are typically between 185 to 298 amino acids in length. This protein is found associated with pfam00046.	GO:0009952|anterior/posterior pattern specification;GO:0042733|embryonic digit morphogenesis;GO:0060272|embryonic skeletal joint morphogenesis;GO:0001656|metanephros development;GO:0001759|organ induction;GO:0045944|positive regulation of transcription from RNA polymerase II promoter;GO:0009954|proximal/distal pattern formation;GO:0001501|skeletal system development;	GO:0005737|cytoplasm;GO:0005654|nucleoplasm;	GO:0000978|RNA polymerase II core promoter proximal region sequence-specific DNA binding;GO:0001077|transcriptional activator activity, RNA polymerase II core promoter proximal region sequence-specific binding;	K09296	HOX_11; homeobox protein HoxA/C/D11
ENSMUSG00000001657	16	7	9	35	10.6085148294945	5	3	3	8	3.5557647097285585	1.83015986203648	0.010131136899634	0.255699939097806	up	yes	Hoxc8	protein_coding	chr15:102990607-102994111:+	gi|471366946|ref|XP_004374005.1|	1173	5e-155	PREDICTED: homeobox protein Hox-C8 [Trichechus manatus latirostris]	gi|37361090|gb|AC124345.4|	2223	0.0	Mus musculus BAC clone RP24-459N19 from chromosome 15, complete sequence	P09025	456	2e-156	Homeobox protein Hox-C8	.	.	.	.	pfam00046	Homeobox	Homeobox domain.	GO:0007275|multicellular organismal development;GO:0006355|regulation of transcription, DNA-templated;GO:0006351|transcription, DNA-templated;	GO:0005634|nucleus;	GO:0043565|sequence-specific DNA binding;	K09308	HOX_8; homeobox protein HoxB/C/D8
ENSMUSG00000001661	87	10	110	160	83.9250673679239	32	52	105	130	1.1488249411198486	0.200158975686664	0.748508832140711	0.961085032540063	up	no	Hoxc6	protein_coding	chr15:102998257-103011881:+	gi|511910465|ref|XP_004774628.1|	1099	3e-145	PREDICTED: homeobox protein Hox-C6 isoform X1 [Mustela putorius furo]	gi|114145518|ref|NM_010465.2|	1581	0.0	Mus musculus homeobox C6 (Hoxc6), mRNA	P10629	270	2e-88	Homeobox protein Hox-C6	.	.	.	.	pfam00046	Homeobox	Homeobox domain.	GO:0009952|anterior/posterior pattern specification;GO:0048706|embryonic skeletal system development;GO:0006351|transcription, DNA-templated;	GO:0005737|cytoplasm;GO:0005654|nucleoplasm;	GO:0043565|sequence-specific DNA binding;GO:0003700|transcription factor activity, sequence-specific DNA binding;	K09306	HOX_6; homeobox protein HoxA/B/C6
ENSMUSG00000001663	574	339	542	389	384.809432981903	304	357	296	310	1.394997529012492	0.480262566581645	0.0300717298214641	0.409593255394145	up	no	Gstt1	protein_coding	chr10:75783813-75798584:-	gi|160298219|ref|NP_032211.3|	1272	4e-174	glutathione S-transferase theta-1 [Mus musculus]	gi|160298218|ref|NM_008185.3|	1037	0.0	Mus musculus glutathione S-transferase, theta 1 (Gstt1), mRNA	Q64471	289	4e-98	Glutathione S-transferase theta-1	SMb20420	72.8	3e-14	COG0625	pfam00043	GST_C	Glutathione S-transferase, C-terminal domain. GST conjugates reduced glutathione to a variety of targets including S-crystallin from squid, the eukaryotic elongation factor 1-gamma, the HSP26 family of stress-related proteins and auxin-regulated proteins in plants. Stringent starvation proteins in Escherichia coli are also included in the alignment but are not known to have GST activity. The glut…	GO:0018900|dichloromethane metabolic process;GO:0006304|DNA modification;GO:0006749|glutathione metabolic process;GO:0042493|response to drug;GO:0009751|response to salicylic acid;GO:0010269|response to selenium ion;GO:0033197|response to vitamin E;	GO:0005737|cytoplasm;GO:0005829|cytosol;GO:0005634|nucleus;	GO:0047651|alkylhalidase activity;GO:0004602|glutathione peroxidase activity;GO:0004364|glutathione transferase activity;	K00799	GST, gst; glutathione S-transferase [EC:2.5.1.18]
ENSMUSG00000001665	292	85	189	105	139.570797211094	106	133	100	133	1.3425798079922493	0.425007849977867	0.230948513171719	0.771463469226098	up	no	Gstt3	protein_coding	chr10:75774115-75781414:-	gi|21536248|ref|NP_598755.1|	1285	1e-171	glutathione S-transferase, theta 3 [Mus musculus]	gi|354789947|gb|JN954448.1|	1985	0.0	Mus musculus targeted non-conditional, lacZ-tagged mutant allele Gstt3:tm1e(EUCOMM)Wtsi; transgenic	P30711	53.9	2e-07	Glutathione S-transferase theta-1	SMb20420	72.0	3e-13	COG0625	pfam13417	GST_N_3	Glutathione S-transferase, N-terminal domain.	GO:0006749|glutathione metabolic process;	GO:0005737|cytoplasm;	GO:0004364|glutathione transferase activity;	K00799	GST, gst; glutathione S-transferase [EC:2.5.1.18]
ENSMUSG00000001666	15	10	7	22	10.3878471023811	3	7	8	12	1.7866354178966117	0.837245267029144	0.177137047179205	0.725381859791052	up	no	Ddt	protein_coding	chr10:75771230-75773414:-	gi|6753618|ref|NP_034157.1|	620	3e-79	D-dopachrome decarboxylase [Mus musculus]	gi|74184477|dbj|AK144193.1|	643	0.0	Mus musculus cDNA, RIKEN full-length enriched library, clone:G430090B05 product:D-dopachrome tautomerase, full insert sequence	O35215	243	1e-80	D-dopachrome decarboxylase	.	.	.	.	pfam01187	MIF	Macrophage migration inhibitory factor (MIF).	GO:0042438|melanin biosynthetic process;	GO:0005737|cytoplasm;GO:0070062|extracellular exosome;	GO:0033981|D-dopachrome decarboxylase activity;	K10028	DDT; D-dopachrome decarboxylase [EC:4.1.1.84]
ENSMUSG00000001670	0	0	2	4	1.24131635341105	1	0	2	1	1.5387470744435006	0.62175611377562	0.720653746379305	NA	up	no	Tat	protein_coding	chr8:109990437-109999803:+	gi|22122769|ref|NP_666326.1|	2436	0.0	tyrosine aminotransferase [Mus musculus]	gi|291327543|ref|NM_146214.3|	2375	0.0	Mus musculus tyrosine aminotransferase (Tat), mRNA	Q8QZR1	478	2e-167	Tyrosine aminotransferase	PAB1810	172	7e-46	COG0436	pfam00155	Aminotran_1_2	Aminotransferase class I and II.	GO:0006103|2-oxoglutarate metabolic process;GO:0009058|biosynthetic process;GO:0006536|glutamate metabolic process;GO:0006559|L-phenylalanine catabolic process;GO:0051384|response to glucocorticoid;GO:0046689|response to mercury ion;GO:0006979|response to oxidative stress;GO:0006572|tyrosine catabolic process;	GO:0005739|mitochondrion;	GO:0016597|amino acid binding;GO:0080130|L-phenylalanine:2-oxoglutarate aminotransferase activity;GO:0004838|L-tyrosine:2-oxoglutarate aminotransferase activity;GO:0030170|pyridoxal phosphate binding;	K00815	TAT; tyrosine aminotransferase [EC:2.6.1.5]
ENSMUSG00000001672	205	204	169	119	151.937358782659	124	112	137	161	1.2842115112279953	0.360882835691807	0.113012005343968	0.636387566288236	up	no	Marveld3	protein_coding	chr8:109947914-109962203:-	gi|47059474|ref|NP_082860.2|	1389	0.0	MARVEL domain-containing protein 3 isoform a [Mus musculus]	gi|255708418|ref|NM_028584.3|	2447	0.0	Mus musculus MARVEL (membrane-associating) domain containing 3 (Marveld3), transcript variant 1, mRNA	Q9D956	230	4e-69	MARVEL domain-containing protein 3	.	.	.	.	pfam01284	MARVEL	Membrane-associating domain. MARVEL domain-containing proteins are often found in lipid-associating proteins - such as Occludin and MAL family proteins. It may be part of the machinery of membrane apposition events, such as transport vesicle biogenesis.	GO:0070830|bicellular tight junction assembly;GO:0045216|cell-cell junction organization;GO:0010633|negative regulation of epithelial cell migration;GO:0050680|negative regulation of epithelial cell proliferation;GO:0046329|negative regulation of JNK cascade;GO:1902414|protein localization to cell junction;GO:0006970|response to osmotic stress;	GO:0005923|bicellular tight junction;GO:0031410|cytoplasmic vesicle;GO:0016021|integral component of membrane;	GO:0031435|mitogen-activated protein kinase kinase kinase binding;	.	.
ENSMUSG00000001674	872	1232	761	795	873.440006838137	849	759	753	998	1.0820808540961273	0.113808302718696	0.611500682507823	0.930282207153199	up	no	Ddx18	protein_coding	chr1:121553835-121567989:-	gi|31981163|ref|NP_080136.2|	3143	0.0	ATP-dependent RNA helicase DDX18 [Mus musculus]	gi|255982507|ref|NM_025860.3|	2249	0.0	Mus musculus DEAD (Asp-Glu-Ala-Asp) box polypeptide 18 (Ddx18), mRNA	Q8K363	1215	0.0	ATP-dependent RNA helicase DDX18	SPAC1F7.02c	613	0.0	COG0513	pfam00270	DEAD	DEAD/DEAH box helicase. Members of this family include the DEAD and DEAH box helicases. Helicases are involved in unwinding nucleic acids. The DEAD box helicases are involved in various aspects of RNA metabolizm, including nuclear transcription, pre mRNA splicing, ribosome biogenesis, nucleocytoplasmic transport, translation, RNA decay and organellar gene expression.	GO:0071392|cellular response to estradiol stimulus;GO:0010501|RNA secondary structure unwinding;	GO:0005694|chromosome;GO:0016020|membrane;GO:0005730|nucleolus;	GO:0005524|ATP binding;GO:0004004|ATP-dependent RNA helicase activity;GO:0044822|poly(A) RNA binding;	K13179	DDX18, HAS1; ATP-dependent RNA helicase DDX18/HAS1 [EC:3.6.4.13]
ENSMUSG00000001687	1169	980	734	656	840.944792791493	800	737	800	930	1.0578883746656824	0.0811874064573577	0.686396822584609	0.947619596469338	up	no	Ubl3	protein_coding	chr5:148504635-148552789:-	gi|664700892|ref|XP_008515626.1|	654	5e-77	PREDICTED: ubiquitin-like protein 3 [Equus przewalskii]	gi|76560134|gb|AC158302.3|	6113	0.0	Mus musculus chromosome 5, clone RP24-61O18, complete sequence	O95164	228	2e-75	Ubiquitin-like protein 3	.	.	.	.	pfam13881	Rad60-SLD_2	Ubiquitin-2 like Rad60 SUMO-like.	.	GO:0070062|extracellular exosome;GO:0005622|intracellular;GO:0005886|plasma membrane;	.	.	.
ENSMUSG00000001700	1031	3544	1223	821	1661.69116901402	1896	1592	1459	1605	1.0141292233745618	0.0202414965655277	0.963005734921519	0.993523015173076	up	no	Gramd3	protein_coding	chr18:56432132-56503792:+	gi|12858310|dbj|BAB31270.1|	2250	0.0	unnamed protein product [Mus musculus]	gi|118403331|ref|NM_026240.2|	2605	0.0	Mus musculus GRAM domain containing 3 (Gramd3), mRNA	Q6PEM6	765	0.0	GRAM domain-containing protein 3	.	.	.	.	pfam02893	GRAM	GRAM domain. The GRAM domain is found in in glucosyltransferases, myotubularins and other putative membrane-associated proteins.	.	GO:0005881|cytoplasmic microtubule;	.	.	.
ENSMUSG00000001707	515	810	363	453	469.740011611841	471	371	305	482	1.310381333580213	0.389986711005581	0.187951422157456	0.731492117120928	up	no	Eef1e1	protein_coding	chr13:38645698-38659028:-	gi|13384756|ref|NP_079656.1|	926	8e-123	eukaryotic translation elongation factor 1 epsilon-1 [Mus musculus]	gi|93102406|ref|NM_025380.2|	1032	0.0	Mus musculus eukaryotic translation elongation factor 1 epsilon 1 (Eef1e1), mRNA	Q9D1M4	361	3e-124	Eukaryotic translation elongation factor 1 epsilon-1	SPAC30C2.04	63.2	3e-10	COG0073	pfam00043	GST_C	Glutathione S-transferase, C-terminal domain. GST conjugates reduced glutathione to a variety of targets including S-crystallin from squid, the eukaryotic elongation factor 1-gamma, the HSP26 family of stress-related proteins and auxin-regulated proteins in plants. Stringent starvation proteins in Escherichia coli are also included in the alignment but are not known to have GST activity. The glut…	GO:0006281|DNA repair;GO:0009790|embryo development;GO:0006749|glutathione metabolic process;GO:0008285|negative regulation of cell proliferation;GO:0043065|positive regulation of apoptotic process;GO:2001235|positive regulation of apoptotic signaling pathway;GO:2000774|positive regulation of cellular senescence;GO:0043517|positive regulation of DNA damage response, signal transduction by p53 cla…	GO:0017101|aminoacyl-tRNA synthetase multienzyme complex;GO:0005737|cytoplasm;GO:0070062|extracellular exosome;GO:0005634|nucleus;	GO:0004364|glutathione transferase activity;GO:0003746|translation elongation factor activity;	K15439	EEF1E1, AIMP3; eukaryotic translation elongation factor 1 epsilon-1
ENSMUSG00000001729	2196	2587	2461	3199	2636.70970429215	2914	2053	2276	3622	0.9654982117669083	-0.0506545077750333	0.813378094691577	0.972165787397293	down	no	Akt1	protein_coding	chr12:112653821-112674884:-	gi|6753034|ref|NP_033782.1|	2601	0.0	RAC-alpha serine/threonine-protein kinase isoform 1 [Mus musculus]	gi|260166604|ref|NM_009652.3|	2690	0.0	Mus musculus thymoma viral proto-oncogene 1 (Akt1), transcript variant 1, mRNA	P31748	77.8	6e-42	AKT kinase-transforming protein	SPAC17G8.14c_2	326	3e-102	COG0515	pfam00069	Pkinase	Protein kinase domain.	GO:0060416|response to growth hormone;GO:1990418|response to insulin-like growth factor stimulus;GO:0016032|viral process;	.	GO:0005524|ATP binding;GO:0004674|protein serine/threonine kinase activity;	K04456	AKT; RAC serine/threonine-protein kinase [EC:2.7.11.1]
ENSMUSG00000001739	179	163	207	317	210.61748217802	294	156	142	243	1.037250846122394	0.0527648340676822	0.865431784600149	0.978875781363855	up	no	Cldn15	protein_coding	chr5:136966616-136975858:+	gi|14149748|ref|NP_068365.1|	983	2e-126	claudin-15 [Mus musculus]	gi|302564918|ref|NM_021719.4|	1851	0.0	Mus musculus claudin 15 (Cldn15), mRNA	Q9Z0S5	383	4e-128	Claudin-15	.	.	.	.	pfam00822	PMP22_Claudin	PMP-22/EMP/MP20/Claudin family.	GO:0016338|calcium-independent cell-cell adhesion via plasma membrane cell-adhesion molecules;GO:0006811|ion transport;	GO:0005923|bicellular tight junction;GO:0016021|integral component of membrane;GO:0016328|lateral plasma membrane;	GO:0042802|identical protein binding;GO:0005198|structural molecule activity;	K06087	CLDN; claudin
ENSMUSG00000001741	225	86	162	157	150.023767435396	135	130	202	118	1.0310467242940917	0.0441097132879379	0.886053421887709	0.981505381819354	up	no	Il16	protein_coding	chr7:83642825-83745726:-	gi|60360480|dbj|BAD90484.1|	5730	0.0	mKIAA4048 protein [Mus musculus]	gi|35193300|gb|BC058709.1|	5019	0.0	Mus musculus interleukin 16, mRNA (cDNA clone MGC:76372 IMAGE:6841305), complete cds	O54824	2134	0.0	Pro-interleukin-16	.	.	.	.	pfam00595	PDZ	PDZ domain (Also known as DHR or GLGF). PDZ domains are found in diverse signaling proteins.	GO:0050930|induction of positive chemotaxis;GO:0030595|leukocyte chemotaxis;GO:0006355|regulation of transcription, DNA-templated;GO:0006351|transcription, DNA-templated;	GO:0005737|cytoplasm;GO:0005615|extracellular space;GO:0005622|intracellular;GO:0005634|nucleus;GO:0005886|plasma membrane;	GO:0005125|cytokine activity;	.	.
ENSMUSG00000001750	1598	1093	1551	1693	1367.65916104442	1300	819	1323	1776	1.1349948553228284	0.182685758117896	0.386858885754981	0.859704762782521	up	no	Tcirg1	protein_coding	chr19:3896050-3907133:-	gi|209863008|ref|NP_001129563.1|	3572	0.0	V-type proton ATPase 116 kDa subunit a isoform 3 [Mus musculus]	gi|268370150|ref|NM_001167784.1|	3033	0.0	Mus musculus T cell, immune regulator 1, ATPase, H+ transporting, lysosomal V0 protein A3 (Tcirg1), transcript variant 3, mRNA	Q13488	341	5e-107	V-type proton ATPase 116 kDa subunit a isoform 3	YOR270c	152	4e-37	COG1269	pfam01496	V_ATPase_I	V-type ATPase 116kDa subunit family. This family consists of the 116kDa V-type ATPase (vacuolar (H+)-ATPases) subunits, as well as V-type ATP synthase subunit i. The V-type ATPases family are proton pumps that acidify intracellular compartments in eukaryotic cells for example yeast central vacuoles, clathrin-coated and synaptic vesicles. They have important roles in membrane trafficking processes…	GO:0015991|ATP hydrolysis coupled proton transport;GO:0015986|ATP synthesis coupled proton transport;GO:0006968|cellular defense response;GO:0008286|insulin receptor signaling pathway;GO:0034220|ion transmembrane transport;GO:0016236|macroautophagy;GO:0090383|phagosome acidification;GO:0008284|positive regulation of cell proliferation;GO:0007039|protein catabolic process in the vacuole;GO:0015992…	GO:0016324|apical plasma membrane;GO:0010008|endosome membrane;GO:0005887|integral component of plasma membrane;GO:0005765|lysosomal membrane;GO:0005739|mitochondrion;GO:0030670|phagocytic vesicle membrane;GO:0005886|plasma membrane;GO:0016471|vacuolar proton-transporting V-type ATPase complex;GO:0000220|vacuolar proton-transporting V-type ATPase, V0 domain;	GO:0051117|ATPase binding;GO:0046961|proton-transporting ATPase activity, rotational mechanism;GO:0005215|transporter activity;	K02154	ATPeV0A, ATP6N; V-type H+-transporting ATPase subunit a
ENSMUSG00000001751	368	186	393	408	311.382973192871	277	217	357	322	1.133407237969541	0.180666320679382	0.495118468329703	0.899591237464905	up	no	Naglu	protein_coding	chr11:101070012-101077672:+	gi|254910995|ref|NP_038820.2|	3754	0.0	alpha-N-acetylglucosaminidase precursor [Mus musculus]	gi|254910994|ref|NM_013792.2|	2478	0.0	Mus musculus alpha-N-acetylglucosaminidase (Sanfilippo disease IIIB) (Naglu), mRNA	P54802	55.8	2e-07	Alpha-N-acetylglucosaminidase	.	.	.	.	pfam05089	NAGLU	Alpha-N-acetylglucosaminidase (NAGLU) tim-barrel domain. Alpha-N-acetylglucosaminidase, a lysosomal enzyme required for the stepwise degradation of heparan sulfate. Mutations on the alpha-N-acetylglucosaminidase (NAGLU) gene can lead to Mucopolysaccharidosis type IIIB (MPS IIIB; or Sanfilippo syndrome type B) characterized by neurological dysfunction but relatively mild somatic manifestations. Th…	GO:0021680|cerebellar Purkinje cell layer development;GO:0006027|glycosaminoglycan catabolic process;GO:0060119|inner ear receptor cell development;GO:0045475|locomotor rhythm;GO:0007040|lysosome organization;GO:0042474|middle ear morphogenesis;GO:0007399|nervous system development;GO:0046548|retinal rod cell development;	GO:0070062|extracellular exosome;GO:0043202|lysosomal lumen;GO:0005764|lysosome;	GO:0004561|alpha-N-acetylglucosaminidase activity;	K01205	NAGLU; alpha-N-acetylglucosaminidase [EC:3.2.1.50]
ENSMUSG00000001755	606	418	519	504	466.898883848401	446	278	488	548	1.1522824825007338	0.204494437392245	0.275871430979271	0.801587023761873	up	no	Coasy	protein_coding	chr11:101082565-101086619:+	gi|148671931|gb|EDL03878.1|	2773	0.0	Coenzyme A synthase, isoform CRA_a, partial [Mus musculus]	gi|74204827|dbj|AK159912.1|	2383	0.0	Mus musculus osteoclast-like cell cDNA, RIKEN full-length enriched library, clone:I420037J19 product:Coenzyme A synthase, full insert sequence	Q9DBL7	1048	0.0	Bifunctional coenzyme A synthase	BS_ytaG	112	4e-27	COG0237	pfam01121	CoaE	Dephospho-CoA kinase. This family catalyses the phosphorylation of the 3'-hydroxyl group of dephosphocoenzyme A to form Coenzyme A EC:2.7.1.24. This enzyme uses ATP in its reaction.	GO:0015937|coenzyme A biosynthetic process;	GO:0005737|cytoplasm;GO:0070062|extracellular exosome;GO:0005759|mitochondrial matrix;GO:0005654|nucleoplasm;	GO:0005524|ATP binding;GO:0004140|dephospho-CoA kinase activity;GO:0004595|pantetheine-phosphate adenylyltransferase activity;	K02318	COASY; phosphopantetheine adenylyltransferase / dephospho-CoA kinase [EC:2.7.7.3 2.7.1.24]
ENSMUSG00000001761	1448	1374	1830	2199	1753.52948349135	1725	1436	1787	2371	0.9337200007586893	-0.098938108205754	0.646749341765702	0.936910587083836	down	no	Smo	protein_coding	chr6:29735503-29761365:+	gi|171543835|ref|NP_795970.3|	3858	0.0	smoothened homolog precursor [Mus musculus]	gi|171543834|ref|NM_176996.4|	3779	0.0	Mus musculus smoothened, frizzled class receptor (Smo), mRNA	P56726	1489	0.0	Smoothened homolog	.	.	.	.	pfam01534	Frizzled	Frizzled/Smoothened family membrane region. This family contains the membrane spanning region of frizzled and smoothened receptors. This membrane region is predicted to contain seven transmembrane alpha helices. Proteins related to Drosophila frizzled are receptors for Wnt (mediating the beta-catenin signalling pathway), but also the planar cell polarity (PCP) pathway and the Wnt/calcium pathway.…	GO:0009952|anterior/posterior pattern specification;GO:0048143|astrocyte activation;GO:0060413|atrial septum morphogenesis;GO:0048468|cell development;GO:0001708|cell fate specification;GO:0071397|cellular response to cholesterol;GO:0007417|central nervous system development;GO:0021953|central nervous system neuron differentiation;GO:0021696|cerebellar cortex morphogenesis;GO:0021987|cerebral cor…	GO:0005901|caveola;GO:0060170|ciliary membrane;GO:0005929|cilium;GO:0005737|cytoplasm;GO:0030666|endocytic vesicle membrane;GO:0070062|extracellular exosome;GO:0005794|Golgi apparatus;GO:0016021|integral component of membrane;GO:0043231|intracellular membrane-bounded organelle;GO:0005886|plasma membrane;GO:0072372|primary cilium;	GO:0008144|drug binding;GO:0004930|G-protein coupled receptor activity;GO:0005113|patched binding;GO:0017147|Wnt-protein binding;	K06226	SMO; smoothened
ENSMUSG00000001763	293	95	92	61	105.280847957971	85	77	40	133	1.548470940442303	0.630844308764488	0.178205747605121	0.726022359520639	up	no	Tspan33	protein_coding	chr6:29694222-29718559:+	gi|22122703|ref|NP_666285.1|	1426	0.0	tetraspanin-33 isoform 1 [Mus musculus]	gi|74200429|dbj|AK162631.1|	3465	0.0	Mus musculus adult male bone cDNA, RIKEN full-length enriched library, clone:9830131H02 product:Similar to transmembrane 4 superfamily member (Tetraspan NET-7) homolog [Mus musculus], full insert sequence	Q8R3S2	553	0.0	Tetraspanin-33	.	.	.	.	pfam00335	Tetraspannin	Tetraspanin family.	GO:0007166|cell surface receptor signaling pathway;GO:0090002|establishment of protein localization to plasma membrane;GO:0045747|positive regulation of Notch signaling pathway;GO:0051604|protein maturation;	GO:0009986|cell surface;GO:0005887|integral component of plasma membrane;GO:0005886|plasma membrane;GO:0097197|tetraspanin-enriched microdomain;	GO:0019899|enzyme binding;	K17346	TSPAN33; tetraspanin-33
ENSMUSG00000001767	795	834	566	586	682.268730972825	698	587	681	755	1.006562937107197	0.00943738210892662	0.960453596821446	0.992777952258917	up	no	Crnkl1	protein_coding	chr2:145917479-145935014:-	gi|13385288|ref|NP_080096.1|	3239	0.0	crooked neck-like protein 1 [Mus musculus]	gi|146135059|ref|NM_025820.3|	3111	0.0	Mus musculus Crn, crooked neck-like 1 (Drosophila) (Crnkl1), mRNA	P63155	1252	0.0	Crooked neck-like protein 1	.	.	.	.	pfam02184	HAT	HAT (Half-A-TPR) repeat. The HAT (Half A TPR) repeat is found in several RNA processing proteins.	GO:0000398|mRNA splicing, via spliceosome;GO:0000245|spliceosomal complex assembly;	GO:0071012|catalytic step 1 spliceosome;GO:0071013|catalytic step 2 spliceosome;GO:0005737|cytoplasm;GO:0016607|nuclear speck;GO:0071014|post-mRNA release spliceosomal complex;GO:0071011|precatalytic spliceosome;GO:0071010|prespliceosome;GO:0000974|Prp19 complex;GO:0005681|spliceosomal complex;	GO:0044822|poly(A) RNA binding;GO:0003723|RNA binding;	K12869	CRN, CRNKL1, CLF1, SYF3; crooked neck
ENSMUSG00000001768	1600	1068	3393	2074	1713.15661321708	1620	1178	1437	1512	1.3875882157216926	0.472579493508577	0.13187745568883	0.668027402247104	up	no	Rin2	protein_coding	chr2:145784734-145887616:+	gi|568918593|ref|XP_006500332.1|	4290	0.0	PREDICTED: ras and Rab interactor 2 isoform X1 [Mus musculus]	gi|224967113|ref|NM_028724.4|	4657	0.0	Mus musculus Ras and Rab interactor 2 (Rin2), mRNA	Q9D684	305	1e-96	Ras and Rab interactor 2	.	.	.	.	pfam02204	VPS9	Vacuolar sorting protein 9 (VPS9) domain. This domain acts as a GDP-GTP exchange factor (GEF). It activates Rab GTPases by stimulating the release of GDP and allowing GTP to bind.	GO:0006897|endocytosis;GO:0007165|signal transduction;	GO:0005737|cytoplasm;	GO:0005096|GTPase activator activity;	.	.
ENSMUSG00000001773	4	1	0	3	1.34467590911988	0	1	1	1	2.554549193591933	1.3530687183439	0.388028431394076	NA	up	no	Folh1	protein_coding	chr7:86718977-86775943:-	gi|228008367|ref|NP_058050.3|	4042	0.0	glutamate carboxypeptidase 2 isoform 1 [Mus musculus]	gi|228008366|ref|NM_016770.3|	3046	0.0	Mus musculus folate hydrolase 1 (Folh1), transcript variant 1, mRNA	O35409	291	6e-93	Glutamate carboxypeptidase 2	.	.	.	.	pfam04253	TFR_dimer	Transferrin receptor-like dimerization domain. This domain is involved in dimerization of the transferrin receptor as shown in its crystal structure.	GO:0035609|C-terminal protein deglutamylation;GO:0006760|folic acid-containing compound metabolic process;GO:0006508|proteolysis;	GO:0009986|cell surface;GO:0070062|extracellular exosome;GO:0016021|integral component of membrane;GO:0005887|integral component of plasma membrane;	GO:1904492|Ac-Asp-Glu binding;GO:0004180|carboxypeptidase activity;GO:0016805|dipeptidase activity;GO:0046872|metal ion binding;GO:0004181|metallocarboxypeptidase activity;GO:0008233|peptidase activity;GO:1904493|tetrahydrofolyl-poly(glutamate) polymer binding;	K14592	FOLH1, GCPII; glutamate carboxypeptidase II (folate hydrolase 1) [EC:3.4.17.21]
ENSMUSG00000001774	2302	2707	1261	1648	1996.94340975574	2472	1757	1804	2117	0.9594203403096442	-0.0597650689890004	0.822666989970247	0.972661083219855	down	no	Chordc1	protein_coding	chr9:18292125-18317442:+	gi|13385324|ref|NP_080120.1|	1517	0.0	cysteine and histidine-rich domain-containing protein 1 [Mus musculus]	gi|84580064|gb|AC162941.5|	4665	0.0	Mus musculus BAC clone RP23-78N5 from chromosome 9, complete sequence	D4A4T9	108	1e-26	Cysteine and histidine-rich domain-containing protein 1	.	.	.	.	pfam04968	CHORD	CHORD. CHORD represents a Zn binding domain. Silencing of the C. elegans CHORD-containing gene results in semisterility and embryo lethality, suggesting an essential function of the wild-type gene in nematode development.	GO:0061077|chaperone-mediated protein folding;GO:2000299|negative regulation of Rho-dependent protein serine/threonine kinase activity;GO:1900034|regulation of cellular response to heat;GO:0010824|regulation of centrosome duplication;	.	GO:0043531|ADP binding;GO:0005524|ATP binding;GO:0008270|zinc ion binding;	K16729	CHORDC1, CHP1; cysteine and histidine-rich domain-containing protein 1
ENSMUSG00000001783	2307	2498	2161	1910	2132.24730713779	2198	1921	1956	2209	1.0520892672425144	0.0732571190260031	0.641763126567876	0.935453896108387	up	no	Rtcb	protein_coding	chr10:85938637-85957823:-	gi|528757787|gb|EPY77446.1|	2723	0.0	tRNA-splicing ligase RtcB-like protein [Camelus ferus]	gi|158508711|ref|NM_145422.4|	1979	0.0	Mus musculus RNA 2',3'-cyclic phosphate and 5'-OH ligase (Rtcb), mRNA	Q6AYT3	1052	0.0	tRNA-splicing ligase RtcB homolog	AF0862	481	3e-162	COG1690	pfam01139	RtcB	tRNA-splicing ligase RtcB. This family of RNA ligases (EC:6.5.1.3) join 2',3'-cyclic phosphate and 5'-OH ends. They catalyse the splicing of tRNA and may also participate in tRNA repair and recovery from stress-induced RNA damage.	GO:0001701|in utero embryonic development;GO:0001890|placenta development;GO:0006388|tRNA splicing, via endonucleolytic cleavage and ligation;	GO:0005737|cytoplasm;GO:0005789|endoplasmic reticulum membrane;GO:0005635|nuclear envelope;GO:0005634|nucleus;GO:0072669|tRNA-splicing ligase complex;	GO:0005524|ATP binding;GO:0046872|metal ion binding;GO:0044822|poly(A) RNA binding;GO:0003972|RNA ligase (ATP) activity;	K14415	RTCB, rtcB; tRNA-splicing ligase RtcB [EC:6.5.1.3]
ENSMUSG00000001785	707	970	534	747	684.586551689549	624	551	563	812	1.1583043527580295	0.212014381585225	0.375427362693824	0.855307105882742	up	no	Pwp1	protein_coding	chr10:85829494-85889096:+	gi|284005509|ref|NP_598754.2|	2481	0.0	periodic tryptophan protein 1 homolog [Mus musculus]	gi|284005508|ref|NM_133993.3|	2572	0.0	Mus musculus PWP1 homolog (S. cerevisiae) (Pwp1), mRNA	Q99LL5	356	1e-135	Periodic tryptophan protein 1 homolog	.	.	.	.	pfam00400	WD40	WD domain, G-beta repeat.	GO:0034773|histone H4-K20 trimethylation;GO:1903262|negative regulation of serine phosphorylation of STAT3 protein;GO:2000738|positive regulation of stem cell differentiation;	GO:0005794|Golgi apparatus;GO:0005730|nucleolus;GO:0005634|nucleus;	.	K14791	PWP1; periodic tryptophan protein 1
ENSMUSG00000001786	431	382	318	217	304.304094568514	261	312	286	237	1.1800467733846287	0.238844044665666	0.364088096744818	0.850467574121248	up	no	Fbxo7	protein_coding	chr10:86021972-86051873:+	gi|116686126|ref|NP_694875.2|	2755	0.0	F-box only protein 7 isoform 1 [Mus musculus]	gi|74188711|dbj|AK147716.1|	4720	0.0	Mus musculus melanocyte cDNA, RIKEN full-length enriched library, clone:G270004O14 product:F-box only protein 7, full insert sequence	Q3U7U3	210	3e-62	F-box only protein 7	.	.	.	.	pfam11566	PI31_Prot_N	PI31 proteasome regulator N-terminal. PI31 is a regulatory subunit of the immuno-proteasome which is an inhibitor of the 20 S proteasome in vitro.PI31 is also an F-box protein Fbxo7.Skp1 binding partner which requires an N terminal FP domain in both proteins for the interaction to occur via the FP beta sheets. The structure of PI31 FP domain contains a novel alpha/beta-fold and two intermolecular…	GO:0000422|mitophagy;GO:0045736|negative regulation of cyclin-dependent protein serine/threonine kinase activity;GO:2000134|negative regulation of G1/S transition of mitotic cell cycle;GO:0045620|negative regulation of lymphocyte differentiation;GO:0006626|protein targeting to mitochondrion;GO:0016567|protein ubiquitination;GO:0031647|regulation of protein stability;	GO:0005737|cytoplasm;GO:0005829|cytosol;GO:0005739|mitochondrion;GO:0005634|nucleus;GO:0043234|protein complex;GO:0000151|ubiquitin ligase complex;	GO:0019901|protein kinase binding;	K10293	FBXO7; F-box protein 7
ENSMUSG00000001794	4655	4640	3943	4038	4093.21186790764	3615	3827	3997	4196	1.080950419938681	0.112300352351954	0.470446398729461	0.893007770172677	up	no	Capns1	protein_coding	chr7:30186936-30198811:-	gi|110227381|ref|NP_033925.2|	1131	2e-149	calpain small subunit 1 [Mus musculus]	gi|141802724|ref|NM_009795.3|	1430	0.0	Mus musculus calpain, small subunit 1 (Capns1), mRNA	O88456	336	8e-116	Calpain small subunit 1	.	.	.	.	pfam13833	EF-hand_8	EF-hand domain pair.	.	GO:0005737|cytoplasm;GO:0005829|cytosol;GO:0070062|extracellular exosome;GO:0016020|membrane;GO:0005886|plasma membrane;	GO:0005509|calcium ion binding;GO:0004198|calcium-dependent cysteine-type endopeptidase activity;	K08583	CAPNS1, CAPN4; calpain, small subunit 1
ENSMUSG00000001802	398	307	562	519	538.946234031155	652	450	578	920	0.686744106431629	-0.542155470595836	0.0280019541051685	0.396194577413994	down	no	Lrp3	protein_coding	chr7:35200027-35215498:-	gi|148539563|ref|NP_001019878.1|	3774	0.0	low-density lipoprotein receptor-related protein 3 precursor [Mus musculus]	gi|594591554|ref|NM_001024707.2|	3994	0.0	Mus musculus low density lipoprotein receptor-related protein 3 (Lrp3), mRNA	O88204	366	2e-113	Low-density lipoprotein receptor-related protein 3	.	.	.	.	pfam00431	CUB	CUB domain.	GO:0006897|endocytosis;	GO:0005905|coated pit;GO:0016021|integral component of membrane;	.	.	.
ENSMUSG00000001804	0	0	0	0	0.293860737229001	0	2	0	0	0.3292411945139562	-1.60278323846305	0.648782784767565	NA	down	no	Dsg4	protein_coding	chr18:20436175-20471821:+	gi|31621307|ref|NP_853543.1|	5257	0.0	desmoglein-4 precursor [Mus musculus]	gi|34328476|ref|NM_181564.2|	3478	0.0	Mus musculus desmoglein 4 (Dsg4), mRNA	Q7TMD7	2029	0.0	Desmoglein-4	.	.	.	.	pfam00028	Cadherin	Cadherin domain.	GO:0030509|BMP signaling pathway;GO:0001942|hair follicle development;GO:0007156|homophilic cell adhesion via plasma membrane adhesion molecules;GO:0030216|keratinocyte differentiation;GO:0016337|single organismal cell-cell adhesion;	GO:0030057|desmosome;GO:0016021|integral component of membrane;GO:0005886|plasma membrane;	GO:0005509|calcium ion binding;	K07599	DSG4; desmoglein 4
ENSMUSG00000001815	0	0	0	0	0.109984707194391	0	0	0	1	0.5941692652760513	-0.751054114386903	0.831690673458879	NA	down	no	Evx2	protein_coding	chr2:74652991-74659557:-	gi|755498673|ref|XP_011237584.1|	1537	0.0	PREDICTED: homeobox even-skipped homolog protein 2 isoform X2 [Mus musculus]	gi|354798589|gb|JN963090.1|	3347	0.0	Mus musculus targeted non-conditional, lacZ-tagged mutant allele Evx2:tm1e(KOMP)Wtsi; transgenic	P49749	595	0.0	Homeobox even-skipped homolog protein 2	.	.	.	.	pfam00046	Homeobox	Homeobox domain.	GO:0035108|limb morphogenesis;GO:0006355|regulation of transcription, DNA-templated;	GO:0005654|nucleoplasm;	GO:0043565|sequence-specific DNA binding;	K09320	EVX; homeobox even-skipped homolog protein
ENSMUSG00000001819	0	0	1	4	0.759060971202217	1	0	0	0	4.166192199559411	2.058729396977	0.415565948439934	NA	up	no	Hoxd13	protein_coding	chr2:74668310-74671599:+	gi|120586994|ref|NP_032301.2|	1384	0.0	homeobox protein Hox-D13 [Mus musculus]	gi|399498527|ref|NM_008275.3|	2483	0.0	Mus musculus homeobox D13 (Hoxd13), mRNA	P70217	537	0.0	Homeobox protein Hox-D13	.	.	.	.	pfam00046	Homeobox	Homeobox domain.	GO:0009952|anterior/posterior pattern specification;GO:0060602|branch elongation of an epithelium;GO:0042733|embryonic digit morphogenesis;GO:0048619|embryonic hindgut morphogenesis;GO:0030326|embryonic limb morphogenesis;GO:0022612|gland morphogenesis;GO:0035108|limb morphogenesis;GO:0030539|male genitalia development;GO:0060571|morphogenesis of an epithelial fold;GO:0007389|pattern specificatio…	GO:0005634|nucleus;	GO:0003682|chromatin binding;GO:0003677|DNA binding;GO:0000978|RNA polymerase II core promoter proximal region sequence-specific DNA binding;GO:0003700|transcription factor activity, sequence-specific DNA binding;GO:0001077|transcriptional activator activity, RNA polymerase II core promoter proximal region sequence-specific binding;	K09298	HOX_13; homeobox protein HoxA/C/D13
ENSMUSG00000001823	2	1	0	6	2.15847979880654	2	3	1	2	1.0999149029208943	0.137391911128994	0.912183718568787	NA	up	no	Hoxd12	protein_coding	chr2:74675013-74677705:+	gi|121583908|ref|NP_032300.2|	1410	0.0	homeobox protein Hox-D12 [Mus musculus]	gi|399154117|ref|NM_008274.3|	2534	0.0	Mus musculus homeobox D12 (Hoxd12), mRNA	P23812	547	0.0	Homeobox protein Hox-D12	.	.	.	.	pfam00046	Homeobox	Homeobox domain.	GO:0042733|embryonic digit morphogenesis;GO:0007389|pattern specification process;GO:0006355|regulation of transcription, DNA-templated;GO:0001501|skeletal system development;GO:0006351|transcription, DNA-templated;	GO:0005634|nucleus;GO:0005667|transcription factor complex;	GO:0043565|sequence-specific DNA binding;	K09297	HOX_12; homeobox protein HoxC/D12
ENSMUSG00000001827	187	7	22	11	28.5428850907943	2	8	8	4	9.060239702768609	3.17954921952327	0.000486042012621308	0.0493428752813123	up	yes	Folr1	protein_coding	chr7:101858331-101870788:-	gi|31982845|ref|NP_032060.2|	1324	0.0	folate receptor alpha precursor [Mus musculus]	gi|357527370|ref|NM_001252552.1|	1313	0.0	Mus musculus folate receptor 1 (adult) (Folr1), transcript variant 1, mRNA	P35846	218	4e-69	Folate receptor alpha	.	.	.	.	pfam03024	Folate_rec	Folate receptor family. This family includes the folate receptor which binds to folate and reduced folic acid derivatives and mediates delivery of 5-methyltetrahydrofolate to the interior of cells. These proteins are attached to the membrane by a GPI-anchor. The proteins contain 16 conserved cysteines that form eight disulphide bridges.	GO:0061713|anterior neural tube closure;GO:0031103|axon regeneration;GO:0003253|cardiac neural crest cell migration involved in outflow tract morphogenesis;GO:0071231|cellular response to folic acid;GO:0046655|folic acid metabolic process;GO:0015884|folic acid transport;GO:0001947|heart looping;GO:0003147|neural crest cell migration involved in heart formation;GO:0061626|pharyngeal arch artery mo…	GO:0031362|anchored component of external side of plasma membrane;GO:0016324|apical plasma membrane;GO:0016323|basolateral plasma membrane;GO:0031526|brush border membrane;GO:0009986|cell surface;GO:0030136|clathrin-coated vesicle;GO:0005768|endosome;GO:0070062|extracellular exosome;GO:0016020|membrane;GO:0005634|nucleus;	GO:0008144|drug binding;GO:0005542|folic acid binding;GO:0008517|folic acid transporter activity;GO:0051870|methotrexate binding;GO:0004872|receptor activity;	K13649	FOLR; folate receptor
ENSMUSG00000001829	525	458	420	408	424.405988074687	428	315	424	460	1.0967488087111033	0.133233139302193	0.367674517901123	0.852150594163706	up	no	Clpb	protein_coding	chr7:101663633-101795506:+	gi|568949925|ref|XP_006507551.1|	3726	0.0	PREDICTED: caseinolytic peptidase B protein homolog isoform X1 [Mus musculus]	gi|118130483|ref|NM_009191.3|	4492	0.0	Mus musculus ClpB caseinolytic peptidase B (Clpb), mRNA	Q5E9N5	408	3e-137	Caseinolytic peptidase B protein homolog	all2748	57.8	2e-08	COG0666	pfam07724	AAA_2	AAA domain (Cdc48 subfamily). This Pfam entry includes some of the AAA proteins not detected by the pfam00004 model.	GO:0034605|cellular response to heat;	GO:0005739|mitochondrion;	GO:0005524|ATP binding;GO:0016887|ATPase activity;	K03695	clpB; ATP-dependent Clp protease ATP-binding subunit ClpB
ENSMUSG00000001833	4636	5653	3124	4139	4466.01638552858	5073	4619	3562	4990	0.9470778487219476	-0.0784450764281171	0.747309628903441	0.960775623752896	down	no	Sept7	protein_coding	chr9:25252439-25308571:+	gi|880929540|ref|XP_005078559.2|	2295	0.0	PREDICTED: septin-7 isoform X2 [Mesocricetus auratus]	gi|60360111|dbj|AK220447.1|	4563	0.0	Mus musculus mRNA for mKIAA4020 protein	O55131	716	0.0	Septin-7	SPAC4F10.11	311	3e-95	COG5019	pfam00735	Septin	Septin. Members of this family include CDC3, CDC10, CDC11 and CDC12/Septin. Members of this family bind GTP. As regards the septins, these are polypeptides of 30-65kDa with three characteristic GTPase motifs (G-1, G-3 and G-4) that are similar to those of the Ras family. The G-4 motif is strictly conserved with a unique septin consensus of AKAD. Most septins are thought to have at least one coile…	GO:0051301|cell division;GO:0060271|cilium morphogenesis;GO:0007067|mitotic nuclear division;GO:0016476|regulation of embryonic cell shape;	GO:0005930|axoneme;GO:0032154|cleavage furrow;GO:0000777|condensed chromosome kinetochore;GO:0016020|membrane;GO:0030496|midbody;GO:0031105|septin complex;GO:0005819|spindle;	GO:0005525|GTP binding;	K16944	SEPT7, CDC3; septin 7
ENSMUSG00000001844	616	490	588	499	517.627450281278	473	412	535	580	1.076720472821909	0.106643760730925	0.434596617908621	0.877587972833659	up	no	Zdhhc4	protein_coding	chr5:143316489-143329256:-	gi|148687108|gb|EDL19055.1|	1592	0.0	zinc finger, DHHC domain containing 4, isoform CRA_a, partial [Mus musculus]	gi|367460074|ref|NM_028379.5|	1346	0.0	Mus musculus zinc finger, DHHC domain containing 4 (Zdhhc4), mRNA	Q5FVR1	55.8	7e-12	Probable palmitoyltransferase ZDHHC4	SPBC13G1.07	96.3	4e-21	COG5273	pfam01529	zf-DHHC	DHHC palmitoyltransferase. This family includes the well known DHHC zinc binding domain as well as three of the four conserved transmembrane regions found in this family of palmitoyltransferase enzymes.	.	GO:0005794|Golgi apparatus;GO:0016021|integral component of membrane;	GO:0019706|protein-cysteine S-palmitoyltransferase activity;GO:0008270|zinc ion binding;	.	.
ENSMUSG00000001847	3979	4075	3429	3639	3689.41123637135	3981	3517	3379	3632	1.0201636084760068	0.0288005425975288	0.858547046383075	0.978875781363855	up	no	Rac1	protein_coding	chr5:143503634-143528036:-	gi|148687100|gb|EDL19047.1|	1018	2e-129	RAS-related C3 botulinum substrate 1, isoform CRA_b, partial [Mus musculus]	gi|226372945|gb|AC217112.7|	3473	0.0	Mus musculus chromosome 5, clone RP23-158A20, complete sequence	P34145	135	4e-39	Rho-related protein rac1B	.	.	.	.	pfam00071	Ras	Ras family. Includes sub-families Ras, Rab, Rac, Ral, Ran, Rap Ypt1 and more. Shares P-loop motif with GTP_EFTU, arf and myosin_head. See pfam00009 pfam00025, pfam00063. As regards Rab GTPases, these are important regulators of vesicle formation, motility and fusion. They share a fold in common with all Ras GTPases: this is a six-stranded beta-sheet surrounded by five alpha-helices.	GO:0031152|aggregation involved in sorocarp development;GO:0006935|chemotaxis;GO:0043326|chemotaxis to folate;GO:0006897|endocytosis;GO:0000281|mitotic cytokinesis;GO:0030838|positive regulation of actin filament polymerization;GO:0030833|regulation of actin filament polymerization;GO:0008360|regulation of cell shape;GO:0019953|sexual reproduction;GO:0007264|small GTPase mediated signal transduct…	GO:0005622|intracellular;GO:0005886|plasma membrane;	GO:0005525|GTP binding;GO:0019901|protein kinase binding;	K04392	RAC1; Ras-related C3 botulinum toxin substrate 1
ENSMUSG00000001855	390	338	485	584	417.281250654201	427	299	423	421	1.1342298004237295	0.181712966862555	0.423314304326061	0.874161598446394	up	no	Nup214	protein_coding	chr2:31974436-32053975:+	gi|28972035|dbj|BAC65471.1|	7225	0.0	mKIAA0023 protein [Mus musculus]	gi|124378032|ref|NM_172268.2|	6591	0.0	Mus musculus nucleoporin 214 (Nup214), mRNA	P35658	57.4	1e-07	Nuclear pore complex protein Nup214	.	.	.	.	pfam13634	Nucleoporin_FG	Nucleoporin FG repeat region. This family includes a number of FG repeats that are found in nucleoporin proteins. This family includes the yeast nucleoporins Nup116, Nup100, Nup49, Nup57 and Nup 145.	GO:0031047|gene silencing by RNA;GO:0075733|intracellular transport of virus;GO:0007077|mitotic nuclear envelope disassembly;GO:0006406|mRNA export from nucleus;GO:0006611|protein export from nucleus;GO:0006606|protein import into nucleus;GO:0016925|protein sumoylation;GO:0051726|regulation of cell cycle;GO:1900034|regulation of cellular response to heat;GO:0010827|regulation of glucose transport…	GO:1990876|cytoplasmic side of nuclear pore;GO:0005829|cytosol;GO:0005925|focal adhesion;GO:0043231|intracellular membrane-bounded organelle;GO:0005654|nucleoplasm;GO:0005634|nucleus;	GO:0005049|nuclear export signal receptor activity;GO:0008139|nuclear localization sequence binding;GO:0017056|structural constituent of nuclear pore;	K14317	NUP214, CAN; nuclear pore complex protein Nup214
ENSMUSG00000001864	157	261	225	194	205.894722221076	198	209	166	237	1.0224846276717512	0.0320791534374958	0.90008469605945	0.983768831450796	up	no	Aif1l	protein_coding	chr2:31950139-31973442:+	gi|21553105|ref|NP_660126.1|	780	6e-94	allograft inflammatory factor 1-like [Mus musculus]	gi|21553104|ref|NM_145144.1|	2953	0.0	Mus musculus allograft inflammatory factor 1-like (Aif1l), mRNA	Q9EQX4	216	1e-69	Allograft inflammatory factor 1-like	.	.	.	.	pfam13499	EF-hand_7	EF-hand domain pair.	.	GO:0015629|actin cytoskeleton;GO:0005884|actin filament;GO:0005737|cytoplasm;GO:0070062|extracellular exosome;GO:0005925|focal adhesion;GO:0043234|protein complex;GO:0032587|ruffle membrane;	GO:0051015|actin filament binding;GO:0005509|calcium ion binding;	K18617	AIF1; allograft inflammatory factor 1
ENSMUSG00000001865	531	226	11	200	143.303567677365	13	28	87	99	4.203550826305355	2.0716085172347	0.0399528794907241	0.458433604474542	up	yes	Cpa3	protein_coding	chr3:20215620-20242181:-	gi|6680999|ref|NP_031779.1|	2258	0.0	mast cell carboxypeptidase A preproprotein [Mus musculus]	gi|292781752|ref|NM_007753.2|	1449	0.0	Mus musculus carboxypeptidase A3, mast cell (Cpa3), mRNA	P15089	874	0.0	Mast cell carboxypeptidase A	YHR132c	186	7e-52	COG2866	pfam00246	Peptidase_M14	Zinc carboxypeptidase.	GO:0002230|positive regulation of defense response to virus by host;GO:0002002|regulation of angiotensin levels in blood;GO:0098792|xenophagy;	GO:0005615|extracellular space;GO:0030133|transport vesicle;	GO:0004181|metallocarboxypeptidase activity;GO:0008233|peptidase activity;GO:0008270|zinc ion binding;	K08780	CPA3; carboxypeptidase A3 [EC:3.4.17.1]
ENSMUSG00000001870	1167	757	776	997	1004.46641811626	953	912	956	1659	0.8168194625307773	-0.291910852861025	0.176818863552082	0.724574266628818	down	no	Ltbp1	protein_coding	chr17:75005568-75392512:+	gi|46249419|ref|NP_064303.2|	8565	0.0	latent-transforming growth factor beta-binding protein 1 isoform LTBP-1L precursor [Mus musculus]	gi|350276223|ref|NM_019919.3|	6671	0.0	Mus musculus latent transforming growth factor beta binding protein 1 (Ltbp1), transcript variant 1, mRNA	Q8CG19	264	1e-73	Latent-transforming growth factor beta-binding protein 1	.	.	.	.	pfam00683	TB	TB domain. This domain is also known as the 8 cysteine domain. This family includes the hybrid domains. This cysteine rich repeat is found in TGF binding protein and fibrillin.	GO:0035904|aorta development;GO:0060976|coronary vasculature development;GO:0007179|transforming growth factor beta receptor signaling pathway;GO:0003281|ventricular septum development;	GO:0031012|extracellular matrix;GO:0001527|microfibril;GO:0043234|protein complex;GO:0005578|proteinaceous extracellular matrix;	GO:0005509|calcium ion binding;GO:0050436|microfibril binding;GO:0050431|transforming growth factor beta binding;	K19559	LTBP1; latent transforming growth factor beta binding protein 1
ENSMUSG00000001891	1611	3114	1146	1338	1806.44813945237	1904	1602	1695	2041	0.9958220941134865	-0.00604007033060417	0.985254585540597	0.996647757356768	down	no	Ugp2	protein_coding	chr11:21321138-21371201:-	gi|21314832|ref|NP_647458.1|	2520	0.0	UTP--glucose-1-phosphate uridylyltransferase isoform 1 [Mus musculus]	gi|594591613|ref|NM_139297.6|	2683	0.0	Mus musculus UDP-glucose pyrophosphorylase 2 (Ugp2), transcript variant 1, mRNA	O35156	147	1e-40	UTP--glucose-1-phosphate uridylyltransferase	SPCC1322.04	501	5e-167	COG4284	pfam01704	UDPGP	UTP--glucose-1-phosphate uridylyltransferase. This family consists of UTP--glucose-1-phosphate uridylyltransferases, EC:2.7.7.9. Also known as UDP-glucose pyrophosphorylase (UDPGP) and Glucose-1-phosphate uridylyltransferase. UTP--glucose-1-phosphate uridylyltransferase catalyses the interconversion of MgUTP + glucose-1-phosphate and UDP-glucose + MgPPi. UDP-glucose is an important intermediate i…	GO:0006011|UDP-glucose metabolic process;	GO:0005737|cytoplasm;	GO:0046872|metal ion binding;GO:0003983|UTP:glucose-1-phosphate uridylyltransferase activity;	K00963	UGP2, galU, galF; UTP--glucose-1-phosphate uridylyltransferase [EC:2.7.7.9]
ENSMUSG00000001901	0	0	0	2	0.384030618372108	0	0	1	0	1.6890762208054748	0.756234432281954	0.830193752671736	NA	up	no	Kcnh6	protein_coding	chr11:106008124-106034549:+	gi|83423518|ref|NP_001032801.1|	4636	0.0	potassium voltage-gated channel subfamily H member 6 [Mus musculus]	gi|83318376|gb|BC109175.1|	2955	0.0	Mus musculus cDNA clone IMAGE:40048552, containing frame-shift errors	O54853	392	3e-118	Potassium voltage-gated channel subfamily H member 6	CC0285_1	79.0	4e-15	COG2202	pfam13426	PAS_9	PAS domain.	GO:0006813|potassium ion transport;GO:0051291|protein heterooligomerization;GO:0042391|regulation of membrane potential;	GO:0005887|integral component of plasma membrane;	GO:0005242|inward rectifier potassium channel activity;GO:0005267|potassium channel activity;GO:0005249|voltage-gated potassium channel activity;	K04909	KCNH6; potassium voltage-gated channel Eag-related subfamily H member 6
ENSMUSG00000001909	1358	884	1338	1255	1160.31434635081	1144	809	1175	1487	1.0368086408415813	0.052149646914797	0.774554023752429	0.964571099250402	up	no	Trmt1	protein_coding	chr8:84686307-84699808:+	gi|257095998|ref|NP_001158031.1|	3458	0.0	tRNA (guanine(26)-N(2))-dimethyltransferase isoform 1 [Mus musculus]	gi|26083121|dbj|AK032945.1|	3610	0.0	Mus musculus 12 days embryo male wolffian duct includes surrounding region cDNA, RIKEN full-length enriched library, clone:6720477L24 product:weakly similar to PROBABLE N2,N2-DIMETHYLGUANOSINE TRNA METHYLTRANSFERASE (EC 2.1.1.32) (TRNA(GUANINE-26,N2-N2) METHYLTRANSFERASE) (TRNA 2,2-DIMETHYLGUANOSINE-26 METHYLTRANSFERASE) (TRNA(M(2,2)G26)DIMETHYLTRANSFERASE) [Homo sapiens], full insert sequence	Q3TX08	250	7e-78	tRNA (guanine(26)-N(2))-dimethyltransferase	SPBC25D12.05	66.2	2e-11	COG1867	pfam02005	TRM	N2,N2-dimethylguanosine tRNA methyltransferase. This enzyme EC:2.1.1.32 used S-AdoMet to methylate tRNA. The TRM1 gene of Saccharomyces cerevisiae is necessary for the N2,N2-dimethylguanosine modification of both mitochondrial and cytoplasmic tRNAs. The enzyme is found in both eukaryotes and archaebacteria	GO:0002940|tRNA N2-guanine methylation;	GO:0005739|mitochondrion;GO:0005634|nucleus;	GO:0046872|metal ion binding;GO:0044822|poly(A) RNA binding;GO:0004809|tRNA (guanine-N2-)-methyltransferase activity;GO:0000049|tRNA binding;	K00555	TRMT1, trm1; tRNA (guanine26-N2/guanine27-N2)-dimethyltransferase [EC:2.1.1.215 2.1.1.216]
ENSMUSG00000001910	1297	1357	1445	1694	1503.653900061	1544	1227	1505	2089	0.9091316481540191	-0.137438873749752	0.453975881278841	0.886920280899693	down	no	Nacc1	protein_coding	chr8:84670483-84687862:-	gi|524975062|ref|XP_005087362.1|	2414	0.0	PREDICTED: nucleus accumbens-associated protein 1 [Mesocricetus auratus]	gi|268837280|ref|NM_025788.3|	4300	0.0	Mus musculus nucleus accumbens associated 1, BEN and BTB (POZ) domain containing (Nacc1), mRNA	Q7TSZ8	929	0.0	Nucleus accumbens-associated protein 1	.	.	.	.	pfam00651	BTB	BTB/POZ domain. The BTB (for BR-C, ttk and bab) or POZ (for Pox virus and Zinc finger) domain is present near the N-terminus of a fraction of zinc finger (pfam00096) proteins and in proteins that contain the pfam01344 motif such as Kelch and a family of pox virus proteins. The BTB/POZ domain mediates homomeric dimerization and in some instances heteromeric dimerization. The structure of the dimer…	GO:0045892|negative regulation of transcription, DNA-templated;GO:0008284|positive regulation of cell proliferation;GO:0051260|protein homooligomerization;GO:0006351|transcription, DNA-templated;	GO:0005737|cytoplasm;GO:0016604|nuclear body;GO:0005634|nucleus;	.	K10486	BTBD14; BTB/POZ domain-containing protein 14
ENSMUSG00000001911	1594	730	2123	2375	1942.25637322043	1769	1785	2337	3043	0.7553536243384393	-0.404775884038568	0.22181500154822	0.763134210429368	down	no	Nfix	protein_coding	chr8:84699876-84800344:-	gi|60422798|gb|AAH90626.1|	2381	0.0	Nfix protein, partial [Mus musculus]	gi|555290131|ref|NM_001081981.2|	5476	0.0	Mus musculus nuclear factor I/X (Nfix), transcript variant 3, mRNA	P13623	717	0.0	Nuclear factor 1 X-type	.	.	.	.	pfam00859	CTF_NFI	CTF/NF-I family transcription modulation region.	GO:0006260|DNA replication;GO:0006351|transcription, DNA-templated;	GO:0005634|nucleus;	GO:0003677|DNA binding;GO:0003700|transcription factor activity, sequence-specific DNA binding;	K09171	NFIX; nuclear factor I/X
ENSMUSG00000001918	4019	2405	4136	3195	2775.34817469049	2450	1065	1582	4063	1.5207971580800483	0.60482774113142	0.0605667792412764	0.527627806973124	up	no	Slc1a5	protein_coding	chr7:16781340-16798274:+	gi|114326474|ref|NP_033227.2|	2388	0.0	neutral amino acid transporter B(0) [Mus musculus]	gi|74186098|dbj|AK157838.1|	2807	0.0	Mus musculus erythroblast cDNA, RIKEN full-length enriched library, clone:K0C0008H24 product:Neutral amino acid transporter ASCT2 (Similar to solute carrier family 1, member 7) homolog [Mus musculus], full insert sequence	P51912	241	8e-76	Neutral amino acid transporter B(0)	aq_1330	175	2e-46	COG1301	pfam00375	SDF	Sodium:dicarboxylate symporter family.	.	GO:0070062|extracellular exosome;GO:0005794|Golgi apparatus;GO:0016021|integral component of membrane;GO:0042470|melanosome;GO:0016020|membrane;GO:0005886|plasma membrane;	GO:0015175|neutral amino acid transmembrane transporter activity;GO:0015293|symporter activity;	.	.
ENSMUSG00000001924	3297	3480	3508	3952	3791.43706521196	4200	3582	4358	4058	0.8653198771408865	-0.20869455189842	0.19950907970443	0.746320152880735	down	no	Uba1	protein_coding	chrX:20658326-20683179:+	gi|444189294|ref|NP_033483.2|	5900	0.0	ubiquitin-like modifier-activating enzyme 1 isoform 1 [Mus musculus]	gi|444299615|ref|NM_001136085.2|	4071	0.0	Mus musculus ubiquitin-like modifier activating enzyme 1 (Uba1), transcript variant 2, mRNA	Q02053	2150	0.0	Ubiquitin-like modifier-activating enzyme 1	YKL210w	1052	0.0	COG0476	pfam09358	UBA_e1_C	Ubiquitin-activating enzyme e1 C-terminal domain. This presumed domain found at the C-terminus of Ubiquitin-activating enzyme e1 proteins is functionally uncharacterized.	GO:0006974|cellular response to DNA damage stimulus;GO:0019941|modification-dependent protein catabolic process;	GO:0005737|cytoplasm;GO:0005829|cytosol;GO:0030057|desmosome;GO:0010008|endosome membrane;GO:0070062|extracellular exosome;GO:0000792|heterochromatin;GO:0005765|lysosomal membrane;GO:0005739|mitochondrion;GO:0005634|nucleus;GO:0030867|rough endoplasmic reticulum membrane;	GO:0005524|ATP binding;GO:0044822|poly(A) RNA binding;GO:0004839|ubiquitin activating enzyme activity;GO:0004842|ubiquitin-protein transferase activity;	K03178	UBE1, UBA1; ubiquitin-activating enzyme E1 [EC:6.2.1.45]
ENSMUSG00000001930	278	396	1099	402	716.137509147466	995	527	1119	991	0.596948778024907	-0.744320950432131	0.0649449410019351	0.541405367981088	down	no	Vwf	protein_coding	chr6:125546774-125686679:+	gi|568941437|ref|XP_006505980.1|	14621	0.0	PREDICTED: von Willebrand factor isoform X1 [Mus musculus]	gi|389616147|ref|NM_011708.4|	8834	0.0	Mus musculus Von Willebrand factor homolog (Vwf), mRNA	Q8CIZ8	154	6e-41	von Willebrand factor	.	.	.	.	pfam00094	VWD	von Willebrand factor type D domain. Luciferin-2-monooxygenase from Vargula hilgendorfii contains a vwd domain. Its function is unrelated but the similarity is very strong by several methods.	GO:0007596|blood coagulation;GO:0007155|cell adhesion;GO:0031589|cell-substrate adhesion;GO:0007599|hemostasis;GO:0001889|liver development;GO:0001890|placenta development;GO:0030168|platelet activation;GO:0051260|protein homooligomerization;	GO:0005783|endoplasmic reticulum;GO:0009897|external side of plasma membrane;GO:0070062|extracellular exosome;GO:0031012|extracellular matrix;GO:0005576|extracellular region;GO:0005578|proteinaceous extracellular matrix;GO:0033093|Weibel-Palade body;	GO:0051087|chaperone binding;GO:0005518|collagen binding;GO:0001948|glycoprotein binding;GO:0042802|identical protein binding;GO:0019865|immunoglobulin binding;GO:0005178|integrin binding;GO:0002020|protease binding;GO:0042803|protein homodimerization activity;GO:0047485|protein N-terminus binding;	K03900	VWF; von Willebrand factor
ENSMUSG00000001942	324	185	326	218	263.314290474888	248	231	332	269	0.9442774585188844	-0.0827172636743367	0.715740339015875	0.955508035050242	down	no	Siae	protein_coding	chr9:37555698-37649655:+	gi|31560532|ref|NP_035864.2|	2862	0.0	sialate O-acetylesterase precursor [Mus musculus]	gi|354799579|gb|JN964080.1|	4453	0.0	Mus musculus targeted non-conditional, lacZ-tagged mutant allele Siae:tm1e(EUCOMM)Wtsi; transgenic	P70665	258	7e-81	Sialate O-acetylesterase	.	.	.	.	pfam03629	DUF303	Domain of unknown function (DUF303). Distribution of this domain seems limited to prokaryotes and viruses.	GO:0005975|carbohydrate metabolic process;GO:0002682|regulation of immune system process;	GO:0070062|extracellular exosome;GO:0005615|extracellular space;GO:0005764|lysosome;	GO:0001681|sialate O-acetylesterase activity;	K05970	SIAE; sialate O-acetylesterase [EC:3.1.1.53]
ENSMUSG00000001943	204	382	457	263	366.409832830179	497	271	527	341	0.7942859450096786	-0.332269620035099	0.306659221029512	0.820382619415936	down	no	Vsig2	protein_coding	chr9:37539255-37544205:+	gi|880880519|ref|XP_005069393.2|	1553	0.0	PREDICTED: V-set and immunoglobulin domain-containing protein 2 [Mesocricetus auratus]	gi|114145510|ref|NM_020518.2|	1166	0.0	Mus musculus V-set and immunoglobulin domain containing 2 (Vsig2), mRNA	Q9Z109	300	8e-99	V-set and immunoglobulin domain-containing protein 2	.	.	.	.	pfam07679	I-set	Immunoglobulin I-set domain.	.	GO:0005887|integral component of plasma membrane;	.	.	.
ENSMUSG00000001946	723	1457	1350	1056	1280.5457944662	1692	1029	1456	1527	0.8073155837619498	-0.308795354310025	0.256115858986298	0.78817656464438	down	no	Esam	protein_coding	chr9:37528078-37538319:+	gi|22094995|ref|NP_081378.1|	1842	0.0	endothelial cell-selective adhesion molecule precursor [Mus musculus]	gi|255982560|ref|NM_027102.3|	1854	0.0	Mus musculus endothelial cell-specific adhesion molecule (Esam), mRNA	Q925F2	714	0.0	Endothelial cell-selective adhesion molecule	.	.	.	.	pfam13927	Ig_3	Immunoglobulin domain. This family contains immunoglobulin-like domains.	GO:0016338|calcium-independent cell-cell adhesion via plasma membrane cell-adhesion molecules;GO:0007156|homophilic cell adhesion via plasma membrane adhesion molecules;GO:0016337|single organismal cell-cell adhesion;	GO:0005912|adherens junction;GO:0005923|bicellular tight junction;GO:0070062|extracellular exosome;GO:0016021|integral component of membrane;GO:0005886|plasma membrane;	.	K06787	ESAM; endothelial cell adhesion molecule
ENSMUSG00000001948	40	23	7	12	16.2137282101624	19	14	7	10	1.562440829170431	0.643801554844298	0.289159831983926	0.808984284427576	up	no	Spa17	protein_coding	chr9:37603290-37613722:-	gi|6755614|ref|NP_035579.1|	574	1e-71	sperm surface protein Sp17 [Mus musculus]	gi|328447230|ref|NM_011449.2|	690	0.0	Mus musculus sperm autoantigenic protein 17 (Spa17), mRNA	P36425	99.4	3e-25	Sperm surface protein Sp17	.	.	.	.	pfam02197	RIIa	Regulatory subunit of type II PKA R-subunit.	GO:0007339|binding of sperm to zona pellucida;	GO:0005737|cytoplasm;GO:0009897|external side of plasma membrane;GO:0072372|primary cilium;GO:0035686|sperm fibrous sheath;GO:0097228|sperm principal piece;	GO:0008201|heparin binding;	.	.
ENSMUSG00000001962	920	725	567	475	609.422738804214	577	513	544	617	1.1617102975178977	0.216250340305662	0.304971450819751	0.819685280411429	up	no	Fam50a	protein_coding	chrX:74313033-74320149:+	gi|511923253|ref|XP_004780790.1|	1149	4e-152	PREDICTED: protein FAM50A isoform X1 [Mustela putorius furo]	gi|92444715|gb|BC026128.1|	1890	0.0	Mus musculus family with sequence similarity 50, member A, mRNA (cDNA clone IMAGE:4006659), **** WARNING: chimeric clone ****	Q14320	173	6e-47	Protein FAM50A	.	.	.	.	pfam04921	XAP5	XAP5, circadian clock regulator. This protein is found in a wide range of eukaryotes. It is a nuclear protein and is suggested to be DNA binding. In plants, this family is essential for correct circadian clock functioning by acting as a light-quality regulator coordinating the activities of blue and red light signalling pathways during plant growth - inhibiting growth in red light but promoting g…	.	GO:0005654|nucleoplasm;GO:0005634|nucleus;	GO:0044822|poly(A) RNA binding;	K13119	FAM50, XAP5; protein FAM50
ENSMUSG00000001964	868	1218	771	960	1042.77793483578	1095	1110	1055	1267	0.8338963787861056	-0.262059971528208	0.233774490677445	0.772061238912414	down	no	Emd	protein_coding	chrX:74254687-74261548:+	gi|6679641|ref|NP_031953.1|	1036	3e-135	emerin [Mus musculus]	gi|481026546|ref|NM_007927.3|	1595	0.0	Mus musculus emerin (Emd), mRNA	O08579	240	5e-77	Emerin	YNL244c	102	4e-25	COG0023	pfam03020	LEM	LEM domain. The LEM domain is 50 residues long and is composed of two parallel alpha helices. This domain is found in inner nuclear membrane proteins. It is called the LEM domain after LAP2, Emerin, and Man1.	GO:0071363|cellular response to growth factor stimulus;GO:0035414|negative regulation of catenin import into nucleus;GO:0048147|negative regulation of fibroblast proliferation;GO:0046827|positive regulation of protein export from nucleus;GO:0060828|regulation of canonical Wnt signaling pathway;GO:0035914|skeletal muscle cell differentiation;	GO:0005913|cell-cell adherens junction;GO:0005783|endoplasmic reticulum;GO:0016021|integral component of membrane;GO:0016020|membrane;GO:0005874|microtubule;GO:0005635|nuclear envelope;GO:0005637|nuclear inner membrane;GO:0005652|nuclear lamina;GO:0031965|nuclear membrane;GO:0005640|nuclear outer membrane;GO:0005634|nucleus;	GO:0003779|actin binding;GO:0048487|beta-tubulin binding;GO:0098641|cadherin binding involved in cell-cell adhesion;	K12569	EMD; emerin
[truncated: 30,197 more rows]
