# Supplementary material for: The Uterine Melatonergic Systems of AANAT and Melatonin Membrane Receptor 2 (MT2) Are Essential for Endometrial Receptivity and Early Implantation in Mice
Source: Int J Mol Sci. 2023 Apr 12;24(8):7127. doi: 10.3390/ijms24087127 (PMC10139237; doi:10.3390/ijms24087127)
Supplement: Supplementary file 1 [file ijms-24-07127-s001.zip › Table S2.xls]

## Sheet: Supplementary Table S2
Name	Map	Count1	Count2	Count3	Count4	p	FDR	Gene_in_DE	Up_Gene	Up_Count	Down_Gene	Down_Count	Links	Result
Cytokine-cytokine receptor interaction	map04060	25	298	489	13994	0.000160557	0.0433194	ENSMUSG00000014599|K05453;ENSMUSG00000021253|K13377;ENSMUSG00000024402|K05468;ENSMUSG00000031750|K22633;ENSMUSG00000037944|K04182;ENSMUSG00000038508|K05504;ENSMUSG00000043088|K05168;ENSMUSG00000048521|K04191;ENSMUSG00000050232|K04188;ENSMUSG00000052430|K13578;ENSMUSG00000054263|K05058;ENSMUSG00000060188|K22627;ENSMUSG00000095320|K16062;ENSMUSG00000096271|K16062;ENSMUSG00000096596|K16062;ENSMUSG00…	ENSMUSG00000014599|K05453;ENSMUSG00000021253|K13377;ENSMUSG00000024402|K05468;ENSMUSG00000031750|K22633;ENSMUSG00000037944|K04182;ENSMUSG00000038508|K05504;ENSMUSG00000043088|K05168;ENSMUSG00000048521|K04191;ENSMUSG00000050232|K04188;ENSMUSG00000052430|K13578;ENSMUSG00000054263|K05058;ENSMUSG00000060188|K22627;ENSMUSG00000095320|K16062;ENSMUSG00000096271|K16062;ENSMUSG00000096596|K16062	15	ENSMUSG00000009185|K16596;ENSMUSG00000021538|K05432;ENSMUSG00000021756|K05060;ENSMUSG00000023235|K13072;ENSMUSG00000026985|K05486;ENSMUSG00000030117|K22672;ENSMUSG00000034457|K05163;ENSMUSG00000071713|K04738;ENSMUSG00000071714|K04738;ENSMUSG00000087381|K05154	10	http://www.kegg.jp/pathway/map04060+K05453+K13377+K05468+K22633+K04182+K05504+K05168+K04191+K04188+K13578+K05058+K22627+K16062+K16596+K05432+K05060+K13072+K05486+K22672+K05163+K04738+K05154	yes
ECM-receptor interaction	map04512	11	78	503	14214	0.000250401	0.0433194	ENSMUSG00000022817|K06588;ENSMUSG00000024421|K06240;ENSMUSG00000026639|K06244;ENSMUSG00000031849|K04659;ENSMUSG00000032796|K05637;ENSMUSG00000015533|K06481;ENSMUSG00000028047|K04659;ENSMUSG00000043719|K06238;ENSMUSG00000051111|K06258;ENSMUSG00000053025|K06258;ENSMUSG00000073821|K06252;	ENSMUSG00000022817|K06588;ENSMUSG00000024421|K06240;ENSMUSG00000026639|K06244;ENSMUSG00000031849|K04659;ENSMUSG00000032796|K05637	5	ENSMUSG00000015533|K06481;ENSMUSG00000028047|K04659;ENSMUSG00000043719|K06238;ENSMUSG00000051111|K06258;ENSMUSG00000053025|K06258;ENSMUSG00000073821|K06252	6	http://www.kegg.jp/pathway/map04512+K06588+K06240+K06244+K04659+K05637+K06481+K06238+K06258+K06252	yes
Cell adhesion molecules (CAMs)	map04514	15	154	499	14138	0.000815482	0.0940522	ENSMUSG00000022132|K06087;ENSMUSG00000024670|K06456;ENSMUSG00000026285|K06744;ENSMUSG00000031391|K06550;ENSMUSG00000036594|K06752;ENSMUSG00000041378|K06087;ENSMUSG00000051076|K06747;ENSMUSG00000053977|K06458;ENSMUSG00000055413|K06751;ENSMUSG00000061232|K06751;ENSMUSG00000066392|K07377;ENSMUSG00000017167|K07379;ENSMUSG00000026580|K06496;ENSMUSG00000035513|K16359;ENSMUSG00000050587|K07523;	ENSMUSG00000022132|K06087;ENSMUSG00000024670|K06456;ENSMUSG00000026285|K06744;ENSMUSG00000031391|K06550;ENSMUSG00000036594|K06752;ENSMUSG00000041378|K06087;ENSMUSG00000051076|K06747;ENSMUSG00000053977|K06458;ENSMUSG00000055413|K06751;ENSMUSG00000061232|K06751;ENSMUSG00000066392|K07377	11	ENSMUSG00000017167|K07379;ENSMUSG00000026580|K06496;ENSMUSG00000035513|K16359;ENSMUSG00000050587|K07523	4	http://www.kegg.jp/pathway/map04514+K06087+K06456+K06744+K06550+K06752+K06747+K06458+K06751+K07377+K07379+K06496+K16359+K07523	no
Regulation of lipolysis in adipocytes	map04923	8	60	506	14232	0.00236998	0.164003	ENSMUSG00000025509|K16816;ENSMUSG00000029819|K05232;ENSMUSG00000033174|K01054;ENSMUSG00000042429|K04265;ENSMUSG00000062515|K08753;ENSMUSG00000020431|K08041;ENSMUSG00000027523|K04632;ENSMUSG00000053714|K07188;	ENSMUSG00000025509|K16816;ENSMUSG00000029819|K05232;ENSMUSG00000033174|K01054;ENSMUSG00000042429|K04265;ENSMUSG00000062515|K08753	5	ENSMUSG00000020431|K08041;ENSMUSG00000027523|K04632;ENSMUSG00000053714|K07188	3	http://www.kegg.jp/pathway/map04923+K16816+K05232+K01054+K04265+K08753+K08041+K04632+K07188	no
Sphingolipid metabolism	map00600	7	45	507	14247	0.00201537	0.164003	ENSMUSG00000007038|K01186;ENSMUSG00000030510|K04710;ENSMUSG00000032908|K04717;ENSMUSG00000049721|K01019;ENSMUSG00000050931|K04714;ENSMUSG00000052151|K01080;ENSMUSG00000061878|K04718;	ENSMUSG00000007038|K01186;ENSMUSG00000030510|K04710;ENSMUSG00000032908|K04717;ENSMUSG00000049721|K01019;ENSMUSG00000050931|K04714;ENSMUSG00000052151|K01080;ENSMUSG00000061878|K04718	7	.	0	http://www.kegg.jp/pathway/map00600+K01186+K04710+K04717+K01019+K04714+K01080+K04718	no
Salivary secretion	map04970	9	78	505	14214	0.00316956	0.182778	ENSMUSG00000027447|K13899;ENSMUSG00000029082|K18152;ENSMUSG00000029868|K04975;ENSMUSG00000042644|K04960;ENSMUSG00000069515|K13915;ENSMUSG00000020431|K08041;ENSMUSG00000027523|K04632;ENSMUSG00000045875|K04135;ENSMUSG00000107458|K04958;	ENSMUSG00000027447|K13899;ENSMUSG00000029082|K18152;ENSMUSG00000029868|K04975;ENSMUSG00000042644|K04960;ENSMUSG00000069515|K13915	5	ENSMUSG00000020431|K08041;ENSMUSG00000027523|K04632;ENSMUSG00000045875|K04135;ENSMUSG00000107458|K04958	4	http://www.kegg.jp/pathway/map04970+K13899+K18152+K04975+K04960+K13915+K08041+K04632+K04135+K04958	no
Leishmaniasis	map05140	8	66	506	14226	0.00403427	0.199408	ENSMUSG00000004864|K04441;ENSMUSG00000006519|K08009;ENSMUSG00000021253|K13377;ENSMUSG00000024164|K03990;ENSMUSG00000027995|K10159;ENSMUSG00000036594|K06752;ENSMUSG00000052684|K04448;ENSMUSG00000092482|K05697;	ENSMUSG00000004864|K04441;ENSMUSG00000006519|K08009;ENSMUSG00000021253|K13377;ENSMUSG00000024164|K03990;ENSMUSG00000027995|K10159;ENSMUSG00000036594|K06752;ENSMUSG00000052684|K04448	7	ENSMUSG00000092482|K05697	1	http://www.kegg.jp/pathway/map05140+K04441+K08009+K13377+K03990+K10159+K06752+K04448+K05697	no
Amoebiasis	map05146	11	131	503	14161	0.0106258	0.199511	ENSMUSG00000019987|K01476;ENSMUSG00000021253|K13377;ENSMUSG00000021403|K13963;ENSMUSG00000024421|K06240;ENSMUSG00000026639|K06244;ENSMUSG00000027995|K10159;ENSMUSG00000032796|K05637;ENSMUSG00000020431|K08041;ENSMUSG00000027523|K04632;ENSMUSG00000052688|K07898;ENSMUSG00000078915|K04455;	ENSMUSG00000019987|K01476;ENSMUSG00000021253|K13377;ENSMUSG00000021403|K13963;ENSMUSG00000024421|K06240;ENSMUSG00000026639|K06244;ENSMUSG00000027995|K10159;ENSMUSG00000032796|K05637	7	ENSMUSG00000020431|K08041;ENSMUSG00000027523|K04632;ENSMUSG00000052688|K07898;ENSMUSG00000078915|K04455	4	http://www.kegg.jp/pathway/map05146+K01476+K13377+K13963+K06240+K06244+K10159+K05637+K08041+K04632+K07898+K04455	no
Complement and coagulation cascades	map04610	9	96	505	14196	0.0107696	0.199511	ENSMUSG00000022037|K17252;ENSMUSG00000024164|K03990;ENSMUSG00000026401|K04006;ENSMUSG00000028128|K03901;ENSMUSG00000058952|K01333;ENSMUSG00000021070|K03916;ENSMUSG00000026579|K03902;ENSMUSG00000049130|K04010;ENSMUSG00000068686|K04008;	ENSMUSG00000022037|K17252;ENSMUSG00000024164|K03990;ENSMUSG00000026401|K04006;ENSMUSG00000028128|K03901;ENSMUSG00000058952|K01333	5	ENSMUSG00000021070|K03916;ENSMUSG00000026579|K03902;ENSMUSG00000049130|K04010;ENSMUSG00000068686|K04008	4	http://www.kegg.jp/pathway/map04610+K17252+K03990+K04006+K03901+K01333+K03916+K03902+K04010+K04008	no
Hematopoietic cell lineage	map04640	9	91	505	14201	0.00792757	0.199511	ENSMUSG00000014599|K05453;ENSMUSG00000024669|K06455;ENSMUSG00000026401|K04006;ENSMUSG00000036594|K06752;ENSMUSG00000053977|K06458;ENSMUSG00000005672|K05091;ENSMUSG00000015533|K06481;ENSMUSG00000030724|K06465;ENSMUSG00000068686|K04008;	ENSMUSG00000014599|K05453;ENSMUSG00000024669|K06455;ENSMUSG00000026401|K04006;ENSMUSG00000036594|K06752;ENSMUSG00000053977|K06458	5	ENSMUSG00000005672|K05091;ENSMUSG00000015533|K06481;ENSMUSG00000030724|K06465;ENSMUSG00000068686|K04008	4	http://www.kegg.jp/pathway/map04640+K05453+K06455+K04006+K06752+K06458+K05091+K06481+K06465+K04008	no
Inflammatory mediator regulation of TRP channels	map04750	12	150	502	14142	0.0109558	0.199511	ENSMUSG00000004864|K04441;ENSMUSG00000014158|K04973;ENSMUSG00000021678|K04234;ENSMUSG00000042644|K04960;ENSMUSG00000046971|K16342;ENSMUSG00000050211|K16342;ENSMUSG00000005952|K05222;ENSMUSG00000020431|K08041;ENSMUSG00000021070|K03916;ENSMUSG00000027523|K04632;ENSMUSG00000032860|K04269;ENSMUSG00000107458|K04958;	ENSMUSG00000004864|K04441;ENSMUSG00000014158|K04973;ENSMUSG00000021678|K04234;ENSMUSG00000042644|K04960;ENSMUSG00000046971|K16342;ENSMUSG00000050211|K16342	6	ENSMUSG00000005952|K05222;ENSMUSG00000020431|K08041;ENSMUSG00000021070|K03916;ENSMUSG00000027523|K04632;ENSMUSG00000032860|K04269;ENSMUSG00000107458|K04958	6	http://www.kegg.jp/pathway/map04750+K04441+K04973+K04234+K04960+K16342+K05222+K08041+K03916+K04632+K04269+K04958	no
Metabolism of xenobiotics by cytochrome P450	map00980	10	100	504	14192	0.00490494	0.199511	ENSMUSG00000004032|K00799;ENSMUSG00000008540|K00799;ENSMUSG00000025068|K00799;ENSMUSG00000025934|K00799;ENSMUSG00000026688|K00799;ENSMUSG00000032315|K07408;ENSMUSG00000038776|K01253;ENSMUSG00000040703|K07420;ENSMUSG00000054545|K00699;ENSMUSG00000090145|K00699;	ENSMUSG00000004032|K00799;ENSMUSG00000008540|K00799;ENSMUSG00000025068|K00799;ENSMUSG00000025934|K00799;ENSMUSG00000026688|K00799;ENSMUSG00000032315|K07408;ENSMUSG00000038776|K01253;ENSMUSG00000040703|K07420	8	ENSMUSG00000054545|K00699;ENSMUSG00000090145|K00699	2	http://www.kegg.jp/pathway/map00980+K00799+K07408+K01253+K07420+K00699	no
Mineral absorption	map04978	7	60	507	14232	0.00840123	0.199511	ENSMUSG00000015652|K14737;ENSMUSG00000022479|K08539;ENSMUSG00000025993|K14685;ENSMUSG00000027015|K08370;ENSMUSG00000029868|K04975;ENSMUSG00000040808|K14734;ENSMUSG00000023259|K14704;	ENSMUSG00000015652|K14737;ENSMUSG00000022479|K08539;ENSMUSG00000025993|K14685;ENSMUSG00000027015|K08370;ENSMUSG00000029868|K04975;ENSMUSG00000040808|K14734	6	ENSMUSG00000023259|K14704	1	http://www.kegg.jp/pathway/map04978+K14737+K08539+K14685+K08370+K04975+K14734+K14704	no
Phagosome	map04145	18	257	496	14035	0.00762664	0.199511	ENSMUSG00000006519|K08009;ENSMUSG00000021477|K01365;ENSMUSG00000021795|K10068;ENSMUSG00000022817|K06588;ENSMUSG00000024164|K03990;ENSMUSG00000027995|K10159;ENSMUSG00000028238|K02146;ENSMUSG00000031849|K04659;ENSMUSG00000036594|K06752;ENSMUSG00000055413|K06751;ENSMUSG00000061232|K06751;ENSMUSG00000082809|K07374;ENSMUSG00000083240|K02152;ENSMUSG00000091269|K07374;ENSMUSG00000015533|K06481;ENSMUSG00…	ENSMUSG00000006519|K08009;ENSMUSG00000021477|K01365;ENSMUSG00000021795|K10068;ENSMUSG00000022817|K06588;ENSMUSG00000024164|K03990;ENSMUSG00000027995|K10159;ENSMUSG00000028238|K02146;ENSMUSG00000031849|K04659;ENSMUSG00000036594|K06752;ENSMUSG00000055413|K06751;ENSMUSG00000061232|K06751;ENSMUSG00000082809|K07374;ENSMUSG00000083240|K02152;ENSMUSG00000091269|K07374	14	ENSMUSG00000015533|K06481;ENSMUSG00000028047|K04659;ENSMUSG00000052688|K07898;ENSMUSG00000062591|K07375	4	http://www.kegg.jp/pathway/map04145+K08009+K01365+K10068+K06588+K03990+K10159+K02146+K04659+K06752+K06751+K07374+K02152+K06481+K07898+K07375	no
Propanoate metabolism	map00640	7	63	507	14229	0.0106015	0.199511	ENSMUSG00000023832|K00626;ENSMUSG00000027452|K01895;ENSMUSG00000030246|K00016;ENSMUSG00000042010|K01946;ENSMUSG00000062480|K00626;ENSMUSG00000101133|K00016;ENSMUSG00000111942|K11262;	ENSMUSG00000023832|K00626;ENSMUSG00000027452|K01895;ENSMUSG00000030246|K00016;ENSMUSG00000042010|K01946;ENSMUSG00000062480|K00626	5	ENSMUSG00000101133|K00016;ENSMUSG00000111942|K11262	2	http://www.kegg.jp/pathway/map00640+K00626+K01895+K00016+K01946+K11262	no
Pyruvate metabolism	map00620	9	85	505	14207	0.00531521	0.199511	ENSMUSG00000023832|K00626;ENSMUSG00000027452|K01895;ENSMUSG00000030246|K00016;ENSMUSG00000032418|K00029;ENSMUSG00000035637|K00049;ENSMUSG00000042010|K01946;ENSMUSG00000062480|K00626;ENSMUSG00000101133|K00016;ENSMUSG00000111942|K11262;	ENSMUSG00000023832|K00626;ENSMUSG00000027452|K01895;ENSMUSG00000030246|K00016;ENSMUSG00000032418|K00029;ENSMUSG00000035637|K00049;ENSMUSG00000042010|K01946;ENSMUSG00000062480|K00626	7	ENSMUSG00000101133|K00016;ENSMUSG00000111942|K11262	2	http://www.kegg.jp/pathway/map00620+K00626+K01895+K00016+K00029+K00049+K01946+K11262	no
Rheumatoid arthritis	map05323	9	94	505	14198	0.00955356	0.199511	ENSMUSG00000001348|K14379;ENSMUSG00000014599|K05453;ENSMUSG00000021253|K13377;ENSMUSG00000021477|K01365;ENSMUSG00000027995|K10159;ENSMUSG00000028238|K02146;ENSMUSG00000036594|K06752;ENSMUSG00000052684|K04448;ENSMUSG00000083240|K02152;	ENSMUSG00000001348|K14379;ENSMUSG00000014599|K05453;ENSMUSG00000021253|K13377;ENSMUSG00000021477|K01365;ENSMUSG00000027995|K10159;ENSMUSG00000028238|K02146;ENSMUSG00000036594|K06752;ENSMUSG00000052684|K04448;ENSMUSG00000083240|K02152	9	.	0	http://www.kegg.jp/pathway/map05323+K14379+K05453+K13377+K01365+K10159+K02146+K06752+K04448+K02152	no
Steroid biosynthesis	map00100	4	19	510	14273	0.00751976	0.199511	ENSMUSG00000001467|K05917;ENSMUSG00000021273|K00801;ENSMUSG00000022351|K00511;ENSMUSG00000031604|K07750;	ENSMUSG00000001467|K05917;ENSMUSG00000021273|K00801;ENSMUSG00000022351|K00511;ENSMUSG00000031604|K07750	4	.	0	http://www.kegg.jp/pathway/map00100+K05917+K00801+K00511+K07750	no
Synthesis and degradation of ketone bodies	map00072	3	10	511	14282	0.00917231	0.199511	ENSMUSG00000007908|K01640;ENSMUSG00000023832|K00626;ENSMUSG00000062480|K00626;	ENSMUSG00000007908|K01640;ENSMUSG00000023832|K00626;ENSMUSG00000062480|K00626	3	.	0	http://www.kegg.jp/pathway/map00072+K01640+K00626	no
Glutathione metabolism	map00480	10	116	504	14176	0.0123746	0.19989	ENSMUSG00000004032|K00799;ENSMUSG00000008540|K00799;ENSMUSG00000018339|K00432;ENSMUSG00000025068|K00799;ENSMUSG00000025934|K00799;ENSMUSG00000026688|K00799;ENSMUSG00000027313|K07232;ENSMUSG00000031400|K00036;ENSMUSG00000068299|K20838;ENSMUSG00000110841|K05361;	ENSMUSG00000004032|K00799;ENSMUSG00000008540|K00799;ENSMUSG00000018339|K00432;ENSMUSG00000025068|K00799;ENSMUSG00000025934|K00799;ENSMUSG00000026688|K00799;ENSMUSG00000027313|K07232;ENSMUSG00000031400|K00036;ENSMUSG00000068299|K20838;ENSMUSG00000110841|K05361	10	.	0	http://www.kegg.jp/pathway/map00480+K00799+K00432+K07232+K00036+K20838+K05361	no
Malaria	map05144	6	50	508	14242	0.0127098	0.19989	ENSMUSG00000021253|K13377;ENSMUSG00000027995|K10159;ENSMUSG00000031849|K04659;ENSMUSG00000079298|K06543;ENSMUSG00000026580|K06496;ENSMUSG00000028047|K04659;	ENSMUSG00000021253|K13377;ENSMUSG00000027995|K10159;ENSMUSG00000031849|K04659;ENSMUSG00000079298|K06543	4	ENSMUSG00000026580|K06496;ENSMUSG00000028047|K04659	2	http://www.kegg.jp/pathway/map05144+K13377+K10159+K04659+K06543+K06496	no
Neuroactive ligand-receptor interaction	map04080	22	355	492	13937	0.0124395	0.19989	ENSMUSG00000006378|K00639|K04232;ENSMUSG00000020159|K05189;ENSMUSG00000021678|K04234;ENSMUSG00000024164|K03990;ENSMUSG00000025400|K05240;ENSMUSG00000025723|K05223;ENSMUSG00000027577|K04806;ENSMUSG00000029503|K05216;ENSMUSG00000029819|K05232;ENSMUSG00000035431|K04217;ENSMUSG00000041189|K04812;ENSMUSG00000041736|K05770;ENSMUSG00000042429|K04265;ENSMUSG00000049112|K04229;ENSMUSG00000071489|K04332;EN…	ENSMUSG00000006378|K00639|K04232;ENSMUSG00000020159|K05189;ENSMUSG00000021678|K04234;ENSMUSG00000024164|K03990;ENSMUSG00000025400|K05240;ENSMUSG00000025723|K05223;ENSMUSG00000027577|K04806;ENSMUSG00000029503|K05216;ENSMUSG00000029819|K05232;ENSMUSG00000035431|K04217;ENSMUSG00000041189|K04812;ENSMUSG00000041736|K05770;ENSMUSG00000042429|K04265;ENSMUSG00000049112|K04229;ENSMUSG00000071489|K04332	15	ENSMUSG00000005952|K05222;ENSMUSG00000021070|K03916;ENSMUSG00000032860|K04269;ENSMUSG00000045875|K04135;ENSMUSG00000049130|K04010;ENSMUSG00000049511|K04153;ENSMUSG00000097466|K04153	7	http://www.kegg.jp/pathway/map04080+K00639+K04232+K05189+K04234+K03990+K05240+K05223+K04806+K05216+K05232+K04217+K04812+K05770+K04265+K04229+K04332+K05222+K03916+K04269+K04135+K04010+K04153	no
cAMP signaling pathway	map04024	16	246	498	14046	0.0208225	0.291827	ENSMUSG00000029819|K05232;ENSMUSG00000031842|K13293;ENSMUSG00000035431|K04217;ENSMUSG00000042429|K04265;ENSMUSG00000049112|K04229;ENSMUSG00000052684|K04448;ENSMUSG00000020431|K08041;ENSMUSG00000021313|K04962;ENSMUSG00000022469|K08014;ENSMUSG00000025407|K16797;ENSMUSG00000027523|K04632;ENSMUSG00000048482|K04355;ENSMUSG00000049511|K04153;ENSMUSG00000053714|K07188;ENSMUSG00000064325|K06231;ENSMUSG00…	ENSMUSG00000029819|K05232;ENSMUSG00000031842|K13293;ENSMUSG00000035431|K04217;ENSMUSG00000042429|K04265;ENSMUSG00000049112|K04229;ENSMUSG00000052684|K04448	6	ENSMUSG00000020431|K08041;ENSMUSG00000021313|K04962;ENSMUSG00000022469|K08014;ENSMUSG00000025407|K16797;ENSMUSG00000027523|K04632;ENSMUSG00000048482|K04355;ENSMUSG00000049511|K04153;ENSMUSG00000053714|K07188;ENSMUSG00000064325|K06231;ENSMUSG00000097466|K04153	10	http://www.kegg.jp/pathway/map04024+K05232+K13293+K04217+K04265+K04229+K04448+K08041+K04962+K08014+K16797+K04632+K04355+K04153+K07188+K06231	no
Drug metabolism - other enzymes	map00983	11	146	503	14146	0.0210857	0.291827	ENSMUSG00000004032|K00799;ENSMUSG00000008540|K00799;ENSMUSG00000025068|K00799;ENSMUSG00000025934|K00799;ENSMUSG00000026688|K00799;ENSMUSG00000028755|K01489;ENSMUSG00000050097|K03927;ENSMUSG00000061825|K03927;ENSMUSG00000111875|K00940;ENSMUSG00000054545|K00699;ENSMUSG00000090145|K00699;	ENSMUSG00000004032|K00799;ENSMUSG00000008540|K00799;ENSMUSG00000025068|K00799;ENSMUSG00000025934|K00799;ENSMUSG00000026688|K00799;ENSMUSG00000028755|K01489;ENSMUSG00000050097|K03927;ENSMUSG00000061825|K03927;ENSMUSG00000111875|K00940	9	ENSMUSG00000054545|K00699;ENSMUSG00000090145|K00699	2	http://www.kegg.jp/pathway/map00983+K00799+K01489+K03927+K00940+K00699	no
Ovarian steroidogenesis	map04913	7	73	507	14219	0.0209539	0.291827	ENSMUSG00000031844|K13368;ENSMUSG00000032315|K07408;ENSMUSG00000032323|K00498;ENSMUSG00000046971|K16342;ENSMUSG00000050211|K16342;ENSMUSG00000020431|K08041;ENSMUSG00000027523|K04632;	ENSMUSG00000031844|K13368;ENSMUSG00000032315|K07408;ENSMUSG00000032323|K00498;ENSMUSG00000046971|K16342;ENSMUSG00000050211|K16342	5	ENSMUSG00000020431|K08041;ENSMUSG00000027523|K04632	2	http://www.kegg.jp/pathway/map04913+K13368+K07408+K00498+K16342+K08041+K04632	no
Pancreatic secretion	map04972	10	129	504	14163	0.0230796	0.307136	ENSMUSG00000001865|K08780;ENSMUSG00000009545|K04926;ENSMUSG00000029082|K18152;ENSMUSG00000041202|K01047;ENSMUSG00000042644|K04960;ENSMUSG00000020431|K08041;ENSMUSG00000021313|K04962;ENSMUSG00000027523|K04632;ENSMUSG00000056025|K05030;ENSMUSG00000107458|K04958;	ENSMUSG00000001865|K08780;ENSMUSG00000009545|K04926;ENSMUSG00000029082|K18152;ENSMUSG00000041202|K01047;ENSMUSG00000042644|K04960	5	ENSMUSG00000020431|K08041;ENSMUSG00000021313|K04962;ENSMUSG00000027523|K04632;ENSMUSG00000056025|K05030;ENSMUSG00000107458|K04958	5	http://www.kegg.jp/pathway/map04972+K08780+K04926+K18152+K01047+K04960+K08041+K04962+K04632+K05030+K04958	no
Chemical carcinogenesis	map05204	10	133	504	14159	0.0274252	0.347719	ENSMUSG00000004032|K00799;ENSMUSG00000008540|K00799;ENSMUSG00000025068|K00799;ENSMUSG00000025934|K00799;ENSMUSG00000026688|K00799;ENSMUSG00000032315|K07408;ENSMUSG00000038776|K01253;ENSMUSG00000066704|K07412;ENSMUSG00000054545|K00699;ENSMUSG00000090145|K00699;	ENSMUSG00000004032|K00799;ENSMUSG00000008540|K00799;ENSMUSG00000025068|K00799;ENSMUSG00000025934|K00799;ENSMUSG00000026688|K00799;ENSMUSG00000032315|K07408;ENSMUSG00000038776|K01253;ENSMUSG00000066704|K07412	8	ENSMUSG00000054545|K00699;ENSMUSG00000090145|K00699	2	http://www.kegg.jp/pathway/map05204+K00799+K07408+K01253+K07412+K00699	no
Cortisol synthesis and secretion	map04927	7	78	507	14214	0.0281391	0.347719	ENSMUSG00000027698|K14349;ENSMUSG00000032323|K00498;ENSMUSG00000042644|K04960;ENSMUSG00000020431|K08041;ENSMUSG00000020866|K04854;ENSMUSG00000027523|K04632;ENSMUSG00000107458|K04958;	ENSMUSG00000027698|K14349;ENSMUSG00000032323|K00498;ENSMUSG00000042644|K04960	3	ENSMUSG00000020431|K08041;ENSMUSG00000020866|K04854;ENSMUSG00000027523|K04632;ENSMUSG00000107458|K04958	4	http://www.kegg.jp/pathway/map04927+K14349+K00498+K04960+K08041+K04854+K04632+K04958	no
Asthma	map05310	3	17	511	14275	0.0305596	0.359144	ENSMUSG00000036594|K06752;ENSMUSG00000058715|K07983;ENSMUSG00000021538|K05432;	ENSMUSG00000036594|K06752;ENSMUSG00000058715|K07983	2	ENSMUSG00000021538|K05432	1	http://www.kegg.jp/pathway/map05310+K06752+K07983+K05432	no
Protein digestion and absorption	map04974	8	98	506	14194	0.0311397	0.359144	ENSMUSG00000001865|K08780;ENSMUSG00000009545|K04926;ENSMUSG00000035000|K01278;ENSMUSG00000035165|K04897;ENSMUSG00000037005|K14208;ENSMUSG00000028339|K08135;ENSMUSG00000043719|K06238;ENSMUSG00000061119|K01285;	ENSMUSG00000001865|K08780;ENSMUSG00000009545|K04926;ENSMUSG00000035000|K01278;ENSMUSG00000035165|K04897;ENSMUSG00000037005|K14208	5	ENSMUSG00000028339|K08135;ENSMUSG00000043719|K06238;ENSMUSG00000061119|K01285	3	http://www.kegg.jp/pathway/map04974+K08780+K04926+K01278+K04897+K14208+K08135+K06238+K01285	no
NF-kappa B signaling pathway	map04064	9	121	505	14171	0.0373178	0.416514	ENSMUSG00000024402|K05468;ENSMUSG00000061132|K07371;ENSMUSG00000095320|K16062;ENSMUSG00000096271|K16062;ENSMUSG00000096596|K16062;ENSMUSG00000099974|K02162;ENSMUSG00000102037|K02162;ENSMUSG00000021457|K05855;ENSMUSG00000101523|K03097;	ENSMUSG00000024402|K05468;ENSMUSG00000061132|K07371;ENSMUSG00000095320|K16062;ENSMUSG00000096271|K16062;ENSMUSG00000096596|K16062;ENSMUSG00000099974|K02162;ENSMUSG00000102037|K02162	7	ENSMUSG00000021457|K05855;ENSMUSG00000101523|K03097	2	http://www.kegg.jp/pathway/map04064+K05468+K07371+K16062+K02162+K05855+K03097	no
Aldosterone synthesis and secretion	map04925	8	113	506	14179	0.0598238	0.420357	ENSMUSG00000032323|K00498;ENSMUSG00000042644|K04960;ENSMUSG00000020431|K08041;ENSMUSG00000020866|K04854;ENSMUSG00000026826|K08558;ENSMUSG00000027523|K04632;ENSMUSG00000053714|K07188;ENSMUSG00000107458|K04958;	ENSMUSG00000032323|K00498;ENSMUSG00000042644|K04960	2	ENSMUSG00000020431|K08041;ENSMUSG00000020866|K04854;ENSMUSG00000026826|K08558;ENSMUSG00000027523|K04632;ENSMUSG00000053714|K07188;ENSMUSG00000107458|K04958	6	http://www.kegg.jp/pathway/map04925+K00498+K04960+K08041+K04854+K08558+K04632+K07188+K04958	no
Bile secretion	map04976	7	86	507	14206	0.0428164	0.420357	ENSMUSG00000020865|K05667;ENSMUSG00000023073|K14342;ENSMUSG00000027698|K14349;ENSMUSG00000028645|K07299;ENSMUSG00000038776|K01253;ENSMUSG00000020431|K08041;ENSMUSG00000027523|K04632;	ENSMUSG00000020865|K05667;ENSMUSG00000023073|K14342;ENSMUSG00000027698|K14349;ENSMUSG00000028645|K07299;ENSMUSG00000038776|K01253	5	ENSMUSG00000020431|K08041;ENSMUSG00000027523|K04632	2	http://www.kegg.jp/pathway/map04976+K05667+K14342+K14349+K07299+K01253+K08041+K04632	no
Calcium signaling pathway	map04020	13	220	501	14072	0.063175	0.420357	ENSMUSG00000029503|K05216;ENSMUSG00000042644|K04960;ENSMUSG00000049112|K04229;ENSMUSG00000061878|K04718;ENSMUSG00000020431|K08041;ENSMUSG00000020866|K04854;ENSMUSG00000021070|K03916;ENSMUSG00000021313|K04962;ENSMUSG00000027523|K04632;ENSMUSG00000030230|K05861;ENSMUSG00000045875|K04135;ENSMUSG00000086769|K13242;ENSMUSG00000107458|K04958;	ENSMUSG00000029503|K05216;ENSMUSG00000042644|K04960;ENSMUSG00000049112|K04229;ENSMUSG00000061878|K04718	4	ENSMUSG00000020431|K08041;ENSMUSG00000020866|K04854;ENSMUSG00000021070|K03916;ENSMUSG00000021313|K04962;ENSMUSG00000027523|K04632;ENSMUSG00000030230|K05861;ENSMUSG00000045875|K04135;ENSMUSG00000086769|K13242;ENSMUSG00000107458|K04958	9	http://www.kegg.jp/pathway/map04020+K05216+K04960+K04229+K04718+K08041+K04854+K03916+K04962+K04632+K05861+K04135+K13242+K04958	no
Chagas disease (American trypanosomiasis)	map05142	8	114	506	14178	0.0621805	0.420357	ENSMUSG00000004864|K04441;ENSMUSG00000021253|K13377;ENSMUSG00000024164|K03990;ENSMUSG00000027995|K10159;ENSMUSG00000052684|K04448;ENSMUSG00000020431|K08041;ENSMUSG00000021070|K03916;ENSMUSG00000027523|K04632;	ENSMUSG00000004864|K04441;ENSMUSG00000021253|K13377;ENSMUSG00000024164|K03990;ENSMUSG00000027995|K10159;ENSMUSG00000052684|K04448	5	ENSMUSG00000020431|K08041;ENSMUSG00000021070|K03916;ENSMUSG00000027523|K04632	3	http://www.kegg.jp/pathway/map05142+K04441+K13377+K03990+K10159+K04448+K08041+K03916+K04632	no
Drug metabolism - cytochrome P450	map00982	7	94	507	14198	0.0617133	0.420357	ENSMUSG00000004032|K00799;ENSMUSG00000008540|K00799;ENSMUSG00000025068|K00799;ENSMUSG00000025934|K00799;ENSMUSG00000026688|K00799;ENSMUSG00000054545|K00699;ENSMUSG00000090145|K00699;	ENSMUSG00000004032|K00799;ENSMUSG00000008540|K00799;ENSMUSG00000025068|K00799;ENSMUSG00000025934|K00799;ENSMUSG00000026688|K00799	5	ENSMUSG00000054545|K00699;ENSMUSG00000090145|K00699	2	http://www.kegg.jp/pathway/map00982+K00799+K00699	no
Glucagon signaling pathway	map04922	10	150	504	14142	0.052425	0.420357	ENSMUSG00000028645|K07299;ENSMUSG00000029167|K07202;ENSMUSG00000030246|K00016;ENSMUSG00000042010|K01946;ENSMUSG00000042644|K04960;ENSMUSG00000024042|K19008;ENSMUSG00000027523|K04632;ENSMUSG00000101133|K00016;ENSMUSG00000107458|K04958;ENSMUSG00000111942|K11262;	ENSMUSG00000028645|K07299;ENSMUSG00000029167|K07202;ENSMUSG00000030246|K00016;ENSMUSG00000042010|K01946;ENSMUSG00000042644|K04960	5	ENSMUSG00000024042|K19008;ENSMUSG00000027523|K04632;ENSMUSG00000101133|K00016;ENSMUSG00000107458|K04958;ENSMUSG00000111942|K11262	5	http://www.kegg.jp/pathway/map04922+K07299+K07202+K00016+K01946+K04960+K19008+K04632+K04958+K11262	no
Glycerolipid metabolism	map00561	7	87	507	14205	0.0449423	0.420357	ENSMUSG00000025509|K16816;ENSMUSG00000029314|K13506;ENSMUSG00000033174|K01054;ENSMUSG00000052151|K01080;ENSMUSG00000052396|K14457;ENSMUSG00000024768|K14452;ENSMUSG00000046338|K00629;	ENSMUSG00000025509|K16816;ENSMUSG00000029314|K13506;ENSMUSG00000033174|K01054;ENSMUSG00000052151|K01080;ENSMUSG00000052396|K14457	5	ENSMUSG00000024768|K14452;ENSMUSG00000046338|K00629	2	http://www.kegg.jp/pathway/map00561+K16816+K13506+K01054+K01080+K14457+K14452+K00629	no
GnRH signaling pathway	map04912	8	107	506	14185	0.0468741	0.420357	ENSMUSG00000004864|K04441;ENSMUSG00000042644|K04960;ENSMUSG00000046971|K16342;ENSMUSG00000050211|K16342;ENSMUSG00000052684|K04448;ENSMUSG00000020431|K08041;ENSMUSG00000027523|K04632;ENSMUSG00000107458|K04958;	ENSMUSG00000004864|K04441;ENSMUSG00000042644|K04960;ENSMUSG00000046971|K16342;ENSMUSG00000050211|K16342;ENSMUSG00000052684|K04448	5	ENSMUSG00000020431|K08041;ENSMUSG00000027523|K04632;ENSMUSG00000107458|K04958	3	http://www.kegg.jp/pathway/map04912+K04441+K04960+K16342+K04448+K08041+K04632+K04958	no
Human papillomavirus infection	map05165	24	454	490	13838	0.0453678	0.420357	ENSMUSG00000020782|K06094;ENSMUSG00000022382|K00572;ENSMUSG00000022817|K06588;ENSMUSG00000024421|K06240;ENSMUSG00000026639|K06244;ENSMUSG00000027840|K00182;ENSMUSG00000028238|K02146;ENSMUSG00000031490|K07205;ENSMUSG00000031849|K04659;ENSMUSG00000032796|K05637;ENSMUSG00000044279|K06090;ENSMUSG00000044641|K06093;ENSMUSG00000055413|K06751;ENSMUSG00000061232|K06751;ENSMUSG00000081683|K02842;ENSMUSG00…	ENSMUSG00000020782|K06094;ENSMUSG00000022382|K00572;ENSMUSG00000022817|K06588;ENSMUSG00000024421|K06240;ENSMUSG00000026639|K06244;ENSMUSG00000027840|K00182;ENSMUSG00000028238|K02146;ENSMUSG00000031490|K07205;ENSMUSG00000031849|K04659;ENSMUSG00000032796|K05637;ENSMUSG00000044279|K06090;ENSMUSG00000044641|K06093;ENSMUSG00000055413|K06751;ENSMUSG00000061232|K06751;ENSMUSG00000081683|K02842;ENSMUSG00…	17	ENSMUSG00000015533|K06481;ENSMUSG00000027523|K04632;ENSMUSG00000028047|K04659;ENSMUSG00000038146|K20995;ENSMUSG00000043719|K06238;ENSMUSG00000052572|K12075;ENSMUSG00000073821|K06252	7	http://www.kegg.jp/pathway/map05165+K06094+K00572+K06588+K06240+K06244+K00182+K02146+K07205+K04659+K05637+K06090+K06093+K06751+K02842+K02152+K02091+K06481+K04632+K20995+K06238+K12075+K06252	no
Inflammatory bowel disease (IBD)	map05321	5	55	509	14237	0.056757	0.420357	ENSMUSG00000021253|K13377;ENSMUSG00000027995|K10159;ENSMUSG00000028150|K08534;ENSMUSG00000036594|K06752;ENSMUSG00000052684|K04448;	ENSMUSG00000021253|K13377;ENSMUSG00000027995|K10159;ENSMUSG00000028150|K08534;ENSMUSG00000036594|K06752;ENSMUSG00000052684|K04448	5	.	0	http://www.kegg.jp/pathway/map05321+K13377+K10159+K08534+K06752+K04448	no
MAPK signaling pathway	map04010	20	365	494	13927	0.0480223	0.420357	ENSMUSG00000003644|K04373;ENSMUSG00000004864|K04441;ENSMUSG00000014599|K05453;ENSMUSG00000021253|K13377;ENSMUSG00000021974|K04358;ENSMUSG00000024190|K21278;ENSMUSG00000029999|K08774;ENSMUSG00000046971|K16342;ENSMUSG00000050211|K16342;ENSMUSG00000052684|K04448;ENSMUSG00000074121|K12457;ENSMUSG00000091971|K03283;ENSMUSG00000005672|K05091;ENSMUSG00000017412|K04865;ENSMUSG00000020723|K04869;ENSMUSG00…	ENSMUSG00000003644|K04373;ENSMUSG00000004864|K04441;ENSMUSG00000014599|K05453;ENSMUSG00000021253|K13377;ENSMUSG00000021974|K04358;ENSMUSG00000024190|K21278;ENSMUSG00000029999|K08774;ENSMUSG00000046971|K16342;ENSMUSG00000050211|K16342;ENSMUSG00000052684|K04448;ENSMUSG00000074121|K12457;ENSMUSG00000091971|K03283	12	ENSMUSG00000005672|K05091;ENSMUSG00000017412|K04865;ENSMUSG00000020723|K04869;ENSMUSG00000020866|K04854;ENSMUSG00000031530|K04459;ENSMUSG00000037887|K04459;ENSMUSG00000048482|K04355;ENSMUSG00000078915|K04455	8	http://www.kegg.jp/pathway/map04010+K04373+K04441+K05453+K13377+K04358+K21278+K08774+K16342+K04448+K12457+K03283+K05091+K04865+K04869+K04854+K04459+K04355+K04455	no
Mucin type O-glycan biosynthesis	map00512	4	35	510	14257	0.0453241	0.420357	ENSMUSG00000026994|K00710;ENSMUSG00000037280|K00710;ENSMUSG00000074004|K00739;ENSMUSG00000078586|K03479;	ENSMUSG00000026994|K00710;ENSMUSG00000037280|K00710;ENSMUSG00000074004|K00739	3	ENSMUSG00000078586|K03479	1	http://www.kegg.jp/pathway/map00512+K00710+K00739+K03479	no
Oxytocin signaling pathway	map04921	13	212	501	14080	0.0505627	0.420357	ENSMUSG00000042644|K04960;ENSMUSG00000046971|K16342;ENSMUSG00000049112|K04229;ENSMUSG00000050211|K16342;ENSMUSG00000052684|K04448;ENSMUSG00000017412|K04865;ENSMUSG00000020431|K08041;ENSMUSG00000020723|K04869;ENSMUSG00000021313|K04962;ENSMUSG00000027523|K04632;ENSMUSG00000085118|K08292;ENSMUSG00000086769|K13242;ENSMUSG00000107458|K04958;	ENSMUSG00000042644|K04960;ENSMUSG00000046971|K16342;ENSMUSG00000049112|K04229;ENSMUSG00000050211|K16342;ENSMUSG00000052684|K04448	5	ENSMUSG00000017412|K04865;ENSMUSG00000020431|K08041;ENSMUSG00000020723|K04869;ENSMUSG00000021313|K04962;ENSMUSG00000027523|K04632;ENSMUSG00000085118|K08292;ENSMUSG00000086769|K13242;ENSMUSG00000107458|K04958	8	http://www.kegg.jp/pathway/map04921+K04960+K16342+K04229+K04448+K04865+K08041+K04869+K04962+K04632+K08292+K13242+K04958	no
Parathyroid hormone synthesis, secretion and action	map04928	9	124	505	14168	0.0421887	0.420357	ENSMUSG00000022479|K08539;ENSMUSG00000031842|K13293;ENSMUSG00000042644|K04960;ENSMUSG00000074489|K22609;ENSMUSG00000020431|K08041;ENSMUSG00000026826|K08558;ENSMUSG00000027523|K04632;ENSMUSG00000074622|K09036;ENSMUSG00000107458|K04958;	ENSMUSG00000022479|K08539;ENSMUSG00000031842|K13293;ENSMUSG00000042644|K04960;ENSMUSG00000074489|K22609	4	ENSMUSG00000020431|K08041;ENSMUSG00000026826|K08558;ENSMUSG00000027523|K04632;ENSMUSG00000074622|K09036;ENSMUSG00000107458|K04958	5	http://www.kegg.jp/pathway/map04928+K08539+K13293+K04960+K22609+K08041+K08558+K04632+K09036+K04958	no
Pathways in cancer	map05200	37	778	477	13514	0.0572842	0.420357	ENSMUSG00000004032|K00799;ENSMUSG00000004446|K04726;ENSMUSG00000008540|K00799;ENSMUSG00000015709|K15589;ENSMUSG00000021253|K13377;ENSMUSG00000021974|K04358;ENSMUSG00000022382|K00572;ENSMUSG00000024421|K06240;ENSMUSG00000025068|K00799;ENSMUSG00000025934|K00799;ENSMUSG00000026639|K06244;ENSMUSG00000026688|K00799;ENSMUSG00000027840|K00182;ENSMUSG00000028645|K07299;ENSMUSG00000029999|K08774;ENSMUSG00…	ENSMUSG00000004032|K00799;ENSMUSG00000004446|K04726;ENSMUSG00000008540|K00799;ENSMUSG00000015709|K15589;ENSMUSG00000021253|K13377;ENSMUSG00000021974|K04358;ENSMUSG00000022382|K00572;ENSMUSG00000024421|K06240;ENSMUSG00000025068|K00799;ENSMUSG00000025934|K00799;ENSMUSG00000026639|K06244;ENSMUSG00000026688|K00799;ENSMUSG00000027840|K00182;ENSMUSG00000028645|K07299;ENSMUSG00000029999|K08774;ENSMUSG00…	22	ENSMUSG00000005672|K05091;ENSMUSG00000006586|K10053;ENSMUSG00000015533|K06481;ENSMUSG00000020431|K08041;ENSMUSG00000021070|K03916;ENSMUSG00000021756|K05060;ENSMUSG00000024521|K10131;ENSMUSG00000025407|K16797;ENSMUSG00000027523|K04632;ENSMUSG00000030110|K05126;ENSMUSG00000038146|K20995;ENSMUSG00000060534|K06765;ENSMUSG00000064325|K06231;ENSMUSG00000071713|K04738;ENSMUSG00000071714|K04738	15	http://www.kegg.jp/pathway/map05200+K00799+K04726+K15589+K13377+K04358+K00572+K06240+K06244+K00182+K07299+K08774+K05637+K09592+K04549+K03868+K04448+K02842+K02091+K05091+K10053+K06481+K08041+K03916+K05060+K10131+K16797+K04632+K05126+K20995+K06765+K06231+K04738	no
Primary immunodeficiency	map05340	4	36	510	14256	0.049033	0.420357	ENSMUSG00000053977|K06458;ENSMUSG00000061132|K07371;ENSMUSG00000026648|K10887;ENSMUSG00000030724|K06465;	ENSMUSG00000053977|K06458;ENSMUSG00000061132|K07371	2	ENSMUSG00000026648|K10887;ENSMUSG00000030724|K06465	2	http://www.kegg.jp/pathway/map05340+K06458+K07371+K10887+K06465	no
Renal cell carcinoma	map05211	8	113	506	14179	0.0598238	0.420357	ENSMUSG00000015709|K15589;ENSMUSG00000021253|K13377;ENSMUSG00000028645|K07299;ENSMUSG00000029999|K08774;ENSMUSG00000035105|K09592;ENSMUSG00000049832|K03868;ENSMUSG00000052684|K04448;ENSMUSG00000074923|K05735;	ENSMUSG00000015709|K15589;ENSMUSG00000021253|K13377;ENSMUSG00000028645|K07299;ENSMUSG00000029999|K08774;ENSMUSG00000035105|K09592;ENSMUSG00000049832|K03868;ENSMUSG00000052684|K04448	7	ENSMUSG00000074923|K05735	1	http://www.kegg.jp/pathway/map05211+K15589+K13377+K07299+K08774+K09592+K03868+K04448+K05735	no
Serotonergic synapse	map04726	11	166	503	14126	0.0448065	0.420357	ENSMUSG00000024190|K21278;ENSMUSG00000038811|K04549;ENSMUSG00000042644|K04960;ENSMUSG00000046971|K16342;ENSMUSG00000050211|K16342;ENSMUSG00000022469|K08014;ENSMUSG00000027523|K04632;ENSMUSG00000049511|K04153;ENSMUSG00000060882|K04892;ENSMUSG00000097466|K04153;ENSMUSG00000107458|K04958;	ENSMUSG00000024190|K21278;ENSMUSG00000038811|K04549;ENSMUSG00000042644|K04960;ENSMUSG00000046971|K16342;ENSMUSG00000050211|K16342	5	ENSMUSG00000022469|K08014;ENSMUSG00000027523|K04632;ENSMUSG00000049511|K04153;ENSMUSG00000060882|K04892;ENSMUSG00000097466|K04153;ENSMUSG00000107458|K04958	6	http://www.kegg.jp/pathway/map04726+K21278+K04549+K04960+K16342+K08014+K04632+K04153+K04892+K04958	no
Sphingolipid signaling pathway	map04071	10	151	504	14141	0.0542513	0.420357	ENSMUSG00000004446|K04726;ENSMUSG00000004864|K04441;ENSMUSG00000030510|K04710;ENSMUSG00000032908|K04717;ENSMUSG00000042429|K04265;ENSMUSG00000050931|K04714;ENSMUSG00000058715|K07983;ENSMUSG00000061878|K04718;ENSMUSG00000021070|K03916;ENSMUSG00000086769|K13242;	ENSMUSG00000004446|K04726;ENSMUSG00000004864|K04441;ENSMUSG00000030510|K04710;ENSMUSG00000032908|K04717;ENSMUSG00000042429|K04265;ENSMUSG00000050931|K04714;ENSMUSG00000058715|K07983;ENSMUSG00000061878|K04718	8	ENSMUSG00000021070|K03916;ENSMUSG00000086769|K13242	2	http://www.kegg.jp/pathway/map04071+K04726+K04441+K04710+K04717+K04265+K04714+K07983+K04718+K03916+K13242	no
Steroid hormone biosynthesis	map00140	8	111	506	14181	0.0552817	0.420357	ENSMUSG00000021594|K12343;ENSMUSG00000031844|K13368;ENSMUSG00000032315|K07408;ENSMUSG00000032323|K00498;ENSMUSG00000066704|K07412;ENSMUSG00000038641|K00251;ENSMUSG00000054545|K00699;ENSMUSG00000090145|K00699;	ENSMUSG00000021594|K12343;ENSMUSG00000031844|K13368;ENSMUSG00000032315|K07408;ENSMUSG00000032323|K00498;ENSMUSG00000066704|K07412	5	ENSMUSG00000038641|K00251;ENSMUSG00000054545|K00699;ENSMUSG00000090145|K00699	3	http://www.kegg.jp/pathway/map00140+K12343+K13368+K07408+K00498+K07412+K00251+K00699	no
Terpenoid backbone biosynthesis	map00900	4	37	510	14255	0.0529042	0.420357	ENSMUSG00000023832|K00626;ENSMUSG00000033520|K01823;ENSMUSG00000062480|K00626;ENSMUSG00000090610|K00787;	ENSMUSG00000023832|K00626;ENSMUSG00000033520|K01823;ENSMUSG00000062480|K00626;ENSMUSG00000090610|K00787	4	.	0	http://www.kegg.jp/pathway/map00900+K00626+K01823+K00787	no
Histidine metabolism	map00340	3	24	511	14268	0.0657002	0.420968	ENSMUSG00000020017|K01745;ENSMUSG00000024644|K08660;ENSMUSG00000059422|K19787;	ENSMUSG00000020017|K01745;ENSMUSG00000024644|K08660;ENSMUSG00000059422|K19787	3	.	0	http://www.kegg.jp/pathway/map00340+K01745+K08660+K19787	no
VEGF signaling pathway	map04370	6	76	508	14216	0.0652776	0.420968	ENSMUSG00000004864|K04441;ENSMUSG00000046971|K16342;ENSMUSG00000050211|K16342;ENSMUSG00000061878|K04718;ENSMUSG00000078915|K04455;ENSMUSG00000086769|K13242;	ENSMUSG00000004864|K04441;ENSMUSG00000046971|K16342;ENSMUSG00000050211|K16342;ENSMUSG00000061878|K04718	4	ENSMUSG00000078915|K04455;ENSMUSG00000086769|K13242	2	http://www.kegg.jp/pathway/map04370+K04441+K16342+K04718+K04455+K13242	no
Ether lipid metabolism	map00565	5	59	509	14233	0.0709795	0.435616	ENSMUSG00000041202|K01047;ENSMUSG00000046971|K16342;ENSMUSG00000049721|K01019;ENSMUSG00000050211|K16342;ENSMUSG00000052151|K01080;	ENSMUSG00000041202|K01047;ENSMUSG00000046971|K16342;ENSMUSG00000049721|K01019;ENSMUSG00000050211|K16342;ENSMUSG00000052151|K01080	5	.	0	http://www.kegg.jp/pathway/map00565+K01047+K16342+K01019+K01080	no
Glycerophospholipid metabolism	map00564	8	117	506	14175	0.0695947	0.435616	ENSMUSG00000029314|K13506;ENSMUSG00000029330|K00981;ENSMUSG00000041202|K01047;ENSMUSG00000046971|K16342;ENSMUSG00000050211|K16342;ENSMUSG00000052151|K01080;ENSMUSG00000046338|K00629;ENSMUSG00000107802|K00894;	ENSMUSG00000029314|K13506;ENSMUSG00000029330|K00981;ENSMUSG00000041202|K01047;ENSMUSG00000046971|K16342;ENSMUSG00000050211|K16342;ENSMUSG00000052151|K01080	6	ENSMUSG00000046338|K00629;ENSMUSG00000107802|K00894	2	http://www.kegg.jp/pathway/map00564+K13506+K00981+K01047+K16342+K01080+K00629+K00894	no
Glycosphingolipid biosynthesis - lacto and neolacto series	map00601	3	25	511	14267	0.0717634	0.435616	ENSMUSG00000055373|K03663;ENSMUSG00000033849|K07820;ENSMUSG00000035778|K00743;	ENSMUSG00000055373|K03663	1	ENSMUSG00000033849|K07820;ENSMUSG00000035778|K00743	2	http://www.kegg.jp/pathway/map00601+K03663+K07820+K00743	no
Amino sugar and nucleotide sugar metabolism	map00520	5	62	509	14230	0.0828141	0.437491	ENSMUSG00000022474|K17497;ENSMUSG00000026956|K00972;ENSMUSG00000038372|K01711;ENSMUSG00000048065|K00326;ENSMUSG00000020363|K00820;	ENSMUSG00000022474|K17497;ENSMUSG00000026956|K00972;ENSMUSG00000038372|K01711;ENSMUSG00000048065|K00326	4	ENSMUSG00000020363|K00820	1	http://www.kegg.jp/pathway/map00520+K17497+K00972+K01711+K00326+K00820	no
B cell receptor signaling pathway	map04662	6	81	508	14211	0.0817904	0.437491	ENSMUSG00000025491|K19831;ENSMUSG00000052684|K04448;ENSMUSG00000061132|K07371;ENSMUSG00000021457|K05855;ENSMUSG00000030724|K06465;ENSMUSG00000092482|K05697;	ENSMUSG00000025491|K19831;ENSMUSG00000052684|K04448;ENSMUSG00000061132|K07371	3	ENSMUSG00000021457|K05855;ENSMUSG00000030724|K06465;ENSMUSG00000092482|K05697	3	http://www.kegg.jp/pathway/map04662+K19831+K04448+K07371+K05855+K06465+K05697	no
Dilated cardiomyopathy (DCM)	map05414	8	123	506	14169	0.085981	0.437491	ENSMUSG00000021253|K13377;ENSMUSG00000022817|K06588;ENSMUSG00000015533|K06481;ENSMUSG00000017412|K04865;ENSMUSG00000020431|K08041;ENSMUSG00000020723|K04869;ENSMUSG00000021313|K04962;ENSMUSG00000027523|K04632;	ENSMUSG00000021253|K13377;ENSMUSG00000022817|K06588	2	ENSMUSG00000015533|K06481;ENSMUSG00000017412|K04865;ENSMUSG00000020431|K08041;ENSMUSG00000020723|K04869;ENSMUSG00000021313|K04962;ENSMUSG00000027523|K04632	6	http://www.kegg.jp/pathway/map05414+K13377+K06588+K06481+K04865+K08041+K04869+K04962+K04632	no
Estrogen signaling pathway	map04915	12	207	502	14085	0.0801807	0.437491	ENSMUSG00000020911|K07604;ENSMUSG00000023043|K07604;ENSMUSG00000029999|K08774;ENSMUSG00000042644|K04960;ENSMUSG00000052684|K04448;ENSMUSG00000086010|K22456;ENSMUSG00000091971|K03283;ENSMUSG00000020431|K08041;ENSMUSG00000021448|K17448;ENSMUSG00000027523|K04632;ENSMUSG00000086769|K13242;ENSMUSG00000107458|K04958;	ENSMUSG00000020911|K07604;ENSMUSG00000023043|K07604;ENSMUSG00000029999|K08774;ENSMUSG00000042644|K04960;ENSMUSG00000052684|K04448;ENSMUSG00000086010|K22456;ENSMUSG00000091971|K03283	7	ENSMUSG00000020431|K08041;ENSMUSG00000021448|K17448;ENSMUSG00000027523|K04632;ENSMUSG00000086769|K13242;ENSMUSG00000107458|K04958	5	http://www.kegg.jp/pathway/map04915+K07604+K08774+K04960+K04448+K22456+K03283+K08041+K17448+K04632+K13242+K04958	no
Glutamatergic synapse	map04724	9	142	505	14150	0.0803487	0.437491	ENSMUSG00000038811|K04549;ENSMUSG00000042644|K04960;ENSMUSG00000046971|K16342;ENSMUSG00000050211|K16342;ENSMUSG00000007617|K15010;ENSMUSG00000020431|K08041;ENSMUSG00000027523|K04632;ENSMUSG00000037541|K15009;ENSMUSG00000107458|K04958;	ENSMUSG00000038811|K04549;ENSMUSG00000042644|K04960;ENSMUSG00000046971|K16342;ENSMUSG00000050211|K16342	4	ENSMUSG00000007617|K15010;ENSMUSG00000020431|K08041;ENSMUSG00000027523|K04632;ENSMUSG00000037541|K15009;ENSMUSG00000107458|K04958	5	http://www.kegg.jp/pathway/map04724+K04549+K04960+K16342+K15010+K08041+K04632+K15009+K04958	no
Insulin resistance	map04931	8	121	506	14171	0.0802879	0.437491	ENSMUSG00000003644|K04373;ENSMUSG00000005373|K09113;ENSMUSG00000028645|K07299;ENSMUSG00000029167|K07202;ENSMUSG00000042010|K01946;ENSMUSG00000018566|K07191;ENSMUSG00000020363|K00820;ENSMUSG00000086769|K13242;	ENSMUSG00000003644|K04373;ENSMUSG00000005373|K09113;ENSMUSG00000028645|K07299;ENSMUSG00000029167|K07202;ENSMUSG00000042010|K01946	5	ENSMUSG00000018566|K07191;ENSMUSG00000020363|K00820;ENSMUSG00000086769|K13242	3	http://www.kegg.jp/pathway/map04931+K04373+K09113+K07299+K07202+K01946+K07191+K00820+K13242	no
Phospholipase D signaling pathway	map04072	11	183	503	14109	0.0758068	0.437491	ENSMUSG00000046971|K16342;ENSMUSG00000050211|K16342;ENSMUSG00000052151|K01080;ENSMUSG00000058715|K07983;ENSMUSG00000061878|K04718;ENSMUSG00000005672|K05091;ENSMUSG00000020431|K08041;ENSMUSG00000021448|K17448;ENSMUSG00000021457|K05855;ENSMUSG00000022469|K08014;ENSMUSG00000027523|K04632;	ENSMUSG00000046971|K16342;ENSMUSG00000050211|K16342;ENSMUSG00000052151|K01080;ENSMUSG00000058715|K07983;ENSMUSG00000061878|K04718	5	ENSMUSG00000005672|K05091;ENSMUSG00000020431|K08041;ENSMUSG00000021448|K17448;ENSMUSG00000021457|K05855;ENSMUSG00000022469|K08014;ENSMUSG00000027523|K04632	6	http://www.kegg.jp/pathway/map04072+K16342+K01080+K07983+K04718+K05091+K08041+K17448+K05855+K08014+K04632	no
Platelet activation	map04611	11	187	503	14105	0.0846854	0.437491	ENSMUSG00000004864|K04441;ENSMUSG00000042644|K04960;ENSMUSG00000046971|K16342;ENSMUSG00000050211|K16342;ENSMUSG00000058715|K07983;ENSMUSG00000015533|K06481;ENSMUSG00000020431|K08041;ENSMUSG00000021457|K05855;ENSMUSG00000027523|K04632;ENSMUSG00000086769|K13242;ENSMUSG00000107458|K04958;	ENSMUSG00000004864|K04441;ENSMUSG00000042644|K04960;ENSMUSG00000046971|K16342;ENSMUSG00000050211|K16342;ENSMUSG00000058715|K07983	5	ENSMUSG00000015533|K06481;ENSMUSG00000020431|K08041;ENSMUSG00000021457|K05855;ENSMUSG00000027523|K04632;ENSMUSG00000086769|K13242;ENSMUSG00000107458|K04958	6	http://www.kegg.jp/pathway/map04611+K04441+K04960+K16342+K07983+K06481+K08041+K05855+K04632+K13242+K04958	no
Platinum drug resistance	map01524	8	123	506	14169	0.085981	0.437491	ENSMUSG00000004032|K00799;ENSMUSG00000004446|K04726;ENSMUSG00000008540|K00799;ENSMUSG00000025068|K00799;ENSMUSG00000025934|K00799;ENSMUSG00000026688|K00799;ENSMUSG00000024521|K10131;ENSMUSG00000033792|K17686;	ENSMUSG00000004032|K00799;ENSMUSG00000004446|K04726;ENSMUSG00000008540|K00799;ENSMUSG00000025068|K00799;ENSMUSG00000025934|K00799;ENSMUSG00000026688|K00799	6	ENSMUSG00000024521|K10131;ENSMUSG00000033792|K17686	2	http://www.kegg.jp/pathway/map01524+K00799+K04726+K10131+K17686	no
Renin-angiotensin system	map04614	4	43	510	14249	0.0794696	0.437491	ENSMUSG00000001865|K08780;ENSMUSG00000022225|K01329;ENSMUSG00000061068|K01329;ENSMUSG00000061119|K01285;	ENSMUSG00000001865|K08780;ENSMUSG00000022225|K01329;ENSMUSG00000061068|K01329	3	ENSMUSG00000061119|K01285	1	http://www.kegg.jp/pathway/map04614+K08780+K01329+K01285	no
Thyroid hormone synthesis	map04918	6	80	508	14212	0.0783172	0.437491	ENSMUSG00000018339|K00432;ENSMUSG00000040963|K10064;ENSMUSG00000042644|K04960;ENSMUSG00000020431|K08041;ENSMUSG00000027523|K04632;ENSMUSG00000107458|K04958;	ENSMUSG00000018339|K00432;ENSMUSG00000040963|K10064;ENSMUSG00000042644|K04960	3	ENSMUSG00000020431|K08041;ENSMUSG00000027523|K04632;ENSMUSG00000107458|K04958	3	http://www.kegg.jp/pathway/map04918+K00432+K10064+K04960+K08041+K04632+K04958	no
alpha-Linolenic acid metabolism	map00592	3	28	511	14264	0.091365	0.445244	ENSMUSG00000041202|K01047;ENSMUSG00000046971|K16342;ENSMUSG00000050211|K16342;	ENSMUSG00000041202|K01047;ENSMUSG00000046971|K16342;ENSMUSG00000050211|K16342	3	.	0	http://www.kegg.jp/pathway/map00592+K01047+K16342	no
Osteoclast differentiation	map04380	9	146	505	14146	0.090986	0.445244	ENSMUSG00000001348|K14379;ENSMUSG00000004864|K04441;ENSMUSG00000006519|K08009;ENSMUSG00000014599|K05453;ENSMUSG00000052684|K04448;ENSMUSG00000061132|K07371;ENSMUSG00000021457|K05855;ENSMUSG00000030427|K06512;ENSMUSG00000095788|K06551;	ENSMUSG00000001348|K14379;ENSMUSG00000004864|K04441;ENSMUSG00000006519|K08009;ENSMUSG00000014599|K05453;ENSMUSG00000052684|K04448;ENSMUSG00000061132|K07371	6	ENSMUSG00000021457|K05855;ENSMUSG00000030427|K06512;ENSMUSG00000095788|K06551	3	http://www.kegg.jp/pathway/map04380+K14379+K04441+K08009+K05453+K04448+K07371+K05855+K06512+K06551	no
Tryptophan metabolism	map00380	4	45	510	14247	0.0895522	0.445244	ENSMUSG00000003477|K00562;ENSMUSG00000023832|K00626;ENSMUSG00000032315|K07408;ENSMUSG00000062480|K00626;	ENSMUSG00000003477|K00562;ENSMUSG00000023832|K00626;ENSMUSG00000032315|K07408;ENSMUSG00000062480|K00626	4	.	0	http://www.kegg.jp/pathway/map00380+K00562+K00626+K07408	no
Basal cell carcinoma	map05217	5	65	509	14227	0.0956246	0.45953	ENSMUSG00000022382|K00572;ENSMUSG00000027840|K00182;ENSMUSG00000081683|K02842;ENSMUSG00000025407|K16797;ENSMUSG00000064325|K06231;	ENSMUSG00000022382|K00572;ENSMUSG00000027840|K00182;ENSMUSG00000081683|K02842	3	ENSMUSG00000025407|K16797;ENSMUSG00000064325|K06231	2	http://www.kegg.jp/pathway/map05217+K00572+K00182+K02842+K16797+K06231	no
Biotin metabolism	map00780	1	2	513	14290	0.10058	0.466955	ENSMUSG00000021900|K01435;	ENSMUSG00000021900|K01435	1	.	0	http://www.kegg.jp/pathway/map00780+K01435	no
C-type lectin receptor signaling pathway	map04625	8	128	506	14164	0.101218	0.466955	ENSMUSG00000004864|K04441;ENSMUSG00000030793|K12799;ENSMUSG00000042644|K04960;ENSMUSG00000052684|K04448;ENSMUSG00000058715|K07983;ENSMUSG00000021457|K05855;ENSMUSG00000033730|K12497;ENSMUSG00000107458|K04958;	ENSMUSG00000004864|K04441;ENSMUSG00000030793|K12799;ENSMUSG00000042644|K04960;ENSMUSG00000052684|K04448;ENSMUSG00000058715|K07983	5	ENSMUSG00000021457|K05855;ENSMUSG00000033730|K12497;ENSMUSG00000107458|K04958	3	http://www.kegg.jp/pathway/map04625+K04441+K12799+K04960+K04448+K07983+K05855+K12497+K04958	no
Cutin, suberine and wax biosynthesis	map00073	1	2	513	14290	0.10058	0.466955	ENSMUSG00000084984|K13356;	.	0	ENSMUSG00000084984|K13356	1	http://www.kegg.jp/pathway/map00073+K13356	no
Butanoate metabolism	map00650	3	30	511	14262	0.105528	0.48043	ENSMUSG00000007908|K01640;ENSMUSG00000023832|K00626;ENSMUSG00000062480|K00626;	ENSMUSG00000007908|K01640;ENSMUSG00000023832|K00626;ENSMUSG00000062480|K00626	3	.	0	http://www.kegg.jp/pathway/map00650+K01640+K00626	no
AMPK signaling pathway	map04152	9	155	505	14137	0.117795	0.517152	ENSMUSG00000029167|K07202;ENSMUSG00000031490|K07205;ENSMUSG00000042010|K01946;ENSMUSG00000018566|K07191;ENSMUSG00000025202|K00507;ENSMUSG00000045875|K04135;ENSMUSG00000053714|K07188;ENSMUSG00000085118|K08292;ENSMUSG00000111942|K11262;	ENSMUSG00000029167|K07202;ENSMUSG00000031490|K07205;ENSMUSG00000042010|K01946	3	ENSMUSG00000018566|K07191;ENSMUSG00000025202|K00507;ENSMUSG00000045875|K04135;ENSMUSG00000053714|K07188;ENSMUSG00000085118|K08292;ENSMUSG00000111942|K11262	6	http://www.kegg.jp/pathway/map04152+K07202+K07205+K01946+K07191+K00507+K04135+K07188+K08292+K11262	no
Axon guidance	map04360	12	223	502	14069	0.118078	0.517152	ENSMUSG00000026259|K07525;ENSMUSG00000029095|K07520;ENSMUSG00000029168|K07529;ENSMUSG00000031391|K06550;ENSMUSG00000044641|K06093;ENSMUSG00000052430|K13578;ENSMUSG00000063531|K06840;ENSMUSG00000005958|K05112;ENSMUSG00000035513|K16359;ENSMUSG00000050587|K07523;ENSMUSG00000060534|K06765;ENSMUSG00000074923|K05735;	ENSMUSG00000026259|K07525;ENSMUSG00000029095|K07520;ENSMUSG00000029168|K07529;ENSMUSG00000031391|K06550;ENSMUSG00000044641|K06093;ENSMUSG00000052430|K13578;ENSMUSG00000063531|K06840	7	ENSMUSG00000005958|K05112;ENSMUSG00000035513|K16359;ENSMUSG00000050587|K07523;ENSMUSG00000060534|K06765;ENSMUSG00000074923|K05735	5	http://www.kegg.jp/pathway/map04360+K07525+K07520+K07529+K06550+K06093+K13578+K06840+K05112+K16359+K07523+K06765+K05735	no
Glyoxylate and dicarboxylate metabolism	map00630	4	50	510	14242	0.117247	0.517152	ENSMUSG00000023832|K00626;ENSMUSG00000027452|K01895;ENSMUSG00000035637|K00049;ENSMUSG00000062480|K00626;	ENSMUSG00000023832|K00626;ENSMUSG00000027452|K01895;ENSMUSG00000035637|K00049;ENSMUSG00000062480|K00626	4	.	0	http://www.kegg.jp/pathway/map00630+K00626+K01895+K00049	no
Cushing syndrome	map04934	11	201	503	14091	0.120605	0.521616	ENSMUSG00000022382|K00572;ENSMUSG00000027698|K14349;ENSMUSG00000027840|K00182;ENSMUSG00000032323|K00498;ENSMUSG00000042644|K04960;ENSMUSG00000081683|K02842;ENSMUSG00000097327|K02091;ENSMUSG00000020431|K08041;ENSMUSG00000020866|K04854;ENSMUSG00000027523|K04632;ENSMUSG00000107458|K04958;	ENSMUSG00000022382|K00572;ENSMUSG00000027698|K14349;ENSMUSG00000027840|K00182;ENSMUSG00000032323|K00498;ENSMUSG00000042644|K04960;ENSMUSG00000081683|K02842;ENSMUSG00000097327|K02091	7	ENSMUSG00000020431|K08041;ENSMUSG00000020866|K04854;ENSMUSG00000027523|K04632;ENSMUSG00000107458|K04958	4	http://www.kegg.jp/pathway/map04934+K00572+K14349+K00182+K00498+K04960+K02842+K02091+K08041+K04854+K04632+K04958	no
Apoptosis	map04210	12	225	502	14067	0.123434	0.527263	ENSMUSG00000004446|K04726;ENSMUSG00000021477|K01365;ENSMUSG00000042644|K04960;ENSMUSG00000052684|K04448;ENSMUSG00000082809|K07374;ENSMUSG00000091269|K07374;ENSMUSG00000099974|K02162;ENSMUSG00000102037|K02162;ENSMUSG00000024521|K10131;ENSMUSG00000071713|K04738;ENSMUSG00000071714|K04738;ENSMUSG00000107458|K04958;	ENSMUSG00000004446|K04726;ENSMUSG00000021477|K01365;ENSMUSG00000042644|K04960;ENSMUSG00000052684|K04448;ENSMUSG00000082809|K07374;ENSMUSG00000091269|K07374;ENSMUSG00000099974|K02162;ENSMUSG00000102037|K02162	8	ENSMUSG00000024521|K10131;ENSMUSG00000071713|K04738;ENSMUSG00000071714|K04738;ENSMUSG00000107458|K04958	4	http://www.kegg.jp/pathway/map04210+K04726+K01365+K04960+K04448+K07374+K02162+K10131+K04738+K04958	no
Cocaine addiction	map05030	4	52	510	14240	0.129252	0.538811	ENSMUSG00000052684|K04448;ENSMUSG00000020599|K13765;ENSMUSG00000027523|K04632;ENSMUSG00000048482|K04355;	ENSMUSG00000052684|K04448	1	ENSMUSG00000020599|K13765;ENSMUSG00000027523|K04632;ENSMUSG00000048482|K04355	3	http://www.kegg.jp/pathway/map05030+K04448+K13765+K04632+K04355	no
Fatty acid biosynthesis	map00061	2	16	512	14276	0.127785	0.538811	ENSMUSG00000042010|K01946;ENSMUSG00000111942|K11262;	ENSMUSG00000042010|K01946	1	ENSMUSG00000111942|K11262	1	http://www.kegg.jp/pathway/map00061+K01946+K11262	no
Lipoic acid metabolism	map00785	1	3	513	14289	0.13181	0.542932	ENSMUSG00000030725|K03801;	ENSMUSG00000030725|K03801	1	.	0	http://www.kegg.jp/pathway/map00785+K03801	no
Fat digestion and absorption	map04975	4	53	510	14239	0.13544	0.547833	ENSMUSG00000041202|K01047;ENSMUSG00000052151|K01080;ENSMUSG00000052396|K14457;ENSMUSG00000024768|K14452;	ENSMUSG00000041202|K01047;ENSMUSG00000052151|K01080;ENSMUSG00000052396|K14457	3	ENSMUSG00000024768|K14452	1	http://www.kegg.jp/pathway/map04975+K01047+K01080+K14457+K14452	no
Retinol metabolism	map00830	7	116	507	14176	0.136166	0.547833	ENSMUSG00000024987|K07437;ENSMUSG00000032315|K07408;ENSMUSG00000040703|K07420;ENSMUSG00000066704|K07412;ENSMUSG00000054545|K00699;ENSMUSG00000069456|K11154;ENSMUSG00000090145|K00699;	ENSMUSG00000024987|K07437;ENSMUSG00000032315|K07408;ENSMUSG00000040703|K07420;ENSMUSG00000066704|K07412	4	ENSMUSG00000054545|K00699;ENSMUSG00000069456|K11154;ENSMUSG00000090145|K00699	3	http://www.kegg.jp/pathway/map00830+K07437+K07408+K07420+K07412+K00699+K11154	no
Adipocytokine signaling pathway	map04920	5	74	509	14218	0.139549	0.554987	ENSMUSG00000028645|K07299;ENSMUSG00000029167|K07202;ENSMUSG00000029819|K05232;ENSMUSG00000042010|K01946;ENSMUSG00000018566|K07191;	ENSMUSG00000028645|K07299;ENSMUSG00000029167|K07202;ENSMUSG00000029819|K05232;ENSMUSG00000042010|K01946	4	ENSMUSG00000018566|K07191	1	http://www.kegg.jp/pathway/map04920+K07299+K07202+K05232+K01946+K07191	no
Antifolate resistance	map01523	3	35	511	14257	0.144261	0.555504	ENSMUSG00000001827|K13649;ENSMUSG00000020865|K05667;ENSMUSG00000073987|K01307;	ENSMUSG00000001827|K13649;ENSMUSG00000020865|K05667;ENSMUSG00000073987|K01307	3	.	0	http://www.kegg.jp/pathway/map01523+K13649+K05667+K01307	no
Circadian entrainment	map04713	7	118	507	14174	0.144495	0.555504	ENSMUSG00000038811|K04549;ENSMUSG00000042644|K04960;ENSMUSG00000020431|K08041;ENSMUSG00000020866|K04854;ENSMUSG00000021313|K04962;ENSMUSG00000027523|K04632;ENSMUSG00000107458|K04958;	ENSMUSG00000038811|K04549;ENSMUSG00000042644|K04960	2	ENSMUSG00000020431|K08041;ENSMUSG00000020866|K04854;ENSMUSG00000021313|K04962;ENSMUSG00000027523|K04632;ENSMUSG00000107458|K04958	5	http://www.kegg.jp/pathway/map04713+K04549+K04960+K08041+K04854+K04962+K04632+K04958	no
Vascular smooth muscle contraction	map04270	9	162	505	14130	0.14132	0.555504	ENSMUSG00000034353|K08447;ENSMUSG00000041202|K01047;ENSMUSG00000042644|K04960;ENSMUSG00000046971|K16342;ENSMUSG00000050211|K16342;ENSMUSG00000020431|K08041;ENSMUSG00000027523|K04632;ENSMUSG00000045875|K04135;ENSMUSG00000107458|K04958;	ENSMUSG00000034353|K08447;ENSMUSG00000041202|K01047;ENSMUSG00000042644|K04960;ENSMUSG00000046971|K16342;ENSMUSG00000050211|K16342	5	ENSMUSG00000020431|K08041;ENSMUSG00000027523|K04632;ENSMUSG00000045875|K04135;ENSMUSG00000107458|K04958	4	http://www.kegg.jp/pathway/map04270+K08447+K01047+K04960+K16342+K08041+K04632+K04135+K04958	no
Fatty acid metabolism	map01212	5	76	509	14216	0.150339	0.565406	ENSMUSG00000021696|K10250;ENSMUSG00000023832|K00626;ENSMUSG00000062480|K00626;ENSMUSG00000025202|K00507;ENSMUSG00000111942|K11262;	ENSMUSG00000021696|K10250;ENSMUSG00000023832|K00626;ENSMUSG00000062480|K00626	3	ENSMUSG00000025202|K00507;ENSMUSG00000111942|K11262	2	http://www.kegg.jp/pathway/map01212+K10250+K00626+K00507+K11262	no
Long-term depression	map04730	5	76	509	14216	0.150339	0.565406	ENSMUSG00000042644|K04960;ENSMUSG00000046971|K16342;ENSMUSG00000050211|K16342;ENSMUSG00000027523|K04632;ENSMUSG00000107458|K04958;	ENSMUSG00000042644|K04960;ENSMUSG00000046971|K16342;ENSMUSG00000050211|K16342	3	ENSMUSG00000027523|K04632;ENSMUSG00000107458|K04958	2	http://www.kegg.jp/pathway/map04730+K04960+K16342+K04632+K04958	no
Gastric acid secretion	map04971	5	77	509	14215	0.155863	0.579876	ENSMUSG00000009545|K04926;ENSMUSG00000042644|K04960;ENSMUSG00000020431|K08041;ENSMUSG00000027523|K04632;ENSMUSG00000107458|K04958;	ENSMUSG00000009545|K04926;ENSMUSG00000042644|K04960	2	ENSMUSG00000020431|K08041;ENSMUSG00000027523|K04632;ENSMUSG00000107458|K04958	3	http://www.kegg.jp/pathway/map04971+K04926+K04960+K08041+K04632+K04958	no
Tight junction	map04530	15	311	499	13981	0.16386	0.596794	ENSMUSG00000000159|K06786;ENSMUSG00000020782|K06094;ENSMUSG00000022132|K06087;ENSMUSG00000028434|K21111;ENSMUSG00000030739|K10352;ENSMUSG00000041378|K06087;ENSMUSG00000044279|K06090;ENSMUSG00000044641|K06093;ENSMUSG00000052684|K04448;ENSMUSG00000082809|K07374;ENSMUSG00000091269|K07374;ENSMUSG00000024589|K13305;ENSMUSG00000052572|K12075;ENSMUSG00000082319|K18584;ENSMUSG00000107560|K10591;	ENSMUSG00000000159|K06786;ENSMUSG00000020782|K06094;ENSMUSG00000022132|K06087;ENSMUSG00000028434|K21111;ENSMUSG00000030739|K10352;ENSMUSG00000041378|K06087;ENSMUSG00000044279|K06090;ENSMUSG00000044641|K06093;ENSMUSG00000052684|K04448;ENSMUSG00000082809|K07374;ENSMUSG00000091269|K07374	11	ENSMUSG00000024589|K13305;ENSMUSG00000052572|K12075;ENSMUSG00000082319|K18584;ENSMUSG00000107560|K10591	4	http://www.kegg.jp/pathway/map04530+K06786+K06094+K06087+K21111+K10352+K06090+K06093+K04448+K07374+K13305+K12075+K18584+K10591	no
Toxoplasmosis	map05145	8	145	506	14147	0.163297	0.596794	ENSMUSG00000004864|K04441;ENSMUSG00000021253|K13377;ENSMUSG00000024421|K06240;ENSMUSG00000026639|K06244;ENSMUSG00000027995|K10159;ENSMUSG00000032796|K05637;ENSMUSG00000036594|K06752;ENSMUSG00000091971|K03283;	ENSMUSG00000004864|K04441;ENSMUSG00000021253|K13377;ENSMUSG00000024421|K06240;ENSMUSG00000026639|K06244;ENSMUSG00000027995|K10159;ENSMUSG00000032796|K05637;ENSMUSG00000036594|K06752;ENSMUSG00000091971|K03283	8	.	0	http://www.kegg.jp/pathway/map05145+K04441+K13377+K06240+K06244+K10159+K05637+K06752+K03283	no
Ferroptosis	map04216	5	79	509	14213	0.167155	0.602454	ENSMUSG00000025993|K14685;ENSMUSG00000053897|K14714;ENSMUSG00000110841|K05361;ENSMUSG00000026389|K10142;ENSMUSG00000097234|K13162;	ENSMUSG00000025993|K14685;ENSMUSG00000053897|K14714;ENSMUSG00000110841|K05361	3	ENSMUSG00000026389|K10142;ENSMUSG00000097234|K13162	2	http://www.kegg.jp/pathway/map04216+K14685+K14714+K05361+K10142+K13162	no
Acute myeloid leukemia	map05221	5	82	509	14210	0.184671	0.608536	ENSMUSG00000031490|K07205;ENSMUSG00000099974|K02162;ENSMUSG00000102037|K02162;ENSMUSG00000005672|K05091;ENSMUSG00000006586|K10053;	ENSMUSG00000031490|K07205;ENSMUSG00000099974|K02162;ENSMUSG00000102037|K02162	3	ENSMUSG00000005672|K05091;ENSMUSG00000006586|K10053	2	http://www.kegg.jp/pathway/map05221+K07205+K02162+K05091+K10053	no
Arrhythmogenic right ventricular cardiomyopathy (ARVC)	map05412	6	103	508	14189	0.178206	0.608536	ENSMUSG00000022817|K06588;ENSMUSG00000054889|K10381;ENSMUSG00000015533|K06481;ENSMUSG00000017412|K04865;ENSMUSG00000020723|K04869;ENSMUSG00000021313|K04962;	ENSMUSG00000022817|K06588;ENSMUSG00000054889|K10381	2	ENSMUSG00000015533|K06481;ENSMUSG00000017412|K04865;ENSMUSG00000020723|K04869;ENSMUSG00000021313|K04962	4	http://www.kegg.jp/pathway/map05412+K06588+K10381+K06481+K04865+K04869+K04962	no
Epithelial cell signaling in Helicobacter pylori infection	map05120	5	82	509	14210	0.184671	0.608536	ENSMUSG00000000159|K06786;ENSMUSG00000004864|K04441;ENSMUSG00000028238|K02146;ENSMUSG00000052684|K04448;ENSMUSG00000083240|K02152;	ENSMUSG00000000159|K06786;ENSMUSG00000004864|K04441;ENSMUSG00000028238|K02146;ENSMUSG00000052684|K04448;ENSMUSG00000083240|K02152	5	.	0	http://www.kegg.jp/pathway/map05120+K06786+K04441+K02146+K04448+K02152	no
Fc epsilon RI signaling pathway	map04664	5	82	509	14210	0.184671	0.608536	ENSMUSG00000004864|K04441;ENSMUSG00000046971|K16342;ENSMUSG00000050211|K16342;ENSMUSG00000058715|K07983;ENSMUSG00000021457|K05855;	ENSMUSG00000004864|K04441;ENSMUSG00000046971|K16342;ENSMUSG00000050211|K16342;ENSMUSG00000058715|K07983	4	ENSMUSG00000021457|K05855	1	http://www.kegg.jp/pathway/map04664+K04441+K16342+K07983+K05855	no
Fluid shear stress and atherosclerosis	map05418	13	265	501	14027	0.170903	0.608536	ENSMUSG00000004032|K00799;ENSMUSG00000004864|K04441;ENSMUSG00000006519|K08009;ENSMUSG00000008540|K00799;ENSMUSG00000014158|K04973;ENSMUSG00000021477|K01365;ENSMUSG00000024190|K21278;ENSMUSG00000025068|K00799;ENSMUSG00000025934|K00799;ENSMUSG00000026688|K00799;ENSMUSG00000052430|K13578;ENSMUSG00000052684|K04448;ENSMUSG00000086769|K13242;	ENSMUSG00000004032|K00799;ENSMUSG00000004864|K04441;ENSMUSG00000006519|K08009;ENSMUSG00000008540|K00799;ENSMUSG00000014158|K04973;ENSMUSG00000021477|K01365;ENSMUSG00000024190|K21278;ENSMUSG00000025068|K00799;ENSMUSG00000025934|K00799;ENSMUSG00000026688|K00799;ENSMUSG00000052430|K13578;ENSMUSG00000052684|K04448	12	ENSMUSG00000086769|K13242	1	http://www.kegg.jp/pathway/map05418+K00799+K04441+K08009+K04973+K01365+K21278+K13578+K04448+K13242	no
Gap junction	map04540	7	126	507	14166	0.180107	0.608536	ENSMUSG00000042644|K04960;ENSMUSG00000082809|K07374;ENSMUSG00000091269|K07374;ENSMUSG00000020431|K08041;ENSMUSG00000027523|K04632;ENSMUSG00000062591|K07375;ENSMUSG00000107458|K04958;	ENSMUSG00000042644|K04960;ENSMUSG00000082809|K07374;ENSMUSG00000091269|K07374	3	ENSMUSG00000020431|K08041;ENSMUSG00000027523|K04632;ENSMUSG00000062591|K07375;ENSMUSG00000107458|K04958	4	http://www.kegg.jp/pathway/map04540+K04960+K07374+K08041+K04632+K07375+K04958	no
Renin secretion	map04924	5	80	509	14212	0.172919	0.608536	ENSMUSG00000042429|K04265;ENSMUSG00000042644|K04960;ENSMUSG00000027523|K04632;ENSMUSG00000056025|K05030;ENSMUSG00000107458|K04958;	ENSMUSG00000042429|K04265;ENSMUSG00000042644|K04960	2	ENSMUSG00000027523|K04632;ENSMUSG00000056025|K05030;ENSMUSG00000107458|K04958	3	http://www.kegg.jp/pathway/map04924+K04265+K04960+K04632+K05030+K04958	no
Staphylococcus aureus infection	map05150	5	82	509	14210	0.184671	0.608536	ENSMUSG00000024164|K03990;ENSMUSG00000036594|K06752;ENSMUSG00000058952|K01333;ENSMUSG00000026580|K06496;ENSMUSG00000049130|K04010;	ENSMUSG00000024164|K03990;ENSMUSG00000036594|K06752;ENSMUSG00000058952|K01333	3	ENSMUSG00000026580|K06496;ENSMUSG00000049130|K04010	2	http://www.kegg.jp/pathway/map05150+K03990+K06752+K01333+K06496+K04010	no
Caffeine metabolism	map00232	1	5	513	14287	0.191061	0.615675	ENSMUSG00000028186|K00365;	ENSMUSG00000028186|K00365	1	.	0	http://www.kegg.jp/pathway/map00232+K00365	no
Epstein-Barr virus infection	map05169	16	346	498	13946	0.193349	0.615675	ENSMUSG00000004446|K04726;ENSMUSG00000004864|K04441;ENSMUSG00000027995|K10159;ENSMUSG00000032661|K14216;ENSMUSG00000032690|K14216;ENSMUSG00000036594|K06752;ENSMUSG00000052684|K04448;ENSMUSG00000055413|K06751;ENSMUSG00000060802|K08055;ENSMUSG00000061132|K07371;ENSMUSG00000061232|K06751;ENSMUSG00000066861|K14216;ENSMUSG00000097327|K02091;ENSMUSG00000021457|K05855;ENSMUSG00000030724|K06465;ENSMUSG00…	ENSMUSG00000004446|K04726;ENSMUSG00000004864|K04441;ENSMUSG00000027995|K10159;ENSMUSG00000032661|K14216;ENSMUSG00000032690|K14216;ENSMUSG00000036594|K06752;ENSMUSG00000052684|K04448;ENSMUSG00000055413|K06751;ENSMUSG00000060802|K08055;ENSMUSG00000061132|K07371;ENSMUSG00000061232|K06751;ENSMUSG00000066861|K14216;ENSMUSG00000097327|K02091	13	ENSMUSG00000021457|K05855;ENSMUSG00000030724|K06465;ENSMUSG00000107560|K10591	3	http://www.kegg.jp/pathway/map05169+K04726+K04441+K10159+K14216+K06752+K04448+K06751+K08055+K07371+K02091+K05855+K06465+K10591	no
Melanogenesis	map04916	6	106	508	14186	0.193955	0.615675	ENSMUSG00000022382|K00572;ENSMUSG00000027840|K00182;ENSMUSG00000081683|K02842;ENSMUSG00000005672|K05091;ENSMUSG00000020431|K08041;ENSMUSG00000027523|K04632;	ENSMUSG00000022382|K00572;ENSMUSG00000027840|K00182;ENSMUSG00000081683|K02842	3	ENSMUSG00000005672|K05091;ENSMUSG00000020431|K08041;ENSMUSG00000027523|K04632	3	http://www.kegg.jp/pathway/map04916+K00572+K00182+K02842+K05091+K08041+K04632	no
Primary bile acid biosynthesis	map00120	2	21	512	14271	0.189249	0.615675	ENSMUSG00000097558|K10223;ENSMUSG00000038641|K00251;	ENSMUSG00000097558|K10223	1	ENSMUSG00000038641|K00251	1	http://www.kegg.jp/pathway/map00120+K10223+K00251	no
Morphine addiction	map05032	6	107	508	14185	0.199319	0.62695	ENSMUSG00000020159|K05189;ENSMUSG00000031842|K13293;ENSMUSG00000038811|K04549;ENSMUSG00000042429|K04265;ENSMUSG00000020431|K08041;ENSMUSG00000027523|K04632;	ENSMUSG00000020159|K05189;ENSMUSG00000031842|K13293;ENSMUSG00000038811|K04549;ENSMUSG00000042429|K04265	4	ENSMUSG00000020431|K08041;ENSMUSG00000027523|K04632	2	http://www.kegg.jp/pathway/map05032+K05189+K13293+K04549+K04265+K08041+K04632	no
Antigen processing and presentation	map04612	7	131	507	14161	0.204066	0.630418	ENSMUSG00000021477|K01365;ENSMUSG00000036594|K06752;ENSMUSG00000053977|K06458;ENSMUSG00000055413|K06751;ENSMUSG00000060802|K08055;ENSMUSG00000061232|K06751;ENSMUSG00000091971|K03283;	ENSMUSG00000021477|K01365;ENSMUSG00000036594|K06752;ENSMUSG00000053977|K06458;ENSMUSG00000055413|K06751;ENSMUSG00000060802|K08055;ENSMUSG00000061232|K06751;ENSMUSG00000091971|K03283	7	.	0	http://www.kegg.jp/pathway/map04612+K01365+K06752+K06458+K06751+K08055+K03283	no
Cholinergic synapse	map04725	7	131	507	14161	0.204066	0.630418	ENSMUSG00000009545|K04926;ENSMUSG00000027577|K04806;ENSMUSG00000038811|K04549;ENSMUSG00000042644|K04960;ENSMUSG00000020431|K08041;ENSMUSG00000097109|K04930;ENSMUSG00000107458|K04958;	ENSMUSG00000009545|K04926;ENSMUSG00000027577|K04806;ENSMUSG00000038811|K04549;ENSMUSG00000042644|K04960	4	ENSMUSG00000020431|K08041;ENSMUSG00000097109|K04930;ENSMUSG00000107458|K04958	3	http://www.kegg.jp/pathway/map04725+K04926+K04806+K04549+K04960+K08041+K04930+K04958	no
p53 signaling pathway	map04115	8	155	506	14137	0.206438	0.632101	ENSMUSG00000004446|K04726;ENSMUSG00000019851|K10136;ENSMUSG00000020427|K10138;ENSMUSG00000064326|K22744;ENSMUSG00000097327|K02091;ENSMUSG00000024521|K10131;ENSMUSG00000026389|K10142;ENSMUSG00000032009|K10141;	ENSMUSG00000004446|K04726;ENSMUSG00000019851|K10136;ENSMUSG00000020427|K10138;ENSMUSG00000064326|K22744;ENSMUSG00000097327|K02091	5	ENSMUSG00000024521|K10131;ENSMUSG00000026389|K10142;ENSMUSG00000032009|K10141	3	http://www.kegg.jp/pathway/map04115+K04726+K10136+K10138+K22744+K02091+K10131+K10142+K10141	no
Tuberculosis	map05152	11	229	503	14063	0.213658	0.648471	ENSMUSG00000004446|K04726;ENSMUSG00000004864|K04441;ENSMUSG00000021253|K13377;ENSMUSG00000022479|K08539;ENSMUSG00000024164|K03990;ENSMUSG00000027995|K10159;ENSMUSG00000028238|K02146;ENSMUSG00000036594|K06752;ENSMUSG00000058715|K07983;ENSMUSG00000061878|K04718;ENSMUSG00000021457|K05855;	ENSMUSG00000004446|K04726;ENSMUSG00000004864|K04441;ENSMUSG00000021253|K13377;ENSMUSG00000022479|K08539;ENSMUSG00000024164|K03990;ENSMUSG00000027995|K10159;ENSMUSG00000028238|K02146;ENSMUSG00000036594|K06752;ENSMUSG00000058715|K07983;ENSMUSG00000061878|K04718	10	ENSMUSG00000021457|K05855	1	http://www.kegg.jp/pathway/map05152+K04726+K04441+K13377+K08539+K03990+K10159+K02146+K06752+K07983+K04718+K05855	no
Adrenergic signaling in cardiomyocytes	map04261	9	182	505	14110	0.220061	0.662096	ENSMUSG00000004864|K04441;ENSMUSG00000009545|K04926;ENSMUSG00000017412|K04865;ENSMUSG00000020431|K08041;ENSMUSG00000020723|K04869;ENSMUSG00000021313|K04962;ENSMUSG00000022469|K08014;ENSMUSG00000027523|K04632;ENSMUSG00000045875|K04135;	ENSMUSG00000004864|K04441;ENSMUSG00000009545|K04926	2	ENSMUSG00000017412|K04865;ENSMUSG00000020431|K08041;ENSMUSG00000020723|K04869;ENSMUSG00000021313|K04962;ENSMUSG00000022469|K08014;ENSMUSG00000027523|K04632;ENSMUSG00000045875|K04135	7	http://www.kegg.jp/pathway/map04261+K04441+K04926+K04865+K08041+K04869+K04962+K08014+K04632+K04135	no
Chemokine signaling pathway	map04062	11	234	503	14058	0.232845	0.684827	ENSMUSG00000037944|K04182;ENSMUSG00000038811|K04549;ENSMUSG00000048521|K04191;ENSMUSG00000050232|K04188;ENSMUSG00000095320|K16062;ENSMUSG00000096271|K16062;ENSMUSG00000096596|K16062;ENSMUSG00000009185|K16596;ENSMUSG00000020431|K08041;ENSMUSG00000021448|K17448;ENSMUSG00000023235|K13072;	ENSMUSG00000037944|K04182;ENSMUSG00000038811|K04549;ENSMUSG00000048521|K04191;ENSMUSG00000050232|K04188;ENSMUSG00000095320|K16062;ENSMUSG00000096271|K16062;ENSMUSG00000096596|K16062	7	ENSMUSG00000009185|K16596;ENSMUSG00000020431|K08041;ENSMUSG00000021448|K17448;ENSMUSG00000023235|K13072	4	http://www.kegg.jp/pathway/map04062+K04182+K04549+K04191+K04188+K16062+K16596+K08041+K17448+K13072	no
Graft-versus-host disease	map05332	3	46	511	14246	0.241471	0.684827	ENSMUSG00000036594|K06752;ENSMUSG00000055413|K06751;ENSMUSG00000061232|K06751;	ENSMUSG00000036594|K06752;ENSMUSG00000055413|K06751;ENSMUSG00000061232|K06751	3	.	0	http://www.kegg.jp/pathway/map05332+K06752+K06751	no
Long-term potentiation	map04720	5	91	509	14201	0.240761	0.684827	ENSMUSG00000003644|K04373;ENSMUSG00000042644|K04960;ENSMUSG00000020431|K08041;ENSMUSG00000022469|K08014;ENSMUSG00000107458|K04958;	ENSMUSG00000003644|K04373;ENSMUSG00000042644|K04960	2	ENSMUSG00000020431|K08041;ENSMUSG00000022469|K08014;ENSMUSG00000107458|K04958	3	http://www.kegg.jp/pathway/map04720+K04373+K04960+K08041+K08014+K04958	no
PI3K-Akt signaling pathway	map04151	24	567	490	13725	0.241437	0.684827	ENSMUSG00000014599|K05453;ENSMUSG00000019982|K09420;ENSMUSG00000021974|K04358;ENSMUSG00000022817|K06588;ENSMUSG00000024421|K06240;ENSMUSG00000026639|K06244;ENSMUSG00000027995|K10159;ENSMUSG00000029999|K08774;ENSMUSG00000031490|K07205;ENSMUSG00000031849|K04659;ENSMUSG00000032796|K05637;ENSMUSG00000038811|K04549;ENSMUSG00000074121|K12457;ENSMUSG00000097327|K02091;ENSMUSG00000005672|K05091;ENSMUSG00…	ENSMUSG00000014599|K05453;ENSMUSG00000019982|K09420;ENSMUSG00000021974|K04358;ENSMUSG00000022817|K06588;ENSMUSG00000024421|K06240;ENSMUSG00000026639|K06244;ENSMUSG00000027995|K10159;ENSMUSG00000029999|K08774;ENSMUSG00000031490|K07205;ENSMUSG00000031849|K04659;ENSMUSG00000032796|K05637;ENSMUSG00000038811|K04549;ENSMUSG00000074121|K12457;ENSMUSG00000097327|K02091	14	ENSMUSG00000005672|K05091;ENSMUSG00000015533|K06481;ENSMUSG00000021457|K05855;ENSMUSG00000028047|K04659;ENSMUSG00000030724|K06465;ENSMUSG00000043719|K06238;ENSMUSG00000048482|K04355;ENSMUSG00000073821|K06252;ENSMUSG00000086769|K13242;ENSMUSG00000107161|K02991	10	http://www.kegg.jp/pathway/map04151+K05453+K09420+K04358+K06588+K06240+K06244+K10159+K08774+K07205+K04659+K05637+K04549+K12457+K02091+K05091+K06481+K05855+K06465+K06238+K04355+K06252+K13242+K02991	no
Porphyrin and chlorophyll metabolism	map00860	3	46	511	14246	0.241471	0.684827	ENSMUSG00000028393|K01698;ENSMUSG00000054545|K00699;ENSMUSG00000090145|K00699;	ENSMUSG00000028393|K01698	1	ENSMUSG00000054545|K00699;ENSMUSG00000090145|K00699	2	http://www.kegg.jp/pathway/map00860+K01698+K00699	no
TGF-beta signaling pathway	map04350	6	114	508	14178	0.238291	0.684827	ENSMUSG00000021253|K13377;ENSMUSG00000048616|K04658;ENSMUSG00000049832|K03868;ENSMUSG00000052430|K13578;ENSMUSG00000021706|K04679;ENSMUSG00000045842|K19553;	ENSMUSG00000021253|K13377;ENSMUSG00000048616|K04658;ENSMUSG00000049832|K03868;ENSMUSG00000052430|K13578	4	ENSMUSG00000021706|K04679;ENSMUSG00000045842|K19553	2	http://www.kegg.jp/pathway/map04350+K13377+K04658+K03868+K13578+K04679+K19553	no
Viral myocarditis	map05416	6	113	508	14179	0.232583	0.684827	ENSMUSG00000004446|K04726;ENSMUSG00000022865|K06788;ENSMUSG00000026401|K04006;ENSMUSG00000036594|K06752;ENSMUSG00000055413|K06751;ENSMUSG00000061232|K06751;	ENSMUSG00000004446|K04726;ENSMUSG00000022865|K06788;ENSMUSG00000026401|K04006;ENSMUSG00000036594|K06752;ENSMUSG00000055413|K06751;ENSMUSG00000061232|K06751	6	.	0	http://www.kegg.jp/pathway/map05416+K04726+K06788+K04006+K06752+K06751	no
Pyrimidine metabolism	map00240	5	92	509	14200	0.247266	0.695561	ENSMUSG00000021236|K01511;ENSMUSG00000028755|K01489;ENSMUSG00000042462|K16904;ENSMUSG00000111875|K00940;ENSMUSG00000073016|K00761;	ENSMUSG00000021236|K01511;ENSMUSG00000028755|K01489;ENSMUSG00000042462|K16904;ENSMUSG00000111875|K00940	4	ENSMUSG00000073016|K00761	1	http://www.kegg.jp/pathway/map00240+K01511+K01489+K16904+K00940+K00761	no
Cysteine and methionine metabolism	map00270	6	116	508	14176	0.249832	0.697111	ENSMUSG00000027597|K01251;ENSMUSG00000030246|K00016;ENSMUSG00000033022|K00456;ENSMUSG00000048538|K01251;ENSMUSG00000048087|K01251;ENSMUSG00000101133|K00016;	ENSMUSG00000027597|K01251;ENSMUSG00000030246|K00016;ENSMUSG00000033022|K00456;ENSMUSG00000048538|K01251	4	ENSMUSG00000048087|K01251;ENSMUSG00000101133|K00016	2	http://www.kegg.jp/pathway/map00270+K01251+K00016+K00456	no
Cholesterol metabolism	map04979	4	70	510	14222	0.255315	0.701103	ENSMUSG00000027698|K14349;ENSMUSG00000041736|K05770;ENSMUSG00000047822|K22289;ENSMUSG00000044254|K13050;	ENSMUSG00000027698|K14349;ENSMUSG00000041736|K05770;ENSMUSG00000047822|K22289	3	ENSMUSG00000044254|K13050	1	http://www.kegg.jp/pathway/map04979+K14349+K05770+K22289+K13050	no
Insulin secretion	map04911	5	93	509	14199	0.253815	0.701103	ENSMUSG00000028645|K07299;ENSMUSG00000042644|K04960;ENSMUSG00000020431|K08041;ENSMUSG00000021313|K04962;ENSMUSG00000027523|K04632;	ENSMUSG00000028645|K07299;ENSMUSG00000042644|K04960	2	ENSMUSG00000020431|K08041;ENSMUSG00000021313|K04962;ENSMUSG00000027523|K04632	3	http://www.kegg.jp/pathway/map04911+K07299+K04960+K08041+K04962+K04632	no
N-Glycan biosynthesis	map00510	3	48	511	14244	0.260246	0.703477	ENSMUSG00000026110|K00738;ENSMUSG00000024172|K00779;ENSMUSG00000075470|K03850;	ENSMUSG00000026110|K00738	1	ENSMUSG00000024172|K00779;ENSMUSG00000075470|K03850	2	http://www.kegg.jp/pathway/map00510+K00738+K00779+K03850	no
Transcriptional misregulation in cancer	map05202	12	266	502	14026	0.260208	0.703477	ENSMUSG00000000385|K09633;ENSMUSG00000015709|K15589;ENSMUSG00000020427|K10138;ENSMUSG00000026435|K15379;ENSMUSG00000027315|K15619;ENSMUSG00000030717|K15626;ENSMUSG00000037169|K09109;ENSMUSG00000080152|K11253;ENSMUSG00000099974|K02162;ENSMUSG00000102037|K02162;ENSMUSG00000006586|K10053;ENSMUSG00000028341|K08559;	ENSMUSG00000000385|K09633;ENSMUSG00000015709|K15589;ENSMUSG00000020427|K10138;ENSMUSG00000026435|K15379;ENSMUSG00000027315|K15619;ENSMUSG00000030717|K15626;ENSMUSG00000037169|K09109;ENSMUSG00000080152|K11253;ENSMUSG00000099974|K02162;ENSMUSG00000102037|K02162	10	ENSMUSG00000006586|K10053;ENSMUSG00000028341|K08559	2	http://www.kegg.jp/pathway/map05202+K09633+K15589+K10138+K15379+K15619+K15626+K09109+K11253+K02162+K10053+K08559	no
Breast cancer	map05224	9	192	505	14100	0.264689	0.70994	ENSMUSG00000021974|K04358;ENSMUSG00000022382|K00572;ENSMUSG00000027840|K00182;ENSMUSG00000052684|K04448;ENSMUSG00000081683|K02842;ENSMUSG00000097327|K02091;ENSMUSG00000005672|K05091;ENSMUSG00000021448|K17448;ENSMUSG00000038146|K20995;	ENSMUSG00000021974|K04358;ENSMUSG00000022382|K00572;ENSMUSG00000027840|K00182;ENSMUSG00000052684|K04448;ENSMUSG00000081683|K02842;ENSMUSG00000097327|K02091	6	ENSMUSG00000005672|K05091;ENSMUSG00000021448|K17448;ENSMUSG00000038146|K20995	3	http://www.kegg.jp/pathway/map05224+K04358+K00572+K00182+K04448+K02842+K02091+K05091+K17448+K20995	no
Allograft rejection	map05330	3	49	511	14243	0.269704	0.717828	ENSMUSG00000036594|K06752;ENSMUSG00000055413|K06751;ENSMUSG00000061232|K06751;	ENSMUSG00000036594|K06752;ENSMUSG00000055413|K06751;ENSMUSG00000061232|K06751	3	.	0	http://www.kegg.jp/pathway/map05330+K06752+K06751	no
Hepatocellular carcinoma	map05225	12	269	502	14023	0.271891	0.718125	ENSMUSG00000004032|K00799;ENSMUSG00000008540|K00799;ENSMUSG00000021253|K13377;ENSMUSG00000022382|K00572;ENSMUSG00000025068|K00799;ENSMUSG00000025934|K00799;ENSMUSG00000026688|K00799;ENSMUSG00000027840|K00182;ENSMUSG00000029999|K08774;ENSMUSG00000081683|K02842;ENSMUSG00000097327|K02091;ENSMUSG00000021448|K17448;	ENSMUSG00000004032|K00799;ENSMUSG00000008540|K00799;ENSMUSG00000021253|K13377;ENSMUSG00000022382|K00572;ENSMUSG00000025068|K00799;ENSMUSG00000025934|K00799;ENSMUSG00000026688|K00799;ENSMUSG00000027840|K00182;ENSMUSG00000029999|K08774;ENSMUSG00000081683|K02842;ENSMUSG00000097327|K02091	11	ENSMUSG00000021448|K17448	1	http://www.kegg.jp/pathway/map05225+K00799+K13377+K00572+K00182+K08774+K02842+K02091+K17448	no
Hypertrophic cardiomyopathy (HCM)	map05410	6	121	508	14171	0.279326	0.732173	ENSMUSG00000021253|K13377;ENSMUSG00000022817|K06588;ENSMUSG00000015533|K06481;ENSMUSG00000017412|K04865;ENSMUSG00000020723|K04869;ENSMUSG00000021313|K04962;	ENSMUSG00000021253|K13377;ENSMUSG00000022817|K06588	2	ENSMUSG00000015533|K06481;ENSMUSG00000017412|K04865;ENSMUSG00000020723|K04869;ENSMUSG00000021313|K04962	4	http://www.kegg.jp/pathway/map05410+K13377+K06588+K06481+K04865+K04869+K04962	no
Endocrine resistance	map01522	6	122	508	14170	0.285321	0.736724	ENSMUSG00000004864|K04441;ENSMUSG00000052684|K04448;ENSMUSG00000020431|K08041;ENSMUSG00000021448|K17448;ENSMUSG00000027523|K04632;ENSMUSG00000038146|K20995;	ENSMUSG00000004864|K04441;ENSMUSG00000052684|K04448	2	ENSMUSG00000020431|K08041;ENSMUSG00000021448|K17448;ENSMUSG00000027523|K04632;ENSMUSG00000038146|K20995	4	http://www.kegg.jp/pathway/map01522+K04441+K04448+K08041+K17448+K04632+K20995	no
Focal adhesion	map04510	12	272	502	14020	0.283743	0.736724	ENSMUSG00000022817|K06588;ENSMUSG00000024421|K06240;ENSMUSG00000026639|K06244;ENSMUSG00000031849|K04659;ENSMUSG00000032796|K05637;ENSMUSG00000052684|K04448;ENSMUSG00000015533|K06481;ENSMUSG00000021448|K17448;ENSMUSG00000028047|K04659;ENSMUSG00000043719|K06238;ENSMUSG00000073821|K06252;ENSMUSG00000074923|K05735;	ENSMUSG00000022817|K06588;ENSMUSG00000024421|K06240;ENSMUSG00000026639|K06244;ENSMUSG00000031849|K04659;ENSMUSG00000032796|K05637;ENSMUSG00000052684|K04448	6	ENSMUSG00000015533|K06481;ENSMUSG00000021448|K17448;ENSMUSG00000028047|K04659;ENSMUSG00000043719|K06238;ENSMUSG00000073821|K06252;ENSMUSG00000074923|K05735	6	http://www.kegg.jp/pathway/map04510+K06588+K06240+K06244+K04659+K05637+K04448+K06481+K17448+K06238+K06252+K05735	no
Natural killer cell mediated cytotoxicity	map04650	6	124	508	14168	0.297392	0.762205	ENSMUSG00000004446|K04726;ENSMUSG00000058715|K07983;ENSMUSG00000021448|K17448;ENSMUSG00000021457|K05855;ENSMUSG00000078452|K07987;ENSMUSG00000092482|K05697;	ENSMUSG00000004446|K04726;ENSMUSG00000058715|K07983	2	ENSMUSG00000021448|K17448;ENSMUSG00000021457|K05855;ENSMUSG00000078452|K07987;ENSMUSG00000092482|K05697	4	http://www.kegg.jp/pathway/map04650+K04726+K07983+K17448+K05855+K07987+K05697	no
Kaposi sarcoma-associated herpesvirus infection	map05167	12	278	502	14014	0.307896	0.777607	ENSMUSG00000004446|K04726;ENSMUSG00000004864|K04441;ENSMUSG00000024164|K03990;ENSMUSG00000038811|K04549;ENSMUSG00000042644|K04960;ENSMUSG00000052684|K04448;ENSMUSG00000055413|K06751;ENSMUSG00000061232|K06751;ENSMUSG00000097327|K02091;ENSMUSG00000021457|K05855;ENSMUSG00000021756|K05060;ENSMUSG00000107458|K04958;	ENSMUSG00000004446|K04726;ENSMUSG00000004864|K04441;ENSMUSG00000024164|K03990;ENSMUSG00000038811|K04549;ENSMUSG00000042644|K04960;ENSMUSG00000052684|K04448;ENSMUSG00000055413|K06751;ENSMUSG00000061232|K06751;ENSMUSG00000097327|K02091	9	ENSMUSG00000021457|K05855;ENSMUSG00000021756|K05060;ENSMUSG00000107458|K04958	3	http://www.kegg.jp/pathway/map05167+K04726+K04441+K03990+K04549+K04960+K04448+K06751+K02091+K05855+K05060+K04958	no
Maturity onset diabetes of the young	map04950	2	30	512	14262	0.305679	0.777607	ENSMUSG00000020679|K08034;ENSMUSG00000037025|K08035;	ENSMUSG00000020679|K08034	1	ENSMUSG00000037025|K08035	1	http://www.kegg.jp/pathway/map04950+K08034+K08035	no
Mitophagy - animal	map04137	5	102	509	14190	0.314362	0.788183	ENSMUSG00000038295|K17907;ENSMUSG00000052684|K04448;ENSMUSG00000023826|K04556;ENSMUSG00000052688|K07898;ENSMUSG00000101523|K03097;	ENSMUSG00000038295|K17907;ENSMUSG00000052684|K04448	2	ENSMUSG00000023826|K04556;ENSMUSG00000052688|K07898;ENSMUSG00000101523|K03097	3	http://www.kegg.jp/pathway/map04137+K17907+K04448+K04556+K07898+K03097	no
Type I diabetes mellitus	map04940	4	78	510	14214	0.317711	0.79085	ENSMUSG00000024402|K05468;ENSMUSG00000036594|K06752;ENSMUSG00000055413|K06751;ENSMUSG00000061232|K06751;	ENSMUSG00000024402|K05468;ENSMUSG00000036594|K06752;ENSMUSG00000055413|K06751;ENSMUSG00000061232|K06751	4	.	0	http://www.kegg.jp/pathway/map04940+K05468+K06752+K06751	no
Relaxin signaling pathway	map04926	7	153	507	14139	0.320856	0.792973	ENSMUSG00000004864|K04441;ENSMUSG00000038811|K04549;ENSMUSG00000052684|K04448;ENSMUSG00000020431|K08041;ENSMUSG00000021448|K17448;ENSMUSG00000027523|K04632;ENSMUSG00000086769|K13242;	ENSMUSG00000004864|K04441;ENSMUSG00000038811|K04549;ENSMUSG00000052684|K04448	3	ENSMUSG00000020431|K08041;ENSMUSG00000021448|K17448;ENSMUSG00000027523|K04632;ENSMUSG00000086769|K13242	4	http://www.kegg.jp/pathway/map04926+K04441+K04549+K04448+K08041+K17448+K04632+K13242	no
Folate biosynthesis	map00790	3	55	511	14237	0.327005	0.802438	ENSMUSG00000020098|K01724;ENSMUSG00000039616|K15631;ENSMUSG00000073987|K01307;	ENSMUSG00000020098|K01724;ENSMUSG00000039616|K15631;ENSMUSG00000073987|K01307	3	.	0	http://www.kegg.jp/pathway/map00790+K01724+K15631+K01307	no
Glycosylphosphatidylinositol (GPI)-anchor biosynthesis	map00563	2	32	512	14260	0.331447	0.807611	ENSMUSG00000034563|K05286;ENSMUSG00000073678|K05294;	ENSMUSG00000034563|K05286;ENSMUSG00000073678|K05294	2	.	0	http://www.kegg.jp/pathway/map00563+K05286+K05294	no
Ascorbate and aldarate metabolism	map00053	2	33	512	14259	0.344233	0.824852	ENSMUSG00000054545|K00699;ENSMUSG00000090145|K00699;	.	0	ENSMUSG00000054545|K00699;ENSMUSG00000090145|K00699	2	http://www.kegg.jp/pathway/map00053+K00699	no
Glycosphingolipid biosynthesis - globo and isoglobo series	map00603	1	11	513	14281	0.345675	0.824852	ENSMUSG00000055373|K03663;	ENSMUSG00000055373|K03663	1	.	0	http://www.kegg.jp/pathway/map00603+K03663	no
Taurine and hypotaurine metabolism	map00430	1	11	513	14281	0.345675	0.824852	ENSMUSG00000033022|K00456;	ENSMUSG00000033022|K00456	1	.	0	http://www.kegg.jp/pathway/map00430+K00456	no
Retrograde endocannabinoid signaling	map04723	11	262	503	14030	0.35006	0.829594	ENSMUSG00000004864|K04441;ENSMUSG00000020159|K05189;ENSMUSG00000033174|K01054;ENSMUSG00000038811|K04549;ENSMUSG00000042644|K04960;ENSMUSG00000044968|K13985;ENSMUSG00000101939|K03880;ENSMUSG00000113902|K03957;ENSMUSG00000020431|K08041;ENSMUSG00000041670|K15291;ENSMUSG00000107458|K04958;	ENSMUSG00000004864|K04441;ENSMUSG00000020159|K05189;ENSMUSG00000033174|K01054;ENSMUSG00000038811|K04549;ENSMUSG00000042644|K04960;ENSMUSG00000044968|K13985;ENSMUSG00000101939|K03880;ENSMUSG00000113902|K03957	8	ENSMUSG00000020431|K08041;ENSMUSG00000041670|K15291;ENSMUSG00000107458|K04958	3	http://www.kegg.jp/pathway/map04723+K04441+K05189+K01054+K04549+K04960+K13985+K03880+K03957+K08041+K15291+K04958	no
Apelin signaling pathway	map04371	11	264	503	14028	0.358864	0.833335	ENSMUSG00000029167|K07202;ENSMUSG00000038811|K04549;ENSMUSG00000042644|K04960;ENSMUSG00000061878|K04718;ENSMUSG00000020431|K08041;ENSMUSG00000021313|K04962;ENSMUSG00000038146|K20995;ENSMUSG00000053714|K07188;ENSMUSG00000086769|K13242;ENSMUSG00000107161|K02991;ENSMUSG00000107458|K04958;	ENSMUSG00000029167|K07202;ENSMUSG00000038811|K04549;ENSMUSG00000042644|K04960;ENSMUSG00000061878|K04718	4	ENSMUSG00000020431|K08041;ENSMUSG00000021313|K04962;ENSMUSG00000038146|K20995;ENSMUSG00000053714|K07188;ENSMUSG00000086769|K13242;ENSMUSG00000107161|K02991;ENSMUSG00000107458|K04958	7	http://www.kegg.jp/pathway/map04371+K07202+K04549+K04960+K04718+K08041+K04962+K20995+K07188+K13242+K02991+K04958	no
Influenza A	map05164	12	290	502	14002	0.357619	0.833335	ENSMUSG00000000385|K09633;ENSMUSG00000004864|K04441;ENSMUSG00000020641|K15045;ENSMUSG00000030793|K12799;ENSMUSG00000032091|K09635;ENSMUSG00000032661|K14216;ENSMUSG00000032690|K14216;ENSMUSG00000036594|K06752;ENSMUSG00000052684|K04448;ENSMUSG00000066861|K14216;ENSMUSG00000090610|K00787;ENSMUSG00000091971|K03283;	ENSMUSG00000000385|K09633;ENSMUSG00000004864|K04441;ENSMUSG00000020641|K15045;ENSMUSG00000030793|K12799;ENSMUSG00000032091|K09635;ENSMUSG00000032661|K14216;ENSMUSG00000032690|K14216;ENSMUSG00000036594|K06752;ENSMUSG00000052684|K04448;ENSMUSG00000066861|K14216;ENSMUSG00000090610|K00787;ENSMUSG00000091971|K03283	12	.	0	http://www.kegg.jp/pathway/map05164+K09633+K04441+K15045+K12799+K09635+K14216+K06752+K04448+K00787+K03283	no
Oocyte meiosis	map04114	8	185	506	14107	0.35556	0.833335	ENSMUSG00000002324|K13054;ENSMUSG00000003644|K04373;ENSMUSG00000035048|K12456;ENSMUSG00000042644|K04960;ENSMUSG00000049832|K03868;ENSMUSG00000020431|K08041;ENSMUSG00000030230|K05861;ENSMUSG00000107458|K04958;	ENSMUSG00000002324|K13054;ENSMUSG00000003644|K04373;ENSMUSG00000035048|K12456;ENSMUSG00000042644|K04960;ENSMUSG00000049832|K03868	5	ENSMUSG00000020431|K08041;ENSMUSG00000030230|K05861;ENSMUSG00000107458|K04958	3	http://www.kegg.jp/pathway/map04114+K13054+K04373+K12456+K04960+K03868+K08041+K05861+K04958	no
Arginine biosynthesis	map00220	2	35	512	14257	0.369553	0.842056	ENSMUSG00000019987|K01476;ENSMUSG00000086769|K13242;	ENSMUSG00000019987|K01476	1	ENSMUSG00000086769|K13242	1	http://www.kegg.jp/pathway/map00220+K01476+K13242	no
Choline metabolism in cancer	map05231	6	136	508	14156	0.371362	0.842056	ENSMUSG00000007034|K15377;ENSMUSG00000031490|K07205;ENSMUSG00000046971|K16342;ENSMUSG00000050211|K16342;ENSMUSG00000052151|K01080;ENSMUSG00000052684|K04448;	ENSMUSG00000007034|K15377;ENSMUSG00000031490|K07205;ENSMUSG00000046971|K16342;ENSMUSG00000050211|K16342;ENSMUSG00000052151|K01080;ENSMUSG00000052684|K04448	6	.	0	http://www.kegg.jp/pathway/map05231+K15377+K07205+K16342+K01080+K04448	no
Human immunodeficiency virus 1 infection	map05170	13	320	501	13972	0.372354	0.842056	ENSMUSG00000003309|K12393;ENSMUSG00000004446|K04726;ENSMUSG00000004864|K04441;ENSMUSG00000027995|K10159;ENSMUSG00000038811|K04549;ENSMUSG00000042644|K04960;ENSMUSG00000049832|K03868;ENSMUSG00000052684|K04448;ENSMUSG00000055413|K06751;ENSMUSG00000060802|K08055;ENSMUSG00000061232|K06751;ENSMUSG00000074923|K05735;ENSMUSG00000107458|K04958;	ENSMUSG00000003309|K12393;ENSMUSG00000004446|K04726;ENSMUSG00000004864|K04441;ENSMUSG00000027995|K10159;ENSMUSG00000038811|K04549;ENSMUSG00000042644|K04960;ENSMUSG00000049832|K03868;ENSMUSG00000052684|K04448;ENSMUSG00000055413|K06751;ENSMUSG00000060802|K08055;ENSMUSG00000061232|K06751	11	ENSMUSG00000074923|K05735;ENSMUSG00000107458|K04958	2	http://www.kegg.jp/pathway/map05170+K12393+K04726+K04441+K10159+K04549+K04960+K03868+K04448+K06751+K08055+K05735+K04958	no
Non-homologous end-joining	map03450	1	12	513	14280	0.368409	0.842056	ENSMUSG00000026648|K10887;	.	0	ENSMUSG00000026648|K10887	1	http://www.kegg.jp/pathway/map03450+K10887	no
Cardiac muscle contraction	map04260	6	137	508	14155	0.37759	0.84686	ENSMUSG00000020163|K00420;ENSMUSG00000032330|K02270;ENSMUSG00000101249|K02256;ENSMUSG00000017412|K04865;ENSMUSG00000020723|K04869;ENSMUSG00000021313|K04962;	ENSMUSG00000020163|K00420;ENSMUSG00000032330|K02270;ENSMUSG00000101249|K02256	3	ENSMUSG00000017412|K04865;ENSMUSG00000020723|K04869;ENSMUSG00000021313|K04962	3	http://www.kegg.jp/pathway/map04260+K00420+K02270+K02256+K04865+K04869+K04962	no
Circadian rhythm	map04710	2	36	512	14256	0.38207	0.84686	ENSMUSG00000028150|K08534;ENSMUSG00000049832|K03868;	ENSMUSG00000028150|K08534;ENSMUSG00000049832|K03868	2	.	0	http://www.kegg.jp/pathway/map04710+K08534+K03868	no
Dorso-ventral axis formation	map04320	2	36	512	14256	0.38207	0.84686	ENSMUSG00000010154|K02098;ENSMUSG00000038146|K20995;	ENSMUSG00000010154|K02098	1	ENSMUSG00000038146|K20995	1	http://www.kegg.jp/pathway/map04320+K02098+K20995	no
Valine, leucine and isoleucine degradation	map00280	3	61	511	14231	0.384269	0.84686	ENSMUSG00000007908|K01640;ENSMUSG00000023832|K00626;ENSMUSG00000062480|K00626;	ENSMUSG00000007908|K01640;ENSMUSG00000023832|K00626;ENSMUSG00000062480|K00626	3	.	0	http://www.kegg.jp/pathway/map00280+K01640+K00626	no
Cellular senescence	map04218	11	272	503	14020	0.394352	0.847761	ENSMUSG00000004864|K04441;ENSMUSG00000014158|K04973;ENSMUSG00000020427|K10138;ENSMUSG00000021253|K13377;ENSMUSG00000031490|K07205;ENSMUSG00000042644|K04960;ENSMUSG00000055413|K06751;ENSMUSG00000061232|K06751;ENSMUSG00000097327|K02091;ENSMUSG00000061436|K08826;ENSMUSG00000107458|K04958;	ENSMUSG00000004864|K04441;ENSMUSG00000014158|K04973;ENSMUSG00000020427|K10138;ENSMUSG00000021253|K13377;ENSMUSG00000031490|K07205;ENSMUSG00000042644|K04960;ENSMUSG00000055413|K06751;ENSMUSG00000061232|K06751;ENSMUSG00000097327|K02091	9	ENSMUSG00000061436|K08826;ENSMUSG00000107458|K04958	2	http://www.kegg.jp/pathway/map04218+K04441+K04973+K10138+K13377+K07205+K04960+K06751+K02091+K08826+K04958	no
Intestinal immune network for IgA production	map04672	2	37	512	14255	0.394479	0.847761	ENSMUSG00000036594|K06752;ENSMUSG00000023235|K13072;	ENSMUSG00000036594|K06752	1	ENSMUSG00000023235|K13072	1	http://www.kegg.jp/pathway/map04672+K06752+K13072	no
Lysine degradation	map00310	3	62	511	14230	0.393725	0.847761	ENSMUSG00000023832|K00626;ENSMUSG00000062480|K00626;ENSMUSG00000037111|K11431;	ENSMUSG00000023832|K00626;ENSMUSG00000062480|K00626	2	ENSMUSG00000037111|K11431	1	http://www.kegg.jp/pathway/map00310+K00626+K11431	no
Ras signaling pathway	map04014	12	297	502	13995	0.387206	0.847761	ENSMUSG00000014599|K05453;ENSMUSG00000021974|K04358;ENSMUSG00000029999|K08774;ENSMUSG00000038811|K04549;ENSMUSG00000041202|K01047;ENSMUSG00000046971|K16342;ENSMUSG00000050211|K16342;ENSMUSG00000074121|K12457;ENSMUSG00000005672|K05091;ENSMUSG00000021448|K17448;ENSMUSG00000048482|K04355;ENSMUSG00000074923|K05735;	ENSMUSG00000014599|K05453;ENSMUSG00000021974|K04358;ENSMUSG00000029999|K08774;ENSMUSG00000038811|K04549;ENSMUSG00000041202|K01047;ENSMUSG00000046971|K16342;ENSMUSG00000050211|K16342;ENSMUSG00000074121|K12457	8	ENSMUSG00000005672|K05091;ENSMUSG00000021448|K17448;ENSMUSG00000048482|K04355;ENSMUSG00000074923|K05735	4	http://www.kegg.jp/pathway/map04014+K05453+K04358+K08774+K04549+K01047+K16342+K12457+K05091+K17448+K04355+K05735	no
Signaling pathways regulating pluripotency of stem cells	map04550	7	167	507	14125	0.400309	0.854982	ENSMUSG00000004864|K04441;ENSMUSG00000022382|K00572;ENSMUSG00000027840|K00182;ENSMUSG00000052430|K13578;ENSMUSG00000054263|K05058;ENSMUSG00000081683|K02842;ENSMUSG00000021756|K05060;	ENSMUSG00000004864|K04441;ENSMUSG00000022382|K00572;ENSMUSG00000027840|K00182;ENSMUSG00000052430|K13578;ENSMUSG00000054263|K05058;ENSMUSG00000081683|K02842	6	ENSMUSG00000021756|K05060	1	http://www.kegg.jp/pathway/map04550+K04441+K00572+K00182+K13578+K05058+K02842+K05060	no
Collecting duct acid secretion	map04966	2	38	512	14254	0.406772	0.863456	ENSMUSG00000028238|K02146;ENSMUSG00000083240|K02152;	ENSMUSG00000028238|K02146;ENSMUSG00000083240|K02152	2	.	0	http://www.kegg.jp/pathway/map04966+K02146+K02152	no
Central carbon metabolism in cancer	map05230	4	90	510	14202	0.412717	0.865456	ENSMUSG00000028645|K07299;ENSMUSG00000031400|K00036;ENSMUSG00000005672|K05091;ENSMUSG00000030110|K05126;	ENSMUSG00000028645|K07299;ENSMUSG00000031400|K00036	2	ENSMUSG00000005672|K05091;ENSMUSG00000030110|K05126	2	http://www.kegg.jp/pathway/map05230+K07299+K00036+K05091+K05126	no
ErbB signaling pathway	map04012	5	116	509	14176	0.411098	0.865456	ENSMUSG00000029999|K08774;ENSMUSG00000031490|K07205;ENSMUSG00000052684|K04448;ENSMUSG00000021448|K17448;ENSMUSG00000074923|K05735;	ENSMUSG00000029999|K08774;ENSMUSG00000031490|K07205;ENSMUSG00000052684|K04448	3	ENSMUSG00000021448|K17448;ENSMUSG00000074923|K05735	2	http://www.kegg.jp/pathway/map04012+K08774+K07205+K04448+K17448+K05735	no
T cell receptor signaling pathway	map04660	6	144	508	14148	0.421155	0.877829	ENSMUSG00000004864|K04441;ENSMUSG00000026285|K06744;ENSMUSG00000052684|K04448;ENSMUSG00000053977|K06458;ENSMUSG00000074923|K05735;ENSMUSG00000092482|K05697;	ENSMUSG00000004864|K04441;ENSMUSG00000026285|K06744;ENSMUSG00000052684|K04448;ENSMUSG00000053977|K06458	4	ENSMUSG00000074923|K05735;ENSMUSG00000092482|K05697	2	http://www.kegg.jp/pathway/map04660+K04441+K06744+K04448+K06458+K05735+K05697	no
Arachidonic acid metabolism	map00590	5	118	509	14174	0.424868	0.880266	ENSMUSG00000018339|K00432;ENSMUSG00000041202|K01047;ENSMUSG00000046971|K16342;ENSMUSG00000050211|K16342;ENSMUSG00000066704|K07412;	ENSMUSG00000018339|K00432;ENSMUSG00000041202|K01047;ENSMUSG00000046971|K16342;ENSMUSG00000050211|K16342;ENSMUSG00000066704|K07412	5	.	0	http://www.kegg.jp/pathway/map00590+K00432+K01047+K16342+K07412	no
Glycosaminoglycan biosynthesis - keratan sulfate	map00533	1	15	513	14277	0.431988	0.884425	ENSMUSG00000035930|K04746;	ENSMUSG00000035930|K04746	1	.	0	http://www.kegg.jp/pathway/map00533+K04746	no
Riboflavin metabolism	map00740	1	15	513	14277	0.431988	0.884425	ENSMUSG00000001348|K14379;	ENSMUSG00000001348|K14379	1	.	0	http://www.kegg.jp/pathway/map00740+K14379	no
Th1 and Th2 cell differentiation	map04658	4	94	510	14198	0.443926	0.901382	ENSMUSG00000004864|K04441;ENSMUSG00000036594|K06752;ENSMUSG00000052684|K04448;ENSMUSG00000038146|K20995;	ENSMUSG00000004864|K04441;ENSMUSG00000036594|K06752;ENSMUSG00000052684|K04448	3	ENSMUSG00000038146|K20995	1	http://www.kegg.jp/pathway/map04658+K04441+K06752+K04448+K20995	no
Wnt signaling pathway	map04310	8	202	506	14090	0.44548	0.901382	ENSMUSG00000021319|K02185;ENSMUSG00000022382|K00572;ENSMUSG00000027840|K00182;ENSMUSG00000031169|K00181;ENSMUSG00000049832|K03868;ENSMUSG00000052684|K04448;ENSMUSG00000081683|K02842;ENSMUSG00000101523|K03097;	ENSMUSG00000021319|K02185;ENSMUSG00000022382|K00572;ENSMUSG00000027840|K00182;ENSMUSG00000031169|K00181;ENSMUSG00000049832|K03868;ENSMUSG00000052684|K04448;ENSMUSG00000081683|K02842	7	ENSMUSG00000101523|K03097	1	http://www.kegg.jp/pathway/map04310+K02185+K00572+K00182+K00181+K03868+K04448+K02842+K03097	no
Linoleic acid metabolism	map00591	3	68	511	14224	0.449516	0.90426	ENSMUSG00000041202|K01047;ENSMUSG00000046971|K16342;ENSMUSG00000050211|K16342;	ENSMUSG00000041202|K01047;ENSMUSG00000046971|K16342;ENSMUSG00000050211|K16342	3	.	0	http://www.kegg.jp/pathway/map00591+K01047+K16342	no
SNARE interactions in vesicular transport	map04130	2	42	512	14250	0.454667	0.909335	ENSMUSG00000039232|K08487;ENSMUSG00000047854|K08487;	ENSMUSG00000039232|K08487;ENSMUSG00000047854|K08487	2	.	0	http://www.kegg.jp/pathway/map04130+K08487	no
Autoimmune thyroid disease	map05320	3	69	511	14223	0.458621	0.911512	ENSMUSG00000036594|K06752;ENSMUSG00000055413|K06751;ENSMUSG00000061232|K06751;	ENSMUSG00000036594|K06752;ENSMUSG00000055413|K06751;ENSMUSG00000061232|K06751	3	.	0	http://www.kegg.jp/pathway/map05320+K06752+K06751	no
Biosynthesis of unsaturated fatty acids	map01040	2	43	512	14249	0.466294	0.911512	ENSMUSG00000021696|K10250;ENSMUSG00000025202|K00507;	ENSMUSG00000021696|K10250	1	ENSMUSG00000025202|K00507	1	http://www.kegg.jp/pathway/map01040+K10250+K00507	no
Fatty acid elongation	map00062	2	43	512	14249	0.466294	0.911512	ENSMUSG00000021696|K10250;ENSMUSG00000028148|K22554;	ENSMUSG00000021696|K10250;ENSMUSG00000028148|K22554	2	.	0	http://www.kegg.jp/pathway/map00062+K10250+K22554	no
Neurotrophin signaling pathway	map04722	6	151	508	14141	0.464307	0.911512	ENSMUSG00000003644|K04373;ENSMUSG00000004864|K04441;ENSMUSG00000052684|K04448;ENSMUSG00000074121|K12457;ENSMUSG00000021448|K17448;ENSMUSG00000048482|K04355;	ENSMUSG00000003644|K04373;ENSMUSG00000004864|K04441;ENSMUSG00000052684|K04448;ENSMUSG00000074121|K12457	4	ENSMUSG00000021448|K17448;ENSMUSG00000048482|K04355	2	http://www.kegg.jp/pathway/map04722+K04373+K04441+K04448+K12457+K17448+K04355	no
NOD-like receptor signaling pathway	map04621	11	289	503	14003	0.470092	0.913774	ENSMUSG00000004864|K04441;ENSMUSG00000006519|K08009;ENSMUSG00000030793|K12799;ENSMUSG00000032661|K14216;ENSMUSG00000032690|K14216;ENSMUSG00000038393|K20910;ENSMUSG00000042644|K04960;ENSMUSG00000052684|K04448;ENSMUSG00000066861|K14216;ENSMUSG00000039193|K12805;ENSMUSG00000107458|K04958;	ENSMUSG00000004864|K04441;ENSMUSG00000006519|K08009;ENSMUSG00000030793|K12799;ENSMUSG00000032661|K14216;ENSMUSG00000032690|K14216;ENSMUSG00000038393|K20910;ENSMUSG00000042644|K04960;ENSMUSG00000052684|K04448;ENSMUSG00000066861|K14216	9	ENSMUSG00000039193|K12805;ENSMUSG00000107458|K04958	2	http://www.kegg.jp/pathway/map04621+K04441+K08009+K12799+K14216+K20910+K04960+K04448+K12805+K04958	no
Synaptic vesicle cycle	map04721	4	98	510	14194	0.474617	0.917415	ENSMUSG00000028238|K02146;ENSMUSG00000031089|K05038;ENSMUSG00000083240|K02152;ENSMUSG00000041670|K15291;	ENSMUSG00000028238|K02146;ENSMUSG00000031089|K05038;ENSMUSG00000083240|K02152	3	ENSMUSG00000041670|K15291	1	http://www.kegg.jp/pathway/map04721+K02146+K05038+K02152+K15291	no
Amyotrophic lateral sclerosis (ALS)	map05014	3	72	511	14220	0.485535	0.923154	ENSMUSG00000004446|K04726;ENSMUSG00000004864|K04441;ENSMUSG00000020396|K04574;	ENSMUSG00000004446|K04726;ENSMUSG00000004864|K04441;ENSMUSG00000020396|K04574	3	.	0	http://www.kegg.jp/pathway/map05014+K04726+K04441+K04574	no
Endocrine and other factor-regulated calcium reabsorption	map04961	3	74	511	14218	0.503116	0.923154	ENSMUSG00000022479|K08539;ENSMUSG00000021070|K03916;ENSMUSG00000027523|K04632;	ENSMUSG00000022479|K08539	1	ENSMUSG00000021070|K03916;ENSMUSG00000027523|K04632	2	http://www.kegg.jp/pathway/map04961+K08539+K03916+K04632	no
Hepatitis C	map05160	9	238	505	14054	0.489173	0.923154	ENSMUSG00000004446|K04726;ENSMUSG00000020641|K15045;ENSMUSG00000022132|K06087;ENSMUSG00000032661|K14216;ENSMUSG00000032690|K14216;ENSMUSG00000041378|K06087;ENSMUSG00000066861|K14216;ENSMUSG00000079339|K14217;ENSMUSG00000097327|K02091;	ENSMUSG00000004446|K04726;ENSMUSG00000020641|K15045;ENSMUSG00000022132|K06087;ENSMUSG00000032661|K14216;ENSMUSG00000032690|K14216;ENSMUSG00000041378|K06087;ENSMUSG00000066861|K14216;ENSMUSG00000079339|K14217;ENSMUSG00000097327|K02091	9	.	0	http://www.kegg.jp/pathway/map05160+K04726+K15045+K06087+K14216+K14217+K02091	no
Human cytomegalovirus infection	map05163	12	321	502	13971	0.489193	0.923154	ENSMUSG00000004446|K04726;ENSMUSG00000004864|K04441;ENSMUSG00000031490|K07205;ENSMUSG00000038811|K04549;ENSMUSG00000042644|K04960;ENSMUSG00000055413|K06751;ENSMUSG00000060802|K08055;ENSMUSG00000061232|K06751;ENSMUSG00000097327|K02091;ENSMUSG00000020431|K08041;ENSMUSG00000027523|K04632;ENSMUSG00000107458|K04958;	ENSMUSG00000004446|K04726;ENSMUSG00000004864|K04441;ENSMUSG00000031490|K07205;ENSMUSG00000038811|K04549;ENSMUSG00000042644|K04960;ENSMUSG00000055413|K06751;ENSMUSG00000060802|K08055;ENSMUSG00000061232|K06751;ENSMUSG00000097327|K02091	9	ENSMUSG00000020431|K08041;ENSMUSG00000027523|K04632;ENSMUSG00000107458|K04958	3	http://www.kegg.jp/pathway/map05163+K04726+K04441+K07205+K04549+K04960+K06751+K08055+K02091+K08041+K04632+K04958	no
Legionellosis	map05134	6	158	508	14134	0.506587	0.923154	ENSMUSG00000024164|K03990;ENSMUSG00000027995|K10159;ENSMUSG00000030793|K12799;ENSMUSG00000091971|K03283;ENSMUSG00000039193|K12805;ENSMUSG00000107383|K03233;	ENSMUSG00000024164|K03990;ENSMUSG00000027995|K10159;ENSMUSG00000030793|K12799;ENSMUSG00000091971|K03283	4	ENSMUSG00000039193|K12805;ENSMUSG00000107383|K03233	2	http://www.kegg.jp/pathway/map05134+K03990+K10159+K12799+K03283+K12805+K03233	no
Lysosome	map04142	6	157	508	14135	0.500616	0.923154	ENSMUSG00000001348|K14379;ENSMUSG00000003309|K12393;ENSMUSG00000007038|K01186;ENSMUSG00000021477|K01365;ENSMUSG00000028238|K02146;ENSMUSG00000107252|K19363;	ENSMUSG00000001348|K14379;ENSMUSG00000003309|K12393;ENSMUSG00000007038|K01186;ENSMUSG00000021477|K01365;ENSMUSG00000028238|K02146	5	ENSMUSG00000107252|K19363	1	http://www.kegg.jp/pathway/map04142+K14379+K12393+K01186+K01365+K02146+K19363	no
Nicotine addiction	map05033	2	46	512	14246	0.500268	0.923154	ENSMUSG00000020159|K05189;ENSMUSG00000027577|K04806;	ENSMUSG00000020159|K05189;ENSMUSG00000027577|K04806	2	.	0	http://www.kegg.jp/pathway/map05033+K05189+K04806	no
Other glycan degradation	map00511	1	19	513	14273	0.506934	0.923154	ENSMUSG00000007038|K01186;	ENSMUSG00000007038|K01186	1	.	0	http://www.kegg.jp/pathway/map00511+K01186	no
Pantothenate and CoA biosynthesis	map00770	1	19	513	14273	0.506934	0.923154	ENSMUSG00000037440|K08069;	ENSMUSG00000037440|K08069	1	.	0	http://www.kegg.jp/pathway/map00770+K08069	no
Salmonella infection	map05132	5	128	509	14164	0.492524	0.923154	ENSMUSG00000004864|K04441;ENSMUSG00000030793|K12799;ENSMUSG00000052684|K04448;ENSMUSG00000039193|K12805;ENSMUSG00000052688|K07898;	ENSMUSG00000004864|K04441;ENSMUSG00000030793|K12799;ENSMUSG00000052684|K04448	3	ENSMUSG00000039193|K12805;ENSMUSG00000052688|K07898	2	http://www.kegg.jp/pathway/map05132+K04441+K12799+K04448+K12805+K07898	no
Taste transduction	map04742	4	101	510	14191	0.497208	0.923154	ENSMUSG00000029503|K05216;ENSMUSG00000042644|K04960;ENSMUSG00000049511|K04153;ENSMUSG00000097466|K04153;	ENSMUSG00000029503|K05216;ENSMUSG00000042644|K04960	2	ENSMUSG00000049511|K04153;ENSMUSG00000097466|K04153	2	http://www.kegg.jp/pathway/map04742+K05216+K04960+K04153	no
Protein export	map03060	2	47	512	14245	0.511281	0.926195	ENSMUSG00000051116|K09647;ENSMUSG00000073079|K03106;	ENSMUSG00000051116|K09647	1	ENSMUSG00000073079|K03106	1	http://www.kegg.jp/pathway/map03060+K09647+K03106	no
Adherens junction	map04520	5	133	509	14159	0.525265	0.932009	ENSMUSG00000025006|K06086;ENSMUSG00000034066|K06082;ENSMUSG00000092482|K05697;ENSMUSG00000101523|K03097;ENSMUSG00000108321|K16848;	.	0	ENSMUSG00000025006|K06086;ENSMUSG00000034066|K06082;ENSMUSG00000092482|K05697;ENSMUSG00000101523|K03097;ENSMUSG00000108321|K16848	5	http://www.kegg.jp/pathway/map04520+K06086+K06082+K05697+K03097+K16848	no
AGE-RAGE signaling pathway in diabetic complications	map04933	5	132	509	14160	0.518788	0.932009	ENSMUSG00000004864|K04441;ENSMUSG00000021253|K13377;ENSMUSG00000028128|K03901;ENSMUSG00000052684|K04448;ENSMUSG00000086769|K13242;	ENSMUSG00000004864|K04441;ENSMUSG00000021253|K13377;ENSMUSG00000028128|K03901;ENSMUSG00000052684|K04448	4	ENSMUSG00000086769|K13242	1	http://www.kegg.jp/pathway/map04933+K04441+K13377+K03901+K04448+K13242	no
Glycosaminoglycan biosynthesis - chondroitin sulfate / dermatan sulfate	map00532	1	20	513	14272	0.524075	0.932009	ENSMUSG00000050796|K00734;	ENSMUSG00000050796|K00734	1	.	0	http://www.kegg.jp/pathway/map00532+K00734	no
Selenocompound metabolism	map00450	1	20	513	14272	0.524075	0.932009	ENSMUSG00000003477|K00562;	ENSMUSG00000003477|K00562	1	.	0	http://www.kegg.jp/pathway/map00450+K00562	no
Longevity regulating pathway	map04211	4	106	510	14186	0.533895	0.937704	ENSMUSG00000029167|K07202;ENSMUSG00000031490|K07205;ENSMUSG00000020431|K08041;ENSMUSG00000032009|K10141;	ENSMUSG00000029167|K07202;ENSMUSG00000031490|K07205	2	ENSMUSG00000020431|K08041;ENSMUSG00000032009|K10141	2	http://www.kegg.jp/pathway/map04211+K07202+K07205+K08041+K10141	no
Pertussis	map05133	4	106	510	14186	0.533895	0.937704	ENSMUSG00000004864|K04441;ENSMUSG00000024164|K03990;ENSMUSG00000030793|K12799;ENSMUSG00000052684|K04448;	ENSMUSG00000004864|K04441;ENSMUSG00000024164|K03990;ENSMUSG00000030793|K12799;ENSMUSG00000052684|K04448	4	.	0	http://www.kegg.jp/pathway/map05133+K04441+K03990+K12799+K04448	no
Glycosaminoglycan degradation	map00531	1	21	513	14271	0.54062	0.943529	ENSMUSG00000035273|K07964;	ENSMUSG00000035273|K07964	1	.	0	http://www.kegg.jp/pathway/map00531+K07964	no
Proteoglycans in cancer	map05205	14	391	500	13901	0.545393	0.943529	ENSMUSG00000004864|K04441;ENSMUSG00000021477|K01365;ENSMUSG00000022382|K00572;ENSMUSG00000022817|K06588;ENSMUSG00000027840|K00182;ENSMUSG00000027995|K10159;ENSMUSG00000035273|K07964;ENSMUSG00000042644|K04960;ENSMUSG00000081683|K02842;ENSMUSG00000015533|K06481;ENSMUSG00000092482|K05697;ENSMUSG00000107161|K02991;ENSMUSG00000107458|K04958;ENSMUSG00000108321|K16848;	ENSMUSG00000004864|K04441;ENSMUSG00000021477|K01365;ENSMUSG00000022382|K00572;ENSMUSG00000022817|K06588;ENSMUSG00000027840|K00182;ENSMUSG00000027995|K10159;ENSMUSG00000035273|K07964;ENSMUSG00000042644|K04960;ENSMUSG00000081683|K02842	9	ENSMUSG00000015533|K06481;ENSMUSG00000092482|K05697;ENSMUSG00000107161|K02991;ENSMUSG00000107458|K04958;ENSMUSG00000108321|K16848	5	http://www.kegg.jp/pathway/map05205+K04441+K01365+K00572+K06588+K00182+K10159+K07964+K04960+K02842+K06481+K05697+K02991+K04958+K16848	no
Th17 cell differentiation	map04659	5	136	509	14156	0.544462	0.943529	ENSMUSG00000004864|K04441;ENSMUSG00000028150|K08534;ENSMUSG00000036594|K06752;ENSMUSG00000052684|K04448;ENSMUSG00000021756|K05060;	ENSMUSG00000004864|K04441;ENSMUSG00000028150|K08534;ENSMUSG00000036594|K06752;ENSMUSG00000052684|K04448	4	ENSMUSG00000021756|K05060	1	http://www.kegg.jp/pathway/map04659+K04441+K08534+K06752+K04448+K05060	no
Colorectal cancer	map05210	5	139	509	14153	0.563286	0.948496	ENSMUSG00000021253|K13377;ENSMUSG00000029999|K08774;ENSMUSG00000052684|K04448;ENSMUSG00000024521|K10131;ENSMUSG00000060534|K06765;	ENSMUSG00000021253|K13377;ENSMUSG00000029999|K08774;ENSMUSG00000052684|K04448	3	ENSMUSG00000024521|K10131;ENSMUSG00000060534|K06765	2	http://www.kegg.jp/pathway/map05210+K13377+K08774+K04448+K10131+K06765	no
GABAergic synapse	map04727	4	109	510	14183	0.555257	0.948496	ENSMUSG00000006930|K04647;ENSMUSG00000020159|K05189;ENSMUSG00000038811|K04549;ENSMUSG00000020431|K08041;	ENSMUSG00000006930|K04647;ENSMUSG00000020159|K05189;ENSMUSG00000038811|K04549	3	ENSMUSG00000020431|K08041	1	http://www.kegg.jp/pathway/map04727+K04647+K05189+K04549+K08041	no
Gastric cancer	map05226	6	168	508	14124	0.564712	0.948496	ENSMUSG00000021253|K13377;ENSMUSG00000021974|K04358;ENSMUSG00000022382|K00572;ENSMUSG00000027840|K00182;ENSMUSG00000081683|K02842;ENSMUSG00000021448|K17448;	ENSMUSG00000021253|K13377;ENSMUSG00000021974|K04358;ENSMUSG00000022382|K00572;ENSMUSG00000027840|K00182;ENSMUSG00000081683|K02842	5	ENSMUSG00000021448|K17448	1	http://www.kegg.jp/pathway/map05226+K13377+K04358+K00572+K00182+K02842+K17448	no
Hedgehog signaling pathway	map04340	2	52	512	14240	0.563897	0.948496	ENSMUSG00000025407|K16797;ENSMUSG00000064325|K06231;	.	0	ENSMUSG00000025407|K16797;ENSMUSG00000064325|K06231	2	http://www.kegg.jp/pathway/map04340+K16797+K06231	no
Longevity regulating pathway - worm	map04212	4	110	510	14182	0.562261	0.948496	ENSMUSG00000004864|K04441;ENSMUSG00000025202|K00507;ENSMUSG00000037025|K08035;ENSMUSG00000084984|K13356;	ENSMUSG00000004864|K04441	1	ENSMUSG00000025202|K00507;ENSMUSG00000037025|K08035;ENSMUSG00000084984|K13356	3	http://www.kegg.jp/pathway/map04212+K04441+K00507+K08035+K13356	no
Peroxisome	map04146	4	110	510	14182	0.562261	0.948496	ENSMUSG00000007908|K01640;ENSMUSG00000025464|K00308;ENSMUSG00000070960|K00308;ENSMUSG00000084984|K13356;	ENSMUSG00000007908|K01640;ENSMUSG00000025464|K00308;ENSMUSG00000070960|K00308	3	ENSMUSG00000084984|K13356	1	http://www.kegg.jp/pathway/map04146+K01640+K00308+K13356	no
Vibrio cholerae infection	map05110	4	111	510	14181	0.569205	0.951424	ENSMUSG00000009545|K04926;ENSMUSG00000028238|K02146;ENSMUSG00000083240|K02152;ENSMUSG00000027523|K04632;	ENSMUSG00000009545|K04926;ENSMUSG00000028238|K02146;ENSMUSG00000083240|K02152	3	ENSMUSG00000027523|K04632	1	http://www.kegg.jp/pathway/map05110+K04926+K02146+K02152+K04632	no
Apoptosis - multiple species	map04215	2	54	512	14238	0.583775	0.957281	ENSMUSG00000004446|K04726;ENSMUSG00000024521|K10131;	ENSMUSG00000004446|K04726	1	ENSMUSG00000024521|K10131	1	http://www.kegg.jp/pathway/map04215+K04726+K10131	no
FoxO signaling pathway	map04068	6	171	508	14121	0.581506	0.957281	ENSMUSG00000004864|K04441;ENSMUSG00000021253|K13377;ENSMUSG00000007617|K15010;ENSMUSG00000018566|K07191;ENSMUSG00000021701|K08861;ENSMUSG00000037111|K11431;	ENSMUSG00000004864|K04441;ENSMUSG00000021253|K13377	2	ENSMUSG00000007617|K15010;ENSMUSG00000018566|K07191;ENSMUSG00000021701|K08861;ENSMUSG00000037111|K11431	4	http://www.kegg.jp/pathway/map04068+K04441+K13377+K15010+K07191+K08861+K11431	no
Pentose phosphate pathway	map00030	2	54	512	14238	0.583775	0.957281	ENSMUSG00000028980|K13937;ENSMUSG00000031400|K00036;	ENSMUSG00000028980|K13937;ENSMUSG00000031400|K00036	2	.	0	http://www.kegg.jp/pathway/map00030+K13937+K00036	no
Phosphatidylinositol signaling system	map04070	4	112	510	14180	0.576087	0.957281	ENSMUSG00000029330|K00981;ENSMUSG00000042644|K04960;ENSMUSG00000030230|K05861;ENSMUSG00000107458|K04958;	ENSMUSG00000029330|K00981;ENSMUSG00000042644|K04960	2	ENSMUSG00000030230|K05861;ENSMUSG00000107458|K04958	2	http://www.kegg.jp/pathway/map04070+K00981+K04960+K05861+K04958	no
Other types of O-glycan biosynthesis	map00514	1	24	513	14268	0.586891	0.95785	ENSMUSG00000024172|K00779;	.	0	ENSMUSG00000024172|K00779	1	http://www.kegg.jp/pathway/map00514+K00779	no
Glycosaminoglycan biosynthesis - heparan sulfate / heparin	map00534	1	25	513	14267	0.601257	0.972125	ENSMUSG00000050796|K00734;	ENSMUSG00000050796|K00734	1	.	0	http://www.kegg.jp/pathway/map00534+K00734	no
Phototransduction	map04744	1	25	513	14267	0.601257	0.972125	ENSMUSG00000020599|K13765;	.	0	ENSMUSG00000020599|K13765	1	http://www.kegg.jp/pathway/map04744+K13765	no
Mannose type O-glycan biosynthesis	map00515	1	26	513	14266	0.615124	0.976297	ENSMUSG00000055373|K03663;	ENSMUSG00000055373|K03663	1	.	0	http://www.kegg.jp/pathway/map00515+K03663	no
Nitrogen metabolism	map00910	1	26	513	14266	0.615124	0.976297	ENSMUSG00000000805|K18246;	ENSMUSG00000000805|K18246	1	.	0	http://www.kegg.jp/pathway/map00910+K18246	no
Rap1 signaling pathway	map04015	10	293	504	13999	0.610077	0.976297	ENSMUSG00000004864|K04441;ENSMUSG00000014599|K05453;ENSMUSG00000021974|K04358;ENSMUSG00000044641|K06093;ENSMUSG00000057058|K17699;ENSMUSG00000005672|K05091;ENSMUSG00000020431|K08041;ENSMUSG00000022469|K08014;ENSMUSG00000027523|K04632;ENSMUSG00000034066|K06082;	ENSMUSG00000004864|K04441;ENSMUSG00000014599|K05453;ENSMUSG00000021974|K04358;ENSMUSG00000044641|K06093;ENSMUSG00000057058|K17699	5	ENSMUSG00000005672|K05091;ENSMUSG00000020431|K08041;ENSMUSG00000022469|K08014;ENSMUSG00000027523|K04632;ENSMUSG00000034066|K06082	5	http://www.kegg.jp/pathway/map04015+K04441+K05453+K04358+K06093+K17699+K05091+K08041+K08014+K04632+K06082	no
Viral carcinogenesis	map05203	12	351	502	13941	0.610408	0.976297	ENSMUSG00000001249|K08665;ENSMUSG00000024164|K03990;ENSMUSG00000028238|K02146;ENSMUSG00000034245|K11418;ENSMUSG00000052684|K04448;ENSMUSG00000055413|K06751;ENSMUSG00000061232|K06751;ENSMUSG00000097327|K02091;ENSMUSG00000021457|K05855;ENSMUSG00000021756|K05060;ENSMUSG00000024521|K10131;ENSMUSG00000033730|K12497;	ENSMUSG00000001249|K08665;ENSMUSG00000024164|K03990;ENSMUSG00000028238|K02146;ENSMUSG00000034245|K11418;ENSMUSG00000052684|K04448;ENSMUSG00000055413|K06751;ENSMUSG00000061232|K06751;ENSMUSG00000097327|K02091	8	ENSMUSG00000021457|K05855;ENSMUSG00000021756|K05060;ENSMUSG00000024521|K10131;ENSMUSG00000033730|K12497	4	http://www.kegg.jp/pathway/map05203+K08665+K03990+K02146+K11418+K04448+K06751+K02091+K05855+K05060+K10131+K12497	no
ABC transporters	map02010	2	58	512	14234	0.621502	0.981917	ENSMUSG00000020865|K05667;ENSMUSG00000028125|K05644;	ENSMUSG00000020865|K05667;ENSMUSG00000028125|K05644	2	.	0	http://www.kegg.jp/pathway/map02010+K05667+K05644	no
African trypanosomiasis	map05143	1	36	513	14256	0.72989	1	ENSMUSG00000021678|K04234;	ENSMUSG00000021678|K04234	1	.	0	http://www.kegg.jp/pathway/map05143+K04234	no
Alanine, aspartate and glutamate metabolism	map00250	1	53	513	14239	0.852133	1	ENSMUSG00000020363|K00820;	.	0	ENSMUSG00000020363|K00820	1	http://www.kegg.jp/pathway/map00250+K00820	no
Alcoholism	map05034	7	317	507	13975	0.93642	1	ENSMUSG00000029819|K05232;ENSMUSG00000034245|K11418;ENSMUSG00000038811|K04549;ENSMUSG00000080152|K11253;ENSMUSG00000021448|K17448;ENSMUSG00000027523|K04632;ENSMUSG00000048482|K04355;	ENSMUSG00000029819|K05232;ENSMUSG00000034245|K11418;ENSMUSG00000038811|K04549;ENSMUSG00000080152|K11253	4	ENSMUSG00000021448|K17448;ENSMUSG00000027523|K04632;ENSMUSG00000048482|K04355	3	http://www.kegg.jp/pathway/map05034+K05232+K11418+K04549+K11253+K17448+K04632+K04355	no
Aldosterone-regulated sodium reabsorption	map04960	1	50	513	14242	0.835536	1	ENSMUSG00000024589|K13305;	.	0	ENSMUSG00000024589|K13305	1	http://www.kegg.jp/pathway/map04960+K13305	no
Alzheimer disease	map05010	12	715	502	13577	0.999151	1	ENSMUSG00000004446|K04726;ENSMUSG00000006057|K02128;ENSMUSG00000020163|K00420;ENSMUSG00000032330|K02270;ENSMUSG00000040605|K07747;ENSMUSG00000042644|K04960;ENSMUSG00000042962|K02137;ENSMUSG00000101249|K02256;ENSMUSG00000113902|K03957;ENSMUSG00000098062|K00134;ENSMUSG00000098111|K00134;ENSMUSG00000107458|K04958;	ENSMUSG00000004446|K04726;ENSMUSG00000006057|K02128;ENSMUSG00000020163|K00420;ENSMUSG00000032330|K02270;ENSMUSG00000040605|K07747;ENSMUSG00000042644|K04960;ENSMUSG00000042962|K02137;ENSMUSG00000101249|K02256;ENSMUSG00000113902|K03957	9	ENSMUSG00000098062|K00134;ENSMUSG00000098111|K00134;ENSMUSG00000107458|K04958	3	http://www.kegg.jp/pathway/map05010+K04726+K02128+K00420+K02270+K07747+K04960+K02137+K02256+K03957+K00134+K04958	no
Amphetamine addiction	map05031	2	77	512	14215	0.765185	1	ENSMUSG00000052684|K04448;ENSMUSG00000027523|K04632;	ENSMUSG00000052684|K04448	1	ENSMUSG00000027523|K04632	1	http://www.kegg.jp/pathway/map05031+K04448+K04632	no
Apoptosis - fly	map04214	3	117	511	14175	0.791514	1	ENSMUSG00000041736|K05770;ENSMUSG00000052684|K04448;ENSMUSG00000114133|K01527;	ENSMUSG00000041736|K05770;ENSMUSG00000052684|K04448;ENSMUSG00000114133|K01527	3	.	0	http://www.kegg.jp/pathway/map04214+K05770+K04448+K01527	no
Arginine and proline metabolism	map00330	3	100	511	14192	0.698883	1	ENSMUSG00000019987|K01476;ENSMUSG00000024644|K08660;ENSMUSG00000086769|K13242;	ENSMUSG00000019987|K01476;ENSMUSG00000024644|K08660	2	ENSMUSG00000086769|K13242	1	http://www.kegg.jp/pathway/map00330+K01476+K08660+K13242	no
Autophagy - animal	map04140	7	263	507	14029	0.832343	1	ENSMUSG00000021477|K01365;ENSMUSG00000038295|K17907;ENSMUSG00000092281|K10802;ENSMUSG00000097295|K10802;ENSMUSG00000052688|K07898;ENSMUSG00000081262|K10802;ENSMUSG00000107458|K04958;	ENSMUSG00000021477|K01365;ENSMUSG00000038295|K17907;ENSMUSG00000092281|K10802;ENSMUSG00000097295|K10802	4	ENSMUSG00000052688|K07898;ENSMUSG00000081262|K10802;ENSMUSG00000107458|K04958	3	http://www.kegg.jp/pathway/map04140+K01365+K17907+K10802+K07898+K04958	no
Autophagy - other	map04136	1	42	513	14250	0.781615	1	ENSMUSG00000038295|K17907;	ENSMUSG00000038295|K17907	1	.	0	http://www.kegg.jp/pathway/map04136+K17907	no
Bacterial invasion of epithelial cells	map05100	1	152	513	14140	0.995636	1	ENSMUSG00000021448|K17448;	.	0	ENSMUSG00000021448|K17448	1	http://www.kegg.jp/pathway/map05100+K17448	no
Base excision repair	map03410	3	136	511	14156	0.865706	1	ENSMUSG00000092281|K10802;ENSMUSG00000097295|K10802;ENSMUSG00000081262|K10802;	ENSMUSG00000092281|K10802;ENSMUSG00000097295|K10802	2	ENSMUSG00000081262|K10802	1	http://www.kegg.jp/pathway/map03410+K10802	no
beta-Alanine metabolism	map00410	1	50	513	14242	0.835536	1	ENSMUSG00000024644|K08660;	ENSMUSG00000024644|K08660	1	.	0	http://www.kegg.jp/pathway/map00410+K08660	no
Biosynthesis of amino acids	map01230	3	522	511	13770	0.999999	1	ENSMUSG00000019987|K01476;ENSMUSG00000098062|K00134;ENSMUSG00000098111|K00134;	ENSMUSG00000019987|K01476	1	ENSMUSG00000098062|K00134;ENSMUSG00000098111|K00134	2	http://www.kegg.jp/pathway/map01230+K01476+K00134	no
Carbon metabolism	map01200	8	593	506	13699	0.999702	1	ENSMUSG00000023832|K00626;ENSMUSG00000027452|K01895;ENSMUSG00000028980|K13937;ENSMUSG00000031400|K00036;ENSMUSG00000032418|K00029;ENSMUSG00000062480|K00626;ENSMUSG00000098062|K00134;ENSMUSG00000098111|K00134;	ENSMUSG00000023832|K00626;ENSMUSG00000027452|K01895;ENSMUSG00000028980|K13937;ENSMUSG00000031400|K00036;ENSMUSG00000032418|K00029;ENSMUSG00000062480|K00626	6	ENSMUSG00000098062|K00134;ENSMUSG00000098111|K00134	2	http://www.kegg.jp/pathway/map01200+K00626+K01895+K13937+K00036+K00029+K00134	no
Cell cycle	map04110	4	224	510	14068	0.958797	1	ENSMUSG00000021253|K13377;ENSMUSG00000035048|K12456;ENSMUSG00000049832|K03868;ENSMUSG00000097327|K02091;	ENSMUSG00000021253|K13377;ENSMUSG00000035048|K12456;ENSMUSG00000049832|K03868;ENSMUSG00000097327|K02091	4	.	0	http://www.kegg.jp/pathway/map04110+K13377+K12456+K03868+K02091	no
cGMP-PKG signaling pathway	map04022	7	232	507	14060	0.728234	1	ENSMUSG00000042429|K04265;ENSMUSG00000042644|K04960;ENSMUSG00000020431|K08041;ENSMUSG00000021070|K03916;ENSMUSG00000045875|K04135;ENSMUSG00000086769|K13242;ENSMUSG00000107458|K04958;	ENSMUSG00000042429|K04265;ENSMUSG00000042644|K04960	2	ENSMUSG00000020431|K08041;ENSMUSG00000021070|K03916;ENSMUSG00000045875|K04135;ENSMUSG00000086769|K13242;ENSMUSG00000107458|K04958	5	http://www.kegg.jp/pathway/map04022+K04265+K04960+K08041+K03916+K04135+K13242+K04958	no
Chronic myeloid leukemia	map05220	3	137	511	14155	0.868876	1	ENSMUSG00000021253|K13377;ENSMUSG00000097327|K02091;ENSMUSG00000021448|K17448;	ENSMUSG00000021253|K13377;ENSMUSG00000097327|K02091	2	ENSMUSG00000021448|K17448	1	http://www.kegg.jp/pathway/map05220+K13377+K02091+K17448	no
Cytosolic DNA-sensing pathway	map04623	1	77	513	14215	0.936914	1	ENSMUSG00000030793|K12799;	ENSMUSG00000030793|K12799	1	.	0	http://www.kegg.jp/pathway/map04623+K12799	no
DNA replication	map03030	1	55	513	14237	0.862258	1	ENSMUSG00000052926|K10743;	ENSMUSG00000052926|K10743	1	.	0	http://www.kegg.jp/pathway/map03030+K10743	no
Dopaminergic synapse	map04728	5	172	509	14120	0.740299	1	ENSMUSG00000004864|K04441;ENSMUSG00000038811|K04549;ENSMUSG00000042644|K04960;ENSMUSG00000027523|K04632;ENSMUSG00000107458|K04958;	ENSMUSG00000004864|K04441;ENSMUSG00000038811|K04549;ENSMUSG00000042644|K04960	3	ENSMUSG00000027523|K04632;ENSMUSG00000107458|K04958	2	http://www.kegg.jp/pathway/map04728+K04441+K04549+K04960+K04632+K04958	no
EGFR tyrosine kinase inhibitor resistance	map01521	4	201	510	14091	0.928972	1	ENSMUSG00000029999|K08774;ENSMUSG00000031490|K07205;ENSMUSG00000021448|K17448;ENSMUSG00000107161|K02991;	ENSMUSG00000029999|K08774;ENSMUSG00000031490|K07205	2	ENSMUSG00000021448|K17448;ENSMUSG00000107161|K02991	2	http://www.kegg.jp/pathway/map01521+K08774+K07205+K17448+K02991	no
Endocytosis	map04144	14	436	500	13856	0.701222	1	ENSMUSG00000001827|K13649;ENSMUSG00000010080|K12471;ENSMUSG00000017639|K12485;ENSMUSG00000031488|K12484;ENSMUSG00000040525|K22518;ENSMUSG00000043614|K12185;ENSMUSG00000044641|K06093;ENSMUSG00000055413|K06751;ENSMUSG00000061232|K06751;ENSMUSG00000091971|K03283;ENSMUSG00000021706|K04679;ENSMUSG00000024589|K13305;ENSMUSG00000066278|K12185;ENSMUSG00000107560|K10591;	ENSMUSG00000001827|K13649;ENSMUSG00000010080|K12471;ENSMUSG00000017639|K12485;ENSMUSG00000031488|K12484;ENSMUSG00000040525|K22518;ENSMUSG00000043614|K12185;ENSMUSG00000044641|K06093;ENSMUSG00000055413|K06751;ENSMUSG00000061232|K06751;ENSMUSG00000091971|K03283	10	ENSMUSG00000021706|K04679;ENSMUSG00000024589|K13305;ENSMUSG00000066278|K12185;ENSMUSG00000107560|K10591	4	http://www.kegg.jp/pathway/map04144+K13649+K12471+K12485+K12484+K22518+K12185+K06093+K06751+K03283+K04679+K13305+K10591	no
Fatty acid degradation	map00071	2	66	512	14226	0.688931	1	ENSMUSG00000023832|K00626;ENSMUSG00000062480|K00626;	ENSMUSG00000023832|K00626;ENSMUSG00000062480|K00626	2	.	0	http://www.kegg.jp/pathway/map00071+K00626	no
Fc gamma R-mediated phagocytosis	map04666	3	147	511	14145	0.897108	1	ENSMUSG00000052151|K01080;ENSMUSG00000061878|K04718;ENSMUSG00000021457|K05855;	ENSMUSG00000052151|K01080;ENSMUSG00000061878|K04718	2	ENSMUSG00000021457|K05855	1	http://www.kegg.jp/pathway/map04666+K01080+K04718+K05855	no
Fructose and mannose metabolism	map00051	2	84	512	14208	0.804803	1	ENSMUSG00000022474|K17497;ENSMUSG00000038372|K01711;	ENSMUSG00000022474|K17497;ENSMUSG00000038372|K01711	2	.	0	http://www.kegg.jp/pathway/map00051+K17497+K01711	no
Glioma	map05214	3	115	511	14177	0.781999	1	ENSMUSG00000029999|K08774;ENSMUSG00000097327|K02091;ENSMUSG00000021448|K17448;	ENSMUSG00000029999|K08774;ENSMUSG00000097327|K02091	2	ENSMUSG00000021448|K17448	1	http://www.kegg.jp/pathway/map05214+K08774+K02091+K17448	no
Glycine, serine and threonine metabolism	map00260	2	79	512	14213	0.777165	1	ENSMUSG00000006378|K00639|K04232;ENSMUSG00000035637|K00049;	ENSMUSG00000006378|K00639|K04232;ENSMUSG00000035637|K00049	2	.	0	http://www.kegg.jp/pathway/map00260+K00639+K04232+K00049	no
Glycolysis / Gluconeogenesis	map00010	5	514	509	13778	0.999945	1	ENSMUSG00000027452|K01895;ENSMUSG00000030246|K00016;ENSMUSG00000098062|K00134;ENSMUSG00000098111|K00134;ENSMUSG00000101133|K00016;	ENSMUSG00000027452|K01895;ENSMUSG00000030246|K00016	2	ENSMUSG00000098062|K00134;ENSMUSG00000098111|K00134;ENSMUSG00000101133|K00016	3	http://www.kegg.jp/pathway/map00010+K01895+K00016+K00134	no
Hedgehog signaling pathway - fly	map04341	1	36	513	14256	0.72989	1	ENSMUSG00000049832|K03868;	ENSMUSG00000049832|K03868	1	.	0	http://www.kegg.jp/pathway/map04341+K03868	no
Hepatitis B	map05161	6	205	508	14087	0.745539	1	ENSMUSG00000004446|K04726;ENSMUSG00000004864|K04441;ENSMUSG00000021253|K13377;ENSMUSG00000027995|K10159;ENSMUSG00000052684|K04448;ENSMUSG00000033730|K12497;	ENSMUSG00000004446|K04726;ENSMUSG00000004864|K04441;ENSMUSG00000021253|K13377;ENSMUSG00000027995|K10159;ENSMUSG00000052684|K04448	5	ENSMUSG00000033730|K12497	1	http://www.kegg.jp/pathway/map05161+K04726+K04441+K13377+K10159+K04448+K12497	no
Herpes simplex virus 1 infection	map05168	21	669	493	13623	0.764806	1	ENSMUSG00000004446|K04726;ENSMUSG00000024164|K03990;ENSMUSG00000024402|K05468;ENSMUSG00000027995|K10159;ENSMUSG00000031490|K07205;ENSMUSG00000032661|K14216;ENSMUSG00000032690|K14216;ENSMUSG00000036594|K06752;ENSMUSG00000046245|K15411;ENSMUSG00000055413|K06751;ENSMUSG00000060802|K08055;ENSMUSG00000061232|K06751;ENSMUSG00000066861|K14216;ENSMUSG00000078768|K09228;ENSMUSG00000094786|K09228;ENSMUSG00…	ENSMUSG00000004446|K04726;ENSMUSG00000024164|K03990;ENSMUSG00000024402|K05468;ENSMUSG00000027995|K10159;ENSMUSG00000031490|K07205;ENSMUSG00000032661|K14216;ENSMUSG00000032690|K14216;ENSMUSG00000036594|K06752;ENSMUSG00000046245|K15411;ENSMUSG00000055413|K06751;ENSMUSG00000060802|K08055;ENSMUSG00000061232|K06751;ENSMUSG00000066861|K14216;ENSMUSG00000078768|K09228;ENSMUSG00000094786|K09228	15	ENSMUSG00000021457|K05855;ENSMUSG00000024298|K09228;ENSMUSG00000078902|K09228;ENSMUSG00000086502|K09228;ENSMUSG00000090093|K09228;ENSMUSG00000094441|K09228	6	http://www.kegg.jp/pathway/map05168+K04726+K03990+K05468+K10159+K07205+K14216+K06752+K15411+K06751+K08055+K09228+K05855	no
HIF-1 signaling pathway	map04066	8	605	506	13687	0.999781	1	ENSMUSG00000028645|K07299;ENSMUSG00000031490|K07205;ENSMUSG00000035105|K09592;ENSMUSG00000049832|K03868;ENSMUSG00000086769|K13242;ENSMUSG00000098062|K00134;ENSMUSG00000098111|K00134;ENSMUSG00000107161|K02991;	ENSMUSG00000028645|K07299;ENSMUSG00000031490|K07205;ENSMUSG00000035105|K09592;ENSMUSG00000049832|K03868	4	ENSMUSG00000086769|K13242;ENSMUSG00000098062|K00134;ENSMUSG00000098111|K00134;ENSMUSG00000107161|K02991	4	http://www.kegg.jp/pathway/map04066+K07299+K07205+K09592+K03868+K13242+K00134+K02991	no
Hippo signaling pathway - fly	map04391	3	190	511	14102	0.965954	1	ENSMUSG00000020782|K06094;ENSMUSG00000044641|K06093;ENSMUSG00000046743|K16669;	ENSMUSG00000020782|K06094;ENSMUSG00000044641|K06093	2	ENSMUSG00000046743|K16669	1	http://www.kegg.jp/pathway/map04391+K06094+K06093+K16669	no
Hippo signaling pathway	map04390	8	290	506	14002	0.81678	1	ENSMUSG00000020782|K06094;ENSMUSG00000021253|K13377;ENSMUSG00000022382|K00572;ENSMUSG00000027840|K00182;ENSMUSG00000044641|K06093;ENSMUSG00000052430|K13578;ENSMUSG00000081683|K02842;ENSMUSG00000052572|K12075;	ENSMUSG00000020782|K06094;ENSMUSG00000021253|K13377;ENSMUSG00000022382|K00572;ENSMUSG00000027840|K00182;ENSMUSG00000044641|K06093;ENSMUSG00000052430|K13578;ENSMUSG00000081683|K02842	7	ENSMUSG00000052572|K12075	1	http://www.kegg.jp/pathway/map04390+K06094+K13377+K00572+K00182+K06093+K13578+K02842+K12075	no
Hippo signaling pathway - multiple species	map04392	1	33	513	14259	0.699609	1	ENSMUSG00000046743|K16669;	.	0	ENSMUSG00000046743|K16669	1	http://www.kegg.jp/pathway/map04392+K16669	no
Human T-cell leukemia virus 1 infection	map05166	11	334	503	13958	0.656481	1	ENSMUSG00000021253|K13377;ENSMUSG00000024402|K05468;ENSMUSG00000028645|K07299;ENSMUSG00000036594|K06752;ENSMUSG00000041736|K05770;ENSMUSG00000052684|K04448;ENSMUSG00000055413|K06751;ENSMUSG00000060802|K08055;ENSMUSG00000061232|K06751;ENSMUSG00000090610|K00787;ENSMUSG00000020431|K08041;	ENSMUSG00000021253|K13377;ENSMUSG00000024402|K05468;ENSMUSG00000028645|K07299;ENSMUSG00000036594|K06752;ENSMUSG00000041736|K05770;ENSMUSG00000052684|K04448;ENSMUSG00000055413|K06751;ENSMUSG00000060802|K08055;ENSMUSG00000061232|K06751;ENSMUSG00000090610|K00787	10	ENSMUSG00000020431|K08041	1	http://www.kegg.jp/pathway/map05166+K13377+K05468+K07299+K06752+K05770+K04448+K06751+K08055+K00787+K08041	no
Huntington disease	map05016	12	437	502	13855	0.859641	1	ENSMUSG00000006057|K02128;ENSMUSG00000006930|K04647;ENSMUSG00000020163|K00420;ENSMUSG00000021879|K10408;ENSMUSG00000029167|K07202;ENSMUSG00000032330|K02270;ENSMUSG00000042962|K02137;ENSMUSG00000101249|K02256;ENSMUSG00000113902|K03957;ENSMUSG00000022262|K10408;ENSMUSG00000048482|K04355;ENSMUSG00000107458|K04958;	ENSMUSG00000006057|K02128;ENSMUSG00000006930|K04647;ENSMUSG00000020163|K00420;ENSMUSG00000021879|K10408;ENSMUSG00000029167|K07202;ENSMUSG00000032330|K02270;ENSMUSG00000042962|K02137;ENSMUSG00000101249|K02256;ENSMUSG00000113902|K03957	9	ENSMUSG00000022262|K10408;ENSMUSG00000048482|K04355;ENSMUSG00000107458|K04958	3	http://www.kegg.jp/pathway/map05016+K02128+K04647+K00420+K10408+K07202+K02270+K02137+K02256+K03957+K04355+K04958	no
IL-17 signaling pathway	map04657	4	159	510	14133	0.822095	1	ENSMUSG00000004864|K04441;ENSMUSG00000043088|K05168;ENSMUSG00000052684|K04448;ENSMUSG00000063704|K19603;	ENSMUSG00000004864|K04441;ENSMUSG00000043088|K05168;ENSMUSG00000052684|K04448;ENSMUSG00000063704|K19603	4	.	0	http://www.kegg.jp/pathway/map04657+K04441+K05168+K04448+K19603	no
Inositol phosphate metabolism	map00562	1	98	513	14194	0.970096	1	ENSMUSG00000030230|K05861;	.	0	ENSMUSG00000030230|K05861	1	http://www.kegg.jp/pathway/map00562+K05861	no
Insulin signaling pathway	map04910	9	280	505	14012	0.677127	1	ENSMUSG00000029167|K07202;ENSMUSG00000031490|K07205;ENSMUSG00000042010|K01946;ENSMUSG00000018566|K07191;ENSMUSG00000021448|K17448;ENSMUSG00000025006|K06086;ENSMUSG00000053714|K07188;ENSMUSG00000107161|K02991;ENSMUSG00000111942|K11262;	ENSMUSG00000029167|K07202;ENSMUSG00000031490|K07205;ENSMUSG00000042010|K01946	3	ENSMUSG00000018566|K07191;ENSMUSG00000021448|K17448;ENSMUSG00000025006|K06086;ENSMUSG00000053714|K07188;ENSMUSG00000107161|K02991;ENSMUSG00000111942|K11262	6	http://www.kegg.jp/pathway/map04910+K07202+K07205+K01946+K07191+K17448+K06086+K07188+K02991+K11262	no
JAK-STAT signaling pathway	map04630	6	188	508	14104	0.669929	1	ENSMUSG00000054263|K05058;ENSMUSG00000021538|K05432;ENSMUSG00000021756|K05060;ENSMUSG00000071713|K04738;ENSMUSG00000071714|K04738;ENSMUSG00000092482|K05697;	ENSMUSG00000054263|K05058	1	ENSMUSG00000021538|K05432;ENSMUSG00000021756|K05060;ENSMUSG00000071713|K04738;ENSMUSG00000071714|K04738;ENSMUSG00000092482|K05697	5	http://www.kegg.jp/pathway/map04630+K05058+K05432+K05060+K04738+K05697	no
Leukocyte transendothelial migration	map04670	5	177	509	14115	0.76189	1	ENSMUSG00000004864|K04441;ENSMUSG00000006519|K08009;ENSMUSG00000022132|K06087;ENSMUSG00000041378|K06087;ENSMUSG00000022469|K08014;	ENSMUSG00000004864|K04441;ENSMUSG00000006519|K08009;ENSMUSG00000022132|K06087;ENSMUSG00000041378|K06087	4	ENSMUSG00000022469|K08014	1	http://www.kegg.jp/pathway/map04670+K04441+K08009+K06087+K08014	no
Longevity regulating pathway - multiple species	map04213	3	100	511	14192	0.698883	1	ENSMUSG00000091971|K03283;ENSMUSG00000020431|K08041;ENSMUSG00000037025|K08035;	ENSMUSG00000091971|K03283	1	ENSMUSG00000020431|K08041;ENSMUSG00000037025|K08035	2	http://www.kegg.jp/pathway/map04213+K03283+K08041+K08035	no
MAPK signaling pathway - fly	map04013	3	127	511	14165	0.834031	1	ENSMUSG00000004864|K04441;ENSMUSG00000052430|K13578;ENSMUSG00000052684|K04448;	ENSMUSG00000004864|K04441;ENSMUSG00000052430|K13578;ENSMUSG00000052684|K04448	3	.	0	http://www.kegg.jp/pathway/map04013+K04441+K13578+K04448	no
Measles	map05162	7	211	507	14081	0.636383	1	ENSMUSG00000027995|K10159;ENSMUSG00000032661|K14216;ENSMUSG00000032690|K14216;ENSMUSG00000066861|K14216;ENSMUSG00000091971|K03283;ENSMUSG00000097327|K02091;ENSMUSG00000101523|K03097;	ENSMUSG00000027995|K10159;ENSMUSG00000032661|K14216;ENSMUSG00000032690|K14216;ENSMUSG00000066861|K14216;ENSMUSG00000091971|K03283;ENSMUSG00000097327|K02091	6	ENSMUSG00000101523|K03097	1	http://www.kegg.jp/pathway/map05162+K10159+K14216+K03283+K02091+K03097	no
Melanoma	map05218	2	113	512	14179	0.912538	1	ENSMUSG00000021974|K04358;ENSMUSG00000097327|K02091;	ENSMUSG00000021974|K04358;ENSMUSG00000097327|K02091	2	.	0	http://www.kegg.jp/pathway/map05218+K04358+K02091	no
MicroRNAs in cancer	map05206	5	200	509	14092	0.844001	1	ENSMUSG00000026435|K15379;ENSMUSG00000031995|K08670;ENSMUSG00000097327|K02091;ENSMUSG00000038146|K20995;ENSMUSG00000073821|K06252;	ENSMUSG00000026435|K15379;ENSMUSG00000031995|K08670;ENSMUSG00000097327|K02091	3	ENSMUSG00000038146|K20995;ENSMUSG00000073821|K06252	2	http://www.kegg.jp/pathway/map05206+K15379+K08670+K02091+K20995+K06252	no
mRNA surveillance pathway	map03015	1	198	513	14094	0.999158	1	ENSMUSG00000108045|K13025;	ENSMUSG00000108045|K13025	1	.	0	http://www.kegg.jp/pathway/map03015+K13025	no
mTOR signaling pathway	map04150	7	301	507	13991	0.913961	1	ENSMUSG00000003644|K04373;ENSMUSG00000022382|K00572;ENSMUSG00000027840|K00182;ENSMUSG00000031490|K07205;ENSMUSG00000081683|K02842;ENSMUSG00000083240|K02152;ENSMUSG00000107161|K02991;	ENSMUSG00000003644|K04373;ENSMUSG00000022382|K00572;ENSMUSG00000027840|K00182;ENSMUSG00000031490|K07205;ENSMUSG00000081683|K02842;ENSMUSG00000083240|K02152	6	ENSMUSG00000107161|K02991	1	http://www.kegg.jp/pathway/map04150+K04373+K00572+K00182+K07205+K02842+K02152+K02991	no
Necroptosis	map04217	8	497	506	13795	0.99693	1	ENSMUSG00000004446|K04726;ENSMUSG00000030793|K12799;ENSMUSG00000046971|K16342;ENSMUSG00000050211|K16342;ENSMUSG00000081123|K03767;ENSMUSG00000092281|K10802;ENSMUSG00000097295|K10802;ENSMUSG00000081262|K10802;	ENSMUSG00000004446|K04726;ENSMUSG00000030793|K12799;ENSMUSG00000046971|K16342;ENSMUSG00000050211|K16342;ENSMUSG00000081123|K03767;ENSMUSG00000092281|K10802;ENSMUSG00000097295|K10802	7	ENSMUSG00000081262|K10802	1	http://www.kegg.jp/pathway/map04217+K04726+K12799+K16342+K03767+K10802	no
Nicotinate and nicotinamide metabolism	map00760	1	44	513	14248	0.796558	1	ENSMUSG00000029082|K18152;	ENSMUSG00000029082|K18152	1	.	0	http://www.kegg.jp/pathway/map00760+K18152	no
Non-alcoholic fatty liver disease (NAFLD)	map04932	7	306	507	13986	0.921621	1	ENSMUSG00000004446|K04726;ENSMUSG00000005373|K09113;ENSMUSG00000020163|K00420;ENSMUSG00000032330|K02270;ENSMUSG00000052684|K04448;ENSMUSG00000101249|K02256;ENSMUSG00000113902|K03957;	ENSMUSG00000004446|K04726;ENSMUSG00000005373|K09113;ENSMUSG00000020163|K00420;ENSMUSG00000032330|K02270;ENSMUSG00000052684|K04448;ENSMUSG00000101249|K02256;ENSMUSG00000113902|K03957	7	.	0	http://www.kegg.jp/pathway/map04932+K04726+K09113+K00420+K02270+K04448+K02256+K03957	no
Non-small cell lung cancer	map05223	2	110	512	14182	0.904741	1	ENSMUSG00000029999|K08774;ENSMUSG00000097327|K02091;	ENSMUSG00000029999|K08774;ENSMUSG00000097327|K02091	2	.	0	http://www.kegg.jp/pathway/map05223+K08774+K02091	no
Notch signaling pathway	map04330	1	84	513	14208	0.950805	1	ENSMUSG00000038146|K20995;	.	0	ENSMUSG00000038146|K20995	1	http://www.kegg.jp/pathway/map04330+K20995	no
Nucleotide excision repair	map03420	1	68	513	14224	0.913158	1	ENSMUSG00000049832|K03868;	ENSMUSG00000049832|K03868	1	.	0	http://www.kegg.jp/pathway/map03420+K03868	no
Olfactory transduction	map04740	3	1329	511	12963	1	1	ENSMUSG00000040328|K04257;ENSMUSG00000043366|K04257;ENSMUSG00000059031|K04257;	ENSMUSG00000040328|K04257;ENSMUSG00000043366|K04257;ENSMUSG00000059031|K04257	3	.	0	http://www.kegg.jp/pathway/map04740+K04257	no
Oxidative phosphorylation	map00190	10	367	504	13925	0.847881	1	ENSMUSG00000006057|K02128;ENSMUSG00000020163|K00420;ENSMUSG00000028238|K02146;ENSMUSG00000032330|K02270;ENSMUSG00000042962|K02137;ENSMUSG00000081700|K02129;ENSMUSG00000083240|K02152;ENSMUSG00000101249|K02256;ENSMUSG00000101939|K03880;ENSMUSG00000113902|K03957;	ENSMUSG00000006057|K02128;ENSMUSG00000020163|K00420;ENSMUSG00000028238|K02146;ENSMUSG00000032330|K02270;ENSMUSG00000042962|K02137;ENSMUSG00000081700|K02129;ENSMUSG00000083240|K02152;ENSMUSG00000101249|K02256;ENSMUSG00000101939|K03880;ENSMUSG00000113902|K03957	10	.	0	http://www.kegg.jp/pathway/map00190+K02128+K00420+K02146+K02270+K02137+K02129+K02152+K02256+K03880+K03957	no
Pancreatic cancer	map05212	3	130	511	14162	0.845242	1	ENSMUSG00000021253|K13377;ENSMUSG00000029999|K08774;ENSMUSG00000097327|K02091;	ENSMUSG00000021253|K13377;ENSMUSG00000029999|K08774;ENSMUSG00000097327|K02091	3	.	0	http://www.kegg.jp/pathway/map05212+K13377+K08774+K02091	no
Parkinson disease	map05012	8	384	506	13908	0.965051	1	ENSMUSG00000006057|K02128;ENSMUSG00000020163|K00420;ENSMUSG00000032330|K02270;ENSMUSG00000042962|K02137;ENSMUSG00000101249|K02256;ENSMUSG00000101939|K03880;ENSMUSG00000113902|K03957;ENSMUSG00000023826|K04556;	ENSMUSG00000006057|K02128;ENSMUSG00000020163|K00420;ENSMUSG00000032330|K02270;ENSMUSG00000042962|K02137;ENSMUSG00000101249|K02256;ENSMUSG00000101939|K03880;ENSMUSG00000113902|K03957	7	ENSMUSG00000023826|K04556	1	http://www.kegg.jp/pathway/map05012+K02128+K00420+K02270+K02137+K02256+K03880+K03957+K04556	no
Pathogenic Escherichia coli infection	map05130	3	137	511	14155	0.868876	1	ENSMUSG00000082809|K07374;ENSMUSG00000091269|K07374;ENSMUSG00000062591|K07375;	ENSMUSG00000082809|K07374;ENSMUSG00000091269|K07374	2	ENSMUSG00000062591|K07375	1	http://www.kegg.jp/pathway/map05130+K07374+K07375	no
Pentose and glucuronate interconversions	map00040	2	70	512	14222	0.718771	1	ENSMUSG00000054545|K00699;ENSMUSG00000090145|K00699;	.	0	ENSMUSG00000054545|K00699;ENSMUSG00000090145|K00699	2	http://www.kegg.jp/pathway/map00040+K00699	no
Phototransduction - fly	map04745	1	60	513	14232	0.884645	1	ENSMUSG00000107458|K04958;	.	0	ENSMUSG00000107458|K04958	1	http://www.kegg.jp/pathway/map04745+K04958	no
PPAR signaling pathway	map03320	3	111	511	14181	0.761898	1	ENSMUSG00000062515|K08753;ENSMUSG00000025006|K06086;ENSMUSG00000025202|K00507;	ENSMUSG00000062515|K08753	1	ENSMUSG00000025006|K06086;ENSMUSG00000025202|K00507	2	http://www.kegg.jp/pathway/map03320+K08753+K06086+K00507	no
Progesterone-mediated oocyte maturation	map04914	4	168	510	14124	0.852467	1	ENSMUSG00000003644|K04373;ENSMUSG00000004864|K04441;ENSMUSG00000035048|K12456;ENSMUSG00000020431|K08041;	ENSMUSG00000003644|K04373;ENSMUSG00000004864|K04441;ENSMUSG00000035048|K12456	3	ENSMUSG00000020431|K08041	1	http://www.kegg.jp/pathway/map04914+K04373+K04441+K12456+K08041	no
Prolactin signaling pathway	map04917	2	89	512	14203	0.829352	1	ENSMUSG00000004864|K04441;ENSMUSG00000021448|K17448;	ENSMUSG00000004864|K04441	1	ENSMUSG00000021448|K17448	1	http://www.kegg.jp/pathway/map04917+K04441+K17448	no
Prostate cancer	map05215	3	148	511	14144	0.899607	1	ENSMUSG00000000385|K09633;ENSMUSG00000027315|K15619;ENSMUSG00000029999|K08774;	ENSMUSG00000000385|K09633;ENSMUSG00000027315|K15619;ENSMUSG00000029999|K08774	3	.	0	http://www.kegg.jp/pathway/map05215+K09633+K15619+K08774	no
Proteasome	map03050	1	96	513	14196	0.967891	1	ENSMUSG00000024338|K02740;	ENSMUSG00000024338|K02740	1	.	0	http://www.kegg.jp/pathway/map03050+K02740	no
Protein processing in endoplasmic reticulum	map04141	5	298	509	13994	0.981579	1	ENSMUSG00000002014|K04571;ENSMUSG00000049832|K03868;ENSMUSG00000083477|K14012;ENSMUSG00000091971|K03283;ENSMUSG00000023826|K04556;	ENSMUSG00000002014|K04571;ENSMUSG00000049832|K03868;ENSMUSG00000083477|K14012;ENSMUSG00000091971|K03283	4	ENSMUSG00000023826|K04556	1	http://www.kegg.jp/pathway/map04141+K04571+K03868+K14012+K03283+K04556	no
Proximal tubule bicarbonate reclamation	map04964	1	29	513	14263	0.653903	1	ENSMUSG00000000805|K18246;	ENSMUSG00000000805|K18246	1	.	0	http://www.kegg.jp/pathway/map04964+K18246	no
Purine metabolism	map00230	5	205	509	14087	0.858378	1	ENSMUSG00000021236|K01511;ENSMUSG00000028186|K00365;ENSMUSG00000031842|K13293;ENSMUSG00000111875|K00940;ENSMUSG00000020431|K08041;	ENSMUSG00000021236|K01511;ENSMUSG00000028186|K00365;ENSMUSG00000031842|K13293;ENSMUSG00000111875|K00940	4	ENSMUSG00000020431|K08041	1	http://www.kegg.jp/pathway/map00230+K01511+K00365+K13293+K00940+K08041	no
Regulation of actin cytoskeleton	map04810	6	296	508	13996	0.953561	1	ENSMUSG00000021974|K04358;ENSMUSG00000022817|K06588;ENSMUSG00000015533|K06481;ENSMUSG00000021070|K03916;ENSMUSG00000074923|K05735;ENSMUSG00000108321|K16848;	ENSMUSG00000021974|K04358;ENSMUSG00000022817|K06588	2	ENSMUSG00000015533|K06481;ENSMUSG00000021070|K03916;ENSMUSG00000074923|K05735;ENSMUSG00000108321|K16848	4	http://www.kegg.jp/pathway/map04810+K04358+K06588+K06481+K03916+K05735+K16848	no
Ribosome biogenesis in eukaryotes	map03008	4	138	510	14154	0.731204	1	ENSMUSG00000001056|K11129;ENSMUSG00000021243|K14566;ENSMUSG00000062309|K14525;ENSMUSG00000101523|K03097;	ENSMUSG00000001056|K11129;ENSMUSG00000021243|K14566;ENSMUSG00000062309|K14525	3	ENSMUSG00000101523|K03097	1	http://www.kegg.jp/pathway/map03008+K11129+K14566+K14525+K03097	no
Ribosome	map03010	72	2137	442	12155	0.740747	1	ENSMUSG00000007892|K02942;ENSMUSG00000016833|K02963;ENSMUSG00000024608|K02955;ENSMUSG00000032518|K02998;ENSMUSG00000044533|K02981;ENSMUSG00000045055|K02998;ENSMUSG00000046330|K02921;ENSMUSG00000053173|K02883;ENSMUSG00000055093|K02977;ENSMUSG00000058443|K02866;ENSMUSG00000059159|K02923;ENSMUSG00000060019|K02942;ENSMUSG00000060419|K02960;ENSMUSG00000061833|K02981;ENSMUSG00000062582|K02908;ENSMUSG00…	ENSMUSG00000007892|K02942;ENSMUSG00000016833|K02963;ENSMUSG00000024608|K02955;ENSMUSG00000032518|K02998;ENSMUSG00000044533|K02981;ENSMUSG00000045055|K02998;ENSMUSG00000046330|K02921;ENSMUSG00000053173|K02883;ENSMUSG00000055093|K02977;ENSMUSG00000058443|K02866;ENSMUSG00000059159|K02923;ENSMUSG00000060019|K02942;ENSMUSG00000060419|K02960;ENSMUSG00000061833|K02981;ENSMUSG00000062582|K02908;ENSMUSG00…	56	ENSMUSG00000047676|K02998;ENSMUSG00000058174|K02973;ENSMUSG00000060938|K02898;ENSMUSG00000062284|K02974;ENSMUSG00000081343|K02936;ENSMUSG00000081559|K02889;ENSMUSG00000081608|K02877;ENSMUSG00000082860|K02981;ENSMUSG00000082895|K02998;ENSMUSG00000083223|K02981;ENSMUSG00000101122|K02981;ENSMUSG00000104761|K02963;ENSMUSG00000107161|K02991;ENSMUSG00000110327|K02993;ENSMUSG00000110589|K02993;ENSMUSG00…	16	http://www.kegg.jp/pathway/map03010+K02942+K02963+K02955+K02998+K02981+K02921+K02883+K02977+K02866+K02923+K02960+K02908+K02918+K02910+K02915+K02889+K02922+K02905+K02892+K02936+K02896+K02957+K02885+K02995+K02962+K02974+K02949+K02966+K02940+K02979+K02969+K02971+K02964+K02973+K02898+K02877+K02991+K02993+K02953	no
RIG-I-like receptor signaling pathway	map04622	2	84	512	14208	0.804803	1	ENSMUSG00000004864|K04441;ENSMUSG00000033107|K12170;	ENSMUSG00000004864|K04441	1	ENSMUSG00000033107|K12170	1	http://www.kegg.jp/pathway/map04622+K04441+K12170	no
RNA degradation	map03018	2	167	512	14125	0.982382	1	ENSMUSG00000086240|K12624;ENSMUSG00000044645|K14443;	ENSMUSG00000086240|K12624	1	ENSMUSG00000044645|K14443	1	http://www.kegg.jp/pathway/map03018+K12624+K14443	no
RNA transport	map03013	6	425	508	13867	0.99772	1	ENSMUSG00000030091|K14314;ENSMUSG00000031490|K07205;ENSMUSG00000062309|K14525;ENSMUSG00000108045|K13025;ENSMUSG00000027939|K14314;ENSMUSG00000079065|K12879;	ENSMUSG00000030091|K14314;ENSMUSG00000031490|K07205;ENSMUSG00000062309|K14525;ENSMUSG00000108045|K13025	4	ENSMUSG00000027939|K14314;ENSMUSG00000079065|K12879	2	http://www.kegg.jp/pathway/map03013+K14314+K07205+K14525+K13025+K12879	no
Shigellosis	map05131	1	111	513	14181	0.981172	1	ENSMUSG00000004864|K04441;	ENSMUSG00000004864|K04441	1	.	0	http://www.kegg.jp/pathway/map05131+K04441	no
Small cell lung cancer	map05222	5	154	509	14138	0.650986	1	ENSMUSG00000024421|K06240;ENSMUSG00000026639|K06244;ENSMUSG00000032796|K05637;ENSMUSG00000097327|K02091;ENSMUSG00000015533|K06481;	ENSMUSG00000024421|K06240;ENSMUSG00000026639|K06244;ENSMUSG00000032796|K05637;ENSMUSG00000097327|K02091	4	ENSMUSG00000015533|K06481	1	http://www.kegg.jp/pathway/map05222+K06240+K06244+K05637+K02091+K06481	no
Spliceosome	map03040	6	459	508	13833	0.999049	1	ENSMUSG00000033036|K09567;ENSMUSG00000086240|K12624;ENSMUSG00000091971|K03283;ENSMUSG00000108045|K13025;ENSMUSG00000079065|K12879;ENSMUSG00000103098|K12741;	ENSMUSG00000033036|K09567;ENSMUSG00000086240|K12624;ENSMUSG00000091971|K03283;ENSMUSG00000108045|K13025	4	ENSMUSG00000079065|K12879;ENSMUSG00000103098|K12741	2	http://www.kegg.jp/pathway/map03040+K09567+K12624+K03283+K13025+K12879+K12741	no
Systemic lupus erythematosus	map05322	3	239	511	14053	0.991213	1	ENSMUSG00000024164|K03990;ENSMUSG00000036594|K06752;ENSMUSG00000080152|K11253;	ENSMUSG00000024164|K03990;ENSMUSG00000036594|K06752;ENSMUSG00000080152|K11253	3	.	0	http://www.kegg.jp/pathway/map05322+K03990+K06752+K11253	no
Thermogenesis	map04714	17	606	497	13686	0.8769	1	ENSMUSG00000003644|K04373;ENSMUSG00000004864|K04441;ENSMUSG00000006057|K02128;ENSMUSG00000020163|K00420;ENSMUSG00000025509|K16816;ENSMUSG00000029167|K07202;ENSMUSG00000032330|K02270;ENSMUSG00000033174|K01054;ENSMUSG00000042962|K02137;ENSMUSG00000081700|K02129;ENSMUSG00000101249|K02256;ENSMUSG00000101939|K03880;ENSMUSG00000113902|K03957;ENSMUSG00000020431|K08041;ENSMUSG00000027523|K04632;ENSMUSG00…	ENSMUSG00000003644|K04373;ENSMUSG00000004864|K04441;ENSMUSG00000006057|K02128;ENSMUSG00000020163|K00420;ENSMUSG00000025509|K16816;ENSMUSG00000029167|K07202;ENSMUSG00000032330|K02270;ENSMUSG00000033174|K01054;ENSMUSG00000042962|K02137;ENSMUSG00000081700|K02129;ENSMUSG00000101249|K02256;ENSMUSG00000101939|K03880;ENSMUSG00000113902|K03957	13	ENSMUSG00000020431|K08041;ENSMUSG00000027523|K04632;ENSMUSG00000053714|K07188;ENSMUSG00000107161|K02991	4	http://www.kegg.jp/pathway/map04714+K04373+K04441+K02128+K00420+K16816+K07202+K02270+K01054+K02137+K02129+K02256+K03880+K03957+K08041+K04632+K07188+K02991	no
Thyroid cancer	map05216	1	61	513	14231	0.888667	1	ENSMUSG00000030110|K05126;	.	0	ENSMUSG00000030110|K05126	1	http://www.kegg.jp/pathway/map05216+K05126	no
Thyroid hormone signaling pathway	map04919	4	178	510	14114	0.880948	1	ENSMUSG00000028645|K07299;ENSMUSG00000075707|K07754;ENSMUSG00000030230|K05861;ENSMUSG00000038146|K20995;	ENSMUSG00000028645|K07299;ENSMUSG00000075707|K07754	2	ENSMUSG00000030230|K05861;ENSMUSG00000038146|K20995	2	http://www.kegg.jp/pathway/map04919+K07299+K07754+K05861+K20995	no
TNF signaling pathway	map04668	4	129	510	14163	0.682894	1	ENSMUSG00000004864|K04441;ENSMUSG00000014599|K05453;ENSMUSG00000024402|K05468;ENSMUSG00000052684|K04448;	ENSMUSG00000004864|K04441;ENSMUSG00000014599|K05453;ENSMUSG00000024402|K05468;ENSMUSG00000052684|K04448	4	.	0	http://www.kegg.jp/pathway/map04668+K04441+K05453+K05468+K04448	no
Toll and Imd signaling pathway	map04624	2	103	512	14189	0.883959	1	ENSMUSG00000004864|K04441;ENSMUSG00000052684|K04448;	ENSMUSG00000004864|K04441;ENSMUSG00000052684|K04448	2	.	0	http://www.kegg.jp/pathway/map04624+K04441+K04448	no
Toll-like receptor signaling pathway	map04620	3	116	511	14176	0.786801	1	ENSMUSG00000004864|K04441;ENSMUSG00000027995|K10159;ENSMUSG00000052684|K04448;	ENSMUSG00000004864|K04441;ENSMUSG00000027995|K10159;ENSMUSG00000052684|K04448	3	.	0	http://www.kegg.jp/pathway/map04620+K04441+K10159+K04448	no
Type II diabetes mellitus	map04930	2	66	512	14226	0.688931	1	ENSMUSG00000018566|K07191;ENSMUSG00000020866|K04854;	.	0	ENSMUSG00000018566|K07191;ENSMUSG00000020866|K04854	2	http://www.kegg.jp/pathway/map04930+K07191+K04854	no
Ubiquitin mediated proteolysis	map04120	6	393	508	13899	0.994945	1	ENSMUSG00000035048|K12456;ENSMUSG00000040525|K22518;ENSMUSG00000049832|K03868;ENSMUSG00000023826|K04556;ENSMUSG00000024589|K13305;ENSMUSG00000107560|K10591;	ENSMUSG00000035048|K12456;ENSMUSG00000040525|K22518;ENSMUSG00000049832|K03868	3	ENSMUSG00000023826|K04556;ENSMUSG00000024589|K13305;ENSMUSG00000107560|K10591	3	http://www.kegg.jp/pathway/map04120+K12456+K22518+K03868+K04556+K13305+K10591	no
Vasopressin-regulated water reabsorption	map04962	1	66	513	14226	0.906768	1	ENSMUSG00000027523|K04632;	.	0	ENSMUSG00000027523|K04632	1	http://www.kegg.jp/pathway/map04962+K04632	no
Vitamin digestion and absorption	map04977	1	29	513	14263	0.653903	1	ENSMUSG00000021900|K01435;	ENSMUSG00000021900|K01435	1	.	0	http://www.kegg.jp/pathway/map04977+K01435	no
