# Supplementary material for: The Uterine Melatonergic Systems of AANAT and Melatonin Membrane Receptor 2 (MT2) Are Essential for Endometrial Receptivity and Early Implantation in Mice
Source: Int J Mol Sci. 2023 Apr 12;24(8):7127. doi: 10.3390/ijms24087127 (PMC10139237; doi:10.3390/ijms24087127)
Supplement: Supplementary file 1 [file ijms-24-07127-s001.zip › Table S3.xls]

Gene	Reference_Species	Ref_Gene	Family	Ref_Gene_Protein_have_DBD	GeneName	AanatKO1_count	AanatKO2_count	AanatKO3_count	AanatKO4_count	baseMean	Control1_count	Control2_count	Control3_count	Control4_count	FoldChange	Log2FoldChange	pval	padj	Up/Down	Significant	GeneName
ENSMUSG00000001657	Otolemur_garnettii	ENSOGAG00000003619	Homeobox	ENSOGAP00000003221;	Hoxc8	16	7	9	35	10.6085148294945	5	3	3	8	3.5557647097285585	1.83015986203648	0.010131136899634	0.255699939097806	up	yes	Hoxc8
ENSMUSG00000002980	Lepisosteus_oculatus	ENSLOCG00000000130	CSL	ENSLOCP00000000144;	Bcam	3092	989	1552	1329	1229.90662613315	985	576	764	886	2.088793303282533	1.06266973745864	0.000365096245332454	0.0397600874689628	up	yes	Bcam
ENSMUSG00000003644	Mustela_putorius_furo	ENSMPUG00000001856	bHLH	ENSMPUP00000001839;	Rps6ka1	876	488	642	331	467.455237348901	351	361	341	428	1.5172613781093627	0.601469639586146	0.0211350449302207	0.353093197913291	up	yes	Rps6ka1
ENSMUSG00000004864	Mustela_putorius_furo	ENSMPUG00000001856	bHLH	ENSMPUP00000001839;	Mapk13	668	321	353	253	288.5120526966	268	115	149	260	1.9765416818822874	0.982978379448345	0.00222143286002931	0.111331034211776	up	yes	Mapk13
ENSMUSG00000005373	Mus_spretus	MGP_SPRETEiJ_G0028827	bHLH	MGP_SPRETEiJ_P0074033;MGP_SPRETEiJ_P0074034;MGP_SPRETEiJ_P0074038;MGP_SPRETEiJ_P0074036;MGP_SPRETEiJ_P0074037;	Mlxipl	117	19	128	44	51.4103258837846	28	21	33	38	2.468331114482918	1.30353593791548	0.0101035138625782	0.255699939097806	up	yes	Mlxipl
ENSMUSG00000005672	Lepisosteus_oculatus	ENSLOCG00000000130	CSL	ENSLOCP00000000144;	Kit	153	1406	852	658	1206.67175689849	1294	1555	1524	2164	0.47894081412580275	-1.0620807112493	0.0340879433108877	0.431832296067135	down	yes	Kit
ENSMUSG00000005893	Mus_spretus	MGP_SPRETEiJ_G0029687	RXR-like	MGP_SPRETEiJ_P0078131;MGP_SPRETEiJ_P0078127;MGP_SPRETEiJ_P0078128;MGP_SPRETEiJ_P0078126;	Nr2c2	197	231	375	363	365.477244179813	439	374	468	488	0.6535578903441835	-0.613613063283703	0.0191274861139936	0.338080699523354	down	yes	Nr2c2
ENSMUSG00000005958	Mustela_putorius_furo	ENSMPUG00000001856	bHLH	ENSMPUP00000001839;	Ephb3	404	210	271	231	380.748895751049	301	463	657	531	0.5498187455722914	-0.862971999816861	0.00231412317698829	0.112995867845931	down	yes	Ephb3
ENSMUSG00000006057	Astyanax_mexicanus	ENSAMXG00000015044	TF_bZIP	ENSAMXP00000015509;	Atp5g1	1489	1947	1633	1638	1334.98304972253	1101	733	743	1534	1.6479024515459963	0.72063084395552	0.00260181831339517	0.120495034209788	up	yes	Atp5g1
ENSMUSG00000006378	Ornithorhynchus_anatinus	ENSOANG00000006192	Tub	ENSOANP00000009897;	Gcat	336	373	290	415	290.753086555349	235	166	232	304	1.511628040237786	0.596103185510457	0.00575622556380229	0.187614172987863	up	yes	Gcat
ENSMUSG00000006586	Ficedula_albicollis	ENSFALG00000010923	SAND	ENSFALP00000011410;	Runx1t1	199	255	349	260	340.489891102129	524	344	463	331	0.6287216355566079	-0.669506684923274	0.011469645580355	0.272256355922589	down	yes	Runx1t1
ENSMUSG00000007480	Fukomys_damarensis	ENSFDAG00000017736	zf-C2H2	ENSFDAP00000009828;	Mc5r	1	0	2	0	2.69170732657659	5	6	5	2	0.15618880432552293	-2.67863705064513	0.0350590725897352	NA	down	yes	Mc5r
ENSMUSG00000009545	Poecilia_formosa	ENSPFOG00000013013	MYB	ENSPFOP00000021126;	Kcnq1	302	64	156	65	94.4444813800076	47	29	68	62	2.7241325301338333	1.44579689274638	0.00179786188814112	0.0989653621813351	up	yes	Kcnq1
ENSMUSG00000010601	Bos_taurus	ENSBTAG00000040244	LRRFIP	ENSBTAP00000042159;	Apol7a	7	3	10	17	5.17453562085503	3	0	1	1	7.417288832778781	2.89089194934431	0.00483434378817611	NA	up	yes	Apol7a
ENSMUSG00000015501	Mus_musculus	ENSMUSG00000015501	zf-C2H2	ENSMUSP00000015645;ENSMUSP00000140290;ENSMUSP00000140180;ENSMUSP00000140150;	Hivep2	422	469	499	509	594.8335381439	677	610	665	949	0.6511847625317233	-0.618861153386878	0.000533663569666503	0.0518138539459279	down	yes	Hivep2
ENSMUSG00000015533	Sarcophilus_harrisii	ENSSHAG00000007124	zf-C2H2	ENSSHAP00000008222;	Itga2	25	37	54	62	62.6903203869111	90	81	93	54	0.5474219151910239	-0.86927490296028	0.0229304557942504	0.364634832006094	down	yes	Itga2
ENSMUSG00000015709	Nannospalax_galili	ENSNGAG00000011457	bHLH	ENSNGAP00000008509;	Arnt2	1093	457	1771	922	756.993152189533	672	227	154	984	2.116592803220393	1.08174374583121	0.0315876162562202	0.417044729249097	up	yes	Arnt2
ENSMUSG00000017639	Cricetulus_griseus_chok1gshd	ENSCGRG00001011772	TF_bZIP	ENSCGRP00001009727;ENSCGRP00001009723;	Rab11fip4	74	47	49	12	30.3665288197807	23	10	17	19	2.5691357098507033	1.36128309995358	0.00682000635891249	0.204247823772164	up	yes	Rab11fip4
ENSMUSG00000019437	Mus_caroli	MGP_CAROLIEiJ_G0015655	zf-C2H2	MGP_CAROLIEiJ_P0024235;	Tlcd1	243	101	227	163	143.15806659924	106	75	123	137	1.6276262227432512	0.702769429021984	0.0117350721311811	0.274567071777596	up	yes	Tlcd1
ENSMUSG00000019982	Mus_musculus	ENSMUSG00000019982	MYB	ENSMUSP00000139699;ENSMUSP00000020158;	Myb	151	53	39	37	47.3853828497283	28	25	39	20	2.3495174124872986	1.23236445972285	0.0102470843895672	0.25644827213946	up	yes	Myb
ENSMUSG00000020159	Takifugu_rubripes	ENSTRUG00000008738	Homeobox	ENSTRUP00000021947;	Gabrp	3071	10	840	417	505.030751167733	17	13	7	37	55.477769772785585	5.79383788683124	1.45613862658465e-06	0.000852015875544952	up	yes	Gabrp
ENSMUSG00000020396	Fukomys_damarensis	ENSFDAG00000018748	TF_bZIP	ENSFDAP00000011128;	Nefh	22	7	85	35	22.0484504500492	8	8	0	16	4.626418507815919	2.20989577869367	0.00801103018977244	0.223178606945769	up	yes	Nefh
ENSMUSG00000020614	Dasypus_novemcinctus	ENSDNOG00000035782	Fork_head	ENSDNOP00000024070;	Fam20a	396	83	334	243	190.330350883586	126	114	124	147	1.9816472455301493	0.986700170184355	0.00803101681229437	0.223389072910399	up	yes	Fam20a
ENSMUSG00000020679	Mus_musculus	ENSMUSG00000020679	Homeobox	ENSMUSP00000103748;ENSMUSP00000103749;ENSMUSP00000123297;ENSMUSP00000021016;	Hnf1b	1423	381	1508	607	664.408023124644	393	340	297	555	2.3858110321870294	1.25447977910904	0.000899775618746226	0.0693908501856264	up	yes	Hnf1b
ENSMUSG00000020723	Drosophila_melanogaster	FBgn0064123	GCNF-like	FBpp0076940;	Cacng4	60	79	92	126	129.305933397228	172	154	126	231	0.5230177788925519	-0.935068106189216	0.00204892398359471	0.107584568132878	down	yes	Cacng4
ENSMUSG00000020866	Mesocricetus_auratus	ENSMAUG00000008037	bHLH	ENSMAUP00000006225;	Cacna1g	536	707	744	673	1016.41061189109	1437	1106	1382	1595	0.4795358208076179	-1.06028950785814	1.08602371212872e-08	1.62623000693675e-05	down	yes	Cacna1g
ENSMUSG00000020875	Rattus_norvegicus	ENSRNOG00000007573	Homeobox	ENSRNOP00000009951;	Hoxb9	192	135	196	81	120.955125737468	117	67	104	96	1.5340154744102488	0.61731303612789	0.03732488482624	0.447127236961804	up	yes	Hoxb9
ENSMUSG00000020911	Takifugu_rubripes	ENSTRUG00000016703	Homeobox	ENSTRUP00000042741;ENSTRUP00000042740;ENSTRUP00000042742;	Krt19	2487	2046	603	930	1108.89713445312	479	753	1182	478	1.9953400598490536	0.996634641610271	0.0283823942114073	0.398505942895649	up	yes	Krt19
ENSMUSG00000020912	Takifugu_rubripes	ENSTRUG00000016703	Homeobox	ENSTRUP00000042741;ENSTRUP00000042740;ENSTRUP00000042742;	Krt12	125	10	30	11	23.1516610320291	11	7	3	2	6.875157098261077	2.78139267967633	0.000778188043859585	0.0650384230702924	up	yes	Krt12
ENSMUSG00000021070	Ornithorhynchus_anatinus	ENSOANG00000006192	Tub	ENSOANP00000009897;	Bdkrb2	376	1071	1072	488	1178.76847425954	820	1593	2003	1974	0.46784733685488833	-1.09589025373838	0.00741389089877545	0.211029736846513	down	yes	Bdkrb2
ENSMUSG00000021448	Tupaia_belangeri	ENSTBEG00000008753	TF_bZIP	ENSTBEP00000007588;	Shc3	6	10	20	15	21.4524224120191	29	14	25	58	0.41568004096915406	-1.26645461679784	0.0162851646098962	0.313351615258686	down	yes	Shc3
ENSMUSG00000021457	Mustela_putorius_furo	ENSMPUG00000001856	bHLH	ENSMPUP00000001839;	Syk	220	165	214	229	256.705426308146	260	358	336	260	0.6555447154147908	-0.609233903293197	0.0131643885354706	0.28778467874863	down	yes	Syk
ENSMUSG00000021477	Mus_spretus	MGP_SPRETEiJ_G0016728	STAT	MGP_SPRETEiJ_P0026337;MGP_SPRETEiJ_P0026333;MGP_SPRETEiJ_P0026335;MGP_SPRETEiJ_P0026336;MGP_SPRETEiJ_P0026338;	Ctsl	12704	3949	5269	4009	4987.23169811171	3805	3988	3907	3321	1.6163202322447552	0.692713059291419	0.0406728390369972	0.459624471103278	up	yes	Ctsl
ENSMUSG00000021678	Ornithorhynchus_anatinus	ENSOANG00000006192	Tub	ENSOANP00000009897;	F2rl1	496	527	587	188	344.002334721119	235	185	240	348	1.7672554638012894	0.821510602266338	0.0117963634103203	0.275642203016964	up	yes	F2rl1
ENSMUSG00000021701	Mustela_putorius_furo	ENSMPUG00000001856	bHLH	ENSMPUP00000001839;	Plk2	581	939	851	593	962.973551375112	967	1289	1225	1217	0.6179911153714628	-0.694341997698924	0.0072726164057706	0.208756620120275	down	yes	Plk2
ENSMUSG00000022474	Macaca_mulatta	ENSMMUG00000001852	CSD	ENSMMUP00000002461;	Pmm1	1147	683	1184	809	746.645939255513	564	458	590	653	1.6474644611047775	0.720247343933839	0.000136459494973453	0.0220335888881245	up	yes	Pmm1
ENSMUSG00000022479	Mus_musculus	ENSMUSG00000022479	THR-like	ENSMUSP00000134584;ENSMUSP00000023119;ENSMUSP00000116842;	Vdr	291	33	152	68	88.2422031792698	27	46	70	52	2.5962288806166245	1.37641757531505	0.0110834277548398	0.268331709606354	up	yes	Vdr
ENSMUSG00000022780	Dipodomys_ordii	ENSDORG00000014472	Others	-	Meltf	119	63	93	58	46.9146481267206	16	13	6	19	5.997244058654636	2.58429968466733	1.98161206874317e-11	7.1215174526492e-08	up	yes	Meltf
ENSMUSG00000023039	Fukomys_damarensis	ENSFDAG00000018748	TF_bZIP	ENSFDAP00000011128;	Krt7	2124	2202	793	597	946.41874561581	568	509	386	498	2.8270573896813462	1.49930117038815	0.000184924743790809	0.0263723231839448	up	yes	Krt7
ENSMUSG00000023043	Fukomys_damarensis	ENSFDAG00000018748	TF_bZIP	ENSFDAP00000011128;	Krt18	5186	5413	4308	2293	3313.86651397383	2446	1990	2405	2864	1.7433623702301146	0.80187247502723	0.00188680478210262	0.101205955610752	up	yes	Krt18
ENSMUSG00000024042	Mustela_putorius_furo	ENSMPUG00000001856	bHLH	ENSMPUP00000001839;	Sik1	545	317	552	528	610.642286478562	491	662	1035	785	0.6345619696074061	-0.656167034241456	0.0164589743792735	0.314423304927957	down	yes	Sik1
ENSMUSG00000024298	Mus_spretus	MGP_SPRETEiJ_G0022304	zf-C2H2	MGP_SPRETEiJ_P0045842;	Zfp871	32	44	77	114	102.214706732721	158	160	119	101	0.484663688794	-1.04494409564933	0.0141465337447025	0.296269306361958	down	yes	Zfp871
ENSMUSG00000024589	Takifugu_rubripes	ENSTRUG00000008044	SRF	ENSTRUP00000020046;ENSTRUP00000020044;ENSTRUP00000020048;ENSTRUP00000020045;ENSTRUP00000020047;ENSTRUP00000020043;	Nedd4l	965	1150	1019	809	1258.35112656024	1258	1450	1526	1943	0.6299477037389227	-0.666696029271848	0.000754695582032911	0.0639675703469311	down	yes	Nedd4l
ENSMUSG00000025082	Tetraodon_nigroviridis	ENSTNIG00000016985	Homeobox	ENSTNIP00000020108;	Vwa2	1719	514	688	287	551.513001000561	406	288	190	524	2.1822156182368846	1.12579365711182	0.0119571524979516	0.277736176368076	up	yes	Vwa2
ENSMUSG00000025105	Mus_musculus	ENSMUSG00000025105	zf-C2H2	ENSMUSP00000026096;	Bnc1	54	18	77	133	44.0590636489246	30	9	26	9	3.766160747046995	1.91309457828945	0.0015616901600716	0.0914072002811944	up	yes	Bnc1
ENSMUSG00000025202	Mus_spretus	MGP_SPRETEiJ_G0016728	STAT	MGP_SPRETEiJ_P0026337;MGP_SPRETEiJ_P0026333;MGP_SPRETEiJ_P0026335;MGP_SPRETEiJ_P0026336;MGP_SPRETEiJ_P0026338;	Scd3	20	22	16	11	32.9539888491242	38	45	86	22	0.3468346228359043	-1.52768017181656	0.00202953164499379	0.107260747437922	down	yes	Scd3
ENSMUSG00000025407	Mus_musculus	ENSMUSG00000025407	zf-C2H2	ENSMUSP00000026474;	Gli1	1046	1422	2351	1866	2152.93453006528	2735	1584	3035	3424	0.6255705430002367	-0.6767555145759	0.0213204758790876	0.35340273835413	down	yes	Gli1
ENSMUSG00000025854	Dasypus_novemcinctus	ENSDNOG00000035782	Fork_head	ENSDNOP00000024070;	Fam20c	3051	414	1607	857	905.32099800256	431	268	416	585	3.3405376569863265	1.74008032205333	9.77173292785865e-05	0.0175588268980692	up	yes	Fam20c
ENSMUSG00000026090	Dasypus_novemcinctus	ENSDNOG00000047453	zf-C2H2	ENSDNOP00000021193;	2010300C02Rik	205	49	90	111	82.5585558214883	51	36	62	81	1.925498463633062	0.945231972000208	0.0152532698865039	0.305218270145422	up	yes	2010300C02Rik
ENSMUSG00000026620	Mustela_putorius_furo	ENSMPUG00000001856	bHLH	ENSMPUP00000001839;	Mark1	307	351	402	360	442.97277985612	503	395	618	641	0.6549907259227977	-0.610453615351641	0.00155564741117636	0.0913510729785229	down	yes	Mark1
ENSMUSG00000026826	Ovis_aries	ENSOARG00000007984	NGFIB-like	ENSOARP00000008569;	Nr4a2	124	118	222	196	226.885762648637	204	316	406	210	0.5601383545989068	-0.836144876930353	0.0162875178725367	0.313351615258686	down	yes	Nr4a2
ENSMUSG00000026890	Mus_spretus	MGP_SPRETEiJ_G0024404	Homeobox	MGP_SPRETEiJ_P0053502;MGP_SPRETEiJ_P0053498;MGP_SPRETEiJ_P0053500;MGP_SPRETEiJ_P0053504;MGP_SPRETEiJ_P0053501;MGP_SPRETEiJ_P0053499;MGP_SPRETEiJ_P0053503;	Lhx6	20	78	115	74	104.431607159652	162	94	135	163	0.5244428888631076	-0.93114242111267	0.0339732064136172	0.431725718025606	down	yes	Lhx6
ENSMUSG00000027297	Mustela_putorius_furo	ENSMPUG00000001856	bHLH	ENSMPUP00000001839;	Ltk	64	8	37	12	19.0029621092891	15	7	8	9	2.9262920590402266	1.54907376506824	0.0160150217850361	0.311219883639668	up	yes	Ltk
ENSMUSG00000027452	Gasterosteus_aculeatus	ENSGACG00000010367	Homeobox	ENSGACP00000013793;	Acss1	1815	840	1991	1341	1080.33685664762	678	656	440	1097	2.043154555722613	1.03079834178075	0.0006448206670428	0.0585191038691519	up	yes	Acss1
ENSMUSG00000027577	Takifugu_rubripes	ENSTRUG00000008738	Homeobox	ENSTRUP00000021947;	Chrna4	61	15	112	63	43.2095644761054	32	14	38	19	2.3692619315475096	1.24443770320262	0.0206803820784305	0.34968147551202	up	yes	Chrna4
ENSMUSG00000027833	Ictidomys_tridecemlineatus	ENSSTOG00000010121	Homeobox	ENSSTOP00000009084;	Shox2	2	3	4	1	5.4884563646548	5	9	15	4	0.2904606892226202	-1.78358517153704	0.0359652360404718	NA	down	yes	Shox2
ENSMUSG00000028150	Mus_musculus	ENSMUSG00000028150	THR-like	ENSMUSP00000143610;ENSMUSP00000143763;ENSMUSP00000029795;	Rorc	1275	141	339	173	277.390227295521	85	73	180	98	4.091111829388409	2.03249297342714	0.00035206565033918	0.03941156215719	up	yes	Rorc
ENSMUSG00000028341	Mus_pahari	MGP_PahariEiJ_G0028335	NGFIB-like	MGP_PahariEiJ_P0077447;MGP_PahariEiJ_P0077445;	Nr4a3	71	288	41	90	552.123794650381	469	1462	1237	564	0.12767997442254372	-2.96939582722193	9.97735098813526e-05	0.0177507940500794	down	yes	Nr4a3
ENSMUSG00000028519	Dasypus_novemcinctus	ENSDNOG00000043936	TF_bZIP	ENSDNOP00000021797;	Dab1	186	184	242	194	252.516938043803	299	181	314	462	0.6457693072476316	-0.630909222120533	0.00950360064707096	0.247493043517707	down	yes	Dab1
ENSMUSG00000029095	Oryzias_latipes	ENSORLG00000016465	Homeobox	ENSORLP00000020614;	Ablim2	92	15	94	74	50.0254946565252	48	24	28	37	1.9489931910572098	0.962729050449494	0.0459048938061515	0.479498056256899	up	yes	Ablim2
ENSMUSG00000029153	Mus_spretus	MGP_SPRETEiJ_G0016728	STAT	MGP_SPRETEiJ_P0026337;MGP_SPRETEiJ_P0026333;MGP_SPRETEiJ_P0026335;MGP_SPRETEiJ_P0026336;MGP_SPRETEiJ_P0026338;	Ociad2	173	402	299	181	345.104021515836	431	364	443	469	0.6174535162781629	-0.695597564439795	0.0251980605513471	0.377634653917562	down	yes	Ociad2
ENSMUSG00000029167	Poecilia_formosa	ENSPFOG00000001263	AF-4	ENSPFOP00000001373;	Ppargc1a	103	23	87	45	43.2748149507954	35	17	17	33	2.452000316132291	1.29395916503296	0.0049857023748569	0.171296531498668	up	yes	Ppargc1a
ENSMUSG00000029442	Astyanax_mexicanus	ENSAMXG00000006165	zf-GATA	ENSAMXP00000006581;	Wdr66	38	30	71	68	68.9398489058378	73	90	95	85	0.5883147882583946	-0.765339793671156	0.0268940160340466	0.390039204290382	down	yes	Wdr66
ENSMUSG00000029832	Mus_musculus	ENSMUSG00000029832	TF_bZIP	ENSMUSP00000005103;	Nfe2l3	1094	240	726	411	356.438959867622	120	124	58	208	4.656434504564841	2.21922568632462	3.14276742590013e-07	0.000297223094084207	up	yes	Nfe2l3
ENSMUSG00000029868	Ciona_intestinalis	ENSCING00000004417	Others	-	Trpv6	3355	672	3631	1538	1323.52932800462	574	246	78	1008	4.8358082795760104	2.2737570486425	0.00372299113735288	0.146386056339374	up	yes	Trpv6
ENSMUSG00000030029	Lepisosteus_oculatus	ENSLOCG00000000130	CSL	ENSLOCP00000000144;	Lrig1	732	437	800	493	491.353089972454	437	280	381	455	1.55420976270687	0.636181229095923	0.00314893874080464	0.133983735259834	up	yes	Lrig1
ENSMUSG00000030110	Mustela_putorius_furo	ENSMPUG00000001856	bHLH	ENSMPUP00000001839;	Ret	59	63	52	40	133.454504940694	360	98	233	178	0.24523338248170648	-2.02777271511351	2.55720234210503e-08	3.53464376040656e-05	down	yes	Ret
ENSMUSG00000030351	Oryctolagus_cuniculus	ENSOCUG00000015389	TEA	ENSOCUP00000013217;ENSOCUP00000003414;	Tspan11	36	213	178	139	262.193741700735	518	274	250	507	0.37528527669328166	-1.41394040380517	0.00246612215557226	0.117543100831507	down	yes	Tspan11
ENSMUSG00000030510	Dipodomys_ordii	ENSDORG00000023619	Homeobox	ENSDORP00000027559;	Cers3	40	19	134	65	37.0974400796796	3	13	15	13	5.659828417828198	2.50075831727968	6.73599559085696e-05	0.0133010005244076	up	yes	Cers3
ENSMUSG00000030739	Danio_rerio	ENSDARG00000061810	MBD	ENSDARP00000048774;ENSDARP00000156475;	Myh14	1731	560	852	537	651.861493174712	458	327	432	509	2.043980519688622	1.03138144662654	0.00134748068257981	0.086784517509952	up	yes	Myh14
ENSMUSG00000030757	Mus_musculus	ENSMUSG00000030757	zf-C2H2	ENSMUSP00000041821;	Zkscan2	231	70	172	67	94.0924972467947	45	54	74	65	2.154368033818704	1.10726472862407	0.00527127580292744	0.178044276133089	up	yes	Zkscan2
ENSMUSG00000031189	Mus_musculus	ENSMUSG00000031189	AF-4	ENSMUSP00000033532;	Aff2	16	18	24	20	29.2464363754766	29	52	47	23	0.4931401351512187	-1.01993042078023	0.0200444011968997	0.344340900910547	down	yes	Aff2
ENSMUSG00000031391	Lepisosteus_oculatus	ENSLOCG00000000130	CSL	ENSLOCP00000000144;	L1cam	148	60	193	127	100.758783284603	101	68	59	64	1.7440720845784057	0.802459669653039	0.0234352171884571	0.366928122903962	up	yes	L1cam
ENSMUSG00000031490	Mus_spretus	MGP_SPRETEiJ_G0016728	STAT	MGP_SPRETEiJ_P0026337;MGP_SPRETEiJ_P0026333;MGP_SPRETEiJ_P0026335;MGP_SPRETEiJ_P0026336;MGP_SPRETEiJ_P0026338;	Eif4ebp1	824	575	874	871	632.591668718202	560	346	417	690	1.5557414461484476	0.637602313952659	0.0029748471420216	0.129489552487484	up	yes	Eif4ebp1
ENSMUSG00000031651	Sus_scrofa	ENSSSCG00000032990	TF_bZIP	ENSSSCP00000050928;	Triml1	1	3	0	0	5.20038798681564	12	13	7	4	0.10654622328432782	-3.23044863968827	0.00313705003045993	NA	down	yes	Triml1
ENSMUSG00000031844	Anas_platyrhynchos	ENSAPLG00000008530	HMG	ENSAPLP00000008185;	Hsd17b2	16	3	30	18	8.34339041917719	1	0	0	1	32.658431545157654	5.0293836005341	5.83548102661447e-05	0.0119156543826404	up	yes	Hsd17b2
ENSMUSG00000031853	Mustela_putorius_furo	ENSMPUG00000001856	bHLH	ENSMPUP00000001839;	Map3k21	237	120	121	65	98.0293744451859	69	52	67	77	1.9775028514154158	0.983679774960982	0.00399859817621148	0.153527373137487	up	yes	Map3k21
ENSMUSG00000031994	Fukomys_damarensis	ENSFDAG00000014638	HMG	ENSFDAP00000005663;	Adamts8	94	71	68	41	97.0394923386211	107	102	96	215	0.5221827414082586	-0.937373318768929	0.0033226306428322	0.138110540069785	down	yes	Adamts8
ENSMUSG00000031995	Mus_musculus	ENSMUSG00000055917	zf-C2H2	ENSMUSP00000064226;ENSMUSP00000068032;	St14	2710	2367	2488	1072	1659.44138862477	1585	923	717	1717	1.730161182417422	0.790906446094566	0.0148195111357079	0.301105762671313	up	yes	St14
ENSMUSG00000032009	Tetraodon_nigroviridis	ENSTNIG00000016985	Homeobox	ENSTNIP00000020108;	Sesn3	1178	1007	1737	1368	1662.05025246463	2001	1827	2559	1619	0.6420539564018856	-0.639233552426863	0.00960100289032453	0.24886196011818	down	yes	Sesn3
ENSMUSG00000032372	Microtus_ochrogaster	ENSMOCG00000000143	Others	-	Plscr2	155	220	109	128	232.936438344401	626	89	341	225	0.483359845973285	-1.04883046543581	0.0261530397461673	0.386050317400537	down	yes	Plscr2
ENSMUSG00000032525	Gadus_morhua	ENSGMOG00000003709	zf-C2H2	ENSGMOP00000004021;	Nktr	1213	1056	1769	1809	1880.56906832052	2373	1935	2297	2702	0.6217291433193534	-0.685641888640489	0.00199243098745241	0.106080422507497	down	yes	Nktr
ENSMUSG00000032841	Mus_spretus	MGP_SPRETEiJ_G0016728	STAT	MGP_SPRETEiJ_P0026337;MGP_SPRETEiJ_P0026333;MGP_SPRETEiJ_P0026335;MGP_SPRETEiJ_P0026336;MGP_SPRETEiJ_P0026338;	Prr5l	64	89	102	88	113.635207347932	75	102	175	227	0.59695799304364	-0.744298679912941	0.0329511023774687	0.426891390498006	down	yes	Prr5l
ENSMUSG00000032860	Ornithorhynchus_anatinus	ENSOANG00000006192	Tub	ENSOANP00000009897;	P2ry2	24	24	24	31	35.3678051291455	57	53	20	49	0.5625677516148508	-0.829901240277379	0.0407323161390756	0.459624471103278	down	yes	P2ry2
ENSMUSG00000033029	Mesocricetus_auratus	ENSMAUG00000016851	TF_bZIP	ENSMAUP00000018210;ENSMAUP00000018203;	1700088E04Rik	66	28	60	49	75.3890828002802	92	60	118	145	0.483734031549374	-1.04771405737144	0.000933899499397244	0.0705094122044919	down	yes	1700088E04Rik
ENSMUSG00000033036	Gadus_morhua	ENSGMOG00000003709	zf-C2H2	ENSGMOP00000004021;	Gm7879	202	139	85	230	103.592714949368	18	111	7	32	3.539397608920787	1.82350384037204	0.00702494604865072	0.205213311154232	up	yes	Gm7879
ENSMUSG00000033107	Heterocephalus_glaber_male	ENSHGLG00100012055	zf-BED	ENSHGLP00100016324;	Rnf125	48	137	184	114	169.875910276254	192	177	233	280	0.5506183864975037	-0.860875309026033	0.0212228760106954	0.353195677354784	down	yes	Rnf125
ENSMUSG00000033182	Rattus_norvegicus	ENSRNOG00000020161	ZBTB	ENSRNOP00000073998;ENSRNOP00000073998;ENSRNOP00000027323;ENSRNOP00000027323;	Kbtbd12	2	5	4	3	6.28229232049408	12	9	6	9	0.38394486333947914	-1.38102894825868	0.048172574400881	0.489046886671995	down	yes	Kbtbd12
ENSMUSG00000033577	Danio_rerio	ENSDARG00000061810	MBD	ENSDARP00000048774;ENSDARP00000156475;	Myo6	3663	1690	3257	1932	2116.39937585157	1687	1491	1657	1928	1.5044975341177853	0.589281742085701	0.0110027876831907	0.26681388917578	up	yes	Myo6
ENSMUSG00000033581	Ciona_intestinalis	ENSCING00000004227	Others	-	Igf2bp2	808	457	457	253	374.777911953463	243	248	294	310	1.7341949128845637	0.794266057757443	0.0067705611509714	0.204225947723944	up	yes	Igf2bp2
ENSMUSG00000033730	Mus_spretus	MGP_SPRETEiJ_G0020364	zf-C2H2	MGP_SPRETEiJ_P0039003;	Egr3	3	11	19	33	47.5117997209309	14	36	136	137	0.21214616542039463	-2.23686949299205	0.0021997581331771	0.111032173862526	down	yes	Egr3
ENSMUSG00000033882	Canis_familiaris	ENSCAFG00000003081	bHLH	ENSCAFP00000004588;ENSCAFP00000004580;	Rbm46	25	6	35	10	40.1324124892869	6	91	36	113	0.293135193767077	-1.77036190671266	0.0163757098800862	0.314375139781271	down	yes	Rbm46
ENSMUSG00000034066	Astyanax_mexicanus	ENSAMXG00000014984	Others	-	Farp2	77	96	107	129	130.881188619546	159	143	167	170	0.6332330405791599	-0.659191561086158	0.0067839770067561	0.204225947723944	down	yes	Farp2
ENSMUSG00000034127	Oryctolagus_cuniculus	ENSOCUG00000015389	TEA	ENSOCUP00000013217;ENSOCUP00000003414;	Tspan8	2224	771	840	368	684.008206274514	223	503	276	467	2.6560235238447696	1.40926792438962	0.00215591010202421	0.109978228486029	up	yes	Tspan8
ENSMUSG00000035431	Ornithorhynchus_anatinus	ENSOANG00000006192	Tub	ENSOANP00000009897;	Sstr1	4	4	8	8	3.45374192891084	1	0	2	1	5.994443944117159	2.58362593274356	0.0162880634325594	NA	up	yes	Sstr1
ENSMUSG00000035441	Danio_rerio	ENSDARG00000061810	MBD	ENSDARP00000048774;ENSDARP00000156475;	Myo1d	854	674	1668	755	750.905363211701	509	507	303	853	1.7970950144387492	0.845666687777086	0.0149921502185969	0.302942425003461	up	yes	Myo1d
ENSMUSG00000035456	Mus_musculus	ENSMUSG00000035456	zf-C2H2	ENSMUSP00000108583;ENSMUSP00000147333;	Prdm8	18	13	26	16	26.7166091965233	35	35	44	26	0.5034779658527263	-0.989999453200659	0.0114280342420525	0.27198721496085	down	yes	Prdm8
ENSMUSG00000035506	Mus_spretus	MGP_SPRETEiJ_G0016728	STAT	MGP_SPRETEiJ_P0026337;MGP_SPRETEiJ_P0026333;MGP_SPRETEiJ_P0026335;MGP_SPRETEiJ_P0026336;MGP_SPRETEiJ_P0026338;	Slc12a8	145	8	11	21	26.9103143539639	15	10	11	10	3.6691028943377577	1.87542736331345	0.0165714933680241	0.314423304927957	up	yes	Slc12a8
ENSMUSG00000035637	Caenorhabditis_elegans	WBGene00006424	THAP	F49E10a;	Grhpr	349	132	194	183	169.99575885638	113	100	149	179	1.5418697784222841	0.624680924813501	0.0293230363426109	0.404870953720994	up	yes	Grhpr
ENSMUSG00000035681	Poecilia_formosa	ENSPFOG00000013013	MYB	ENSPFOP00000021126;	Kcnc2	207	7	57	59	42.5833731087868	4	5	19	6	8.986562381481757	3.1677693489287	4.46328495509902e-05	0.0103634700552393	up	yes	Kcnc2
ENSMUSG00000036492	Sus_scrofa	ENSSSCG00000032990	TF_bZIP	ENSSSCP00000050928;	Rnf39	172	76	291	174	127.405864353286	85	66	49	132	2.125688417896629	1.08793014301258	0.0059113406416519	0.191734440414879	up	yes	Rnf39
ENSMUSG00000037005	Mus_spretus	MGP_SPRETEiJ_G0016728	STAT	MGP_SPRETEiJ_P0026337;MGP_SPRETEiJ_P0026333;MGP_SPRETEiJ_P0026335;MGP_SPRETEiJ_P0026336;MGP_SPRETEiJ_P0026338;	Xpnpep2	68	72	142	149	75.3047065862498	61	37	48	27	2.444794277815633	1.28971307177791	0.0012405603727599	0.0836677353669397	up	yes	Xpnpep2
ENSMUSG00000037025	Mus_musculus	ENSMUSG00000037025	Fork_head	ENSMUSP00000105590;ENSMUSP00000134081;ENSMUSP00000045918;	Foxa2	30	91	43	34	73.2225454525935	80	65	101	148	0.5144185711664531	-0.958985368150512	0.0213869558491252	0.35340273835413	down	yes	Foxa2
ENSMUSG00000037169	Mus_musculus	ENSMUSG00000037169	bHLH	ENSMUSP00000045993;ENSMUSP00000114225;	Mycn	431	108	464	177	170.504755901234	72	29	59	84	4.733115010000321	2.24278997856079	2.1938036279956e-07	0.000235410580312499	up	yes	Mycn
ENSMUSG00000037185	Fukomys_damarensis	ENSFDAG00000018748	TF_bZIP	ENSFDAP00000011128;	Krt80	90	29	60	71	45.6277541108454	32	33	33	23	1.970280320026605	0.97840090254555	0.0102281975443596	0.256332610424822	up	yes	Krt80
ENSMUSG00000037541	Drosophila_melanogaster	FBgn0031473	Others	-	Shank2	276	194	236	199	281.023781514926	326	271	455	308	0.6473027158528009	-0.627487537964012	0.003686998204704	0.145608067561156	down	yes	Shank2
ENSMUSG00000037944	Ornithorhynchus_anatinus	ENSOANG00000006192	Tub	ENSOANP00000009897;	Ccr7	41	12	9	10	11.7234266392826	8	9	3	5	2.6788614413828955	1.42161996266617	0.0370551808019009	0.446191236094317	up	yes	Ccr7
ENSMUSG00000038146	Ictidomys_tridecemlineatus	ENSSTOG00000024839	Others	-	Notch3	242	516	621	602	644.277976534443	860	564	843	935	0.6244672279060255	-0.679302233827657	0.0309484668337905	0.414700224113633	down	yes	Notch3
ENSMUSG00000038641	Mus_spretus	MGP_SPRETEiJ_G0016728	STAT	MGP_SPRETEiJ_P0026337;MGP_SPRETEiJ_P0026333;MGP_SPRETEiJ_P0026335;MGP_SPRETEiJ_P0026336;MGP_SPRETEiJ_P0026338;	Akr1d1	1	14	2	11	17.9117042347869	26	10	19	66	0.24997793910818977	-2.00012731417426	0.0106020101555328	0.260969206143518	down	yes	Akr1d1
ENSMUSG00000038776	Lepisosteus_oculatus	ENSLOCG00000015901	bHLH	ENSLOCP00000019580;	Ephx1	1452	451	1010	726	712.645889658015	442	537	677	535	1.575807765651001	0.656091549732411	0.0346035884379446	0.434504599207574	up	yes	Ephx1
ENSMUSG00000038916	Heterocephalus_glaber_female	ENSHGLG00000009863	TF_bZIP	ENSHGLP00000013807;	Soga3	0	0	1	1	2.67552846723971	4	1	2	14	0.10077004536241879	-3.31086124404063	0.025897952352144	NA	down	yes	Soga3
ENSMUSG00000039238	Mus_musculus	ENSMUSG00000039238	Others	-	Zfp750	11	4	31	7	7.82467933583303	2	2	1	7	4.395513875156047	2.13603183927117	0.0145314175883262	0.300132232924866	up	yes	Zfp750
ENSMUSG00000039264	Meleagris_gallopavo	ENSMGAG00000001668	CBF	ENSMGAP00000000459;	Gimap3	348	124	235	180	174.169355448219	93	122	169	156	1.5758924693736254	0.656169096219381	0.0352321177897197	0.434756002802206	up	yes	Gimap3
ENSMUSG00000040146	Mus_spretus	MGP_SPRETEiJ_G0016728	STAT	MGP_SPRETEiJ_P0026337;MGP_SPRETEiJ_P0026333;MGP_SPRETEiJ_P0026335;MGP_SPRETEiJ_P0026336;MGP_SPRETEiJ_P0026338;	Rgl3	2352	463	1533	808	866.67623306098	495	399	633	522	2.386252989337218	1.25474700494164	0.00115096299802647	0.0795448235059138	up	yes	Rgl3
ENSMUSG00000040247	Lepisosteus_oculatus	ENSLOCG00000006572	zf-C2H2	ENSLOCP00000007938;	Tbc1d10c	124	50	88	52	59.5219623782888	44	33	55	43	1.7278266557087822	0.78895848631291	0.0183519342281213	0.331423021251368	up	yes	Tbc1d10c
ENSMUSG00000040283	Sus_scrofa	ENSSSCG00000032990	TF_bZIP	ENSSSCP00000050928;	Btnl9	34	28	45	71	30.5008496464742	38	6	18	6	2.6089601310411963	1.38347489770514	0.0209628437410867	0.3526978831307	up	yes	Btnl9
ENSMUSG00000040328	Fukomys_damarensis	ENSFDAG00000017736	zf-C2H2	ENSFDAP00000009828;	Olfr56	1	9	14	32	7.8783707039205	0	0	6	0	9.425890429429744	3.23662891094831	0.0145974892139899	0.300409234057237	up	yes	Olfr56
ENSMUSG00000040963	Astyanax_mexicanus	ENSAMXG00000007534	TF_bZIP	ENSAMXP00000007741;	Asgr2	12	4	2	13	4.53232423818792	1	1	3	1	5.0218096667490135	2.32820734958891	0.0206910916740338	NA	up	yes	Asgr2
ENSMUSG00000041189	Takifugu_rubripes	ENSTRUG00000008738	Homeobox	ENSTRUP00000021947;	Chrnb1	427	159	451	235	240.051086265753	219	116	136	238	1.7581981576964953	0.814097678567397	0.0138386795222243	0.295679315128252	up	yes	Chrnb1
ENSMUSG00000041583	Mus_musculus	ENSMUSG00000041583	Homeobox	ENSMUSP00000104153;	Obox6	32	8	5	5	7.66672733377879	1	6	3	4	3.281292531234898	1.71426421761401	0.0458054307780627	0.479498056256899	up	yes	Obox6
ENSMUSG00000041649	Mus_musculus	ENSMUSG00000041649	zf-C2H2	ENSMUSP00000044317;ENSMUSP00000108193;	Klf8	58	98	110	131	138.060221333559	149	156	216	184	0.5594598461079564	-0.83789350595515	0.00661491988716826	0.202036164482812	down	yes	Klf8
ENSMUSG00000042010	Astyanax_mexicanus	ENSAMXG00000000658	zf-C2H2	ENSAMXP00000000700;	Acacb	349	252	348	223	229.500499784814	319	94	145	144	1.6445112858209148	0.717658909019771	0.0346650015764741	0.434504599207574	up	yes	Acacb
ENSMUSG00000042099	Tetraodon_nigroviridis	ENSTNIG00000013194	Others	-	Kank3	2639	850	2660	1244	1281.41755040105	1062	557	735	834	2.2406706949824864	1.16393063562873	0.000519082384682558	0.0511952222837928	up	yes	Kank3
ENSMUSG00000042216	Pelodiscus_sinensis	ENSPSIG00000013671	zf-BED	ENSPSIP00000015289;	Sgsm1	497	82	186	139	154.112455517852	119	79	106	77	2.2197293828638114	1.15038380189151	0.0101525330009985	0.255863766472568	up	yes	Sgsm1
ENSMUSG00000043366	Fukomys_damarensis	ENSFDAG00000017736	zf-C2H2	ENSFDAP00000009828;	Olfr78	67	102	103	74	70.0515989365829	44	56	72	41	1.5834712597827107	0.663090682493834	0.0448780454450896	0.476041085361756	up	yes	Olfr78
ENSMUSG00000043719	Tetraodon_nigroviridis	ENSTNIG00000016985	Homeobox	ENSTNIP00000020108;	Col6a6	55	164	181	68	256.711213969656	327	460	530	220	0.2945114200406622	-1.76360451748156	0.000106250724958647	0.0185361094833197	down	yes	Col6a6
ENSMUSG00000043753	Mus_musculus	ENSMUSG00000043753	DM	ENSMUSP00000057488;	Dmrta1	82	97	37	20	92.123014738161	88	137	152	120	0.4586293639099704	-1.12459936794269	0.0133803694880295	0.290771936151616	down	yes	Dmrta1
ENSMUSG00000043832	Astyanax_mexicanus	ENSAMXG00000007534	TF_bZIP	ENSAMXP00000007741;	Clec4a3	40	97	64	101	100.427632696062	102	136	109	148	0.60830174273367	-0.717140957470768	0.046230638460226	0.480556860236464	down	yes	Clec4a3
ENSMUSG00000044072	Pan_paniscus	ENSPPAG00000031717	zf-GATA	ENSPPAP00000017276;	Eml6	32	39	40	50	53.473076780572	75	41	60	98	0.592893933507335	-0.754154059744499	0.0165881959525685	0.314423304927957	down	yes	Eml6
ENSMUSG00000044252	Meleagris_gallopavo	ENSMGAG00000011299	RHD	ENSMGAP00000011829;ENSMGAP00000018296;	Osbpl1a	1464	326	405	407	482.579838316571	344	333	337	390	1.7408229473639503	0.799769479296232	0.0465546080642399	0.483220903332788	up	yes	Osbpl1a
ENSMUSG00000044646	Mus_musculus	ENSMUSG00000044646	ZBTB	ENSMUSP00000057856;ENSMUSP00000057856;ENSMUSP00000126808;	Zbtb7c	198	32	144	165	94.1325847791786	35	49	58	96	2.2102742610263144	1.14422539698004	0.0151815524460827	0.304801470283418	up	yes	Zbtb7c
ENSMUSG00000045064	Bos_taurus	ENSBTAG00000018902	zf-C2H2	ENSBTAP00000025157;	Zc2hc1c	365	88	196	87	129.576935199638	92	81	97	67	2.04043320596026	1.02887548442247	0.0142283882182453	0.297331228467776	up	yes	Zc2hc1c
ENSMUSG00000045326	Lepisosteus_oculatus	ENSLOCG00000007844	CP2	ENSLOCP00000009528;	Fndc7	8	4	10	39	9.45643923126385	1	5	4	4	4.291055771156879	2.10133265201815	0.0154998228991131	0.306736032680797	up	yes	Fndc7
ENSMUSG00000045349	Peromyscus_maniculatus_bairdii	ENSPEMG00000020192	E2F	ENSPEMP00000023012;ENSPEMP00000023013;	Sh2d5	28	68	56	81	87.7545438182189	121	89	135	124	0.4998489446822119	-1.000435919367	0.00458298249510509	0.165117924076333	down	yes	Sh2d5
ENSMUSG00000045591	Mus_musculus	ENSMUSG00000045591	bHLH	ENSMUSP00000057106;	Olig3	0	2	1	3	5.57633229912176	10	6	11	12	0.15542163094797443	-2.68574078876304	0.00216051614756348	0.109978228486029	down	yes	Olig3
ENSMUSG00000045667	Microcebus_murinus	ENSMICG00000001827	IRF	ENSMICP00000001694;	Smtnl2	179	71	177	152	100.335724921944	78	46	30	92	2.323952744049322	1.21658073284793	0.00113826338936411	0.0792769567576886	up	yes	Smtnl2
ENSMUSG00000045842	Mus_musculus	ENSMUSG00000062175	Homeobox	ENSMUSP00000073074;ENSMUSP00000096745;	Tgif2-ps2	0	0	2	1	6.18984792814495	5	4	35	2	0.06349814631768605	-3.97714171343821	0.00289865194156678	0.12766146259317	down	yes	Tgif2-ps2
ENSMUSG00000045903	Mus_musculus	ENSMUSG00000045903	bHLH	ENSMUSP00000062992;	Npas4	136	117	99	177	208.76038988128	155	125	149	795	0.4549534315093624	-1.13620921456247	0.0251312860105724	0.377175518485002	down	yes	Npas4
ENSMUSG00000046442	Mustela_putorius_furo	ENSMPUG00000000119	bHLH	ENSMPUP00000000115;	Ppm1e	543	330	489	245	501.604641116647	667	503	755	519	0.6330804092208222	-0.659539343074668	0.0122543478990977	0.279794634560213	down	yes	Ppm1e
ENSMUSG00000046711	Mus_spretus	MGP_SPRETEiJ_G0022213	HMGA	MGP_SPRETEiJ_P0045446;MGP_SPRETEiJ_P0045445;MGP_SPRETEiJ_P0045447;	Hmga1	262	117	313	182	159.917149829608	110	82	92	156	1.9503443567757515	0.963728871642538	0.00145655938745486	0.0881242950612001	up	yes	Hmga1
ENSMUSG00000047108	Astyanax_mexicanus	ENSAMXG00000008099	zf-C2H2	ENSAMXP00000008332;ENSAMXP00000008331;	Dnajb7	11	8	5	4	3.90891192836263	0	2	0	2	6.760434166352897	2.75711590176346	0.0114048952866485	NA	up	yes	Dnajb7
ENSMUSG00000047592	Peromyscus_maniculatus_bairdii	ENSPEMG00000020192	E2F	ENSPEMP00000023012;ENSPEMP00000023013;	Nxpe5	28	79	53	80	92.8666030591968	149	123	109	115	0.48256325163554514	-1.05121003988443	0.00491977743605999	0.170334259631141	down	yes	Nxpe5
ENSMUSG00000047797	Tetraodon_nigroviridis	ENSTNIG00000019151	HSF	ENSTNIP00000022348;	Gjb1	146	24	60	50	39.84845299918	5	14	13	23	4.841129813530217	2.27534378017797	4.55226412516919e-05	0.0103634700552393	up	yes	Gjb1
ENSMUSG00000047854	Mus_spretus	MGP_SPRETEiJ_G0016728	STAT	MGP_SPRETEiJ_P0026337;MGP_SPRETEiJ_P0026333;MGP_SPRETEiJ_P0026335;MGP_SPRETEiJ_P0026336;MGP_SPRETEiJ_P0026338;	Stx19	1	2	3	3	1.12477546345889	0	0	0	0	12.146071123148056	3.60241781713073	0.0479391003336531	NA	up	yes	Stx19
ENSMUSG00000048521	Ornithorhynchus_anatinus	ENSOANG00000006192	Tub	ENSOANP00000009897;	Cxcr6	512	77	116	97	130.734214248268	55	79	95	65	2.4998999762189507	1.32187037220747	0.0115390349353008	0.273181711136258	up	yes	Cxcr6
ENSMUSG00000048582	Tetraodon_nigroviridis	ENSTNIG00000019151	HSF	ENSTNIP00000022348;	Gja3	0	1	0	0	1.48720945512805	2	2	3	4	0.10969531964855593	-3.1884261230557	0.0419397838048836	NA	down	yes	Gja3
ENSMUSG00000048916	Gasterosteus_aculeatus	ENSGACG00000010367	Homeobox	ENSGACP00000013793;	Gm5540	51	44	80	37	33.7767244229066	9	13	30	10	3.302495262225207	1.72355649177669	0.000270315208181847	0.0339670907399972	up	yes	Gm5540
ENSMUSG00000049130	Ornithorhynchus_anatinus	ENSOANG00000006192	Tub	ENSOANP00000009897;	C5ar1	19	45	23	45	54.8668732580871	80	71	63	92	0.43303119840815907	-1.20745712497625	0.00123260864432055	0.0835801687916829	down	yes	C5ar1
ENSMUSG00000049709	Danio_rerio	ENSDARG00000090160	zf-C2H2	ENSDARP00000131578;	Nlrp10	24	11	90	22	24.5516250486259	14	6	26	8	2.6444311539124814	1.40295741621799	0.040615999347841	0.459624471103278	up	yes	Nlrp10
ENSMUSG00000049723	Mus_musculus	ENSMUSG00000055917	zf-C2H2	ENSMUSP00000064226;ENSMUSP00000068032;	Mmp12	32	12	3	9	8.50935034531626	2	5	7	0	3.652114881370559	1.86873214762685	0.0456848760033269	0.479498056256899	up	yes	Mmp12
ENSMUSG00000050097	Mus_musculus	ENSMUSG00000055917	zf-C2H2	ENSMUSP00000064226;ENSMUSP00000068032;	Ces2b	2362	17	219	76	313.670115106807	35	17	28	34	21.360230905754676	4.41685533764254	0.000308564577867932	0.0369639793313925	up	yes	Ces2b
ENSMUSG00000050211	Takifugu_rubripes	ENSTRUG00000008044	SRF	ENSTRUP00000020046;ENSTRUP00000020044;ENSTRUP00000020048;ENSTRUP00000020045;ENSTRUP00000020047;ENSTRUP00000020043;	Pla2g4e	31	1	15	9	7.74838662679281	4	1	2	3	5.341505153659562	2.41724632838235	0.00884386362129222	0.236481228290178	up	yes	Pla2g4e
ENSMUSG00000050919	Mus_musculus	ENSMUSG00000050919	zf-C2H2	ENSMUSP00000060040;	Zfp366	14	41	69	25	55.8690997481673	85	56	87	71	0.4954624498339614	-1.01315237247283	0.0245230562195308	0.372990455702572	down	yes	Zfp366
ENSMUSG00000051076	Gallus_gallus	ENSGALG00000022875	TSC22	ENSGALP00000064553;ENSGALP00000029006;	Vtcn1	1999	1629	3079	1496	1490.49615854007	1138	801	554	1482	2.0475402480161304	1.03389181086144	0.000771450435672229	0.0648510127613744	up	yes	Vtcn1
ENSMUSG00000051910	Mus_spretus	MGP_SPRETEiJ_G0031468	HMG	MGP_SPRETEiJ_P0085071;MGP_SPRETEiJ_P0085074;MGP_SPRETEiJ_P0085070;MGP_SPRETEiJ_P0085072;MGP_SPRETEiJ_P0085075;MGP_SPRETEiJ_P0085068;MGP_SPRETEiJ_P0085069;MGP_SPRETEiJ_P0085067;MGP_SPRETEiJ_P0085073;	Sox6	46	31	46	73	35.6275836071111	21	18	34	18	2.111594113349246	1.07833254921661	0.00739355977127439	0.210880754809571	up	yes	Sox6
ENSMUSG00000052105	Takifugu_rubripes	ENSTRUG00000008561	TSC22	ENSTRUP00000021458;ENSTRUP00000021459;	Mtcl1	475	77	464	186	195.154308862111	108	97	114	97	2.7257389838211985	1.44664741659061	0.00127227776319717	0.0845419268482865	up	yes	Mtcl1
ENSMUSG00000052684	Ictidomys_tridecemlineatus	ENSSTOG00000028549	TF_bZIP	ENSSTOP00000021906;	Jun	1603	838	5210	4592	2199.59459492162	1194	861	1553	2021	2.1894302140115296	1.13055546600248	0.0187668896108359	0.334618469038967	up	yes	Jun
ENSMUSG00000052854	Mustela_putorius_furo	ENSMPUG00000001856	bHLH	ENSMPUP00000001839;	Nrk	17	25	11	34	40.4498419408193	68	56	45	67	0.36715356748193584	-1.44554447676534	0.000304528566991328	0.0367253276527998	down	yes	Nrk
ENSMUSG00000054263	Mus_spretus	MGP_SPRETEiJ_G0016728	STAT	MGP_SPRETEiJ_P0026337;MGP_SPRETEiJ_P0026333;MGP_SPRETEiJ_P0026335;MGP_SPRETEiJ_P0026336;MGP_SPRETEiJ_P0026338;	Lifr	3231	2419	3150	1828	1925.37774545572	1893	1244	748	1129	2.0481393077354926	1.03431384607231	0.000504355942423803	0.0506300107788454	up	yes	Lifr
ENSMUSG00000054793	Lepisosteus_oculatus	ENSLOCG00000000130	CSL	ENSLOCP00000000144;	Cadm4	211	94	147	111	105.94345751098	107	47	56	101	1.7786279609473659	0.830764770848077	0.00843662141029337	0.23144679407872	up	yes	Cadm4
ENSMUSG00000054931	Mus_musculus	ENSMUSG00000054931	zf-C2H2	ENSMUSP00000054604;ENSMUSP00000153278;	Zkscan4	93	42	67	54	51.4210288748337	38	37	49	39	1.513658516594938	0.598039768082676	0.0489931534960676	0.489334665296589	up	yes	Zkscan4
ENSMUSG00000056025	Mus_spretus	MGP_SPRETEiJ_G0016728	STAT	MGP_SPRETEiJ_P0026337;MGP_SPRETEiJ_P0026333;MGP_SPRETEiJ_P0026335;MGP_SPRETEiJ_P0026336;MGP_SPRETEiJ_P0026338;	Clca3a1	320	876	1274	747	1070.91800688457	1269	1052	1466	1598	0.5998167582642782	-0.737406264699676	0.0428750005611164	0.46948256251231	down	yes	Clca3a1
ENSMUSG00000056032	Cricetulus_griseus_crigri	ENSCGRG00000001417	MYB	ENSCGRP00000001903;ENSCGRP00000001901;ENSCGRP00000001902;	BC018473	0	0	0	0	12.7944626991185	41	0	62	0	0.007067118261934934	-7.14466223323985	0.0348746954431275	0.434504599207574	down	yes	BC018473
ENSMUSG00000057098	Rhinopithecus_roxellana	ENSRROG00000029258	COE	ENSRROP00000009666;ENSRROP00000009667;ENSRROP00000009664;ENSRROP00000009668;	Ebf1	448	392	564	403	618.899933389242	857	778	878	620	0.557747137969964	-0.842316889460768	0.000147777086353937	0.0233835860706868	down	yes	Ebf1
ENSMUSG00000057346	Bos_taurus	ENSBTAG00000040244	LRRFIP	ENSBTAP00000042159;	Apol9a	86	41	28	71	41.8543389643647	41	33	22	16	1.9223582774020567	0.942877241866751	0.040376139560474	0.459624471103278	up	yes	Apol9a
ENSMUSG00000057766	Drosophila_melanogaster	FBgn0031473	Others	-	Ankrd29	1019	592	644	411	529.581708446734	398	377	483	392	1.5501272505026868	0.632386651714833	0.012858473900763	0.285548167955387	up	yes	Ankrd29
ENSMUSG00000057802	Mus_spretus	MGP_SPRETEiJ_G0016728	STAT	MGP_SPRETEiJ_P0026337;MGP_SPRETEiJ_P0026333;MGP_SPRETEiJ_P0026335;MGP_SPRETEiJ_P0026336;MGP_SPRETEiJ_P0026338;	Gm10030	10	5	9	9	5.48868172188765	4	2	2	4	2.707811476430004	1.43712729892499	0.0478209190951398	NA	up	yes	Gm10030
ENSMUSG00000059031	Fukomys_damarensis	ENSFDAG00000017736	zf-C2H2	ENSFDAP00000009828;	Olfr482	32	21	19	9	14.1019971859294	11	9	8	6	2.2821251807424265	1.19037792952453	0.0251464339220342	0.377175518485002	up	yes	Olfr482
ENSMUSG00000059423	Mus_musculus	ENSMUSG00000059423	zf-C2H2	ENSMUSP00000101343;ENSMUSP00000118300;	Zfp933	106	131	126	118	157.95693025284	321	150	154	163	0.6038861153937685	-0.727651592105386	0.0152754744681627	0.30532258144429	down	yes	Zfp933
ENSMUSG00000060882	Poecilia_formosa	ENSPFOG00000013013	MYB	ENSPFOP00000021126;	Kcnd2	123	92	173	142	166.249440996954	171	181	302	144	0.6424109139773806	-0.638431691746812	0.0448158533722118	0.476041085361756	down	yes	Kcnd2
ENSMUSG00000061013	Mus_spretus	MGP_SPRETEiJ_G0022895	Homeobox	MGP_SPRETEiJ_P0047920;	Mkx	60	16	33	11	46.8529692646724	60	58	65	79	0.4358308522205889	-1.19815976724911	0.00653387197075081	0.202036164482812	down	yes	Mkx
ENSMUSG00000061080	Lepisosteus_oculatus	ENSLOCG00000000130	CSL	ENSLOCP00000000144;	Lsamp	131	358	516	330	453.643403713839	585	584	620	471	0.5812189504347843	-0.782846352596958	0.0390314181628458	0.455130144690575	down	yes	Lsamp
ENSMUSG00000061119	Mus_spretus	MGP_SPRETEiJ_G0016728	STAT	MGP_SPRETEiJ_P0026337;MGP_SPRETEiJ_P0026333;MGP_SPRETEiJ_P0026335;MGP_SPRETEiJ_P0026336;MGP_SPRETEiJ_P0026338;	Prcp	375	684	676	581	747.999083584675	1134	748	962	821	0.6280529897450665	-0.671041808354348	0.0122222338284777	0.279772381737473	down	yes	Prcp
ENSMUSG00000061132	Mus_spretus	MGP_SPRETEiJ_G0016728	STAT	MGP_SPRETEiJ_P0026337;MGP_SPRETEiJ_P0026333;MGP_SPRETEiJ_P0026335;MGP_SPRETEiJ_P0026336;MGP_SPRETEiJ_P0026338;	Blnk	698	136	604	268	254.241872946906	82	99	102	129	3.9341441918886915	1.97604983537712	1.79823608057778e-06	0.000923214403768631	up	yes	Blnk
ENSMUSG00000061436	Mustela_putorius_furo	ENSMPUG00000001856	bHLH	ENSMPUP00000001839;	Hipk2	82	78	167	259	207.12098114777	260	176	267	391	0.5436033953237074	-0.879373627741997	0.0277305179811572	0.396096723055177	down	yes	Hipk2
ENSMUSG00000062382	Mus_musculus	ENSMUSG00000069208	zf-C2H2	ENSMUSP00000144128;ENSMUSP00000073973;ENSMUSP00000152719;	Ftl1-ps1	363	247	296	206	175.448217749972	211	48	31	33	3.354059963039106	1.74590848127133	0.00122183405636671	0.0831633945411115	up	yes	Ftl1-ps1
ENSMUSG00000063632	Mesocricetus_auratus	ENSMAUG00000016656	HMG	ENSMAUP00000017928;	Sox11	2	16	1	6	15.1161254421764	22	30	11	31	0.2689300210211587	-1.89469728069251	0.01212981969719	0.278722161302823	down	yes	Sox11
ENSMUSG00000063646	Mus_spretus	MGP_SPRETEiJ_G0016728	STAT	MGP_SPRETEiJ_P0026337;MGP_SPRETEiJ_P0026333;MGP_SPRETEiJ_P0026335;MGP_SPRETEiJ_P0026336;MGP_SPRETEiJ_P0026338;	Jakmip1	65	9	54	37	66.8355533307864	83	86	132	71	0.41880827434774	-1.25563814917421	0.00734136909686735	0.209725057713211	down	yes	Jakmip1
ENSMUSG00000063672	Mus_spretus	MGP_SPRETEiJ_G0032023	Homeobox	MGP_SPRETEiJ_P0087445;	Nkx6-3	40	3	8	0	6.53740320718979	2	1	2	1	7.74353272760412	2.95299189787237	0.0153894502384141	0.306238129938055	up	yes	Nkx6-3
ENSMUSG00000063704	Mustela_putorius_furo	ENSMPUG00000001856	bHLH	ENSMPUP00000001839;	Mapk15	351	92	366	151	165.300504965014	134	68	154	45	2.266278729786188	1.18032530923908	0.0135085850011464	0.291749716208654	up	yes	Mapk15
ENSMUSG00000068246	Bos_taurus	ENSBTAG00000040244	LRRFIP	ENSBTAP00000042159;	Apol9b	79	33	25	78	37.7713838178986	20	25	19	28	2.2681206255309516	1.18149736921648	0.00786300795239831	0.220407568207357	up	yes	Apol9b
ENSMUSG00000068391	Sus_scrofa	ENSSSCG00000003976	NF-YC	ENSSSCP00000040904;ENSSSCP00000055560;ENSSSCP00000004298;ENSSSCP00000049997;ENSSSCP00000038815;ENSSSCP00000043257;ENSSSCP00000031199;ENSSSCP00000057608;ENSSSCP00000042099;ENSSSCP00000031348;	Chrac1	1010	758	641	703	629.618479273724	489	415	495	606	1.5236909169260426	0.607570279575331	0.000327672810710707	0.0383171118770388	up	yes	Chrac1
ENSMUSG00000068396	Aotus_nancymaae	ENSANAG00000027658	zf-C2H2	ENSANAP00000019766;ENSANAP00000019756;ENSANAP00000019759;ENSANAP00000019765;ENSANAP00000019760;ENSANAP00000019758;ENSANAP00000019761;	Rpl34-ps1	13543	12680	9727	7977	8853.1663294599	5091	7144	7125	8248	1.5489070607741415	0.63125058054913	0.00679606816552758	0.204225947723944	up	yes	Rpl34-ps1
ENSMUSG00000068397	Pan_paniscus	ENSPPAG00000036151	bHLH	ENSPPAP00000026060;ENSPPAP00000026088;ENSPPAP00000026089;ENSPPAP00000026067;	Gm10240	300	264	200	151	183.011595733392	166	155	104	138	1.5706806776114488	0.651389907778966	0.019746110292473	0.34371708467858	up	yes	Gm10240
ENSMUSG00000068794	Tetraodon_nigroviridis	ENSTNIG00000016985	Homeobox	ENSTNIP00000020108;	Col28a1	7	59	67	17	91.1132860337097	101	141	255	65	0.26084974271636874	-1.93870908449277	0.00228193775521661	0.111727900608957	down	yes	Col28a1
ENSMUSG00000068876	Mus_spretus	MGP_SPRETEiJ_G0016728	STAT	MGP_SPRETEiJ_P0026337;MGP_SPRETEiJ_P0026333;MGP_SPRETEiJ_P0026335;MGP_SPRETEiJ_P0026336;MGP_SPRETEiJ_P0026338;	Cgn	704	449	931	471	486.905984181793	298	284	548	268	1.7602944217149692	0.81581675001258	0.0104031115759735	0.259184155919136	up	yes	Cgn
ENSMUSG00000069456	Meleagris_gallopavo	ENSMGAG00000006336	HMG	ENSMGAP00000006352;	Rdh16	9	16	4	6	15.4875179574756	15	23	26	24	0.3914028718827845	-1.35327375324086	0.0122379516014332	0.27977576631826	down	yes	Rdh16
ENSMUSG00000070780	Canis_familiaris	ENSCAFG00000003081	bHLH	ENSCAFP00000004588;ENSCAFP00000004580;	Rbm47	1212	855	726	341	535.95754598468	486	247	245	280	2.41134238186781	1.26983651097919	0.000353122683917168	0.03941156215719	up	yes	Rbm47
ENSMUSG00000070823	Ovis_aries	ENSOARG00000007917	TF_bZIP	ENSOARP00000008496;	Gm1043	3	0	2	2	6.30810790292729	11	9	18	5	0.15517506437636872	-2.68803135044759	0.00222304680075195	0.111331034211776	down	yes	Gm1043
ENSMUSG00000071454	Mus_musculus	ENSMUSG00000055917	zf-C2H2	ENSMUSP00000064226;ENSMUSP00000068032;	Dtnb	325	161	431	360	248.740893177043	191	122	208	233	1.673973100680627	0.743276345196224	0.0119880878256108	0.277736176368076	up	yes	Dtnb
ENSMUSG00000072692	Peromyscus_maniculatus_bairdii	ENSPEMG00000020192	E2F	ENSPEMP00000023012;ENSPEMP00000023013;	Rpl37rt	4826	4043	3064	2260	2822.65847592871	2298	2121	2025	2236	1.5843211871501774	0.663864840553823	0.0045747952773538	0.165117924076333	up	yes	Rpl37rt
ENSMUSG00000073016	Peromyscus_maniculatus_bairdii	ENSPEMG00000020192	E2F	ENSPEMP00000023012;ENSPEMP00000023013;	Uprt	20	41	59	61	65.7129104269942	109	82	86	63	0.5247490812697782	-0.930300359236908	0.0199274732335024	0.343988062382901	down	yes	Uprt
ENSMUSG00000073197	Mus_musculus	ENSMUSG00000073197	zf-C2H2	ENSMUSP00000137525;ENSMUSP00000099112;	5730507C01Rik	0	0	1	1	5.04034164490747	32	2	3	2	0.05160596178612729	-4.27631844694706	0.0044267544936935	NA	down	yes	5730507C01Rik
ENSMUSG00000073771	Xenopus_tropicalis	ENSXETG00000011113	ZBTB	ENSXETP00000024275;ENSXETP00000024275;	Btbd19	540	357	327	247	280.954626806424	177	197	229	212	1.7397091472439306	0.798846129692857	0.00108273820958398	0.077205249555613	up	yes	Btbd19
ENSMUSG00000074505	Aotus_nancymaae	ENSANAG00000027790	IRF	ENSANAP00000020035;ENSANAP00000020034;	Fat3	104	55	40	37	78.5211014687603	96	71	95	146	0.5668451126241487	-0.818973514526258	0.01657890493231	0.314423304927957	down	yes	Fat3
ENSMUSG00000074622	Rattus_norvegicus	ENSRNOG00000016037	TF_bZIP	ENSRNOP00000021452;	Mafb	123	113	104	136	150.372119525233	146	180	157	252	0.639367833174444	-0.645281931449357	0.00635993586627358	0.198558294572009	down	yes	Mafb
ENSMUSG00000074923	Mustela_putorius_furo	ENSMPUG00000001856	bHLH	ENSMPUP00000001839;	Pak6	16	8	12	42	35.1427453126959	37	26	46	103	0.3794132507335811	-1.39815803017645	0.0134471299984414	0.290771936151616	down	yes	Pak6
ENSMUSG00000076435	Gasterosteus_aculeatus	ENSGACG00000010367	Homeobox	ENSGACP00000013793;	Acsf2	173	143	306	291	352.928030833105	414	398	606	502	0.46823969374341173	-1.09468085471462	0.000197169746625445	0.0270453677642184	down	yes	Acsf2
ENSMUSG00000078612	Pan_paniscus	ENSPPAG00000040760	zf-C2H2	ENSPPAP00000035982;ENSPPAP00000035997;	1700024P16Rik	370	92	269	239	174.47925337847	114	104	144	98	2.007982344419184	1.00574658416375	0.00475192525076805	0.167098522174268	up	yes	1700024P16Rik
ENSMUSG00000078768	Mus_musculus	ENSMUSG00000078768	zf-C2H2	ENSMUSP00000086164;	Zfp566	260	135	187	127	139.065150127365	120	87	91	133	1.6013771581962408	0.679313133074613	0.0063515566063769	0.198558294572009	up	yes	Zfp566
ENSMUSG00000078866	Mus_musculus	ENSMUSG00000089756	zf-C2H2	ENSMUSP00000104577;	Zfp970	626	586	701	540	497.261492958671	233	423	370	537	1.5356207784176144	0.618821986473093	0.0170081219218063	0.318990787847966	up	yes	Zfp970
ENSMUSG00000078870	Mus_musculus	ENSMUSG00000078905	zf-C2H2	ENSMUSP00000072668;	Gm14410	349	333	336	299	268.420156417739	128	274	211	220	1.520622537782884	0.604662079129969	0.0310186247623993	0.415330602351381	up	yes	Gm14410
ENSMUSG00000078897	Mus_musculus	ENSMUSG00000078880	zf-C2H2	ENSMUSP00000104618;	Gm4724	48	37	26	19	23.9838198487965	15	22	10	17	1.9475741528893349	0.961678259208167	0.0313413322470639	0.415622858941808	up	yes	Gm4724
ENSMUSG00000078902	Mus_musculus	ENSMUSG00000078902	zf-C2H2	ENSMUSP00000104682;	Gm14443	1	3	1	1	19.6304902592646	71	24	20	38	0.039231772625037326	-4.67183366701394	2.27461242254448e-09	4.54139006896686e-06	down	yes	Gm14443
ENSMUSG00000080152	Sorex_araneus	ENSSARG00000010332	Others	-	Gm12260	6	7	19	1	4.35820431092261	0	0	1	2	11.057148573523024	3.46690748505136	0.00750472700691626	NA	up	yes	Gm12260
ENSMUSG00000080783	Cebus_capucinus	ENSCCAG00000022443	Homeobox	ENSCCAP00000009400;	Gm8250	20	25	47	27	19.6895365210475	24	2	2	14	2.900434461140646	1.53626902023551	0.0264262327634019	0.38785392320115	up	yes	Gm8250
ENSMUSG00000081123	Gadus_morhua	ENSGMOG00000003709	zf-C2H2	ENSGMOP00000004021;	Gm11469	94	31	46	49	37.8865534966841	20	21	24	27	2.3008503065823334	1.20216712481519	0.00142874543786694	0.0873209804808192	up	yes	Gm11469
ENSMUSG00000081262	Mus_spretus	MGP_SPRETEiJ_G0029047	HMG	MGP_SPRETEiJ_P0075125;MGP_SPRETEiJ_P0075124;MGP_SPRETEiJ_P0075130;MGP_SPRETEiJ_P0075128;MGP_SPRETEiJ_P0075127;	Gm12261	0	0	0	0	2.00316972730796	0	7	6	2	0.04544602633171237	-4.4597020348967	0.0188194974632714	NA	down	yes	Gm12261
ENSMUSG00000081343	Cebus_capucinus	ENSCCAG00000022443	Homeobox	ENSCCAP00000009400;	Gm16071	25	15	21	16	25.3811327903437	33	29	31	35	0.5863161428627647	-0.770249316325506	0.0237145003792272	0.36737424275778	down	yes	Gm16071
ENSMUSG00000081559	Pan_paniscus	ENSPPAG00000036151	bHLH	ENSPPAP00000026060;ENSPPAP00000026088;ENSPPAP00000026089;ENSPPAP00000026067;	Gm12411	8	4	3	3	9.42940617468515	7	6	9	40	0.29712280301167526	-1.75086876426994	0.0230504373719481	0.36518557986529	down	yes	Gm12411
ENSMUSG00000082809	Poecilia_formosa	ENSPFOG00000007333	zf-C2H2	ENSPFOP00000022893;ENSPFOP00000007245;	Gm14150	87	66	62	126	60.2974795169442	69	24	20	34	2.3102893455009506	1.20807354912093	0.00467237739663402	0.165503663097518	up	yes	Gm14150
ENSMUSG00000084401	Mus_musculus	ENSMUSG00000090015	zf-C2H2	ENSMUSP00000108163;	Gm12586	0	0	0	0	6.09377513074203	11	7	13	19	0.014776760270667835	-6.08052618915215	6.77364675211326e-07	0.000521401842071401	down	yes	Gm12586
ENSMUSG00000085601	Mus_spretus	MGP_SPRETEiJ_G0030356	HMG	MGP_SPRETEiJ_P0081010;MGP_SPRETEiJ_P0081011;	Gm4969	6	5	5	2	7.77252632787893	10	11	14	9	0.39516669982596986	-1.33946671684153	0.0331013195654632	0.427911950555258	down	yes	Gm4969
ENSMUSG00000085678	Mus_musculus	ENSMUSG00000055917	zf-C2H2	ENSMUSP00000064226;ENSMUSP00000068032;	Gm16349	0	0	0	0	1.20792149274493	2	1	3	4	0.07438754636401682	-3.748795077887	0.0349032358421213	NA	down	yes	Gm16349
ENSMUSG00000085795	Procavia_capensis	ENSPCAG00000001101	Others	-	Zfp703	621	980	607	650	931.568189971697	1053	989	1206	1370	0.6170721910911698	-0.696488815177553	0.00285736810539747	0.126775425891079	down	yes	Zfp703
ENSMUSG00000086054	Mus_spretus	MGP_SPRETEiJ_G0016728	STAT	MGP_SPRETEiJ_P0026337;MGP_SPRETEiJ_P0026333;MGP_SPRETEiJ_P0026335;MGP_SPRETEiJ_P0026336;MGP_SPRETEiJ_P0026338;	Hnf1aos1	14	11	9	1	20.9743981974334	47	22	27	40	0.2528370609216104	-1.98372014526088	0.000228501285654096	0.0311056030448368	down	yes	Hnf1aos1
ENSMUSG00000086502	Mus_musculus	ENSMUSG00000048921	zf-C2H2	ENSMUSP00000101906;ENSMUSP00000056610;	B130055M24Rik	38	23	38	44	52.8382817178835	89	33	73	95	0.4942685044597825	-1.01663311620121	0.00354758180101623	0.141974381698131	down	yes	B130055M24Rik
ENSMUSG00000086552	Mus_musculus	ENSMUSG00000020871	Homeobox	ENSMUSP00000021241;	Dlx4os	5	1	5	2	1.54695735620845	0	0	0	0	16.842527767275616	4.07403677270018	0.0163850606465131	NA	up	yes	Dlx4os
ENSMUSG00000086779	Mus_musculus	ENSMUSG00000036281	MYB	ENSMUSP00000041767;ENSMUSP00000109750;ENSMUSP00000122456;	Gm13562	25	12	23	25	30.6518777033762	40	29	52	42	0.5110650794598729	-0.968421078018469	0.0065521338920839	0.202036164482812	down	yes	Gm13562
ENSMUSG00000087541	Pteropus_vampyrus	ENSPVAG00000017263	Homeobox	ENSPVAP00000016287;	Hopxos	2	2	6	2	10.9460948040117	9	6	57	3	0.15512946459717866	-2.68845536343892	0.00574331048193599	0.187614172987863	down	yes	Hopxos
ENSMUSG00000089665	Peromyscus_maniculatus_bairdii	ENSPEMG00000020192	E2F	ENSPEMP00000023012;ENSPEMP00000023013;	Fcor	10	11	8	13	7.00014467236103	5	4	3	2	2.9337456327608	1.55274378912202	0.0211333143122464	0.353093197913291	up	yes	Fcor
ENSMUSG00000090093	Mus_musculus	ENSMUSG00000078875	zf-C2H2	ENSMUSP00000118666;	Gm14399	11	26	31	19	49.4361545173434	102	66	74	65	0.28011266436244026	-1.83592088334265	1.40586680500222e-06	0.000852015875544952	down	yes	Gm14399
ENSMUSG00000091269	Poecilia_formosa	ENSPFOG00000007333	zf-C2H2	ENSPFOP00000022893;ENSPFOP00000007245;	Gm6682	31	16	14	58	19.8552785168671	24	4	5	9	2.8526797715793624	1.51231780584569	0.0240769332926715	0.369350568109127	up	yes	Gm6682
ENSMUSG00000092281	Mus_spretus	MGP_SPRETEiJ_G0029047	HMG	MGP_SPRETEiJ_P0075125;MGP_SPRETEiJ_P0075124;MGP_SPRETEiJ_P0075130;MGP_SPRETEiJ_P0075128;MGP_SPRETEiJ_P0075127;	Hmgb1-ps7	605	660	426	574	445.342956343998	590	268	199	266	1.6898117135638	0.756862503879719	0.0263458671874955	0.38785392320115	up	yes	Hmgb1-ps7
ENSMUSG00000094410	Mus_musculus	ENSMUSG00000094410	zf-BED	ENSMUSP00000139417;ENSMUSP00000136026;	Gm38394	15	13	30	28	34.6460875887912	45	43	57	46	0.44153387446956005	-1.1794039692344	0.00182826958731001	0.0991008553906684	down	yes	Gm38394
ENSMUSG00000094441	Mus_musculus	ENSMUSG00000094441	zf-C2H2	ENSMUSP00000008830;	Zfp955a	52	48	77	105	106.774804782214	76	167	165	157	0.48672871455585165	-1.03881020598015	0.00601698859296374	0.19341550630942	down	yes	Zfp955a
ENSMUSG00000094504	Mus_spretus	MGP_SPRETEiJ_G0028926	Fork_head	MGP_SPRETEiJ_P0074539;	Gm5294	124	1	11	4	16.3152384164882	0	0	5	0	24.956648437204553	4.64135229480516	0.0248871326429968	0.374850701141667	up	yes	Gm5294
ENSMUSG00000094786	Mus_musculus	ENSMUSG00000094786	zf-C2H2	ENSMUSP00000104575;	Gm14403	284	265	346	271	206.069671831773	66	136	122	177	2.280862168292662	1.1895792677247	4.59758991798191e-05	0.0103634700552393	up	yes	Gm14403
ENSMUSG00000094942	Mus_musculus	ENSMUSG00000094942	zf-C2H2	ENSMUSP00000139845;ENSMUSP00000103623;	Gm3604	79	61	65	83	54.2703214170122	48	41	27	33	1.8798771596557982	0.910638392251039	0.00275040065261832	0.124162437873736	up	yes	Gm3604
ENSMUSG00000095990	Mus_musculus	ENSMUSG00000095990	zf-C2H2	ENSMUSP00000114301;	Zfp97	107	90	82	56	58.9215575712126	60	35	34	12	2.2725738779033473	1.18432719499247	0.00749382942164669	0.212392146494589	up	yes	Zfp97
ENSMUSG00000096192	Mus_spretus	MGP_SPRETEiJ_G0019090	ZBTB	MGP_SPRETEiJ_P0035253;MGP_SPRETEiJ_P0035253;MGP_SPRETEiJ_P0035255;	Gm18856	0	0	1	0	2.47261898105909	7	1	9	2	0.06324535577155405	-3.98289664595744	0.00943413216415411	NA	down	yes	Gm18856
ENSMUSG00000096967	Mus_musculus	ENSMUSG00000055917	zf-C2H2	ENSMUSP00000064226;ENSMUSP00000068032;	Gm26621	45	44	31	33	50.3901786930699	60	59	69	63	0.5958722314776275	-0.746925077580079	0.00688164320588703	0.204728885375139	down	yes	Gm26621
ENSMUSG00000097234	Mus_spretus	MGP_SPRETEiJ_G0016728	STAT	MGP_SPRETEiJ_P0026337;MGP_SPRETEiJ_P0026333;MGP_SPRETEiJ_P0026335;MGP_SPRETEiJ_P0026336;MGP_SPRETEiJ_P0026338;	Gm26518	7	4	5	9	9.849005989069	13	16	13	11	0.45566361489616564	-1.13395892007911	0.0444547484236555	0.475197724226452	down	yes	Gm26518
ENSMUSG00000097295	Mus_spretus	MGP_SPRETEiJ_G0029047	HMG	MGP_SPRETEiJ_P0075125;MGP_SPRETEiJ_P0075124;MGP_SPRETEiJ_P0075130;MGP_SPRETEiJ_P0075128;MGP_SPRETEiJ_P0075127;	Hmgb1-ps8	2	2	2	7	1.63112801428092	0	0	0	0	17.609034120941722	4.13824387247536	0.0142855260502914	NA	up	yes	Hmgb1-ps8
ENSMUSG00000097620	Mus_spretus	MGP_SPRETEiJ_G0016728	STAT	MGP_SPRETEiJ_P0026337;MGP_SPRETEiJ_P0026333;MGP_SPRETEiJ_P0026335;MGP_SPRETEiJ_P0026336;MGP_SPRETEiJ_P0026338;	4921514A10Rik	2	1	6	1	6.06446922374379	7	8	12	12	0.2505563385735195	-1.99679305936329	0.011849351278768	0.27616211819479	down	yes	4921514A10Rik
ENSMUSG00000097847	Mesocricetus_auratus	ENSMAUG00000016851	TF_bZIP	ENSMAUP00000018210;ENSMAUP00000018203;	4930478K11Rik	17	24	18	33	32.6618592094208	40	20	45	70	0.5378511868617519	-0.894721033024446	0.034211333868804	0.432817033665305	down	yes	4930478K11Rik
ENSMUSG00000099583	Sorex_araneus	ENSSARG00000010332	Others	-	Hist1h3d	3	1	1	0	7.74495869624753	17	8	11	23	0.08403847315532331	-3.57280623898763	5.01163453035058e-05	0.0107266950510602	down	yes	Hist1h3d
ENSMUSG00000101523	Mustela_putorius_furo	ENSMPUG00000001856	bHLH	ENSMPUP00000001839;	Gm10031	149	211	239	201	255.453665401295	267	261	203	544	0.6341793105337711	-0.657037283161807	0.0331441974187095	0.428158219566349	down	yes	Gm10031
ENSMUSG00000102953	Peromyscus_maniculatus_bairdii	ENSPEMG00000020192	E2F	ENSPEMP00000023012;ENSPEMP00000023013;	Gm37019	11	11	21	15	20.6747554606784	26	21	29	33	0.5263270654484569	-0.925968510080836	0.020601853997671	0.349240296683161	down	yes	Gm37019
ENSMUSG00000103388	Peromyscus_maniculatus_bairdii	ENSPEMG00000020192	E2F	ENSPEMP00000023012;ENSPEMP00000023013;	Gm37581	24	27	35	42	43.1344635756555	54	42	69	53	0.5806740071080444	-0.784199639210146	0.0164693842432556	0.314423304927957	down	yes	Gm37581
ENSMUSG00000104761	Mus_spretus	MGP_SPRETEiJ_G0016728	STAT	MGP_SPRETEiJ_P0026337;MGP_SPRETEiJ_P0026333;MGP_SPRETEiJ_P0026335;MGP_SPRETEiJ_P0026336;MGP_SPRETEiJ_P0026338;	Gm43511	10	15	13	15	19.3067675144009	26	23	35	16	0.5183296464209091	-0.948058182312265	0.0359254314112963	0.439905308451252	down	yes	Gm43511
ENSMUSG00000105359	Pan_paniscus	ENSPPAG00000036151	bHLH	ENSPPAP00000026060;ENSPPAP00000026088;ENSPPAP00000026089;ENSPPAP00000026067;	Rpl21-ps10	59	45	37	19	29.5587682387257	25	16	23	17	1.9148798550953694	0.937253876277822	0.0223443979027285	0.359129236059148	up	yes	Rpl21-ps10
ENSMUSG00000106290	Peromyscus_maniculatus_bairdii	ENSPEMG00000020192	E2F	ENSPEMP00000023012;ENSPEMP00000023013;	Gm43429	11	6	11	30	25.7118362034287	36	40	34	36	0.3892448434571228	-1.36125016763986	0.00660995758673905	0.202036164482812	down	yes	Gm43429
ENSMUSG00000106951	Mus_spretus	MGP_SPRETEiJ_G0016728	STAT	MGP_SPRETEiJ_P0026337;MGP_SPRETEiJ_P0026333;MGP_SPRETEiJ_P0026335;MGP_SPRETEiJ_P0026336;MGP_SPRETEiJ_P0026338;	5930430L01Rik	139	37	92	84	65.8570937047648	64	34	53	38	1.789266909019104	0.839368613547475	0.0281971711158192	0.397293327757325	up	yes	5930430L01Rik
ENSMUSG00000106962	Monodelphis_domestica	ENSMODG00000027595	TF_bZIP	ENSMODP00000039524;	Gm43633	4	3	8	8	3.43931147541662	3	0	1	1	4.6051229415421195	2.2032396720138	0.0378048554083806	NA	up	yes	Gm43633
ENSMUSG00000107171	Mus_spretus	MGP_SPRETEiJ_G0016728	STAT	MGP_SPRETEiJ_P0026337;MGP_SPRETEiJ_P0026333;MGP_SPRETEiJ_P0026335;MGP_SPRETEiJ_P0026336;MGP_SPRETEiJ_P0026338;	Gm42572	12	17	17	8	23.4994627385669	29	30	34	42	0.3946083087526075	-1.34150676155781	0.0006629441803228	0.0598615275186955	down	yes	Gm42572
ENSMUSG00000107252	Mus_spretus	MGP_SPRETEiJ_G0021328	zf-LITAF-like	MGP_SPRETEiJ_P0042141;	Gm43786	0	0	0	0	1.52944831887677	3	3	4	2	0.0593471625176447	-4.07467713580615	0.0128289414348657	NA	down	yes	Gm43786
ENSMUSG00000107560	Mus_spretus	MGP_SPRETEiJ_G0016728	STAT	MGP_SPRETEiJ_P0026337;MGP_SPRETEiJ_P0026333;MGP_SPRETEiJ_P0026335;MGP_SPRETEiJ_P0026336;MGP_SPRETEiJ_P0026338;	Gm44199	22	12	28	23	32.0076129708389	41	28	55	51	0.4791314380679192	-1.06150661630194	0.0034542855613544	0.13934785542879	down	yes	Gm44199
ENSMUSG00000108321	Saimiri_boliviensis_boliviensis	ENSSBOG00000023549	zf-C2H2	ENSSBOP00000014151;	Gm44649	0	0	1	2	2.78301918982476	7	2	3	8	0.15354350935134028	-2.703280567429	0.0325566042566689	NA	down	yes	Gm44649
ENSMUSG00000108434	Cercocebus_atys	ENSCATG00000038060	zf-C2H2	ENSCATP00000029678;ENSCATP00000029680;ENSCATP00000029677;ENSCATP00000029675;	Gm45768	14	18	142	62	35.0454336538436	23	7	10	8	4.865923677832032	2.28271369173611	0.00137057231961003	0.087159843460845	up	yes	Gm45768
ENSMUSG00000108476	Mus_spretus	MGP_SPRETEiJ_G0016728	STAT	MGP_SPRETEiJ_P0026337;MGP_SPRETEiJ_P0026333;MGP_SPRETEiJ_P0026335;MGP_SPRETEiJ_P0026336;MGP_SPRETEiJ_P0026338;	Gm44974	14	13	7	4	22.0460778111904	55	19	42	24	0.2661191207198575	-1.90985592283356	0.000296764786260816	0.0362854389570671	down	yes	Gm44974
ENSMUSG00000109638	Peromyscus_maniculatus_bairdii	ENSPEMG00000020192	E2F	ENSPEMP00000023012;ENSPEMP00000023013;	Gm45630	0	0	0	1	1.87145224205272	1	6	5	1	0.08660397762548666	-3.52942290190378	0.0316083917002403	NA	down	yes	Gm45630
ENSMUSG00000109781	Mus_spretus	MGP_SPRETEiJ_G0016728	STAT	MGP_SPRETEiJ_P0026337;MGP_SPRETEiJ_P0026333;MGP_SPRETEiJ_P0026335;MGP_SPRETEiJ_P0026336;MGP_SPRETEiJ_P0026338;	Gm45509	0	0	2	0	2.47816250171921	3	3	7	5	0.11010238720720611	-3.18308234556127	0.0257497202837962	NA	down	yes	Gm45509
ENSMUSG00000111875	Mus_spretus	MGP_SPRETEiJ_G0017816	Others	-	AC158239.2	208	199	135	166	134.84771351597	128	85	91	75	1.8241796257997984	0.867247797754427	0.00114487272250081	0.0794294129367455	up	yes	AC158239.2
ENSMUSG00000111942	Astyanax_mexicanus	ENSAMXG00000000658	zf-C2H2	ENSAMXP00000000700;	AC135641.1	56	70	93	125	117.740572821168	126	119	213	139	0.570918284276449	-0.808643827943039	0.016491254612742	0.314423304927957	down	yes	AC135641.1
ENSMUSG00000112096	Mus_spretus	MGP_SPRETEiJ_G0016728	STAT	MGP_SPRETEiJ_P0026337;MGP_SPRETEiJ_P0026333;MGP_SPRETEiJ_P0026335;MGP_SPRETEiJ_P0026336;MGP_SPRETEiJ_P0026338;	AC124453.1	113	74	57	44	53.3856484970806	63	17	28	44	1.8745601896655122	0.906552149412532	0.0276810820892449	0.396020194316593	up	yes	AC124453.1
ENSMUSG00000113216	Mus_musculus	ENSMUSG00000055917	zf-C2H2	ENSMUSP00000064226;ENSMUSP00000068032;	AL590503.1	34	12	29	16	36.4575471567851	59	48	54	41	0.43096584083384276	-1.21435457177398	0.00124786872270799	0.0836677353669397	down	yes	AL590503.1
