# Supplementary material for: The Uterine Melatonergic Systems of AANAT and Melatonin Membrane Receptor 2 (MT2) Are Essential for Endometrial Receptivity and Early Implantation in Mice
Source: Int J Mol Sci. 2023 Apr 12;24(8):7127. doi: 10.3390/ijms24087127 (PMC10139237; doi:10.3390/ijms24087127)
Supplement: Supplementary file 1 [file ijms-24-07127-s001.zip › Table S4.csv]

Gene ID	uWT FPKM	uKO FPKM	log2(uKO/uWT)	Qvalue(uWT-vs-uKO)	Pvalue(uWT-vs-uKO)	Other Gene ID	uWT1 FPKM	uWT2 FPKM	uWT3 FPKM	uKO1 FPKM	uKO2 FPKM	uKO3 FPKM	GO
100039045	0.006	0.023	1.9220454408754	0.000300139046911915	0.0005648537583895281	Gm10471	0.01	0.0	0.01	0.02	0.02	0.03	GO:0044425//membrane part;GO:0016020//membrane;GO:0016021//integral component of membrane;GO:0031224//intrinsic component of membrane;
100039053	0.17	0.0	-4.330640952195149	0.000820369347321184	0.0016140344097253401	Gm2023	0.51	0.0	0.0	0.0	0.0	0.0
100039175	10.503	49.953	2.23525379737836	0.0	0.0	Gm9780	12.33	13.45	5.73	92.13	23.97	33.76	GO:0005576//extracellular region;GO:0005615//extracellular space;GO:0044421//extracellular region part;
100039182	0.633	0.136	-1.9528886082524	1.9577621388884695e-09	2.5549151833908397e-09	Gm16505	1.78	0.07	0.05	0.06	0.13	0.22	GO:0071704//organic substance metabolic process;GO:0019538//protein metabolic process;GO:0044238//primary metabolic process;GO:0008152//metabolic process;GO:0044237//cellular metabolic process;GO:0006464//cellular protein modification process;GO:0006807//nitrogen compound metabolic process;GO:0006793//phosphorus metabolic process;GO:0044267//cellular protein metabolic process;GO:0009987//cellular…
100039213	0.516	0.066	-2.8717212846219597	3.1156766723224798e-12	3.5370893313366896e-12	Cphx2	0.0	0.58	0.97	0.0	0.12	0.08	GO:0043229//intracellular organelle;GO:0005623//cell;GO:0044464//cell part;GO:0005634//nucleus;GO:0043231//intracellular membrane-bounded organelle;GO:0043226//organelle;GO:0043227//membrane-bounded organelle;GO:0044424//intracellular part;GO:0005622//intracellular;GO:0003677//DNA binding;GO:1901363//heterocyclic compound binding;GO:0003676//nucleic acid binding;GO:0005488//binding;GO:0097159//or…
100039227	0.5660000000000001	0.293	-1.11351232452127	1.7169694322283701e-06	2.6992942845525003e-06	Duxbl2	1.47	0.09	0.14	0.26	0.31	0.31	GO:0006355//regulation of transcription, DNA-templated;GO:0031325//positive regulation of cellular metabolic process;GO:1903506//regulation of nucleic acid-templated transcription;GO:0031323//regulation of cellular metabolic process;GO:0019219//regulation of nucleobase-containing compound metabolic process;GO:0010468//regulation of gene expression;GO:0050863//regulation of T cell activation;GO:00…
100039246	69.62	317.49	2.18732939062156	0.0	0.0	Plac9b	116.19	58.7	33.97	637.55	116.3	198.62	GO:0044421//extracellular region part;GO:0005576//extracellular region;GO:0005615//extracellular space;
100039257	3.5	30.636	3.1494174745871697	0.0	0.0	Tmem254b	10.5	0.0	0.0	90.96	0.41	0.54	GO:0044425//membrane part;GO:0031224//intrinsic component of membrane;GO:0016020//membrane;GO:0016021//integral component of membrane;
100039293	0.5660000000000001	0.293	-1.11351232452127	1.7169694322283701e-06	2.6992942845525003e-06	Duxbl3	1.47	0.09	0.14	0.26	0.31	0.31	GO:0031326//regulation of cellular biosynthetic process;GO:1902105//regulation of leukocyte differentiation;GO:0031323//regulation of cellular metabolic process;GO:0010628//positive regulation of gene expression;GO:0051173//positive regulation of nitrogen compound metabolic process;GO:0045944//positive regulation of transcription from RNA polymerase II promoter;GO:0050865//regulation of cell acti…
100039795	0.846	1.93	1.18844760308055	1.0102808833497399e-59	3.7488441901029394e-60	Ildr2	1.24	0.57	0.73	2.93	1.06	1.8	GO:0050896//response to stimulus;GO:0048869//cellular developmental process;GO:0010817//regulation of hormone levels;GO:0030073//insulin secretion;GO:0007275//multicellular organism development;GO:0009987//cellular process;GO:0048872//homeostasis of number of cells;GO:0046879//hormone secretion;GO:0001894//tissue homeostasis;GO:0051234//establishment of localization;GO:0023052//signaling;GO:00158…
100039796	7.436	2.306	-1.66256810372157	1.2168017160485595e-127	2.2967986038958993e-128	Tgtp2	20.89	0.56	0.86	3.03	2.44	1.45
100039890	0.073	0.0	-4.44452214175002	0.00050010153516585	0.0009641623982758619	Gm15093	0.0	0.0	0.22	0.0	0.0	0.0
100039899	0.0	0.16	5.70816832227594	5.7370611931782805e-08	8.17874759366909e-08	Gm2483	0.0	0.0	0.0	0.37	0.04	0.07	GO:0005488//binding;GO:0043167//ion binding;GO:0043169//cation binding;GO:0046872//metal ion binding;
100039953	0.18600000000000003	0.846	2.1597316975799	2.53975651574056e-15	2.53610845632156e-15	Gfy	0.02	0.17	0.37	0.28	1.74	0.52	GO:0007600//sensory perception;GO:0032501//multicellular organismal process;GO:0070727//cellular macromolecule localization;GO:0051179//localization;GO:0097499//protein localization to non-motile cilium;GO:0051641//cellular localization;GO:0022607//cellular component assembly;GO:0030031//cell projection assembly;GO:0007608//sensory perception of smell;GO:0070925//organelle assembly;GO:0050877//ne…
100039973	0.226	0.0	-4.3872814489139405	0.0006441902221274929	0.0012548472930744199	Gm13309	0.55	0.0	0.13	0.0	0.0	0.0
100040213	0.336	0.13	-1.34912148107504	6.0069651325536294e-05	0.000106397129657902	Gm2666	0.77	0.05	0.19	0.12	0.23	0.04
100040766	0.09	0.03	-1.53083506190543	0.0006576336227909769	0.00128203807231043	Mroh2a	0.13	0.07	0.07	0.01	0.06	0.02
100040926	0.21	0.055999999999999994	-1.9671988402440101	3.37791419655454e-09	4.47125520545867e-09	Gm3045	0.5	0.08	0.05	0.05	0.06	0.06
100041194	7.466	28.156	1.91118508429077	0.0	0.0	Ahnak2	12.99	4.65	4.76	59.1	7.81	17.56
100041449	0.156	0.006	-4.631681680608691	3.36484876758182e-07	5.036028757586851e-07	Cyp3a59	0.41	0.02	0.04	0.0	0.02	0.0	GO:1901565//organonitrogen compound catabolic process;GO:0071704//organic substance metabolic process;GO:0044238//primary metabolic process;GO:1901564//organonitrogen compound metabolic process;GO:0044248//cellular catabolic process;GO:0070988//demethylation;GO:0030258//lipid modification;GO:0009056//catabolic process;GO:0006807//nitrogen compound metabolic process;GO:0016042//lipid catabolic pro…
100041581	0.113	0.026000000000000002	-2.3004757721333102	1.44832100583086e-09	1.8765758618994e-09	Zkscan16	0.28	0.02	0.04	0.02	0.03	0.03
100041596	0.18	0.466	1.34669278525886	1.0976386920554302e-07	1.59364594609431e-07	Gm9994	0.0	0.48	0.06	0.29	0.46	0.65	GO:0051923//sulfation;GO:0044249//cellular biosynthetic process;GO:0044260//cellular macromolecule metabolic process;GO:0009101//glycoprotein biosynthetic process;GO:0006629//lipid metabolic process;GO:0009987//cellular process;GO:0009059//macromolecule biosynthetic process;GO:0044237//cellular metabolic process;GO:0071704//organic substance metabolic process;GO:0034645//cellular macromolecule bi…
100042295	0.266	0.02	-3.6796870535195203	5.3727169483656204e-05	9.470755203967321e-05	Gm3776	0.0	0.63	0.17	0.0	0.06	0.0	GO:0014070//response to organic cyclic compound;GO:0010033//response to organic substance;GO:0044237//cellular metabolic process;GO:0071704//organic substance metabolic process;GO:0006575//cellular modified amino acid metabolic process;GO:0050896//response to stimulus;GO:1901564//organonitrogen compound metabolic process;GO:0006749//glutathione metabolic process;GO:0006518//peptide metabolic proc…
100042355	0.39299999999999996	0.0	-5.24364091370786	4.76023063948306e-06	7.72587844312013e-06	Gm10705	0.13	0.0	1.05	0.0	0.0	0.0	GO:0050794//regulation of cellular process;GO:0032268//regulation of cellular protein metabolic process;GO:1903827//regulation of cellular protein localization;GO:0071385//cellular response to glucocorticoid stimulus;GO:0014070//response to organic cyclic compound;GO:2001141//regulation of RNA biosynthetic process;GO:0051252//regulation of RNA metabolic process;GO:0070647//protein modification by…
100042480	3.6	1.6030000000000002	-1.14889957469401	2.0778664994540693e-166	3.0517114759356493e-167	Nhsl2	8.75	0.91	1.14	2.03	0.95	1.83
100042503	0.136	0.66	2.28023698346308	0.000423271775132094	0.000808853645450911	Gm3873	0.41	0.0	0.0	0.76	0.0	1.22	GO:0033108//mitochondrial respiratory chain complex assembly;GO:0006996//organelle organization;GO:0006950//response to stress;GO:0007005//mitochondrion organization;GO:0050896//response to stimulus;GO:0032981//mitochondrial respiratory chain complex I assembly;GO:0065003//macromolecular complex assembly;GO:0043623//cellular protein complex assembly;GO:0022607//cellular component assembly;GO:0071…
100042698	2.963	1.0759999999999998	-1.28365189841583	1.8526631193780697e-44	8.753575983765809e-45	Gm3973	0.25	2.27	6.37	0.07	2.22	0.94	GO:0031326//regulation of cellular biosynthetic process;GO:0019222//regulation of metabolic process;GO:2001141//regulation of RNA biosynthetic process;GO:1903506//regulation of nucleic acid-templated transcription;GO:0051252//regulation of RNA metabolic process;GO:0050789//regulation of biological process;GO:0010468//regulation of gene expression;GO:2000112//regulation of cellular macromolecule b…
100043456	0.25	1.133	2.18473932247526	5.49116203329128e-18	4.9487298540646696e-18	Gm10681	0.0	0.44	0.31	0.77	1.62	1.01	GO:0042448//progesterone metabolic process;GO:0006629//lipid metabolic process;GO:0044237//cellular metabolic process;GO:0009987//cellular process;GO:0008207//C21-steroid hormone metabolic process;GO:0019218//regulation of steroid metabolic process;GO:0050896//response to stimulus;GO:0050810//regulation of steroid biosynthetic process;GO:1901362//organic cyclic compound biosynthetic process;GO:00…
100043461	0.293	0.64	1.12416225645193	2.4306618165649898e-05	4.16881366328781e-05	Gm4450	0.05	0.65	0.18	0.59	0.55	0.78	GO:0042180//cellular ketone metabolic process;GO:1901576//organic substance biosynthetic process;GO:0008152//metabolic process;GO:1901360//organic cyclic compound metabolic process;GO:0019222//regulation of metabolic process;GO:0010817//regulation of hormone levels;GO:1901362//organic cyclic compound biosynthetic process;GO:0050789//regulation of biological process;GO:0044238//primary metabolic p…
100043757	0.066	0.03	-1.23936425782993	0.000328210345439365	0.000619408728290541	Zfp831	0.18	0.01	0.01	0.04	0.01	0.04	GO:0009987//cellular process;GO:0043170//macromolecule metabolic process;GO:0032502//developmental process;GO:0032774//RNA biosynthetic process;GO:0009058//biosynthetic process;GO:0034645//cellular macromolecule biosynthetic process;GO:0044238//primary metabolic process;GO:1901362//organic cyclic compound biosynthetic process;GO:0006366//transcription from RNA polymerase II promoter;GO:0046483//h…
100043920	0.17600000000000002	0.016	-3.4375034515752594	1.79606371417985e-12	2.01797396640238e-12	Fam205a4	0.48	0.02	0.03	0.0	0.0	0.05	GO:0016021//integral component of membrane;GO:0044424//intracellular part;GO:0016020//membrane;GO:0043229//intracellular organelle;GO:0005634//nucleus;GO:0044464//cell part;GO:0005622//intracellular;GO:0031224//intrinsic component of membrane;GO:0044425//membrane part;GO:0005623//cell;GO:0043227//membrane-bounded organelle;GO:0043226//organelle;GO:0043231//intracellular membrane-bounded organelle;
100045125	1.146	0.526	-1.14266574358254	3.24391024090547e-11	3.8559627196277104e-11	Gm17768	0.0	0.71	2.73	0.0	1.11	0.47	GO:0019222//regulation of metabolic process;GO:0050896//response to stimulus;GO:0006355//regulation of transcription, DNA-templated;GO:0009628//response to abiotic stimulus;GO:0031323//regulation of cellular metabolic process;GO:0031326//regulation of cellular biosynthetic process;GO:0019219//regulation of nucleobase-containing compound metabolic process;GO:0033554//cellular response to stress;GO…
100126226	2.7560000000000002	0.56	-2.2741577206429504	1.89383543252193e-45	8.777883387204939e-46	Krt83	7.87	0.23	0.17	0.29	0.71	0.68	GO:0007568//aging;GO:0032501//multicellular organismal process;GO:0032502//developmental process;GO:0042303//molting cycle;GO:0042633//hair cycle;GO:0044446//intracellular organelle part;GO:0099080//supramolecular complex;GO:0005615//extracellular space;GO:0005576//extracellular region;GO:0005622//intracellular;GO:0043229//intracellular organelle;GO:0044430//cytoskeletal part;GO:0099512//supramol…
100216455	0.44	0.18	-1.3131277053723898	1.5746852023586302e-07	2.30869563377389e-07	Gm14124	0.04	0.31	0.97	0.03	0.37	0.14	GO:0051252//regulation of RNA metabolic process;GO:0006355//regulation of transcription, DNA-templated;GO:0019222//regulation of metabolic process;GO:0010468//regulation of gene expression;GO:0009889//regulation of biosynthetic process;GO:0019219//regulation of nucleobase-containing compound metabolic process;GO:0060255//regulation of macromolecule metabolic process;GO:0050789//regulation of biol…
100216474	0.973	3.076	1.69930575356614	1.03664108746403e-36	5.67329440739187e-37	Ttll2	0.6	1.24	1.08	4.37	2.32	2.54	GO:0019538//protein metabolic process;GO:0044267//cellular protein metabolic process;GO:1901564//organonitrogen compound metabolic process;GO:0008152//metabolic process;GO:0036211//protein modification process;GO:0009987//cellular process;GO:0044238//primary metabolic process;GO:0006807//nitrogen compound metabolic process;GO:0043412//macromolecule modification;GO:0044237//cellular metabolic proc…
100303732	0.10300000000000001	0.0	-5.7225351110598	7.911761988045651e-08	1.13621887816099e-07	Zfp967	0.0	0.1	0.21	0.0	0.0	0.0	GO:1903506//regulation of nucleic acid-templated transcription;GO:0060255//regulation of macromolecule metabolic process;GO:0050794//regulation of cellular process;GO:2001141//regulation of RNA biosynthetic process;GO:0009889//regulation of biosynthetic process;GO:0080090//regulation of primary metabolic process;GO:0006355//regulation of transcription, DNA-templated;GO:0010556//regulation of macr…
100502736	0.303	0.83	1.52315494364232	2.7956244831112003e-10	3.4771840472362303e-10	Gm19345	0.06	0.4	0.45	1.72	0.5	0.27	GO:0050877//nervous system process;GO:0032501//multicellular organismal process;GO:0007605//sensory perception of sound;GO:0007600//sensory perception;GO:0050954//sensory perception of mechanical stimulus;GO:0003008//system process;GO:0044421//extracellular region part;GO:0044463//cell projection part;GO:0005615//extracellular space;GO:0032420//stereocilium;GO:0032426//stereocilium tip;GO:0043226…
100502967	0.02	0.153	2.9304456640414	0.000362592625617005	0.000687985622626523	Speer4c	0.0	0.06	0.0	0.16	0.23	0.07
100503085	0.45299999999999996	0.156	-1.58587799099556	6.95330991985269e-09	9.390230228289829e-09	Klhl3	1.03	0.17	0.16	0.26	0.07	0.14	GO:0030163//protein catabolic process;GO:0061326//renal tubule development;GO:0070936//protein K48-linked ubiquitination;GO:0000209//protein polyubiquitination;GO:0006508//proteolysis;GO:0043632//modification-dependent macromolecule catabolic process;GO:0019538//protein metabolic process;GO:0060429//epithelium development;GO:0070647//protein modification by small protein conjugation or removal;GO…
100503361	0.033	0.293	3.20120833355605	5.5413123092212705e-05	9.786741982426758e-05	Tmem95	0.05	0.0	0.05	0.74	0.0	0.14	GO:0031224//intrinsic component of membrane;GO:0016021//integral component of membrane;GO:0044425//membrane part;GO:0016020//membrane;
100503433	0.496	0.16	-1.62232827190206	8.91165025151402e-11	1.0801643844971501e-10	Gm15433	1.18	0.13	0.18	0.2	0.2	0.08	GO:0031224//intrinsic component of membrane;GO:0016020//membrane;GO:0016021//integral component of membrane;GO:0044425//membrane part;
100503549	2.576	10.03	1.94868267077671	0.0	0.0	Gm10354	1.29	2.51	3.93	14.12	10.64	5.33
100503605	3424.703	1643.8429999999998	-1.08419462868863	0.0	0.0	Hbb-bs	194.64	4326.92	5752.55	567.04	1688.87	2675.62	GO:0080134//regulation of response to stress;GO:0042592//homeostatic process;GO:0048583//regulation of response to stimulus;GO:0050789//regulation of biological process;GO:0032501//multicellular organismal process;GO:0031326//regulation of cellular biosynthetic process;GO:0019222//regulation of metabolic process;GO:0009889//regulation of biosynthetic process;GO:0034101//erythrocyte homeostasis;GO…
100504180	0.28	0.096	-1.5221185467701799	2.2475047590980402e-08	3.1209469865531e-08	LOC100504180	0.4	0.29	0.15	0.25	0.01	0.03	GO:0005634//nucleus;GO:0044424//intracellular part;GO:0043229//intracellular organelle;GO:0005622//intracellular;GO:0044464//cell part;GO:0043231//intracellular membrane-bounded organelle;GO:0043227//membrane-bounded organelle;GO:0005623//cell;GO:0043226//organelle;GO:0097159//organic cyclic compound binding;GO:0003676//nucleic acid binding;GO:0005488//binding;GO:0003677//DNA binding;GO:1901363//…
100504362	15.652999999999999	0.0	-10.902677741349	5.797733936224549e-135	1.0363509021303897e-135	Gm1987	46.96	0.0	0.0	0.0	0.0	0.0	GO:0031325//positive regulation of cellular metabolic process;GO:0031294//lymphocyte costimulation;GO:0051179//localization;GO:0001932//regulation of protein phosphorylation;GO:0042325//regulation of phosphorylation;GO:0009719//response to endogenous stimulus;GO:0098660//inorganic ion transmembrane transport;GO:0051171//regulation of nitrogen compound metabolic process;GO:0051093//negative regula…
100702	5.3629999999999995	2.526	-1.10542239722725	3.9891305910193595e-82	1.1101835108064498e-82	Gbp6	11.96	0.74	3.39	3.97	2.25	1.36	GO:0098542//defense response to other organism;GO:0002237//response to molecule of bacterial origin;GO:0009605//response to external stimulus;GO:0035456//response to interferon-beta;GO:0071310//cellular response to organic substance;GO:0071222//cellular response to lipopolysaccharide;GO:0044419//interspecies interaction between organisms;GO:0002376//immune system process;GO:0071216//cellular resp…
100861640	2.2030000000000003	0.506	-2.19202288767582	3.63577217950572e-18	3.2476402717140597e-18	Rhox4a2	0.0	3.77	2.84	0.13	1.39	0.0	GO:0043226//organelle;GO:0043229//intracellular organelle;GO:0043227//membrane-bounded organelle;GO:0043231//intracellular membrane-bounded organelle;GO:0005622//intracellular;GO:0005623//cell;GO:0044424//intracellular part;GO:0044464//cell part;GO:0005634//nucleus;GO:0003677//DNA binding;GO:0097159//organic cyclic compound binding;GO:1901363//heterocyclic compound binding;GO:0003676//nucleic aci…
100861755	0.09300000000000001	0.306	1.7302787663811898	0.000612158928513743	0.00118964900377754	Gm21190	0.07	0.08	0.13	0.46	0.24	0.22
100861909	0.326	0.0	-5.574039787764581	3.20426625912485e-07	4.78808372117383e-07	Gm21320	0.18	0.8	0.0	0.0	0.0	0.0	GO:0010647//positive regulation of cell communication;GO:0051049//regulation of transport;GO:0010907//positive regulation of glucose metabolic process;GO:0009966//regulation of signal transduction;GO:0010646//regulation of cell communication;GO:0048523//negative regulation of cellular process;GO:0010888//negative regulation of lipid storage;GO:0051171//regulation of nitrogen compound metabolic pr…
100862261	0.17600000000000002	0.016	-3.4375034515752594	1.79606371417985e-12	2.01797396640238e-12	Fam205a3	0.48	0.02	0.03	0.0	0.0	0.05	GO:0044424//intracellular part;GO:0016021//integral component of membrane;GO:0005623//cell;GO:0016020//membrane;GO:0043231//intracellular membrane-bounded organelle;GO:0031224//intrinsic component of membrane;GO:0044464//cell part;GO:0043229//intracellular organelle;GO:0005622//intracellular;GO:0043226//organelle;GO:0005634//nucleus;GO:0044425//membrane part;GO:0043227//membrane-bounded organelle;
101055663	0.6829999999999999	0.27	-1.3384734904671698	0.000350938437342252	0.000665256601268576	LOC101055663	2.0	0.05	0.0	0.38	0.33	0.1	GO:0044424//intracellular part;GO:0043229//intracellular organelle;GO:0005634//nucleus;GO:0043227//membrane-bounded organelle;GO:0043226//organelle;GO:0005623//cell;GO:0043231//intracellular membrane-bounded organelle;GO:0044464//cell part;GO:0005622//intracellular;GO:0097159//organic cyclic compound binding;GO:1901363//heterocyclic compound binding;GO:0005488//binding;GO:0003676//nucleic acid bi…
101055672	0.373	0.14	-1.39077392504796	0.0009411824956557131	0.0018652955797897601	LOC101055672	0.68	0.35	0.09	0.08	0.14	0.2	GO:0044464//cell part;GO:0005622//intracellular;GO:0043229//intracellular organelle;GO:0005634//nucleus;GO:0043226//organelle;GO:0044424//intracellular part;GO:0043227//membrane-bounded organelle;GO:0005623//cell;GO:0043231//intracellular membrane-bounded organelle;
101055806	0.6	0.10300000000000001	-2.55422554052869	1.17673147079879e-10	1.43487542164462e-10	Gm10378	0.93	0.5	0.37	0.0	0.25	0.06
101055843	0.17300000000000001	0.013000000000000001	-3.6150851700779905	0.000466437436075066	0.000896096079871095	Plin2	0.4	0.04	0.08	0.0	0.04	0.0
101055890	1.97	0.826	-1.2699736837359699	1.7777224671980603e-16	1.6988921873473604e-16	Gm29738	0.27	0.63	5.01	0.35	1.51	0.62
101202	0.49	0.15	-1.69057536966226	4.76485828641418e-08	6.75802856396946e-08	Hepacam2	1.35	0.06	0.06	0.26	0.04	0.15	GO:0022402//cell cycle process;GO:0007017//microtubule-based process;GO:0007049//cell cycle;GO:0009987//cellular process;GO:0006996//organelle organization;GO:0051301//cell division;GO:0016043//cellular component organization;GO:0007098//centrosome cycle;GO:0000226//microtubule cytoskeleton organization;GO:0031023//microtubule organizing center organization;GO:0007010//cytoskeleton organization;G…
101613	0.903	0.136	-2.72663008466395	9.525037838618678e-50	4.1289107633891593e-50	Nlrp6	2.57	0.02	0.12	0.04	0.07	0.3	GO:0001933//negative regulation of protein phosphorylation;GO:0031400//negative regulation of protein modification process;GO:0070255//regulation of mucus secretion;GO:1902532//negative regulation of intracellular signal transduction;GO:0001932//regulation of protein phosphorylation;GO:0051239//regulation of multicellular organismal process;GO:0002683//negative regulation of immune system process…
102278	1.23	0.11599999999999999	-3.37622049447969	1.72189938398396e-37	9.236658779465329e-38	Cpne7	3.47	0.14	0.08	0.11	0.08	0.16	GO:0051592//response to calcium ion;GO:0071277//cellular response to calcium ion;GO:0070887//cellular response to chemical stimulus;GO:0010038//response to metal ion;GO:0010035//response to inorganic substance;GO:0071241//cellular response to inorganic substance;GO:0042221//response to chemical;GO:0009987//cellular process;GO:0071248//cellular response to metal ion;GO:0050896//response to stimulu…
102294	7.53	17.773	1.24334747420822	4.118267220078238e-208	4.909958096718679e-209	Cyp4v3	11.94	5.17	5.48	35.84	6.48	11.0	GO:0008152//metabolic process;GO:0006082//organic acid metabolic process;GO:0044238//primary metabolic process;GO:0044255//cellular lipid metabolic process;GO:0043436//oxoacid metabolic process;GO:0071704//organic substance metabolic process;GO:0034440//lipid oxidation;GO:0006631//fatty acid metabolic process;GO:0055114//oxidation-reduction process;GO:0032787//monocarboxylic acid metabolic proces…
102371	4.8	12.863	1.4287129174434798	9.111216118494428e-145	1.5173849549686694e-145	Myzap	7.61	3.29	3.5	26.28	4.54	7.77	GO:0009987//cellular process;GO:0050896//response to stimulus;GO:0007154//cell communication;GO:0051716//cellular response to stimulus;GO:0007165//signal transduction;GO:0035556//intracellular signal transduction;GO:0023052//signaling;GO:0050794//regulation of cellular process;GO:0065007//biological regulation;GO:0050789//regulation of biological process;GO:0016020//membrane;GO:0044425//membrane …
102631909	0.5429999999999999	0.17300000000000001	-1.6297140494637001	8.28131652778487e-06	1.3710273723158198e-05	Gm30124	0.41	0.51	0.71	0.13	0.2	0.19	GO:0050794//regulation of cellular process;GO:0019219//regulation of nucleobase-containing compound metabolic process;GO:0009889//regulation of biosynthetic process;GO:0050789//regulation of biological process;GO:1903506//regulation of nucleic acid-templated transcription;GO:0010468//regulation of gene expression;GO:0065007//biological regulation;GO:0060255//regulation of macromolecule metabolic …
102633301	0.6729999999999999	0.28300000000000003	-1.32764792217047	3.9059067851720195e-09	5.190679804675611e-09	Gm31160	0.15	0.28	1.59	0.09	0.46	0.3
102634030	0.46	0.21600000000000003	-1.12146195205721	1.3852830949911801e-05	2.3319581003443498e-05	Gm31714	0.0	0.29	1.09	0.0	0.56	0.09	GO:2001141//regulation of RNA biosynthetic process;GO:0019222//regulation of metabolic process;GO:1903506//regulation of nucleic acid-templated transcription;GO:0050789//regulation of biological process;GO:0051252//regulation of RNA metabolic process;GO:0031323//regulation of cellular metabolic process;GO:0009889//regulation of biosynthetic process;GO:0010468//regulation of gene expression;GO:003…
102634333	0.496	0.18	-1.46567172916976	5.492107976345729e-27	3.7545665167423894e-27	LOC102634333	0.81	0.41	0.27	0.09	0.3	0.15
102634852	0.256	0.07	-1.9047001750151002	0.00014731073185705401	0.000268790696280959	LOC102634852	0.72	0.05	0.0	0.18	0.0	0.03
102635496	0.183	0.066	-1.48281829469421	3.87285841406136e-08	5.46268627216213e-08	Malrd1	0.51	0.03	0.01	0.13	0.01	0.06	GO:1904252//negative regulation of bile acid metabolic process;GO:0070858//negative regulation of bile acid biosynthetic process;GO:0055092//sterol homeostasis;GO:0009890//negative regulation of biosynthetic process;GO:0065008//regulation of biological quality;GO:0019222//regulation of metabolic process;GO:0031326//regulation of cellular biosynthetic process;GO:0051055//negative regulation of lip…
102635707	0.6859999999999999	0.066	-3.4349897696035896	1.5531176599390698e-35	8.71583625909432e-36	LOC102635707	1.96	0.02	0.08	0.07	0.05	0.08
102637366	0.64	0.276	-1.1418764129278702	4.43373227013676e-06	7.171908176186059e-06	Gm10037	1.33	0.12	0.47	0.35	0.33	0.15	GO:0019219//regulation of nucleobase-containing compound metabolic process;GO:0010556//regulation of macromolecule biosynthetic process;GO:0006355//regulation of transcription, DNA-templated;GO:0050794//regulation of cellular process;GO:2000112//regulation of cellular macromolecule biosynthetic process;GO:0031326//regulation of cellular biosynthetic process;GO:0031323//regulation of cellular meta…
102638085	0.01	0.063	3.01450164568066	6.84442089896902e-11	8.2472418158181e-11	LOC102638085	0.0	0.02	0.01	0.15	0.02	0.02	GO:0044424//intracellular part;GO:0005634//nucleus;GO:0070062//extracellular exosome;GO:1903561//extracellular vesicle;GO:0043230//extracellular organelle;GO:0005622//intracellular;GO:0016021//integral component of membrane;GO:0016020//membrane;GO:0031224//intrinsic component of membrane;GO:0044464//cell part;GO:0031982//vesicle;GO:0043231//intracellular membrane-bounded organelle;GO:0005615//ext…
102640839	1.29	0.35	-1.55420292793097	1.44056234363397e-12	1.6119527480107799e-12	Gm12963	3.41	0.16	0.3	0.39	0.21	0.45
102640920	0.29	1.003	1.84894416029773	2.8210686068840197e-31	1.7553500089170497e-31	Pvrig	0.77	0.02	0.08	2.32	0.14	0.55	GO:0065007//biological regulation;GO:0010646//regulation of cell communication;GO:0048585//negative regulation of response to stimulus;GO:0050858//negative regulation of antigen receptor-mediated signaling pathway;GO:0050854//regulation of antigen receptor-mediated signaling pathway;GO:0050856//regulation of T cell receptor signaling pathway;GO:0023051//regulation of signaling;GO:0002683//negativ…
102641028	0.316	0.053	-2.44881762345888	9.533664748291191e-07	1.47003352960819e-06	LOC102641028	0.57	0.15	0.23	0.02	0.07	0.07
102642386	0.696	0.326	-1.1435807191401202	2.7604777526572496e-05	4.75648243168724e-05	LOC102642386	0.0	0.44	1.65	0.0	0.79	0.19
103098	0.8859999999999999	0.243	-1.86651120518336	3.02123381697658e-24	2.24012590385799e-24	Slc6a15	2.03	0.53	0.1	0.1	0.43	0.2	GO:0071702//organic substance transport;GO:0051234//establishment of localization;GO:0006820//anion transport;GO:0015803//branched-chain amino acid transport;GO:0015824//proline transport;GO:0015804//neutral amino acid transport;GO:0006812//cation transport;GO:0071705//nitrogen compound transport;GO:0006811//ion transport;GO:0006865//amino acid transport;GO:0046942//carboxylic acid transport;GO:0…
103142	0.083	0.0	-5.1084953774742194	1.23823273901116e-05	2.07643661294275e-05	Rdh9	0.0	0.0	0.25	0.0	0.0	0.0	GO:0009987//cellular process;GO:0046394//carboxylic acid biosynthetic process;GO:0016101//diterpenoid metabolic process;GO:0044237//cellular metabolic process;GO:0019752//carboxylic acid metabolic process;GO:0042445//hormone metabolic process;GO:0044281//small molecule metabolic process;GO:0065008//regulation of biological quality;GO:0065007//biological regulation;GO:0016114//terpenoid biosynthet…
103710	4.53	9.583	1.07857958972846	2.1134641563593893e-94	5.182879566410009e-95	Slc35e4	5.82	5.4	2.37	15.19	5.8	7.76	GO:0031224//intrinsic component of membrane;GO:0016020//membrane;GO:0044425//membrane part;GO:0016021//integral component of membrane;
103712	2.573	1.22	-1.05152016615135	5.4846023196812596e-14	5.77251209952521e-14	6330403K07Rik	5.94	0.52	1.26	0.17	0.74	2.75	GO:0016020//membrane;GO:0016021//integral component of membrane;GO:0031224//intrinsic component of membrane;GO:0044425//membrane part;
104002	431.663	205.926	-1.08633407445265	0.0	0.0	Ctsq	0.06	308.1	986.83	0.09	430.54	187.15	GO:0044237//cellular metabolic process;GO:0030163//protein catabolic process;GO:0043170//macromolecule metabolic process;GO:0044248//cellular catabolic process;GO:0044265//cellular macromolecule catabolic process;GO:0044260//cellular macromolecule metabolic process;GO:0008152//metabolic process;GO:0044267//cellular protein metabolic process;GO:0009056//catabolic process;GO:0044257//cellular prote…
104158	6.976	0.22	-4.95215177128819	1.613468727034929e-232	1.7676692527543093e-233	Ces1d	20.68	0.08	0.17	0.26	0.08	0.32
104271	0.4	0.17600000000000002	-1.16583039177521	1.76878944058889e-14	1.8220440071955398e-14	Tex15	0.44	0.21	0.55	0.02	0.38	0.13	GO:0007548//sex differentiation;GO:0016043//cellular component organization;GO:0044238//primary metabolic process;GO:0032501//multicellular organismal process;GO:0090304//nucleic acid metabolic process;GO:0048806//genitalia development;GO:0051321//meiotic cell cycle;GO:0060249//anatomical structure homeostasis;GO:0003006//developmental process involved in reproduction;GO:0009566//fertilization;GO…
104709	0.9159999999999999	3.693	2.00546068443752	3.037745984803279e-97	7.253741053792949e-98	Pik3r6	1.31	0.69	0.75	8.04	0.81	2.23	GO:0002706//regulation of lymphocyte mediated immunity;GO:0022603//regulation of anatomical structure morphogenesis;GO:0009893//positive regulation of metabolic process;GO:0045595//regulation of cell differentiation;GO:0065009//regulation of molecular function;GO:0022407//regulation of cell-cell adhesion;GO:0045597//positive regulation of cell differentiation;GO:0022409//positive regulation of ce…
104725	83.28299999999999	182.123	1.13047560371441	0.0	0.0	Sptssa	136.1	48.07	65.68	371.68	76.34	98.35
105005	1.273	0.5429999999999999	-1.2087759379965	4.98689396212494e-18	4.48497161252919e-18	Fam84a	3.16	0.45	0.21	0.64	0.58	0.41
105242399	0.126	0.45	1.80655571575949	2.27859833916707e-06	3.6073645775607004e-06	LOC105242399	0.0	0.23	0.15	0.6	0.44	0.31
105242435	3.25	1.3630000000000002	-1.2675498318754999	3.90087968502911e-20	3.27274677491397e-20	Gm38704	0.16	1.46	8.13	0.06	2.86	1.17
105244717	0.04	0.413	3.35927317978831	2.58763792399958e-11	3.06357899449357e-11	Gm40275	0.05	0.05	0.02	1.01	0.07	0.16
105245342	46.29	3.286	-3.79173763331608	0.0	0.0	Gm40814	137.01	1.32	0.54	6.49	1.8	1.57
105245381	0.3	0.096	-1.6085090809086697	0.00043405633187571803	0.0008304273283063611	Gm40847	0.38	0.26	0.26	0.05	0.0	0.24	GO:0019222//regulation of metabolic process;GO:0031323//regulation of cellular metabolic process;GO:0051171//regulation of nitrogen compound metabolic process;GO:0080090//regulation of primary metabolic process;GO:0006355//regulation of transcription, DNA-templated;GO:0050789//regulation of biological process;GO:0065007//biological regulation;GO:0050794//regulation of cellular process;GO:1903506/…
105245400	0.34600000000000003	0.11	-1.68112551366041	0.000643898974720429	0.00125417075830425	Gm40862	0.04	0.32	0.68	0.08	0.11	0.14	GO:0051171//regulation of nitrogen compound metabolic process;GO:1903506//regulation of nucleic acid-templated transcription;GO:0019222//regulation of metabolic process;GO:0010468//regulation of gene expression;GO:0009889//regulation of biosynthetic process;GO:0060255//regulation of macromolecule metabolic process;GO:2001141//regulation of RNA biosynthetic process;GO:0010556//regulation of macrom…
105245449	0.223	0.02	-3.53996551151707	3.17776369132363e-05	5.50351738012864e-05	Gm40902	0.55	0.0	0.12	0.0	0.0	0.06
105245547	3.233	8.386000000000001	1.3942229072597099	1.0118057156258896e-111	2.146655609837239e-112	Gm40991	8.09	0.28	1.33	4.64	12.48	8.04
105246138	3.1660000000000004	9.24	1.55364686364822	3.493825480838149e-89	9.041982853096568e-90	Gm41476	6.39	2.81	0.3	8.51	7.89	11.32
105246811	70.45	224.9	1.68740259392913	0.0	0.0	Gm42035	3.39	125.34	82.62	75.29	408.92	190.49
105247125	2.03	0.23	-3.39562709009636	5.300886262406309e-114	1.1030646992329197e-114	LOC105247125	5.87	0.06	0.16	0.24	0.26	0.19
105349	132.92600000000002	280.73	1.0553063525866702	0.0	0.0	Akr1c18	36.44	269.57	92.77	333.16	266.94	242.09	GO:0016115//terpenoid catabolic process;GO:0048523//negative regulation of cellular process;GO:1902531//regulation of intracellular signal transduction;GO:0006693//prostaglandin metabolic process;GO:0003006//developmental process involved in reproduction;GO:0009893//positive regulation of metabolic process;GO:0032351//negative regulation of hormone metabolic process;GO:0034614//cellular response …
105355	0.14300000000000002	0.46299999999999997	1.6840941872970803	2.1231035140202e-14	2.1967474542098998e-14	Slc17a3	0.04	0.24	0.15	0.38	0.59	0.42	GO:0015893//drug transport;GO:0055085//transmembrane transport;GO:0015711//organic anion transport;GO:0098662//inorganic cation transmembrane transport;GO:0051234//establishment of localization;GO:0030001//metal ion transport;GO:0071705//nitrogen compound transport;GO:0006820//anion transport;GO:0098660//inorganic ion transmembrane transport;GO:0046415//urate metabolic process;GO:0006082//organic…
105827	3.696	1.476	-1.30621322801608	1.8134971074927298e-48	8.017996014332379e-49	Amigo2	5.08	2.3	3.71	0.71	1.95	1.77	GO:0043067//regulation of programmed cell death;GO:0010941//regulation of cell death;GO:0050793//regulation of developmental process;GO:0051965//positive regulation of synapse assembly;GO:0060548//negative regulation of cell death;GO:0050807//regulation of synapse organization;GO:0050803//regulation of synapse structure or activity;GO:0022610//biological adhesion;GO:0048518//positive regulation o…
105841	2.6460000000000004	5.43	1.0215789064115501	1.7102175734404895e-84	4.611650929093259e-85	Dennd3	4.75	1.67	1.52	11.26	2.02	3.01	GO:0046907//intracellular transport;GO:1901575//organic substance catabolic process;GO:0016192//vesicle-mediated transport;GO:0016197//endosomal transport;GO:0008333//endosome to lysosome transport;GO:0009056//catabolic process;GO:0051649//establishment of localization in cell;GO:0019538//protein metabolic process;GO:0051179//localization;GO:1901564//organonitrogen compound metabolic process;GO:0…
105859	6.19	2.46	-1.30822773149036	5.4741362331377593e-67	1.8483950594528497e-67	Csdc2	16.42	1.11	1.04	2.62	2.02	2.74
106572	21.113000000000003	52.156000000000006	1.29999863414367	0.0	0.0	Rab31	20.3	23.76	19.28	93.57	23.13	39.77	GO:0051179//localization;GO:0043170//macromolecule metabolic process;GO:0051234//establishment of localization;GO:1901701//cellular response to oxygen-containing compound;GO:0032870//cellular response to hormone stimulus;GO:0031623//receptor internalization;GO:0051716//cellular response to stimulus;GO:0071495//cellular response to endogenous stimulus;GO:0010033//response to organic substance;GO:0…
106931	10.33	4.96	-1.07344358861688	7.127423783862808e-82	1.9908297350545095e-82	Kctd1	24.51	4.57	1.91	5.18	4.79	4.91	GO:0006355//regulation of transcription, DNA-templated;GO:2000112//regulation of cellular macromolecule biosynthetic process;GO:0090304//nucleic acid metabolic process;GO:0065007//biological regulation;GO:0044271//cellular nitrogen compound biosynthetic process;GO:0009987//cellular process;GO:0044238//primary metabolic process;GO:0051252//regulation of RNA metabolic process;GO:0043933//macromolec…
107477	1.49	0.616	-1.24513273828954	2.7525062183423398e-11	3.2615721468784396e-11	Guca1b	2.71	0.85	0.91	0.5	0.69	0.66	GO:0009582//detection of abiotic stimulus;GO:0050896//response to stimulus;GO:0007154//cell communication;GO:0009314//response to radiation;GO:0007601//visual perception;GO:0065007//biological regulation;GO:0050953//sensory perception of light stimulus;GO:0007165//signal transduction;GO:0030808//regulation of nucleotide biosynthetic process;GO:0050794//regulation of cellular process;GO:0009889//r…
107587	44.11	11.763	-1.8828121674478302	0.0	0.0	Osr2	125.6	4.09	2.64	18.64	8.08	8.57	GO:0035115//embryonic forelimb morphogenesis;GO:0031323//regulation of cellular metabolic process;GO:0000122//negative regulation of transcription from RNA polymerase II promoter;GO:0030501//positive regulation of bone mineralization;GO:0008283//cell proliferation;GO:0045934//negative regulation of nucleobase-containing compound metabolic process;GO:0090596//sensory organ morphogenesis;GO:0035108…
107589	114.166	53.723	-1.08216342556764	0.0	0.0	Mylk	291.11	18.41	32.98	63.47	50.16	47.54	GO:0060537//muscle tissue development;GO:0048522//positive regulation of cellular process;GO:0006971//hypotonic response;GO:0006936//muscle contraction;GO:1903036//positive regulation of response to wounding;GO:0035909//aorta morphogenesis;GO:0033554//cellular response to stress;GO:0048518//positive regulation of biological process;GO:0009653//anatomical structure morphogenesis;GO:0003008//system…
107605	1.81	0.61	-1.6224952424481398	1.18221154750939e-37	6.325611252101889e-38	Rdh1	4.8	0.44	0.19	0.62	0.49	0.72	GO:0044255//cellular lipid metabolic process;GO:0010817//regulation of hormone levels;GO:0016102//diterpenoid biosynthetic process;GO:0065008//regulation of biological quality;GO:0071704//organic substance metabolic process;GO:0034754//cellular hormone metabolic process;GO:0008299//isoprenoid biosynthetic process;GO:0016053//organic acid biosynthetic process;GO:0008152//metabolic process;GO:00067…
107747	1.8559999999999999	4.38	1.2435605443625	4.046122795641539e-55	1.6063804511891899e-55	Aldh1l1	2.95	0.95	1.67	7.42	1.73	3.99
107766	2.22	7.136	1.69616314864511	9.659456781093379e-62	3.4827628358689493e-62	Haao	0.85	0.93	4.88	6.31	4.85	10.25	GO:0046686//response to cadmium ion;GO:0018130//heterocycle biosynthetic process;GO:0044238//primary metabolic process;GO:0019359//nicotinamide nucleotide biosynthetic process;GO:0019362//pyridine nucleotide metabolic process;GO:0034654//nucleobase-containing compound biosynthetic process;GO:0070050//neuron cellular homeostasis;GO:0044281//small molecule metabolic process;GO:0006753//nucleoside p…
107869	3.15	1.3330000000000002	-1.22450629910281	3.0612244837913294e-23	2.3315577176842697e-23	Cth	6.22	1.08	2.15	1.21	0.97	1.82	GO:0071840//cellular component organization or biogenesis;GO:0070887//cellular response to chemical stimulus;GO:0019343//cysteine biosynthetic process via cystathionine;GO:1902533//positive regulation of intracellular signal transduction;GO:0043069//negative regulation of programmed cell death;GO:0006461//protein complex assembly;GO:0018065//protein-cofactor linkage;GO:2001141//regulation of RNA …
107934	0.055999999999999994	0.18	1.71361040734418	1.5199775489148701e-15	1.50206984995423e-15	Celsr3	0.04	0.07	0.06	0.27	0.14	0.13	GO:0051174//regulation of phosphorus metabolic process;GO:0007275//multicellular organism development;GO:0030030//cell projection organization;GO:0022610//biological adhesion;GO:0016043//cellular component organization;GO:0032501//multicellular organismal process;GO:0050794//regulation of cellular process;GO:0050793//regulation of developmental process;GO:0051179//localization;GO:0050789//regulat…
108017	22.266	2.826	-2.8621655142986806	1.8243660746848197e-145	3.0197413294292088e-146	Fxyd4	62.82	2.65	1.33	3.85	2.12	2.51	GO:2000649//regulation of sodium ion transmembrane transporter activity;GO:0032409//regulation of transporter activity;GO:0010959//regulation of metal ion transport;GO:0034762//regulation of transmembrane transport;GO:1904062//regulation of cation transmembrane transport;GO:0022898//regulation of transmembrane transporter activity;GO:0065009//regulation of molecular function;GO:0051049//regulatio…
108030	1.166	0.233	-2.28051636449623	3.7656475795634895e-65	1.2976910637209696e-65	Lin7a	3.34	0.07	0.09	0.38	0.13	0.19	GO:0035088//establishment or maintenance of apical/basal cell polarity;GO:0065008//regulation of biological quality;GO:0071702//organic substance transport;GO:1903361//protein localization to basolateral plasma membrane;GO:0045197//establishment or maintenance of epithelial cell apical/basal polarity;GO:1990778//protein localization to cell periphery;GO:0097480//establishment of synaptic vesicle …
108075	72.446	30.116	-1.2410868328622	0.0	0.0	Ltbp4	198.51	11.24	7.59	42.58	16.05	31.72	GO:0065008//regulation of biological quality;GO:0023052//signaling;GO:0009987//cellular process;GO:0051716//cellular response to stimulus;GO:0051246//regulation of protein metabolic process;GO:0007179//transforming growth factor beta receptor signaling pathway;GO:0007178//transmembrane receptor protein serine/threonine kinase signaling pathway;GO:0010033//response to organic substance;GO:0065007/…
108078	61.393	194.94	1.6512588826964	0.0	0.0	Olr1	0.27	85.34	98.57	392.22	82.27	110.33	GO:1901564//organonitrogen compound metabolic process;GO:0022610//biological adhesion;GO:0050896//response to stimulus;GO:0042542//response to hydrogen peroxide;GO:0009987//cellular process;GO:0009636//response to toxic substance;GO:0006952//defense response;GO:0002376//immune system process;GO:0098609//cell-cell adhesion;GO:0006950//response to stress;GO:0071704//organic substance metabolic proc…
108096	0.4	0.01	-5.275537870383411	1.67705412403834e-19	1.43516641523508e-19	Slco1a5	1.18	0.0	0.02	0.03	0.0	0.0	GO:0033036//macromolecule localization;GO:0022600//digestive system process;GO:0051179//localization;GO:0015711//organic anion transport;GO:0006820//anion transport;GO:0007275//multicellular organism development;GO:0043252//sodium-independent organic anion transport;GO:0032501//multicellular organismal process;GO:0050892//intestinal absorption;GO:0031100//animal organ regeneration;GO:0031099//reg…
108101	3.71	9.523	1.35812255228542	1.1106065004923097e-112	2.328019530920429e-113	Fermt3	4.77	3.13	3.23	17.95	3.94	6.68	GO:0043933//macromolecular complex subunit organization;GO:0050789//regulation of biological process;GO:0051272//positive regulation of cellular component movement;GO:0006950//response to stress;GO:0048468//cell development;GO:0030334//regulation of cell migration;GO:0009987//cellular process;GO:0050817//coagulation;GO:0050794//regulation of cellular process;GO:2000145//regulation of cell motilit…
108112	0.813	2.07	1.34841649322094	6.3807423681526606e-12	7.36280760592859e-12	Eif4ebp3	1.17	0.55	0.72	1.05	3.55	1.61	GO:0009889//regulation of biosynthetic process;GO:0009890//negative regulation of biosynthetic process;GO:0051248//negative regulation of protein metabolic process;GO:0032269//negative regulation of cellular protein metabolic process;GO:0006446//regulation of translational initiation;GO:0034248//regulation of cellular amide metabolic process;GO:0031326//regulation of cellular biosynthetic process…
108153	3.096	1.5130000000000001	-1.05971120010685	3.1088424647394995e-52	1.2948963764850298e-52	Adamts7	7.61	0.94	0.74	1.67	1.42	1.45	GO:0045595//regulation of cell differentiation;GO:1901565//organonitrogen compound catabolic process;GO:0071363//cellular response to growth factor stimulus;GO:0043170//macromolecule metabolic process;GO:0006807//nitrogen compound metabolic process;GO:0034612//response to tumor necrosis factor;GO:0070848//response to growth factor;GO:0061035//regulation of cartilage development;GO:0050794//regula…
108167333	0.046	0.213	2.2752089149998302	1.53068803910084e-06	2.3957928928184397e-06	LOC108167333	0.05	0.02	0.07	0.56	0.03	0.05	GO:0031982//vesicle;GO:0016020//membrane;GO:0043229//intracellular organelle;GO:0043231//intracellular membrane-bounded organelle;GO:0043227//membrane-bounded organelle;GO:0005622//intracellular;GO:0044464//cell part;GO:0043226//organelle;GO:0031224//intrinsic component of membrane;GO:0016021//integral component of membrane;GO:0043230//extracellular organelle;GO:0005576//extracellular region;GO:0…
108167339	0.06	0.0	-4.34391059645339	0.0007757377995231981	0.0015228035873698302	LOC108167339	0.18	0.0	0.0	0.0	0.0	0.0
108167358	0.18600000000000003	0.1	-1.00923835096249	0.000585955005389935	0.00113693645418368	LOC108167358	0.31	0.09	0.16	0.1	0.11	0.09	GO:0044403//symbiosis, encompassing mutualism through parasitism;GO:0051704//multi-organism process;GO:0016032//viral process;GO:0019058//viral life cycle;GO:0044419//interspecies interaction between organisms;GO:0019012//virion;GO:0044423//virion part;GO:0044425//membrane part;GO:0019028//viral capsid;GO:0016021//integral component of membrane;GO:0016020//membrane;GO:0031224//intrinsic component…
108167415	0.086	0.0	-4.62082068797692	0.000217103619282203	0.000402913111567628	LOC108167415	0.26	0.0	0.0	0.0	0.0	0.0
108167440	2.12	0.9259999999999999	-1.19494911023053	2.0661323071131495e-31	1.28106820736008e-31	LOC108167440	4.32	1.16	0.88	1.05	0.65	1.08	GO:0044403//symbiosis, encompassing mutualism through parasitism;GO:0016032//viral process;GO:0051704//multi-organism process;GO:0044419//interspecies interaction between organisms;GO:0019058//viral life cycle;GO:0019068//virion assembly;GO:0046872//metal ion binding;GO:0097159//organic cyclic compound binding;GO:0043167//ion binding;GO:0005488//binding;GO:0043169//cation binding;GO:0046914//tran…
108167476	0.5660000000000001	0.263	-1.09865674347442	8.32300028913401e-08	1.1985238708405e-07	LOC108167476	1.02	0.35	0.33	0.29	0.32	0.18
108167533	0.69	0.263	-1.3785627436399799	7.496715403126991e-11	9.049757573417691e-11	LOC108167533	1.45	0.3	0.32	0.12	0.29	0.38
108167571	1.103	0.51	-1.12407964261908	3.33639673897588e-05	5.7867388249282706e-05	LOC108167571	0.92	0.99	1.4	0.25	0.64	0.64
108168067	23.7	8.686	-1.60122553246108	1.1576357459926395e-237	1.2427494405792595e-238	LOC108168067	58.85	5.15	7.1	8.57	8.44	9.05
108168534	0.41	0.14	-1.5370448064706101	4.81968990736196e-06	7.82728545029903e-06	LOC108168534	0.34	0.43	0.46	0.08	0.1	0.24
108168771	0.68	0.2	-1.61274074022515	1.15694572127446e-09	1.48923315979161e-09	LOC108168771	1.54	0.27	0.23	0.11	0.18	0.31
108168923	2.213	0.6729999999999999	-1.6921627841347802	1.7175386549797897e-30	1.08735773362003e-30	LOC108168923	6.06	0.22	0.36	0.53	0.96	0.53
108168925	0.0	0.013000000000000001	4.65372053825356	0.00014807441487151398	0.00027028460091191	LOC108168925	0.0	0.0	0.0	0.01	0.02	0.01
108168962	0.19	0.076	-1.2759418905803201	0.000248081557753515	0.00046288601362228	LOC108168962	0.44	0.01	0.12	0.11	0.06	0.06
108169010	0.423	0.14	-1.4402405617842902	5.12359116709173e-07	7.74907517235137e-07	LOC108169010	1.09	0.12	0.06	0.09	0.24	0.09
108169013	93.296	239.63	1.3932508431751898	0.0	0.0	LOC108169013	221.67	18.46	39.76	162.45	339.82	216.62
108169152	0.33	0.156	-1.08274119801053	1.15028122760903e-06	1.7859542045630798e-06	LOC108169152	0.58	0.23	0.18	0.14	0.0	0.33
108653	5.172999999999999	16.11	1.53001709573268	0.0	0.0	Rimklb	0.17	7.14	8.21	3.05	32.28	13.0	GO:1901564//organonitrogen compound metabolic process;GO:0046394//carboxylic acid biosynthetic process;GO:0019538//protein metabolic process;GO:0006464//cellular protein modification process;GO:0043170//macromolecule metabolic process;GO:0019752//carboxylic acid metabolic process;GO:0044267//cellular protein metabolic process;GO:0006520//cellular amino acid metabolic process;GO:1901566//organonit…
108723	0.67	2.16	1.71130802980651	6.1909672100677585e-59	2.3245776505343598e-59	Card11	1.68	0.1	0.23	5.22	0.33	0.93	GO:0007166//cell surface receptor signaling pathway;GO:0023051//regulation of signaling;GO:0019222//regulation of metabolic process;GO:0009889//regulation of biosynthetic process;GO:0015833//peptide transport;GO:0032743//positive regulation of interleukin-2 production;GO:1903506//regulation of nucleic acid-templated transcription;GO:0071702//organic substance transport;GO:0051252//regulation of R…
108956	0.31	0.126	-1.29590121083703	0.00027708288929285697	0.000519770991235471	Apol7c	0.81	0.04	0.08	0.1	0.14	0.14	GO:0006869//lipid transport;GO:0071704//organic substance metabolic process;GO:0006810//transport;GO:0044238//primary metabolic process;GO:0010876//lipid localization;GO:0019538//protein metabolic process;GO:0071702//organic substance transport;GO:0043170//macromolecule metabolic process;GO:0033036//macromolecule localization;GO:0042157//lipoprotein metabolic process;GO:0008152//metabolic process…
109050	1.89	0.493	-1.9044252974224098	8.533600590655078e-67	2.8901362328545795e-67	Fam212b	5.05	0.29	0.33	0.57	0.41	0.5
109272	1.653	0.6559999999999999	-1.31998764311392	8.1591508198837e-30	5.23328543992516e-30	Mybpc1	4.44	0.09	0.43	0.79	0.49	0.69
109314	0.986	5.033	2.33245286683431	5.332159700259069e-56	2.0934475347144697e-56	Prr9	0.04	0.98	1.94	0.97	9.34	4.79	GO:0006807//nitrogen compound metabolic process;GO:0032501//multicellular organismal process;GO:0009888//tissue development;GO:0048513//animal organ development;GO:0008544//epidermis development;GO:0036211//protein modification process;GO:0009987//cellular process;GO:0006464//cellular protein modification process;GO:0043588//skin development;GO:0048856//anatomical structure development;GO:0044267…
109648	9.673	45.326	2.20898568414777	3.0720418403311987e-207	3.6938673814656078e-208	Npy	7.55	9.16	12.31	73.5	19.91	42.57	GO:0048513//animal organ development;GO:0007606//sensory perception of chemical stimulus;GO:0070374//positive regulation of ERK1 and ERK2 cascade;GO:1904407//positive regulation of nitric oxide metabolic process;GO:0048666//neuron development;GO:0060255//regulation of macromolecule metabolic process;GO:0032268//regulation of cellular protein metabolic process;GO:0048468//cell development;GO:00512…
109828	0.456	1.7	1.89732441413845	1.44852536674888e-35	8.11659883372183e-36	C7	0.61	0.29	0.47	2.21	1.16	1.73	GO:0042592//homeostatic process;GO:0030003//cellular cation homeostasis;GO:0050801//ion homeostasis;GO:0006875//cellular metal ion homeostasis;GO:0006873//cellular ion homeostasis;GO:0050896//response to stimulus;GO:0098771//inorganic ion homeostasis;GO:0055082//cellular chemical homeostasis;GO:0006883//cellular sodium ion homeostasis;GO:0065007//biological regulation;GO:0055080//cation homeostas…
109857	6.473	2.7960000000000003	-1.19394513307071	1.7675164689121697e-28	1.1690578803211998e-28	Cbr3	16.93	1.89	0.6	4.56	1.39	2.44	GO:1901661//quinone metabolic process;GO:0042180//cellular ketone metabolic process;GO:0003008//system process;GO:0044281//small molecule metabolic process;GO:0008152//metabolic process;GO:0009109//coenzyme catabolic process;GO:0044237//cellular metabolic process;GO:0032501//multicellular organismal process;GO:0042182//ketone catabolic process;GO:0051187//cofactor catabolic process;GO:0051186//co…
109904	0.133	0.006	-4.33212139874978	2.24763853460599e-10	2.78149800725023e-10	Mcf2	0.39	0.0	0.01	0.01	0.01	0.0	GO:0048699//generation of neurons;GO:0007399//nervous system development;GO:0051056//regulation of small GTPase mediated signal transduction;GO:0007154//cell communication;GO:0009966//regulation of signal transduction;GO:0071310//cellular response to organic substance;GO:1990830//cellular response to leukemia inhibitory factor;GO:1902531//regulation of intracellular signal transduction;GO:0023052…
110058	0.10300000000000001	0.29600000000000004	1.5162170145036298	3.0504544249907e-06	4.87278528929841e-06	Syt17	0.12	0.07	0.12	0.27	0.22	0.4	GO:0048791//calcium ion-regulated exocytosis of neurotransmitter;GO:0048639//positive regulation of developmental growth;GO:0009987//cellular process;GO:0051648//vesicle localization;GO:0016079//synaptic vesicle exocytosis;GO:0048869//cellular developmental process;GO:0023052//signaling;GO:0120035//regulation of plasma membrane bounded cell projection organization;GO:0051046//regulation of secret…
110075	1.006	2.1959999999999997	1.1048358020332198	1.7394071426658402e-47	7.78482003017895e-48	Bmp3	0.09	2.53	0.4	2.33	1.41	2.85	GO:0071772//response to BMP;GO:0061448//connective tissue development;GO:0090100//positive regulation of transmembrane receptor protein serine/threonine kinase signaling pathway;GO:0045893//positive regulation of transcription, DNA-templated;GO:0007154//cell communication;GO:0010646//regulation of cell communication;GO:0051216//cartilage development;GO:0010468//regulation of gene expression;GO:20…
110084	0.153	0.055999999999999994	-1.3832446509878502	4.34863756619658e-11	5.19641454515948e-11	Dnah1	0.4	0.04	0.02	0.1	0.03	0.04	GO:0003351//epithelial cilium movement;GO:0036159//inner dynein arm assembly;GO:0048870//cell motility;GO:0060294//cilium movement involved in cell motility;GO:0016043//cellular component organization;GO:0007010//cytoskeleton organization;GO:0051179//localization;GO:0007018//microtubule-based movement;GO:0035082//axoneme assembly;GO:0060271//cilium assembly;GO:0040011//locomotion;GO:0022607//cell…
110115	0.736	5.16	2.79305721986245	3.34484960011687e-145	5.553505727450748e-146	Cyp11b1	0.28	1.46	0.47	11.86	0.89	2.73	GO:1901617//organic hydroxy compound biosynthetic process;GO:0002017//regulation of blood volume by renal aldosterone;GO:0008015//blood circulation;GO:0008211//glucocorticoid metabolic process;GO:0045777//positive regulation of blood pressure;GO:0034754//cellular hormone metabolic process;GO:0044249//cellular biosynthetic process;GO:0003013//circulatory system process;GO:0008202//steroid metaboli…
110196	46.143	111.22	1.26091217266332	0.0	0.0	Fdps	36.39	54.15	47.89	183.77	55.34	94.55	GO:0044238//primary metabolic process;GO:0009058//biosynthetic process;GO:1901362//organic cyclic compound biosynthetic process;GO:0016125//sterol metabolic process;GO:0044283//small molecule biosynthetic process;GO:0044255//cellular lipid metabolic process;GO:0046165//alcohol biosynthetic process;GO:0019637//organophosphate metabolic process;GO:0033383//geranyl diphosphate metabolic process;GO:0…
110308	0.046	2.6860000000000004	5.9661048604700495	5.743182284078289e-106	1.2710746284426498e-106	Krt5	0.04	0.04	0.06	0.14	0.07	7.85	GO:0005882//intermediate filament;GO:0099081//supramolecular polymer;GO:0044424//intracellular part;GO:0044422//organelle part;GO:0005622//intracellular;GO:0045095//keratin filament;GO:0099080//supramolecular complex;GO:0043229//intracellular organelle;GO:0043226//organelle;GO:0043228//non-membrane-bounded organelle;GO:0099512//supramolecular fiber;GO:0099513//polymeric cytoskeletal fiber;GO:0044…
110385	0.8029999999999999	0.313	-1.26911160122398	3.9670354759512495e-12	4.531855986492441e-12	Pde4c	2.06	0.24	0.11	0.41	0.22	0.31	GO:0065007//biological regulation;GO:0009987//cellular process;GO:0044238//primary metabolic process;GO:0006195//purine nucleotide catabolic process;GO:0006793//phosphorus metabolic process;GO:0046434//organophosphate catabolic process;GO:0009187//cyclic nucleotide metabolic process;GO:0050789//regulation of biological process;GO:0009117//nucleotide metabolic process;GO:0009166//nucleotide catabo…
110454	49.413000000000004	161.336	1.6987358983405603	0.0	0.0	Ly6a	61.65	55.56	31.03	320.65	69.89	93.47	GO:0016020//membrane;GO:0005886//plasma membrane;GO:0005623//cell;GO:0098552//side of membrane;GO:0009986//cell surface;GO:0009897//external side of plasma membrane;GO:0031224//intrinsic component of membrane;GO:0044459//plasma membrane part;GO:0071944//cell periphery;GO:0044425//membrane part;GO:0031225//anchored component of membrane;GO:0044464//cell part;GO:0005622//intracellular;
110542	0.55	0.266	-1.0467191798875302	7.773034480599341e-05	0.000138798782786298	Amhr2	1.16	0.23	0.26	0.19	0.39	0.22	GO:0007165//signal transduction;GO:0071363//cellular response to growth factor stimulus;GO:0070848//response to growth factor;GO:0008584//male gonad development;GO:0065007//biological regulation;GO:0051716//cellular response to stimulus;GO:0050896//response to stimulus;GO:0046545//development of primary female sexual characteristics;GO:0008406//gonad development;GO:0046546//development of primary…
110639	7.506	38.88	2.3881890255248197	0.0	0.0	Prps2	15.88	3.0	3.64	98.19	5.07	13.38	GO:0044238//primary metabolic process;GO:1901657//glycosyl compound metabolic process;GO:0009126//purine nucleoside monophosphate metabolic process;GO:0048731//system development;GO:0009058//biosynthetic process;GO:0006164//purine nucleotide biosynthetic process;GO:0009152//purine ribonucleotide biosynthetic process;GO:0008152//metabolic process;GO:0046391//5-phosphoribose 1-diphosphate metabolic…
110876	0.4	0.14	-1.4507855613453702	2.1009217505189698e-19	1.80395517661491e-19	Scn2a1	1.06	0.04	0.1	0.16	0.13	0.13	GO:0006970//response to osmotic stress;GO:0007154//cell communication;GO:0048731//system development;GO:0071214//cellular response to abiotic stimulus;GO:0009628//response to abiotic stimulus;GO:0097190//apoptotic signaling pathway;GO:0023052//signaling;GO:0104004//cellular response to environmental stimulus;GO:0033554//cellular response to stress;GO:0050789//regulation of biological process;GO:0…
110891	1.113	0.54	-1.03557862228233	4.2842431242304794e-17	3.9910911370748104e-17	Slc8a2	2.94	0.14	0.26	0.7	0.34	0.58	GO:0006873//cellular ion homeostasis;GO:0023056//positive regulation of signaling;GO:0099177//regulation of trans-synaptic signaling;GO:0072507//divalent inorganic cation homeostasis;GO:0050877//nervous system process;GO:0006811//ion transport;GO:0050890//cognition;GO:0009987//cellular process;GO:0048878//chemical homeostasis;GO:0015672//monovalent inorganic cation transport;GO:0007613//memory;GO…
110893	0.34600000000000003	0.08	-2.61746782138899	1.5439837673838002e-16	1.47237607283088e-16	Slc8a3	0.81	0.08	0.15	0.02	0.12	0.1	GO:0007399//nervous system development;GO:0070588//calcium ion transmembrane transport;GO:0050789//regulation of biological process;GO:0071407//cellular response to organic cyclic compound;GO:0042063//gliogenesis;GO:0048518//positive regulation of biological process;GO:0048513//animal organ development;GO:1990542//mitochondrial transmembrane transport;GO:0051179//localization;GO:0022008//neurogen…
110895	0.026000000000000002	0.17	2.73088839877602	7.382483756460759e-09	9.98609246449426e-09	Slc9a4	0.02	0.03	0.03	0.38	0.02	0.11	GO:0099587//inorganic ion import across plasma membrane;GO:0007586//digestion;GO:0019725//cellular homeostasis;GO:0098655//cation transmembrane transport;GO:0046903//secretion;GO:0001696//gastric acid secretion;GO:0055085//transmembrane transport;GO:0009888//tissue development;GO:0048878//chemical homeostasis;GO:0055082//cellular chemical homeostasis;GO:0097369//sodium ion import;GO:0098662//inor…
111368	0.44	0.21	-1.0907263621266199	4.90814210048833e-06	7.97759290565579e-06	Prn	0.24	0.15	0.93	0.41	0.11	0.11	GO:0009566//fertilization;GO:0044085//cellular component biogenesis;GO:0071822//protein complex subunit organization;GO:0055080//cation homeostasis;GO:0044703//multi-organism reproductive process;GO:0065008//regulation of biological quality;GO:0098771//inorganic ion homeostasis;GO:0006875//cellular metal ion homeostasis;GO:0043933//macromolecular complex subunit organization;GO:0055076//transitio…
112407	6.31	13.29	1.0666626195302098	1.4524935214819596e-112	3.0545260043374995e-113	Egln3	3.94	7.89	7.1	15.93	8.3	15.64	GO:0006915//apoptotic process;GO:0060255//regulation of macromolecule metabolic process;GO:0019538//protein metabolic process;GO:0010941//regulation of cell death;GO:0044281//small molecule metabolic process;GO:0043412//macromolecule modification;GO:0010033//response to organic substance;GO:0036293//response to decreased oxygen levels;GO:0031323//regulation of cellular metabolic process;GO:004426…
112422	0.77	0.366	-1.01547275837457	5.534128597708889e-07	8.393448211088399e-07	2610305D13Rik	1.69	0.04	0.58	0.36	0.7	0.04	GO:0060255//regulation of macromolecule metabolic process;GO:0032502//developmental process;GO:0030154//cell differentiation;GO:0051171//regulation of nitrogen compound metabolic process;GO:0030097//hemopoiesis;GO:0010468//regulation of gene expression;GO:0080090//regulation of primary metabolic process;GO:0009987//cellular process;GO:0002520//immune system development;GO:0010556//regulation of m…
11305	2.716	5.57	1.01003803494389	2.3802726563521997e-136	4.202283759083569e-137	Abca2	5.78	1.37	1.0	11.71	1.64	3.36	GO:0031326//regulation of cellular biosynthetic process;GO:0060341//regulation of cellular localization;GO:0060255//regulation of macromolecule metabolic process;GO:0051049//regulation of transport;GO:0055092//sterol homeostasis;GO:2000112//regulation of cellular macromolecule biosynthetic process;GO:0050789//regulation of biological process;GO:0050794//regulation of cellular process;GO:0006355//…
114142	0.21600000000000003	0.09	-1.2413666107410801	3.44018126901123e-07	5.15227635344239e-07	Foxp2	0.58	0.01	0.06	0.11	0.06	0.1
11421	6.5360000000000005	18.973	1.51041483975353	0.0	0.0	Ace	8.15	5.22	6.24	39.12	4.38	13.42	GO:0048646//anatomical structure formation involved in morphogenesis;GO:0060047//heart contraction;GO:0001568//blood vessel development;GO:0048513//animal organ development;GO:0045860//positive regulation of protein kinase activity;GO:0010817//regulation of hormone levels;GO:0065009//regulation of molecular function;GO:0032309//icosanoid secretion;GO:0019222//regulation of metabolic process;GO:00…
11438	0.73	0.31	-1.27103647814847	1.6341398027723302e-15	1.6176584817600698e-15	Chrna4	0.13	1.01	1.05	0.0	0.49	0.44	GO:0050877//nervous system process;GO:0030534//adult behavior;GO:1905144//response to acetylcholine;GO:0006979//response to oxidative stress;GO:0035640//exploration behavior;GO:0048583//regulation of response to stimulus;GO:0050433//regulation of catecholamine secretion;GO:0001666//response to hypoxia;GO:0006974//cellular response to DNA damage stimulus;GO:0043170//macromolecule metabolic process…
11441	0.266	0.063	-2.08234308961825	2.7460936021119703e-06	4.3712316665143e-06	Chrna7	0.44	0.17	0.19	0.06	0.06	0.07	GO:0010033//response to organic substance;GO:0030317//flagellated sperm motility;GO:0051239//regulation of multicellular organismal process;GO:0050793//regulation of developmental process;GO:0048666//neuron development;GO:0003073//regulation of systemic arterial blood pressure;GO:0060359//response to ammonium ion;GO:1902533//positive regulation of intracellular signal transduction;GO:0050801//ion…
114570	0.256	0.106	-1.5827720801277398	0.0006994024546532459	0.0013670236368222301	Crip3	0.36	0.2	0.21	0.08	0.16	0.08	GO:0042098//T cell proliferation;GO:0070661//leukocyte proliferation;GO:0009987//cellular process;GO:0001775//cell activation;GO:0002376//immune system process;GO:0046649//lymphocyte activation;GO:0042110//T cell activation;GO:0045321//leukocyte activation;GO:0046651//lymphocyte proliferation;GO:0008283//cell proliferation;GO:0032943//mononuclear cell proliferation;GO:0005622//intracellular;GO:00…
114644	2.313	4.7	1.01852684472791	1.2089709256059498e-45	5.57689796062733e-46	Slc13a3	0.39	1.06	5.49	0.42	3.1	10.58	GO:0015746//citrate transport;GO:0046942//carboxylic acid transport;GO:0006820//anion transport;GO:0071702//organic substance transport;GO:0015849//organic acid transport;GO:0006810//transport;GO:0006811//ion transport;GO:0006835//dicarboxylic acid transport;GO:0015711//organic anion transport;GO:0006842//tricarboxylic acid transport;GO:0051234//establishment of localization;GO:0051179//localizat…
114661	21.243000000000002	9.55	-1.13205123368729	4.529078720039149e-83	1.2450902197289497e-83	Prss28	56.98	3.98	2.77	5.78	8.62	14.25	GO:0051704//multi-organism process;GO:0007275//multicellular organism development;GO:0043009//chordate embryonic development;GO:0032502//developmental process;GO:0006807//nitrogen compound metabolic process;GO:0044238//primary metabolic process;GO:0043170//macromolecule metabolic process;GO:0022414//reproductive process;GO:0008152//metabolic process;GO:0001835//blastocyst hatching;GO:0019538//pro…
114663	10.163	25.203000000000003	1.1265284532878401	1.0422190508211494e-178	1.4440725131293296e-179	Impa2	14.01	9.5	6.98	48.33	10.71	16.57	GO:0046174//polyol catabolic process;GO:0016311//dephosphorylation;GO:0046854//phosphatidylinositol phosphorylation;GO:1901615//organic hydroxy compound metabolic process;GO:0006796//phosphate-containing compound metabolic process;GO:0019751//polyol metabolic process;GO:0006644//phospholipid metabolic process;GO:0009987//cellular process;GO:0050789//regulation of biological process;GO:0044283//sm…
11484	5.792999999999999	1.226	-2.23870594385962	3.880810097737319e-78	1.1326903475736197e-78	Aspa	14.28	0.24	2.86	1.03	0.66	1.99	GO:0051960//regulation of nervous system development;GO:0051240//positive regulation of multicellular organismal process;GO:0048522//positive regulation of cellular process;GO:0022010//central nervous system myelination;GO:0048731//system development;GO:0048699//generation of neurons;GO:0014013//regulation of gliogenesis;GO:0045685//regulation of glial cell differentiation;GO:0048869//cellular de…
114875	0.16	0.013000000000000001	-4.00091549027441	2.67576526278283e-08	3.7347005378961404e-08	Plcz1	0.48	0.0	0.0	0.02	0.0	0.02	GO:0035556//intracellular signal transduction;GO:0071704//organic substance metabolic process;GO:0050789//regulation of biological process;GO:0006811//ion transport;GO:0051704//multi-organism process;GO:0051179//localization;GO:0044703//multi-organism reproductive process;GO:0006812//cation transport;GO:0030001//metal ion transport;GO:0070838//divalent metal ion transport;GO:0051234//establishmen…
11497	0.055999999999999994	0.253	2.5777716850202594	7.033639190956389e-07	1.0759561232355498e-06	Adam3	0.0	0.0	0.17	0.59	0.03	0.14	GO:0022414//reproductive process;GO:0045137//development of primary sexual characteristics;GO:0035036//sperm-egg recognition;GO:0061458//reproductive system development;GO:0051179//localization;GO:0048608//reproductive structure development;GO:0048870//cell motility;GO:0048731//system development;GO:0007548//sex differentiation;GO:0019953//sexual reproduction;GO:0009987//cellular process;GO:00485…
11499	0.44	0.20600000000000002	-1.08148459804821	2.83446864615398e-05	4.88781919457024e-05	Adam5	1.11	0.05	0.16	0.23	0.24	0.15	GO:0031224//intrinsic component of membrane;GO:0016021//integral component of membrane;GO:0016020//membrane;GO:0044425//membrane part;GO:0003824//catalytic activity;GO:0070011//peptidase activity, acting on L-amino acid peptides;GO:0008233//peptidase activity;GO:0008237//metallopeptidase activity;GO:0140096//catalytic activity, acting on a protein;GO:0016787//hydrolase activity;GO:0004222//metall…
11501	8.386000000000001	36.23	2.11725655522359	0.0	0.0	Adam8	3.97	13.82	7.37	78.26	10.52	19.91	GO:0009605//response to external stimulus;GO:0001819//positive regulation of cytokine production;GO:0002764//immune response-regulating signaling pathway;GO:0048513//animal organ development;GO:0002523//leukocyte migration involved in inflammatory response;GO:0051896//regulation of protein kinase B signaling;GO:0002521//leukocyte differentiation;GO:0030154//cell differentiation;GO:0071456//cellul…
11514	0.076	0.39299999999999996	2.30579723483325	2.85500721208672e-19	2.46113398225129e-19	Adcy8	0.09	0.05	0.09	0.69	0.12	0.37	GO:0006725//cellular aromatic compound metabolic process;GO:1901293//nucleoside phosphate biosynthetic process;GO:0023052//signaling;GO:0051716//cellular response to stimulus;GO:1901576//organic substance biosynthetic process;GO:0050794//regulation of cellular process;GO:0035556//intracellular signal transduction;GO:0050877//nervous system process;GO:1901135//carbohydrate derivative metabolic pro…
11517	2.153	0.903	-1.22815128154421	3.052133278124129e-54	1.2262428623744098e-54	Adcyap1r1	4.67	0.78	1.01	0.75	0.84	1.12	GO:0010676//positive regulation of cellular carbohydrate metabolic process;GO:0010863//positive regulation of phospholipase C activity;GO:0055065//metal ion homeostasis;GO:0051049//regulation of transport;GO:0010517//regulation of phospholipase activity;GO:0019725//cellular homeostasis;GO:0030802//regulation of cyclic nucleotide biosynthetic process;GO:0045913//positive regulation of carbohydrate…
11522	47.36600000000001	19.576	-1.25559580558137	1.3279364839540794e-246	1.3850337503308794e-247	Adh1	117.36	8.39	16.35	16.19	15.23	27.31	GO:0010033//response to organic substance;GO:0048513//animal organ development;GO:0044238//primary metabolic process;GO:0032787//monocarboxylic acid metabolic process;GO:0042572//retinol metabolic process;GO:0006068//ethanol catabolic process;GO:1901575//organic substance catabolic process;GO:0009636//response to toxic substance;GO:1901615//organic hydroxy compound metabolic process;GO:0006721//t…
11535	19.676	52.493	1.39791680396368	0.0	0.0	Adm	7.22	27.53	24.28	71.83	41.84	43.81	GO:0072503//cellular divalent inorganic cation homeostasis;GO:0000003//reproduction;GO:0031325//positive regulation of cellular metabolic process;GO:1901293//nucleoside phosphate biosynthetic process;GO:0006140//regulation of nucleotide metabolic process;GO:0009987//cellular process;GO:0060429//epithelium development;GO:1901566//organonitrogen compound biosynthetic process;GO:0019438//aromatic co…
11539	1.52	0.436	-1.8250346955856898	8.306499501169948e-57	3.2259784603469296e-57	Adora1	1.67	1.91	0.98	0.16	0.48	0.67	GO:0043410//positive regulation of MAPK cascade;GO:0042127//regulation of cell proliferation;GO:0050965//detection of temperature stimulus involved in sensory perception of pain;GO:0032239//regulation of nucleobase-containing compound transport;GO:0050795//regulation of behavior;GO:0032845//negative regulation of homeostatic process;GO:0060255//regulation of macromolecule metabolic process;GO:005…
11540	1.196	4.123	1.71114649491456	4.7510393937622595e-67	1.6026229298278897e-67	Adora2a	1.14	1.13	1.32	8.33	1.17	2.87	GO:0099537//trans-synaptic signaling;GO:0006469//negative regulation of protein kinase activity;GO:0050896//response to stimulus;GO:0051046//regulation of secretion;GO:0050789//regulation of biological process;GO:0010647//positive regulation of cell communication;GO:0016043//cellular component organization;GO:0032224//positive regulation of synaptic transmission, cholinergic;GO:0051590//positive …
11549	0.316	0.08	-2.06575890989967	2.49786203956077e-26	1.74319601806848e-26	Adra1a	0.88	0.03	0.04	0.11	0.03	0.1	GO:0042327//positive regulation of phosphorylation;GO:0048523//negative regulation of cellular process;GO:0010648//negative regulation of cell communication;GO:0002027//regulation of heart rate;GO:0071875//adrenergic receptor signaling pathway;GO:0097195//pilomotor reflex;GO:0001976//neurological system process involved in regulation of systemic arterial blood pressure;GO:0048522//positive regula…
11567	1.176	26.41	4.485676579398651	0.0	0.0	Avil	1.01	1.02	1.5	66.87	2.04	10.32	GO:0032502//developmental process;GO:0007275//multicellular organism development;GO:0030030//cell projection organization;GO:0060271//cilium assembly;GO:0051094//positive regulation of developmental process;GO:0016043//cellular component organization;GO:0006996//organelle organization;GO:0051240//positive regulation of multicellular organismal process;GO:0120036//plasma membrane bounded cell proj…
11568	63.736000000000004	161.876	1.35811025302901	0.0	0.0	Aebp1	131.9	28.83	30.48	326.56	43.73	115.34	GO:0034645//cellular macromolecule biosynthetic process;GO:0019219//regulation of nucleobase-containing compound metabolic process;GO:1902679//negative regulation of RNA biosynthetic process;GO:0010558//negative regulation of macromolecule biosynthetic process;GO:2000113//negative regulation of cellular macromolecule biosynthetic process;GO:0031326//regulation of cellular biosynthetic process;GO:…
11600	1.203	0.4	-1.60261921500622	1.4134542212192e-28	9.3295890942901e-29	Angpt1	2.18	0.24	1.19	0.17	0.62	0.41	GO:0003018//vascular process in circulatory system;GO:1904035//regulation of epithelial cell apoptotic process;GO:0048646//anatomical structure formation involved in morphogenesis;GO:0048644//muscle organ morphogenesis;GO:0042325//regulation of phosphorylation;GO:0043009//chordate embryonic development;GO:0010605//negative regulation of macromolecule metabolic process;GO:0042306//regulation of pr…
11602	3.623	18.146	2.29975109926262	2.9717452111844287e-255	3.034002961964268e-256	Angpt4	0.3	6.92	3.65	38.05	5.0	11.39	GO:0051247//positive regulation of protein metabolic process;GO:0032270//positive regulation of cellular protein metabolic process;GO:0051270//regulation of cellular component movement;GO:0051093//negative regulation of developmental process;GO:0010594//regulation of endothelial cell migration;GO:0007219//Notch signaling pathway;GO:0042325//regulation of phosphorylation;GO:0007154//cell communica…
11609	1.056	0.39299999999999996	-1.40467558395911	4.58563247155453e-16	4.4406167210103203e-16	Agtr2	2.74	0.22	0.21	0.61	0.29	0.28
11624	0.106	0.023	-2.0467191798875297	1.23919674568724e-05	2.07826334919778e-05	Ahrr	0.25	0.04	0.03	0.01	0.03	0.03	GO:0071704//organic substance metabolic process;GO:0006725//cellular aromatic compound metabolic process;GO:0000122//negative regulation of transcription from RNA polymerase II promoter;GO:0051173//positive regulation of nitrogen compound metabolic process;GO:0034641//cellular nitrogen compound metabolic process;GO:0006351//transcription, DNA-templated;GO:2001141//regulation of RNA biosynthetic p…
11650	0.006	0.1	3.8601714157209903	0.000108904172161925	0.00019636651095801102	Alppl2	0.0	0.0	0.02	0.16	0.12	0.02
11668	9.496	3.5260000000000002	-1.32287450745477	4.440442212142909e-87	1.1657491743073697e-87	Aldh1a1	24.58	1.92	1.99	3.94	2.9	3.74	GO:0009056//catabolic process;GO:0006068//ethanol catabolic process;GO:0042737//drug catabolic process;GO:0071704//organic substance metabolic process;GO:1901575//organic substance catabolic process;GO:0017144//drug metabolic process;GO:0006067//ethanol metabolic process;GO:0034308//primary alcohol metabolic process;GO:0044282//small molecule catabolic process;GO:1901615//organic hydroxy compound…
11670	0.02	0.41	4.56799066422768	1.65565288167092e-12	1.8568454153200702e-12	Aldh3a1	0.03	0.0	0.03	1.05	0.08	0.1	GO:0009605//response to external stimulus;GO:0071704//organic substance metabolic process;GO:0009987//cellular process;GO:0008152//metabolic process;GO:0070482//response to oxygen levels;GO:0032502//developmental process;GO:1901698//response to nitrogen compound;GO:0014074//response to purine-containing compound;GO:0042493//response to drug;GO:0009628//response to abiotic stimulus;GO:0007584//res…
116837	0.20600000000000002	0.026000000000000002	-2.9774565174504195	5.9967175820263005e-12	6.91255824369802e-12	Rims1	0.58	0.02	0.02	0.03	0.02	0.03	GO:0060284//regulation of cell development;GO:0097479//synaptic vesicle localization;GO:0045055//regulated exocytosis;GO:0033036//macromolecule localization;GO:0046907//intracellular transport;GO:0034613//cellular protein localization;GO:0010976//positive regulation of neuron projection development;GO:2000463//positive regulation of excitatory postsynaptic potential;GO:0046903//secretion;GO:00995…
11685	6.502999999999999	0.055999999999999994	-6.818868770672069	5.590900846321297e-255	5.717511410008258e-256	Alox12e	19.48	0.03	0.0	0.09	0.0	0.08
11686	0.013000000000000001	0.09	2.9532808201124703	0.00030554897075328396	0.000575397824939479	Alox12b	0.02	0.02	0.0	0.02	0.02	0.23	GO:0010562//positive regulation of phosphorus metabolic process;GO:0010604//positive regulation of macromolecule metabolic process;GO:0019538//protein metabolic process;GO:0031325//positive regulation of cellular metabolic process;GO:0051173//positive regulation of nitrogen compound metabolic process;GO:0009058//biosynthetic process;GO:0010647//positive regulation of cell communication;GO:0043651…
11687	33.133	0.46299999999999997	-5.85970628866898	0.0	0.0	Alox15	99.05	0.13	0.22	0.2	0.77	0.42	GO:0030832//regulation of actin filament length;GO:0032273//positive regulation of protein polymerization;GO:0031323//regulation of cellular metabolic process;GO:0043436//oxoacid metabolic process;GO:0044255//cellular lipid metabolic process;GO:0042759//long-chain fatty acid biosynthetic process;GO:0044237//cellular metabolic process;GO:0070374//positive regulation of ERK1 and ERK2 cascade;GO:003…
11689	0.7	6.82	3.27715718678935	9.005911547559865e-264	8.873843132745315e-265	Alox5	0.62	0.59	0.89	15.24	1.73	3.49	GO:0046456//icosanoid biosynthetic process;GO:0006082//organic acid metabolic process;GO:0016053//organic acid biosynthetic process;GO:0008152//metabolic process;GO:1901576//organic substance biosynthetic process;GO:0044281//small molecule metabolic process;GO:0006690//icosanoid metabolic process;GO:0009987//cellular process;GO:0006954//inflammatory response;GO:1901568//fatty acid derivative meta…
116903	0.17	0.24600000000000002	1.27520891499983	3.52789831131449e-05	6.13204720233561e-05	Calcb	0.41	0.03	0.07	0.51	0.06	0.17	GO:0005576//extracellular region;GO:0005515//protein binding;GO:0048018//receptor ligand activity;GO:0098772//molecular function regulator;GO:0030545//receptor regulator activity;GO:0005488//binding;GO:0005102//receptor binding;GO:0005179//hormone activity;
11695	0.196	0.066	-1.5586182184189599	1.69351652766345e-07	2.4863644899175e-07	Alx4	0.52	0.01	0.06	0.04	0.04	0.12	GO:0022405//hair cycle process;GO:0048731//system development;GO:0048518//positive regulation of biological process;GO:0043067//regulation of programmed cell death;GO:0048856//anatomical structure development;GO:2001141//regulation of RNA biosynthetic process;GO:0045893//positive regulation of transcription, DNA-templated;GO:0048598//embryonic morphogenesis;GO:0035116//embryonic hindlimb morphoge…
11717	27.06	69.86	1.37300006991148	0.0	0.0	Ampd3	33.36	24.15	23.67	114.58	46.6	48.4
11752	7.513	31.346	2.0445265677631	0.0	0.0	Anxa8	1.12	7.78	13.64	52.49	12.14	29.41	GO:0032268//regulation of cellular protein metabolic process;GO:0051649//establishment of localization in cell;GO:0045861//negative regulation of proteolysis;GO:0051336//regulation of hydrolase activity;GO:0065009//regulation of molecular function;GO:0010519//negative regulation of phospholipase activity;GO:0050896//response to stimulus;GO:0065007//biological regulation;GO:1900003//regulation of …
117586	0.12300000000000001	0.0	-5.13418202113787	1.03829012310091e-05	1.7312848563962803e-05	A1bg	0.0	0.37	0.0	0.0	0.0	0.0	GO:0044421//extracellular region part;GO:0031012//extracellular matrix;GO:0043230//extracellular organelle;GO:0005615//extracellular space;GO:0031982//vesicle;GO:0005576//extracellular region;GO:0072562//blood microparticle;GO:0043226//organelle;GO:0043227//membrane-bounded organelle;GO:0070062//extracellular exosome;GO:1903561//extracellular vesicle;
11761	2.37	0.9359999999999999	-1.3517734562105	3.5413448275877197e-53	1.4522201253988798e-53	Aox1	6.25	0.42	0.44	1.37	0.75	0.69	GO:0009115//xanthine catabolic process;GO:0051716//cellular response to stimulus;GO:0006807//nitrogen compound metabolic process;GO:0009056//catabolic process;GO:0070887//cellular response to chemical stimulus;GO:0009112//nucleobase metabolic process;GO:0042221//response to chemical;GO:1901361//organic cyclic compound catabolic process;GO:0046483//heterocycle metabolic process;GO:0044237//cellula…
11770	106.943	344.11	1.6572193095863799	0.0	0.0	Fabp4	13.11	122.53	185.19	484.03	307.68	240.62	GO:0051348//negative regulation of transferase activity;GO:0009890//negative regulation of biosynthetic process;GO:0031323//regulation of cellular metabolic process;GO:0006355//regulation of transcription, DNA-templated;GO:0032501//multicellular organismal process;GO:0050727//regulation of inflammatory response;GO:0030154//cell differentiation;GO:0050872//white fat cell differentiation;GO:0001816…
11775	1.626	0.32299999999999995	-2.31350572058243	2.0420392827779996e-60	7.528900709839228e-61	Ap3b2	3.36	0.74	0.78	0.02	0.32	0.63	GO:0008104//protein localization;GO:0051234//establishment of localization;GO:0008089//anterograde axonal transport;GO:0030705//cytoskeleton-dependent intracellular transport;GO:0006886//intracellular protein transport;GO:0034613//cellular protein localization;GO:0010970//transport along microtubule;GO:0051179//localization;GO:0072384//organelle transport along microtubule;GO:0046907//intracellul…
11801	0.52	0.163	-1.68826520897506	2.7336217890381606e-08	3.81823542858279e-08	Cd5l	0.49	0.08	0.99	0.04	0.18	0.27	GO:0006952//defense response;GO:0006950//response to stress;GO:0012501//programmed cell death;GO:0006915//apoptotic process;GO:0009987//cellular process;GO:0008219//cell death;GO:0006954//inflammatory response;GO:0050896//response to stimulus;GO:0002376//immune system process;GO:0005622//intracellular;GO:0016020//membrane;GO:0031982//vesicle;GO:0044421//extracellular region part;GO:0043227//membr…
11808	108.53299999999999	227.11599999999999	1.0604209887759801	0.0	0.0	Apoa4	0.08	33.11	292.41	0.05	120.02	561.28	GO:0051239//regulation of multicellular organismal process;GO:0051049//regulation of transport;GO:0045834//positive regulation of lipid metabolic process;GO:0048699//generation of neurons;GO:0015850//organic hydroxy compound transport;GO:0019433//triglyceride catabolic process;GO:0044058//regulation of digestive system process;GO:0044281//small molecule metabolic process;GO:0098869//cellular oxid…
11813	19.2	41.123000000000005	1.09223855793162	1.5036091314284094e-88	3.909174408762329e-89	Apoc2	0.25	9.54	47.81	0.24	29.9	93.23	GO:0010898//positive regulation of triglyceride catabolic process;GO:0051051//negative regulation of transport;GO:1903727//positive regulation of phospholipid metabolic process;GO:0051129//negative regulation of cellular component organization;GO:0009889//regulation of biosynthetic process;GO:0051128//regulation of cellular component organization;GO:0010876//lipid localization;GO:0009894//regulat…
11814	2.106	5.416	1.39688747158808	2.53934638695461e-14	2.63561096634148e-14	Apoc3	0.0	1.63	4.69	0.0	4.08	12.17	GO:0065007//biological regulation;GO:0032371//regulation of sterol transport;GO:0034368//protein-lipid complex remodeling;GO:0010984//regulation of lipoprotein particle clearance;GO:0006639//acylglycerol metabolic process;GO:0016043//cellular component organization;GO:0034379//very-low-density lipoprotein particle assembly;GO:0051239//regulation of multicellular organismal process;GO:0044281//sma…
11818	3.0060000000000002	7.246	1.30951816303192	3.60528549646956e-36	1.9932657259934e-36	Apoh	0.15	2.44	6.43	0.52	2.58	18.64	GO:0050896//response to stimulus;GO:0050818//regulation of coagulation;GO:2000181//negative regulation of blood vessel morphogenesis;GO:0006807//nitrogen compound metabolic process;GO:0033033//negative regulation of myeloid cell apoptotic process;GO:0031639//plasminogen activation;GO:0048584//positive regulation of response to stimulus;GO:0060191//regulation of lipase activity;GO:0033032//regulat…
11833	186.19	389.34	1.04239162890315	0.0	0.0	Aqp8	52.82	395.71	110.04	407.03	350.07	410.92	GO:0070887//cellular response to chemical stimulus;GO:0071417//cellular response to organonitrogen compound;GO:0042221//response to chemical;GO:0051591//response to cAMP;GO:0009987//cellular process;GO:1901698//response to nitrogen compound;GO:0006833//water transport;GO:0014070//response to organic cyclic compound;GO:0051234//establishment of localization;GO:1901700//response to oxygen-containin…
11835	6.34	1.786	-1.80345844736406	0.0	0.0	Ar	17.88	0.64	0.5	2.96	1.11	1.29	GO:0032870//cellular response to hormone stimulus;GO:0032501//multicellular organismal process;GO:2000243//positive regulation of reproductive process;GO:0048518//positive regulation of biological process;GO:0023051//regulation of signaling;GO:0010647//positive regulation of cell communication;GO:0009987//cellular process;GO:0043401//steroid hormone mediated signaling pathway;GO:0007275//multicel…
11838	0.853	0.336	-1.32790093243158	4.64073775995144e-13	5.07323834948838e-13	Arc	2.17	0.18	0.21	0.4	0.24	0.37	GO:0040011//locomotion;GO:0007275//multicellular organism development;GO:1904064//positive regulation of cation transmembrane transport;GO:0048699//generation of neurons;GO:0022603//regulation of anatomical structure morphogenesis;GO:0034765//regulation of ion transmembrane transport;GO:0048814//regulation of dendrite morphogenesis;GO:0003008//system process;GO:0048583//regulation of response to …
118449	32.943000000000005	15.17	-1.2050304267011298	0.0	0.0	Synpo2	86.88	4.63	7.32	22.01	10.48	13.02	GO:0019220//regulation of phosphate metabolic process;GO:0061919//process utilizing autophagic mechanism;GO:0051171//regulation of nitrogen compound metabolic process;GO:0060255//regulation of macromolecule metabolic process;GO:0000045//autophagosome assembly;GO:0022607//cellular component assembly;GO:0065009//regulation of molecular function;GO:0031323//regulation of cellular metabolic process;G…
11864	4.853	15.0	1.6264586738702398	0.0	0.0	Arnt2	8.09	3.78	2.69	31.82	4.57	8.61	GO:0071704//organic substance metabolic process;GO:0097659//nucleic acid-templated transcription;GO:0034641//cellular nitrogen compound metabolic process;GO:0010033//response to organic substance;GO:0009410//response to xenobiotic stimulus;GO:0050789//regulation of biological process;GO:0010468//regulation of gene expression;GO:0016070//RNA metabolic process;GO:0044237//cellular metabolic process…
11872	0.11	0.003	-4.36864727477489	3.6999843319072e-06	5.94359915122101e-06	Art2b	0.3	0.02	0.01	0.01	0.0	0.0	GO:0009987//cellular process;GO:0009058//biosynthetic process;GO:0046483//heterocycle metabolic process;GO:0019364//pyridine nucleotide catabolic process;GO:1901564//organonitrogen compound metabolic process;GO:0044238//primary metabolic process;GO:0044281//small molecule metabolic process;GO:1901576//organic substance biosynthetic process;GO:0044248//cellular catabolic process;GO:1901135//carboh…
11876	1.683	0.163	-3.4841244921948302	3.91762302339664e-64	1.3673382135781098e-64	Artn	4.97	0.05	0.03	0.24	0.12	0.13	GO:0120039//plasma membrane bounded cell projection morphogenesis;GO:0006935//chemotaxis;GO:0007275//multicellular organism development;GO:0050921//positive regulation of chemotaxis;GO:0050896//response to stimulus;GO:0040011//locomotion;GO:0009888//tissue development;GO:0050927//positive regulation of positive chemotaxis;GO:0000904//cell morphogenesis involved in differentiation;GO:0023052//sign…
11889	0.34	0.04	-2.89471608644248	1.38447701924012e-07	2.02395547769974e-07	Asgr1	0.48	0.4	0.14	0.01	0.07	0.04	GO:0031668//cellular response to extracellular stimulus;GO:0009987//cellular process;GO:0009605//response to external stimulus;GO:0050896//response to stimulus;GO:0007154//cell communication;GO:0051716//cellular response to stimulus;GO:0071496//cellular response to external stimulus;GO:0009991//response to extracellular stimulus;GO:0044425//membrane part;GO:0031224//intrinsic component of membran…
11932	5.22	1.916	-1.42267735992444	1.4186929226991698e-75	4.294717088916699e-76	Atp1b2	13.82	1.06	0.78	2.68	0.94	2.13	GO:0071804//cellular potassium ion transport;GO:0051234//establishment of localization;GO:0055078//sodium ion homeostasis;GO:0002028//regulation of sodium ion transport;GO:0065009//regulation of molecular function;GO:0050789//regulation of biological process;GO:0019725//cellular homeostasis;GO:1901016//regulation of potassium ion transmembrane transporter activity;GO:0030004//cellular monovalent …
11941	2.8960000000000004	0.133	-4.42450050950841	0.0	0.0	Atp2b2	8.58	0.08	0.03	0.12	0.14	0.14	GO:0044425//membrane part;GO:0016021//integral component of membrane;GO:0031224//intrinsic component of membrane;GO:0016020//membrane;GO:0005388//calcium-transporting ATPase activity;GO:0015662//ATPase activity, coupled to transmembrane movement of ions, phosphorylative mechanism;GO:0008324//cation transmembrane transporter activity;GO:0017111//nucleoside-triphosphatase activity;GO:0000166//nucle…
11982	3.323	8.706	1.39429706171633	3.5258825834544784e-230	3.904711617174578e-231	Atp10a	3.73	3.44	2.8	17.6	3.02	5.5	GO:0005623//cell;GO:0031984//organelle subcompartment;GO:0005789//endoplasmic reticulum membrane;GO:0005622//intracellular;GO:0031224//intrinsic component of membrane;GO:0044444//cytoplasmic part;GO:0044464//cell part;GO:0071944//cell periphery;GO:0005783//endoplasmic reticulum;GO:0098827//endoplasmic reticulum subcompartment;GO:0044422//organelle part;GO:0016020//membrane;GO:0043226//organelle;G…
11997	381.116	903.673	1.2173213741548001	0.0	0.0	Akr1b7	3.18	893.84	246.33	879.33	900.31	931.38	GO:0034308//primary alcohol metabolic process;GO:0044281//small molecule metabolic process;GO:1901657//glycosyl compound metabolic process;GO:0034310//primary alcohol catabolic process;GO:0008152//metabolic process;GO:0016093//polyprenol metabolic process;GO:0019751//polyol metabolic process;GO:0065007//biological regulation;GO:0016487//farnesol metabolic process;GO:1901360//organic cyclic compou…
12038	3.553	0.21600000000000003	-3.9991582488380497	0.0	0.0	Bche	10.41	0.08	0.17	0.33	0.14	0.18	GO:0044425//membrane part;GO:0016021//integral component of membrane;GO:0016020//membrane;GO:0031224//intrinsic component of membrane;GO:0016787//hydrolase activity;GO:0004104//cholinesterase activity;GO:0052689//carboxylic ester hydrolase activity;GO:0016788//hydrolase activity, acting on ester bonds;GO:0003824//catalytic activity;
12064	0.24	1.23	2.4259569452592595	1.51961724869878e-51	6.386213803166869e-52	Bdnf	0.03	0.22	0.47	2.51	0.63	0.55	GO:0051098//regulation of binding;GO:0061387//regulation of extent of cell growth;GO:0031548//regulation of brain-derived neurotrophic factor receptor signaling pathway;GO:0044085//cellular component biogenesis;GO:0050807//regulation of synapse organization;GO:1900122//positive regulation of receptor binding;GO:0031323//regulation of cellular metabolic process;GO:0048858//cell projection morphoge…
12123	1.6230000000000002	0.633	-1.3566201907593	1.01385278153853e-41	5.03963000621471e-42	Hrk	2.22	1.61	1.04	0.06	1.11	0.73	GO:0008152//metabolic process;GO:0009156//ribonucleoside monophosphate biosynthetic process;GO:0006164//purine nucleotide biosynthetic process;GO:0019438//aromatic compound biosynthetic process;GO:1901070//guanosine-containing compound biosynthetic process;GO:1901657//glycosyl compound metabolic process;GO:0009123//nucleoside monophosphate metabolic process;GO:1901564//organonitrogen compound met…
12143	0.266	0.106	-1.30975358572132	0.00019100597870226399	0.000352212112383055	Blk	0.67	0.05	0.08	0.08	0.13	0.11	GO:0010817//regulation of hormone levels;GO:0043412//macromolecule modification;GO:0007165//signal transduction;GO:0002768//immune response-regulating cell surface receptor signaling pathway;GO:0046777//protein autophosphorylation;GO:0018193//peptidyl-amino acid modification;GO:0065007//biological regulation;GO:1904951//positive regulation of establishment of protein localization;GO:0038083//pept…
12163	2.193	4.526	1.02357500748038	1.43418819854353e-32	8.629739642100339e-33	Bmp8a	0.19	4.53	1.86	7.55	2.09	3.94	GO:0071310//cellular response to organic substance;GO:0019222//regulation of metabolic process;GO:0071495//cellular response to endogenous stimulus;GO:0032504//multicellular organism reproduction;GO:0061448//connective tissue development;GO:0022412//cellular process involved in reproduction in multicellular organism;GO:0000003//reproduction;GO:0007178//transmembrane receptor protein serine/threon…
12173	0.28300000000000003	0.57	1.0243639181739501	1.39168822125637e-09	1.80154515315349e-09	Bnc1	0.32	0.17	0.36	0.16	0.12	1.43	GO:0043226//organelle;GO:0043227//membrane-bounded organelle;GO:0043231//intracellular membrane-bounded organelle;GO:0031974//membrane-enclosed lumen;GO:0005623//cell;GO:0043233//organelle lumen;GO:0031981//nuclear lumen;GO:0043229//intracellular organelle;GO:0044422//organelle part;GO:0070013//intracellular organelle lumen;GO:0005654//nucleoplasm;GO:0044464//cell part;GO:0005622//intracellular;G…
12231	0.17	0.055999999999999994	-1.59926020291631	4.06257736869053e-05	7.0903416243991e-05	Btn1a1	0.04	0.16	0.31	0.01	0.09	0.07	GO:1903038//negative regulation of leukocyte cell-cell adhesion;GO:0042130//negative regulation of T cell proliferation;GO:0031324//negative regulation of cellular metabolic process;GO:0050709//negative regulation of protein secretion;GO:1904950//negative regulation of establishment of protein localization;GO:0051239//regulation of multicellular organismal process;GO:0002791//regulation of peptid…
12258	112.896	438.276	1.9662081321984601	0.0	0.0	Serping1	223.98	48.57	66.14	968.54	94.15	252.14	GO:0031323//regulation of cellular metabolic process;GO:0006807//nitrogen compound metabolic process;GO:0002673//regulation of acute inflammatory response;GO:2000257//regulation of protein activation cascade;GO:0019222//regulation of metabolic process;GO:0032269//negative regulation of cellular protein metabolic process;GO:0050727//regulation of inflammatory response;GO:0042730//fibrinolysis;GO:0…
12263	11.302999999999999	50.123000000000005	2.15580402502012	0.0	0.0	C2	18.24	3.98	11.69	106.83	8.78	34.76	GO:0002376//immune system process;GO:2000425//regulation of apoptotic cell clearance;GO:0048522//positive regulation of cellular process;GO:0002252//immune effector process;GO:0048584//positive regulation of response to stimulus;GO:0030100//regulation of endocytosis;GO:0006958//complement activation, classical pathway;GO:0031667//response to nutrient levels;GO:0042221//response to chemical;GO:004…
12269	7.122999999999999	2.05	-1.7881861662886798	2.1343800515570693e-89	5.516513151393309e-90	C4bp	19.13	1.7	0.54	3.26	0.61	2.28	GO:0010604//positive regulation of macromolecule metabolic process;GO:0002455//humoral immune response mediated by circulating immunoglobulin;GO:0002683//negative regulation of immune system process;GO:0031323//regulation of cellular metabolic process;GO:0009892//negative regulation of metabolic process;GO:0002712//regulation of B cell mediated immunity;GO:0008152//metabolic process;GO:0019222//r…
12286	3.45	1.69	-1.02078239070391	7.00487102052775e-36	3.8906251071705494e-36	Cacna1a	8.47	0.88	1.0	1.95	0.94	2.18	GO:0098662//inorganic cation transmembrane transport;GO:0010941//regulation of cell death;GO:0097480//establishment of synaptic vesicle localization;GO:0099531//presynaptic process involved in chemical synaptic transmission;GO:0007186//G-protein coupled receptor signaling pathway;GO:0022603//regulation of anatomical structure morphogenesis;GO:1903530//regulation of secretion by cell;GO:0021680//c…
12288	7.063	2.276	-1.59153105634118	0.0	0.0	Cacna1c	19.22	0.87	1.1	2.75	1.88	2.2	GO:0051899//membrane depolarization;GO:0007612//learning;GO:0009314//response to radiation;GO:0014848//urinary tract smooth muscle contraction;GO:0046879//hormone secretion;GO:0015833//peptide transport;GO:0002376//immune system process;GO:0061577//calcium ion transmembrane transport via high voltage-gated calcium channel;GO:0098916//anterograde trans-synaptic signaling;GO:0015031//protein transp…
12289	2.383	0.5329999999999999	-2.15493613438844	2.609177294573979e-152	4.137358358696879e-153	Cacna1d	5.77	0.58	0.8	0.42	0.53	0.65	GO:0060048//cardiac muscle contraction;GO:0050789//regulation of biological process;GO:0032412//regulation of ion transmembrane transporter activity;GO:0006941//striated muscle contraction;GO:1901379//regulation of potassium ion transmembrane transport;GO:0051716//cellular response to stimulus;GO:0034765//regulation of ion transmembrane transport;GO:0007187//G-protein coupled receptor signaling p…
12290	0.35	0.16	-1.05417498480658	1.36923526526734e-17	1.2555742005714998e-17	Cacna1e	0.87	0.07	0.11	0.14	0.2	0.14	GO:0071944//cell periphery;GO:0031224//intrinsic component of membrane;GO:0032991//macromolecular complex;GO:0044459//plasma membrane part;GO:0044464//cell part;GO:1990351//transporter complex;GO:0016021//integral component of membrane;GO:0005886//plasma membrane;GO:0034703//cation channel complex;GO:1902495//transmembrane transporter complex;GO:0034704//calcium channel complex;GO:0044425//membra…
12291	5.143	1.673	-1.6720611421245302	4.671115606742278e-236	5.046240976986977e-237	Cacna1g	13.51	1.14	0.78	2.08	1.12	1.82	GO:1903530//regulation of secretion by cell;GO:0032879//regulation of localization;GO:0098662//inorganic cation transmembrane transport;GO:0086070//SA node cell to atrial cardiac muscle cell communication;GO:0006810//transport;GO:0070509//calcium ion import;GO:0086002//cardiac muscle cell action potential involved in contraction;GO:0006928//movement of cell or subcellular component;GO:0072511//di…
12295	3.483	1.743	-1.01932541305528	6.339454672564909e-26	4.47252904121068e-26	Cacnb1	8.88	0.87	0.7	2.27	1.39	1.57	GO:0051049//regulation of transport;GO:0070887//cellular response to chemical stimulus;GO:0015833//peptide transport;GO:0099537//trans-synaptic signaling;GO:0007268//chemical synaptic transmission;GO:0006612//protein targeting to membrane;GO:0035637//multicellular organismal signaling;GO:1904646//cellular response to amyloid-beta;GO:0051179//localization;GO:0043269//regulation of ion transport;GO…
12298	0.3	0.136	-1.0973452529575	2.5393091699228e-09	3.33666903239348e-09	Cacnb4	0.57	0.14	0.19	0.07	0.17	0.17	GO:0006820//anion transport;GO:0006874//cellular calcium ion homeostasis;GO:0042221//response to chemical;GO:0050852//T cell receptor signaling pathway;GO:0070887//cellular response to chemical stimulus;GO:0050778//positive regulation of immune response;GO:0046903//secretion;GO:0048513//animal organ development;GO:0006875//cellular metal ion homeostasis;GO:0050908//detection of light stimulus inv…
12307	19.23	0.006	-11.023641247738599	0.0	0.0	Calb1	57.65	0.04	0.0	0.01	0.01	0.0	GO:0001655//urogenital system development;GO:0072205//metanephric collecting duct development;GO:1900271//regulation of long-term synaptic potentiation;GO:0010033//response to organic substance;GO:0060993//kidney morphogenesis;GO:0050801//ion homeostasis;GO:0060041//retina development in camera-type eye;GO:0050794//regulation of cellular process;GO:0048593//camera-type eye morphogenesis;GO:006500…
12308	1.8	0.28300000000000003	-2.63941732938829	2.3000526268820397e-29	1.4904683163109698e-29	Calb2	5.32	0.0	0.08	0.44	0.11	0.3	GO:0065007//biological regulation;GO:0072507//divalent inorganic cation homeostasis;GO:0009987//cellular process;GO:0072503//cellular divalent inorganic cation homeostasis;GO:0050801//ion homeostasis;GO:0006874//cellular calcium ion homeostasis;GO:0042592//homeostatic process;GO:0006873//cellular ion homeostasis;GO:0019725//cellular homeostasis;GO:0055074//calcium ion homeostasis;GO:0055080//cati…
12310	1.213	3.1	1.8213379495143798	2.5174974558492295e-42	1.2355931864288499e-42	Calca	3.0	0.2	0.44	5.98	1.4	1.92	GO:0001944//vasculature development;GO:0045779//negative regulation of bone resorption;GO:0003008//system process;GO:0031623//receptor internalization;GO:0022414//reproductive process;GO:0060326//cell chemotaxis;GO:0006875//cellular metal ion homeostasis;GO:0050896//response to stimulus;GO:0050906//detection of stimulus involved in sensory perception;GO:0023057//negative regulation of signaling;G…
12319	0.423	0.13	-1.69653282495866	3.74836475001227e-17	3.48615930424557e-17	Car8	0.83	0.14	0.3	0.08	0.07	0.24	GO:0007165//signal transduction;GO:0050789//regulation of biological process;GO:0065007//biological regulation;GO:0044237//cellular metabolic process;GO:0048017//inositol lipid-mediated signaling;GO:0007154//cell communication;GO:0008152//metabolic process;GO:0050794//regulation of cellular process;GO:0051716//cellular response to stimulus;GO:0023052//signaling;GO:0048015//phosphatidylinositol-me…
12326	0.21	0.493	1.2476360836998601	3.19401776239428e-26	2.2366094086715498e-26	Camk4	0.36	0.06	0.21	1.02	0.15	0.31	GO:0065007//biological regulation;GO:0051171//regulation of nitrogen compound metabolic process;GO:0002376//immune system process;GO:0031323//regulation of cellular metabolic process;GO:2001141//regulation of RNA biosynthetic process;GO:0045893//positive regulation of transcription, DNA-templated;GO:0048856//anatomical structure development;GO:0050877//nervous system process;GO:0080090//regulatio…
12348	2.903	1.3730000000000002	-1.29031249767752	1.7143453025013598e-27	1.16005648193264e-27	Car11	7.71	0.52	0.48	1.78	0.85	1.49	GO:0016323//basolateral plasma membrane;GO:0098590//plasma membrane region;GO:0044459//plasma membrane part;GO:0071944//cell periphery;GO:0016020//membrane;GO:0005886//plasma membrane;GO:0044425//membrane part;GO:0005623//cell;GO:0005576//extracellular region;GO:0044464//cell part;
12353	0.09	0.293	1.6902464142786797	0.000410519796525779	0.000784005304501761	Car6	0.0	0.21	0.06	0.5	0.15	0.23	GO:0050912//detection of chemical stimulus involved in sensory perception of taste;GO:0050909//sensory perception of taste;GO:0009987//cellular process;GO:0044237//cellular metabolic process;GO:0050907//detection of chemical stimulus involved in sensory perception;GO:0050877//nervous system process;GO:0008152//metabolic process;GO:0051606//detection of stimulus;GO:0007606//sensory perception of c…
12367	6.41	15.325999999999999	1.27082307971262	3.3326953368406993e-159	5.0924683960011676e-160	Casp3	9.41	3.98	5.84	31.14	5.68	9.16	GO:0048523//negative regulation of cellular process;GO:0008285//negative regulation of cell proliferation;GO:0022408//negative regulation of cell-cell adhesion;GO:0032501//multicellular organismal process;GO:0035556//intracellular signal transduction;GO:1901700//response to oxygen-containing compound;GO:0071901//negative regulation of protein serine/threonine kinase activity;GO:0048731//system de…
12374	0.303	0.79	1.35514293064358	2.1528999345207896e-27	1.4601019679844699e-27	Casr	0.15	0.58	0.18	1.03	0.65	0.69	GO:0005513//detection of calcium ion;GO:0006811//ion transport;GO:0007275//multicellular organism development;GO:0051606//detection of stimulus;GO:0006464//cellular protein modification process;GO:0016310//phosphorylation;GO:0050714//positive regulation of protein secretion;GO:0044093//positive regulation of molecular function;GO:0031670//cellular response to nutrient;GO:0060429//epithelium devel…
12394	3.263	9.426	1.55199647590095	0.0	0.0	Runx1	2.01	3.84	3.94	15.3	6.64	6.34	GO:2000872//positive regulation of progesterone secretion;GO:0022414//reproductive process;GO:0071495//cellular response to endogenous stimulus;GO:0006355//regulation of transcription, DNA-templated;GO:0051216//cartilage development;GO:0051047//positive regulation of secretion;GO:0048534//hematopoietic or lymphoid organ development;GO:0048568//embryonic organ development;GO:1901576//organic subst…
12395	1.0759999999999998	0.353	-1.5977913125390601	1.81337122912291e-47	8.12507674671105e-48	Runx1t1	2.61	0.15	0.47	0.35	0.38	0.33	GO:0016070//RNA metabolic process;GO:0034641//cellular nitrogen compound metabolic process;GO:0009890//negative regulation of biosynthetic process;GO:0008152//metabolic process;GO:0097659//nucleic acid-templated transcription;GO:0090304//nucleic acid metabolic process;GO:0048519//negative regulation of biological process;GO:0065007//biological regulation;GO:0019219//regulation of nucleobase-conta…
12399	0.563	2.843	2.3899033264258702	6.026808045939639e-105	1.3502000341827496e-105	Runx3	1.62	0.03	0.04	6.95	0.38	1.2	GO:0048523//negative regulation of cellular process;GO:0009892//negative regulation of metabolic process;GO:0050793//regulation of developmental process;GO:0048519//negative regulation of biological process;GO:2000113//negative regulation of cellular macromolecule biosynthetic process;GO:0010557//positive regulation of macromolecule biosynthetic process;GO:0044271//cellular nitrogen compound bios…
12401	1.5230000000000001	0.433	-1.8186446124075402	1.2771095078467599e-18	1.1225799589375499e-18	Serpina6	1.32	2.47	0.78	0.62	0.12	0.56	GO:0065007//biological regulation;GO:1901360//organic cyclic compound metabolic process;GO:0042445//hormone metabolic process;GO:0010817//regulation of hormone levels;GO:0051234//establishment of localization;GO:0071704//organic substance metabolic process;GO:0008202//steroid metabolic process;GO:0006629//lipid metabolic process;GO:0006810//transport;GO:0008211//glucocorticoid metabolic process;G…
12404	0.136	0.45	1.7081683222759398	1.95360953239414e-08	2.70389038341186e-08	Cbln1	0.02	0.22	0.17	0.03	0.17	1.15	GO:0021684//cerebellar granular layer formation;GO:0015031//protein transport;GO:0022008//neurogenesis;GO:1900452//regulation of long term synaptic depression;GO:0007157//heterophilic cell-cell adhesion via plasma membrane cell adhesion molecules;GO:0048699//generation of neurons;GO:0051130//positive regulation of cellular component organization;GO:1900454//positive regulation of long term synapt…
12409	74.086	10.203	-2.8361578657673596	0.0	0.0	Cbr2	213.94	3.72	4.6	12.09	7.99	10.53	GO:0006807//nitrogen compound metabolic process;GO:0006733//oxidoreduction coenzyme metabolic process;GO:0046483//heterocycle metabolic process;GO:0055114//oxidation-reduction process;GO:0006139//nucleobase-containing compound metabolic process;GO:0072524//pyridine-containing compound metabolic process;GO:0006732//coenzyme metabolic process;GO:0006734//NADH metabolic process;GO:0006461//protein c…
12411	7.653	0.423	-4.15315125770446	3.996579409725957e-300	3.5245179591038685e-301	Cbs	22.46	0.21	0.29	0.32	0.59	0.36	GO:0065009//regulation of molecular function;GO:0090066//regulation of anatomical structure size;GO:0061448//connective tissue development;GO:0009966//regulation of signal transduction;GO:1901607//alpha-amino acid biosynthetic process;GO:0007275//multicellular organism development;GO:0035150//regulation of tube size;GO:0051171//regulation of nitrogen compound metabolic process;GO:0021549//cerebel…
12458	0.253	0.023	-3.9536097754960493	4.8696016447019904e-08	6.90989013126271e-08	Ccr6	0.71	0.0	0.05	0.0	0.0	0.07	GO:0046483//heterocycle metabolic process;GO:0055074//calcium ion homeostasis;GO:0009605//response to external stimulus;GO:0002449//lymphocyte mediated immunity;GO:0044238//primary metabolic process;GO:0006952//defense response;GO:0035556//intracellular signal transduction;GO:0048731//system development;GO:0050794//regulation of cellular process;GO:0065008//regulation of biological quality;GO:001…
12477	0.466	3.813	2.9535257314977503	8.956742710576539e-106	1.9853342010136695e-106	Ctla4	1.14	0.02	0.24	9.48	0.34	1.62	GO:0008285//negative regulation of cell proliferation;GO:0048518//positive regulation of biological process;GO:0048585//negative regulation of response to stimulus;GO:0042981//regulation of apoptotic process;GO:0045620//negative regulation of lymphocyte differentiation;GO:0048584//positive regulation of response to stimulus;GO:0030155//regulation of cell adhesion;GO:0051250//negative regulation o…
12481	1.85	0.56	-1.7015836938388402	2.5025099033086e-14	2.5969536330476796e-14	Cd2	5.15	0.18	0.22	0.83	0.32	0.53	GO:0002791//regulation of peptide secretion;GO:0051240//positive regulation of multicellular organismal process;GO:0070201//regulation of establishment of protein localization;GO:0065007//biological regulation;GO:0051222//positive regulation of protein transport;GO:0051046//regulation of secretion;GO:1904951//positive regulation of establishment of protein localization;GO:2000484//positive regula…
12482	0.106	0.013000000000000001	-3.0467191798875297	0.000206604588164742	0.000382482374198234	Ms4a1	0.22	0.04	0.06	0.04	0.0	0.0	GO:0042113//B cell activation;GO:0046649//lymphocyte activation;GO:0002376//immune system process;GO:0045321//leukocyte activation;GO:0001775//cell activation;GO:0009987//cellular process;GO:0005623//cell;GO:0044464//cell part;GO:0044421//extracellular region part;GO:0044459//plasma membrane part;GO:1903561//extracellular vesicle;GO:0043230//extracellular organelle;GO:0009986//cell surface;GO:000…
12487	0.39299999999999996	1.213	1.6415693733558703	1.5686919726050897e-33	9.220918217480148e-34	Cd28	0.87	0.12	0.19	2.98	0.14	0.52	GO:0031326//regulation of cellular biosynthetic process;GO:0002757//immune response-activating signal transduction;GO:0002700//regulation of production of molecular mediator of immune response;GO:0045086//positive regulation of interleukin-2 biosynthetic process;GO:0002863//positive regulation of inflammatory response to antigenic stimulus;GO:0001775//cell activation;GO:0031295//T cell costimulat…
12493	3.016	7.556	1.2531519941266298	6.065736397014099e-39	3.16841592224481e-39	Cd37	6.36	1.69	1.0	15.5	2.76	4.41	GO:0008285//negative regulation of cell proliferation;GO:0002684//positive regulation of immune system process;GO:0002683//negative regulation of immune system process;GO:0002831//regulation of response to biotic stimulus;GO:0002637//regulation of immunoglobulin production;GO:0050896//response to stimulus;GO:0002699//positive regulation of immune effector process;GO:0009607//response to biotic st…
12500	0.996	0.396	-1.5061507985248301	5.2964369157817596e-08	7.53442585357836e-08	Cd3d	2.9	0.03	0.06	0.62	0.38	0.19	GO:0045061//thymic T cell selection;GO:0023052//signaling;GO:0031323//regulation of cellular metabolic process;GO:0032501//multicellular organismal process;GO:0009987//cellular process;GO:0006461//protein complex assembly;GO:1902680//positive regulation of RNA biosynthetic process;GO:0045321//leukocyte activation;GO:0044085//cellular component biogenesis;GO:0010468//regulation of gene expression;…
12501	0.7659999999999999	0.223	-1.7836847740537398	5.3339143071621904e-09	7.14901081002039e-09	Cd3e	2.18	0.09	0.03	0.28	0.28	0.11	GO:0002911//regulation of lymphocyte anergy;GO:0050730//regulation of peptidyl-tyrosine phosphorylation;GO:0048584//positive regulation of response to stimulus;GO:0008284//positive regulation of cell proliferation;GO:0031175//neuron projection development;GO:0030155//regulation of cell adhesion;GO:0022008//neurogenesis;GO:0023056//positive regulation of signaling;GO:0050731//positive regulation o…
12502	2.84	0.956	-1.54802375156178	1.16026250716553e-16	1.1009416124924199e-16	Cd3g	8.02	0.33	0.17	2.11	0.2	0.56	GO:0015031//protein transport;GO:0006461//protein complex assembly;GO:0043067//regulation of programmed cell death;GO:0050896//response to stimulus;GO:0006810//transport;GO:0071702//organic substance transport;GO:0071840//cellular component organization or biogenesis;GO:0043933//macromolecular complex subunit organization;GO:0015833//peptide transport;GO:0033036//macromolecule localization;GO:006…
12503	1.5930000000000002	4.01	1.10468464355604	8.79888845832724e-25	6.42404989937836e-25	Cd247	3.2	0.74	0.84	8.99	0.96	2.08	GO:0050789//regulation of biological process;GO:0002429//immune response-activating cell surface receptor signaling pathway;GO:0050852//T cell receptor signaling pathway;GO:0002250//adaptive immune response;GO:0002253//activation of immune response;GO:0002684//positive regulation of immune system process;GO:0070207//protein homotrimerization;GO:0044085//cellular component biogenesis;GO:0006461//p…
12504	1.3130000000000002	0.24	-2.4175568752558396	7.059752554980479e-42	3.4996630505226e-42	Cd4	3.69	0.1	0.15	0.21	0.15	0.36	GO:0009987//cellular process;GO:1902531//regulation of intracellular signal transduction;GO:0023052//signaling;GO:0007275//multicellular organism development;GO:0071310//cellular response to organic substance;GO:0010646//regulation of cell communication;GO:0002824//positive regulation of adaptive immune response based on somatic recombination of immune receptors built from immunoglobulin superfam…
12506	3.196	9.472999999999999	1.57731288551222	1.0153545004456198e-59	3.771114775964779e-60	Cd48	6.67	1.15	1.77	21.84	3.1	3.48	GO:0046649//lymphocyte activation;GO:0023052//signaling;GO:0002274//myeloid leukocyte activation;GO:0050776//regulation of immune response;GO:0050794//regulation of cellular process;GO:0002819//regulation of adaptive immune response;GO:0051716//cellular response to stimulus;GO:0042110//T cell activation;GO:0045321//leukocyte activation;GO:0007154//cell communication;GO:0065007//biological regulat…
12507	0.79	0.09	-3.12200730719177	2.22654941942363e-22	1.73737076728791e-22	Cd5	2.29	0.0	0.08	0.08	0.08	0.11	GO:0002694//regulation of leukocyte activation;GO:0031295//T cell costimulation;GO:0002376//immune system process;GO:0031294//lymphocyte costimulation;GO:0051249//regulation of lymphocyte activation;GO:0002696//positive regulation of leukocyte activation;GO:0050863//regulation of T cell activation;GO:0030155//regulation of cell adhesion;GO:0002682//regulation of immune system process;GO:0065007//…
12515	0.39	3.553	3.1398077888919103	4.63648782946771e-76	1.3886338927947397e-76	Cd69	0.7	0.12	0.35	8.99	0.52	1.15	GO:0042221//response to chemical;GO:0048584//positive regulation of response to stimulus;GO:0035690//cellular response to drug;GO:0072376//protein activation cascade;GO:0050778//positive regulation of immune response;GO:0042493//response to drug;GO:0043170//macromolecule metabolic process;GO:0006950//response to stress;GO:0002252//immune effector process;GO:0065007//biological regulation;GO:00195…
12516	3.793	0.93	-2.01071422643204	2.8646029304039e-31	1.78391863426896e-31	Cd7	10.66	0.36	0.36	1.65	0.63	0.51	GO:0002250//adaptive immune response;GO:0042592//homeostatic process;GO:0032501//multicellular organismal process;GO:0050896//response to stimulus;GO:0048873//homeostasis of number of cells within a tissue;GO:0048871//multicellular organismal homeostasis;GO:0060249//anatomical structure homeostasis;GO:0006955//immune response;GO:0065007//biological regulation;GO:0065008//regulation of biological …
12518	0.7929999999999999	0.203	-1.9536097754960502	1.94091185109807e-09	2.5322669213360802e-09	Cd79a	1.51	0.28	0.59	0.09	0.34	0.18	GO:0009987//cellular process;GO:0030097//hemopoiesis;GO:0002429//immune response-activating cell surface receptor signaling pathway;GO:0065003//macromolecular complex assembly;GO:0071840//cellular component organization or biogenesis;GO:0050794//regulation of cellular process;GO:0030183//B cell differentiation;GO:0002250//adaptive immune response;GO:0048869//cellular developmental process;GO:0022…
12552	19.796	8.336	-1.23520488383981	0.0	0.0	Cdh11	50.74	4.13	4.52	11.43	5.58	8.0	GO:0048731//system development;GO:0021955//central nervous system neuron axonogenesis;GO:0031175//neuron projection development;GO:0032989//cellular component morphogenesis;GO:0030182//neuron differentiation;GO:0009987//cellular process;GO:0000902//cell morphogenesis;GO:0030154//cell differentiation;GO:0007155//cell adhesion;GO:0071840//cellular component organization or biogenesis;GO:0120036//pl…
12556	2.616	0.38	-2.76221324375091	2.598424735577939e-91	6.5792726944149e-92	Cdh16	7.22	0.54	0.09	0.5	0.29	0.35	GO:0007156//homophilic cell adhesion via plasma membrane adhesion molecules;GO:0098742//cell-cell adhesion via plasma-membrane adhesion molecules;GO:0098609//cell-cell adhesion;GO:0016339//calcium-dependent cell-cell adhesion via plasma membrane cell adhesion molecules;GO:0007155//cell adhesion;GO:0022610//biological adhesion;GO:0070062//extracellular exosome;GO:0043227//membrane-bounded organell…
12557	0.086	1.026	3.5918812844357	6.974055822596249e-54	2.8196785983631193e-54	Cdh17	0.08	0.05	0.13	2.39	0.13	0.56	GO:0042886//amide transport;GO:0032501//multicellular organismal process;GO:0055085//transmembrane transport;GO:0046649//lymphocyte activation;GO:0006955//immune response;GO:0002335//mature B cell differentiation;GO:0006810//transport;GO:0048731//system development;GO:0042113//B cell activation;GO:0048534//hematopoietic or lymphoid organ development;GO:0032502//developmental process;GO:0007229//i…
12571	2.146	4.776	1.1551468577861599	4.557243155353398e-201	5.618812628307308e-202	Cdk6	3.42	1.63	1.39	9.18	1.98	3.17	GO:0048583//regulation of response to stimulus;GO:0080134//regulation of response to stress;GO:0043697//cell dedifferentiation;GO:0060429//epithelium development;GO:0031323//regulation of cellular metabolic process;GO:0010605//negative regulation of macromolecule metabolic process;GO:2000112//regulation of cellular macromolecule biosynthetic process;GO:0007219//Notch signaling pathway;GO:0045934/…
12575	19.363	46.353	1.2554664810954599	0.0	0.0	Cdkn1a	22.29	19.17	16.63	76.39	25.19	37.48	GO:0072331//signal transduction by p53 class mediator;GO:0051052//regulation of DNA metabolic process;GO:0048468//cell development;GO:0010605//negative regulation of macromolecule metabolic process;GO:0048518//positive regulation of biological process;GO:0050790//regulation of catalytic activity;GO:0045859//regulation of protein kinase activity;GO:0023052//signaling;GO:0090399//replicative senesc…
12583	18.026	53.316	1.56233849837759	0.0	0.0	Cdo1	21.74	11.71	20.63	102.91	20.07	36.97	GO:0043200//response to amino acid;GO:0050896//response to stimulus;GO:0044281//small molecule metabolic process;GO:0014074//response to purine-containing compound;GO:0046903//secretion;GO:1901575//organic substance catabolic process;GO:0044238//primary metabolic process;GO:0051591//response to cAMP;GO:0010033//response to organic substance;GO:0050794//regulation of cellular process;GO:1901565//o…
12589	4.313	2.093	-1.029916824323	1.2711840414858997e-38	6.68310160009506e-39	Ift81	9.13	1.32	2.49	2.14	2.23	1.91	GO:0015833//peptide transport;GO:0006996//organelle organization;GO:0009987//cellular process;GO:0051649//establishment of localization in cell;GO:0019953//sexual reproduction;GO:0048869//cellular developmental process;GO:0098840//protein transport along microtubule;GO:0030154//cell differentiation;GO:0120036//plasma membrane bounded cell projection organization;GO:0030705//cytoskeleton-dependent…
12654	7.8260000000000005	2.103	-1.86834717112312	5.259710826719769e-95	1.2853866535338997e-95	Chil1	21.16	1.01	1.31	0.26	1.1	4.95	GO:0043410//positive regulation of MAPK cascade;GO:0045766//positive regulation of angiogenesis;GO:0080090//regulation of primary metabolic process;GO:2000026//regulation of multicellular organismal development;GO:0042327//positive regulation of phosphorylation;GO:0010800//positive regulation of peptidyl-threonine phosphorylation;GO:0009967//positive regulation of signal transduction;GO:0065007//…
12659	7.242999999999999	0.40299999999999997	-4.1276391752711	1.4657267872793492e-286	1.342315862688969e-287	Ovgp1	20.92	0.35	0.46	0.36	0.53	0.32	GO:0048519//negative regulation of biological process;GO:0006030//chitin metabolic process;GO:0043170//macromolecule metabolic process;GO:0044703//multi-organism reproductive process;GO:0009987//cellular process;GO:0017144//drug metabolic process;GO:0044248//cellular catabolic process;GO:0008152//metabolic process;GO:0050789//regulation of biological process;GO:1901136//carbohydrate derivative ca…
12661	0.05	0.136	1.48761724776366	2.04102004501145e-07	3.0117878452906497e-07	Chl1	0.13	0.01	0.01	0.36	0.01	0.04	GO:0044425//membrane part;GO:0016020//membrane;GO:0031224//intrinsic component of membrane;GO:0016021//integral component of membrane;
12667	4.713	11.67	1.3274952169424499	6.937135090236237e-170	9.976631739636877e-171	Chrd	7.97	3.2	2.97	16.44	8.92	9.65	GO:0010556//regulation of macromolecule biosynthetic process;GO:0007399//nervous system development;GO:0048731//system development;GO:0007167//enzyme linked receptor protein signaling pathway;GO:0048869//cellular developmental process;GO:2001141//regulation of RNA biosynthetic process;GO:0008589//regulation of smoothened signaling pathway;GO:0045785//positive regulation of cell adhesion;GO:005078…
12671	0.8059999999999999	0.35600000000000004	-1.17490744905702	9.235978169248151e-14	9.7928658376283e-14	Chrm3	2.04	0.22	0.16	0.41	0.21	0.45	GO:0046903//secretion;GO:0042221//response to chemical;GO:1901701//cellular response to oxygen-containing compound;GO:0050896//response to stimulus;GO:1905144//response to acetylcholine;GO:0007165//signal transduction;GO:0035690//cellular response to drug;GO:0035150//regulation of tube size;GO:0009719//response to endogenous stimulus;GO:0007197//adenylate cyclase-inhibiting G-protein coupled acet…
12721	12.24	29.846	1.2994048202313302	1.1371902969186395e-210	1.3403736687086094e-211	Coro1a	26.03	4.91	5.78	59.78	12.48	17.28	GO:0032501//multicellular organismal process;GO:0010639//negative regulation of organelle organization;GO:0048873//homeostasis of number of cells within a tissue;GO:0006887//exocytosis;GO:0010522//regulation of calcium ion transport into cytosol;GO:0001894//tissue homeostasis;GO:0060627//regulation of vesicle-mediated transport;GO:1901215//negative regulation of neuron death;GO:1990090//cellular …
12737	11.593	28.083000000000002	1.2690090113094399	0.0	0.0	Cldn1	6.39	9.25	19.14	39.76	18.17	26.32	GO:0065008//regulation of biological quality;GO:0044089//positive regulation of cellular component biogenesis;GO:0071495//cellular response to endogenous stimulus;GO:0050794//regulation of cellular process;GO:0043933//macromolecular complex subunit organization;GO:0051707//response to other organism;GO:0071241//cellular response to inorganic substance;GO:0009636//response to toxic substance;GO:00…
12759	109.34	43.633	-1.30983518842736	0.0	0.0	Clu	277.14	25.73	25.15	31.52	33.34	66.04	GO:0000902//cell morphogenesis;GO:0045860//positive regulation of protein kinase activity;GO:0051131//chaperone-mediated protein complex assembly;GO:0021782//glial cell development;GO:0030162//regulation of proteolysis;GO:0009968//negative regulation of signal transduction;GO:0045937//positive regulation of phosphate metabolic process;GO:0015833//peptide transport;GO:0042552//myelination;GO:00485…
12766	1.03	0.5	-1.0346463475869598	1.98612440288678e-06	3.1342292735728198e-06	Cxcr3	2.74	0.25	0.1	0.75	0.45	0.3	GO:1901343//negative regulation of vasculature development;GO:0051252//regulation of RNA metabolic process;GO:0030801//positive regulation of cyclic nucleotide metabolic process;GO:0050678//regulation of epithelial cell proliferation;GO:0050801//ion homeostasis;GO:0055065//metal ion homeostasis;GO:0048646//anatomical structure formation involved in morphogenesis;GO:0050921//positive regulation of…
12771	0.02	0.183	3.4976013363362797	2.90698563021967e-08	4.06728655567345e-08	Ccr3	0.02	0.0	0.04	0.34	0.14	0.07	GO:0006954//inflammatory response;GO:1904018//positive regulation of vasculature development;GO:0050789//regulation of biological process;GO:0006950//response to stress;GO:0065007//biological regulation;GO:1901342//regulation of vasculature development;GO:0045765//regulation of angiogenesis;GO:0042127//regulation of cell proliferation;GO:0051094//positive regulation of developmental process;GO:00…
12773	0.47600000000000003	0.226	-1.15251384391013	2.19563931275918e-06	3.4723042853266603e-06	Ccr4	0.55	0.45	0.43	0.05	0.21	0.42	GO:0048856//anatomical structure development;GO:0009636//response to toxic substance;GO:0048699//generation of neurons;GO:0009607//response to biotic stimulus;GO:0048869//cellular developmental process;GO:0046677//response to antibiotic;GO:0002520//immune system development;GO:0051179//localization;GO:0006955//immune response;GO:0040011//locomotion;GO:0032501//multicellular organismal process;GO:…
12774	2.773	6.086	1.14620117460095	1.0228136484989199e-63	3.5958681114430694e-64	Ccr5	5.74	1.04	1.54	12.34	2.62	3.3	GO:0070723//response to cholesterol;GO:2000106//regulation of leukocyte apoptotic process;GO:0006874//cellular calcium ion homeostasis;GO:0006955//immune response;GO:0040011//locomotion;GO:0019722//calcium-mediated signaling;GO:0010941//regulation of cell death;GO:0006935//chemotaxis;GO:0006812//cation transport;GO:0019932//second-messenger-mediated signaling;GO:0050789//regulation of biological …
12777	0.516	0.14	-1.87679417844522	5.852575595279139e-08	8.34838756695111e-08	Ccr10	1.29	0.19	0.07	0.21	0.05	0.16	GO:0098771//inorganic ion homeostasis;GO:0055074//calcium ion homeostasis;GO:0042221//response to chemical;GO:0072507//divalent inorganic cation homeostasis;GO:0050801//ion homeostasis;GO:0009987//cellular process;GO:0065007//biological regulation;GO:0006955//immune response;GO:0055080//cation homeostasis;GO:0055065//metal ion homeostasis;GO:0002376//immune system process;GO:0051480//regulation o…
12788	0.063	0.6729999999999999	3.41271243874977	6.9575444988254e-26	4.9180352882155195e-26	Cnga1	0.0	0.02	0.17	1.41	0.26	0.35
12805	3.4130000000000003	0.75	-2.1588699143006496	2.6995974949287092e-170	3.8778442712554785e-171	Cntn1	9.63	0.26	0.35	1.4	0.37	0.48	GO:0051716//cellular response to stimulus;GO:0048869//cellular developmental process;GO:0007155//cell adhesion;GO:0050730//regulation of peptidyl-tyrosine phosphorylation;GO:0051128//regulation of cellular component organization;GO:0045664//regulation of neuron differentiation;GO:0060322//head development;GO:0007154//cell communication;GO:0007420//brain development;GO:0071840//cellular component …
12808	5.346	2.06	-1.3650319077046498	2.0809632618345994e-136	3.6703348722273095e-137	Cobl	12.01	2.28	1.75	2.0	1.62	2.56	GO:0048812//neuron projection morphogenesis;GO:0031344//regulation of cell projection organization;GO:0031175//neuron projection development;GO:0001889//liver development;GO:0120032//regulation of plasma membrane bounded cell projection assembly;GO:2000026//regulation of multicellular organismal development;GO:0002009//morphogenesis of an epithelium;GO:0050789//regulation of biological process;GO…
12814	4.206	15.29	1.85698979922904	0.0	0.0	Col11a1	3.1	3.38	6.14	18.36	11.06	16.45	GO:0001502//cartilage condensation;GO:0044237//cellular metabolic process;GO:0007423//sensory organ development;GO:0061061//muscle structure development;GO:0055010//ventricular cardiac muscle tissue morphogenesis;GO:0001503//ossification;GO:0003206//cardiac chamber morphogenesis;GO:0048646//anatomical structure formation involved in morphogenesis;GO:0009582//detection of abiotic stimulus;GO:00096…
12815	0.773	2.073	1.4416953486486799	3.47681695904231e-62	1.2453277876998998e-62	Col11a2	0.86	0.54	0.92	0.53	1.09	4.6	GO:0048705//skeletal system morphogenesis;GO:0009888//tissue development;GO:0001503//ossification;GO:0061448//connective tissue development;GO:0001649//osteoblast differentiation;GO:0048856//anatomical structure development;GO:0048871//multicellular organismal homeostasis;GO:0001501//skeletal system development;GO:0050954//sensory perception of mechanical stimulus;GO:0032501//multicellular organi…
12816	6.046	18.383	1.59938246730898	0.0	0.0	Col12a1	6.95	3.85	7.34	23.93	7.13	24.09	GO:0048646//anatomical structure formation involved in morphogenesis;GO:0048598//embryonic morphogenesis;GO:0032501//multicellular organismal process;GO:0048856//anatomical structure development;GO:0001706//endoderm formation;GO:0030154//cell differentiation;GO:0009987//cellular process;GO:0009888//tissue development;GO:0035987//endodermal cell differentiation;GO:0048869//cellular developmental p…
12824	1.8159999999999998	10.8	2.55978653089546	0.0	0.0	Col2a1	0.03	1.88	3.54	0.01	0.95	31.44	GO:0009987//cellular process;GO:0090596//sensory organ morphogenesis;GO:0048731//system development;GO:2001240//negative regulation of extrinsic apoptotic signaling pathway in absence of ligand;GO:0035108//limb morphogenesis;GO:1901135//carbohydrate derivative metabolic process;GO:0071374//cellular response to parathyroid hormone stimulus;GO:0009888//tissue development;GO:0043062//extracellular s…
12828	0.44299999999999995	1.74	1.9705293010346498	4.186030482262829e-120	8.369974391449327e-121	Col4a3	0.64	0.36	0.33	3.73	0.57	0.92	GO:0051241//negative regulation of multicellular organismal process;GO:0072006//nephron development;GO:0051171//regulation of nitrogen compound metabolic process;GO:0007165//signal transduction;GO:0045862//positive regulation of proteolysis;GO:0010952//positive regulation of peptidase activity;GO:0048513//animal organ development;GO:0032268//regulation of cellular protein metabolic process;GO:001…
12832	37.566	107.07600000000001	1.51891021848203	0.0	0.0	Col5a2	58.87	22.23	31.6	185.44	44.81	90.98	GO:0043200//response to amino acid;GO:0022603//regulation of anatomical structure morphogenesis;GO:0045992//negative regulation of embryonic development;GO:0043062//extracellular structure organization;GO:0090596//sensory organ morphogenesis;GO:0010243//response to organonitrogen compound;GO:1901700//response to oxygen-containing compound;GO:0048592//eye morphogenesis;GO:0032502//developmental pr…
12836	2.106	0.763	-1.44931110560526	4.688104103309399e-100	1.0868602342645697e-100	Col7a1	5.36	0.42	0.54	0.78	0.82	0.69	GO:0007492//endoderm development;GO:0007369//gastrulation;GO:0009653//anatomical structure morphogenesis;GO:0001704//formation of primary germ layer;GO:0035987//endodermal cell differentiation;GO:0007275//multicellular organism development;GO:0007155//cell adhesion;GO:0009790//embryo development;GO:0009888//tissue development;GO:0032501//multicellular organismal process;GO:0030154//cell different…
12837	0.243	0.603	1.31158130466479	3.0868827244879998e-15	3.0913485163124597e-15	Col8a1	0.21	0.18	0.34	0.57	0.51	0.73	GO:0007423//sensory organ development;GO:0048593//camera-type eye morphogenesis;GO:0007275//multicellular organism development;GO:0050789//regulation of biological process;GO:0007155//cell adhesion;GO:0007492//endoderm development;GO:0032502//developmental process;GO:0048731//system development;GO:0090596//sensory organ morphogenesis;GO:0032501//multicellular organismal process;GO:0048869//cellul…
12839	0.09	0.9059999999999999	3.32914772211063	8.801419893037399e-41	4.4496172403628997e-41	Col9a1	0.0	0.03	0.24	0.01	0.04	2.67	GO:0060350//endochondral bone morphogenesis;GO:0051216//cartilage development;GO:0048705//skeletal system morphogenesis;GO:0048856//anatomical structure development;GO:0042592//homeostatic process;GO:0048731//system development;GO:0061448//connective tissue development;GO:0048589//developmental growth;GO:0048513//animal organ development;GO:0032502//developmental process;GO:0001894//tissue homeos…
12840	6.53	24.7	1.9158483920910099	0.0	0.0	Col9a2	0.43	4.71	14.45	0.01	4.57	69.52
12841	1.8	7.206	2.00434305468959	6.296582133371829e-165	9.333063979649887e-166	Col9a3	0.74	1.05	3.61	1.46	1.27	18.89
12842	278.223	647.54	1.2303785406023402	0.0	0.0	Col1a1	493.65	178.1	162.92	833.26	312.81	796.55	GO:0032355//response to estradiol;GO:0050877//nervous system process;GO:0001568//blood vessel development;GO:0003008//system process;GO:0048523//negative regulation of cellular process;GO:0007169//transmembrane receptor protein tyrosine kinase signaling pathway;GO:0031960//response to corticosteroid;GO:0015031//protein transport;GO:0008104//protein localization;GO:0009967//positive regulation of …
12843	301.83	606.55	1.01867963096602	0.0	0.0	Col1a2	538.25	168.03	199.21	751.14	345.78	722.73	GO:0070848//response to growth factor;GO:0072359//circulatory system development;GO:0007178//transmembrane receptor protein serine/threonine kinase signaling pathway;GO:0065007//biological regulation;GO:0006461//protein complex assembly;GO:0007166//cell surface receptor signaling pathway;GO:0009987//cellular process;GO:0043589//skin morphogenesis;GO:0001501//skeletal system development;GO:0072358…
12869	0.753	0.043	-4.13418202113787	2.2633131783777103e-05	3.87642121742714e-05	Cox8b	2.13	0.13	0.0	0.0	0.13	0.0	GO:0042773//ATP synthesis coupled electron transport;GO:0009126//purine nucleoside monophosphate metabolic process;GO:1901360//organic cyclic compound metabolic process;GO:0009123//nucleoside monophosphate metabolic process;GO:0055114//oxidation-reduction process;GO:0017144//drug metabolic process;GO:0009150//purine ribonucleotide metabolic process;GO:0006810//transport;GO:0034220//ion transmembr…
12870	22.796	4.373	-2.3190695238444303	0.0	0.0	Cp	63.74	1.43	3.22	3.94	5.34	3.84	GO:0051234//establishment of localization;GO:0050801//ion homeostasis;GO:0009987//cellular process;GO:0006873//cellular ion homeostasis;GO:0019725//cellular homeostasis;GO:0030003//cellular cation homeostasis;GO:0055082//cellular chemical homeostasis;GO:0006879//cellular iron ion homeostasis;GO:0065007//biological regulation;GO:0006812//cation transport;GO:0051179//localization;GO:0042592//homeos…
12873	2.533	1.186	-1.08594048968525	6.236113360111869e-13	6.86065904641955e-13	Cpa3	6.45	0.42	0.73	1.58	0.53	1.45	GO:0051171//regulation of nitrogen compound metabolic process;GO:0051246//regulation of protein metabolic process;GO:0001991//regulation of systemic arterial blood pressure by circulatory renin-angiotensin;GO:0003008//system process;GO:0060177//regulation of angiotensin metabolic process;GO:0003044//regulation of systemic arterial blood pressure mediated by a chemical signal;GO:0001990//regulatio…
12942	0.036000000000000004	0.0	-4.86024386918534	5.91990522843146e-05	0.00010482497984565401	Pcdha11	0.06	0.02	0.03	0.0	0.0	0.0
12943	0.113	0.02	-2.36027409374989	2.57239943370362e-07	3.8194646365789206e-07	Pcdha10	0.29	0.02	0.03	0.02	0.0	0.04
12945	0.43	0.02	-4.70493066263933	4.5857066963361793e-48	2.0375839103506003e-48	Dmbt1	1.27	0.02	0.0	0.01	0.01	0.04	GO:0051094//positive regulation of developmental process;GO:0043009//chordate embryonic development;GO:0051239//regulation of multicellular organismal process;GO:0071702//organic substance transport;GO:0009792//embryo development ending in birth or egg hatching;GO:0015833//peptide transport;GO:0001824//blastocyst development;GO:0051707//response to other organism;GO:0045595//regulation of cell di…
12954	9.816	30.89	1.6342656772951898	5.2217593014042475e-202	6.420410454177088e-203	Cryaa	0.0	15.8	13.65	44.72	19.36	28.59	GO:0070271//protein complex biogenesis;GO:0048523//negative regulation of cellular process;GO:0007015//actin filament organization;GO:0044092//negative regulation of molecular function;GO:2000117//negative regulation of cysteine-type endopeptidase activity;GO:0009719//response to endogenous stimulus;GO:0031325//positive regulation of cellular metabolic process;GO:0001558//regulation of cell growt…
12955	221.983	511.986	1.17258652179891	0.0	0.0	Cryab	51.45	342.97	271.53	589.69	418.47	527.8	GO:0034622//cellular macromolecular complex assembly;GO:0010941//regulation of cell death;GO:0048731//system development;GO:0060255//regulation of macromolecule metabolic process;GO:0006950//response to stress;GO:0008219//cell death;GO:0052548//regulation of endopeptidase activity;GO:0042221//response to chemical;GO:1905906//regulation of amyloid fibril formation;GO:0006461//protein complex assem…
12984	2.32	0.95	-1.2785418470632701	6.901647608918499e-46	3.1696359102478196e-46	Csf2rb2	6.3	0.42	0.24	1.27	0.86	0.72	GO:0044425//membrane part;GO:0016020//membrane;GO:0031224//intrinsic component of membrane;GO:0005623//cell;GO:0044464//cell part;GO:0071944//cell periphery;GO:0005886//plasma membrane;GO:0016021//integral component of membrane;GO:0004888//transmembrane signaling receptor activity;GO:0004871//signal transducer activity;GO:0004872//receptor activity;GO:0004896//cytokine receptor activity;GO:006008…
12985	1.406	0.41600000000000004	-1.56672623876792	3.1801240356521503e-13	3.45169148275838e-13	Csf3	3.86	0.27	0.09	0.27	0.69	0.29	GO:0008284//positive regulation of cell proliferation;GO:0010604//positive regulation of macromolecule metabolic process;GO:0046822//regulation of nucleocytoplasmic transport;GO:0009889//regulation of biosynthetic process;GO:0031325//positive regulation of cellular metabolic process;GO:2001141//regulation of RNA biosynthetic process;GO:0032970//regulation of actin filament-based process;GO:190290…
13011	1.97	39.593	4.33538443002923	0.0	0.0	Cst7	4.15	0.42	1.34	102.02	1.82	14.94	GO:0051336//regulation of hydrolase activity;GO:0043086//negative regulation of catalytic activity;GO:0030162//regulation of proteolysis;GO:0050789//regulation of biological process;GO:0048519//negative regulation of biological process;GO:0031323//regulation of cellular metabolic process;GO:0010466//negative regulation of peptidase activity;GO:2000116//regulation of cysteine-type endopeptidase ac…
13025	77.516	163.683	1.06389917253174	0.0	0.0	Ctla2b	51.83	85.35	95.37	236.59	166.58	87.88	GO:0031323//regulation of cellular metabolic process;GO:1903037//regulation of leukocyte cell-cell adhesion;GO:0031347//regulation of defense response;GO:0050794//regulation of cellular process;GO:0050865//regulation of cell activation;GO:0080134//regulation of response to stress;GO:0070613//regulation of protein processing;GO:1903318//negative regulation of protein maturation;GO:0048519//negativ…
13032	14.08	30.193	1.10152380650363	0.0	0.0	Ctsc	14.02	17.0	11.22	38.66	25.16	26.76	GO:0009894//regulation of catabolic process;GO:1903052//positive regulation of proteolysis involved in cellular protein catabolic process;GO:0044248//cellular catabolic process;GO:0043068//positive regulation of programmed cell death;GO:0010033//response to organic substance;GO:0006955//immune response;GO:0031325//positive regulation of cellular metabolic process;GO:0044238//primary metabolic pro…
13035	1.25	66.596	5.716751413790929	0.0	0.0	Ctsg	0.09	0.86	2.8	167.48	3.4	28.91	GO:0002252//immune effector process;GO:0009620//response to fungus;GO:0044267//cellular protein metabolic process;GO:0051818//disruption of cells of other organism involved in symbiotic interaction;GO:0044238//primary metabolic process;GO:0001909//leukocyte mediated cytotoxicity;GO:0043901//negative regulation of multi-organism process;GO:0065007//biological regulation;GO:0051716//cellular respon…
13038	78.35600000000001	541.683	2.77329469187413	0.0	0.0	Ctsk	33.83	90.36	110.88	1132.07	167.22	325.76	GO:0010822//positive regulation of mitochondrion organization;GO:0051050//positive regulation of transport;GO:0019222//regulation of metabolic process;GO:0051603//proteolysis involved in cellular protein catabolic process;GO:0001957//intramembranous ossification;GO:0006508//proteolysis;GO:0044248//cellular catabolic process;GO:0032388//positive regulation of intracellular transport;GO:1901564//or…
13041	2.496	6.546	1.3730209383566	9.223322086125991e-45	4.3359926605536804e-45	Ctsw	6.29	0.8	0.4	15.46	1.75	2.43	GO:0044238//primary metabolic process;GO:0044257//cellular protein catabolic process;GO:0006508//proteolysis;GO:0009987//cellular process;GO:0044248//cellular catabolic process;GO:1901564//organonitrogen compound metabolic process;GO:0043170//macromolecule metabolic process;GO:1901575//organic substance catabolic process;GO:0030163//protein catabolic process;GO:0044267//cellular protein metabolic…
13070	33.353	197.54	2.53476143956675	0.0	0.0	Cyp11a1	0.78	54.62	44.66	392.79	69.82	130.01	GO:0032502//developmental process;GO:0071310//cellular response to organic substance;GO:0007420//brain development;GO:0031667//response to nutrient levels;GO:0007618//mating;GO:0065007//biological regulation;GO:0007617//mating behavior;GO:0007275//multicellular organism development;GO:0000302//response to reactive oxygen species;GO:0010212//response to ionizing radiation;GO:0022037//metencephalon…
13078	1.48	0.596	-1.28394439937172	1.0258823540749499e-32	6.1520202125966004e-33	Cyp1b1	3.81	0.18	0.45	0.79	0.69	0.31	GO:0043433//negative regulation of DNA binding transcription factor activity;GO:0044255//cellular lipid metabolic process;GO:0006066//alcohol metabolic process;GO:0010575//positive regulation of vascular endothelial growth factor production;GO:0001676//long-chain fatty acid metabolic process;GO:0044249//cellular biosynthetic process;GO:0035556//intracellular signal transduction;GO:0072358//cardio…
13079	2.97	9.816	1.71848359186869	8.897384738817538e-123	1.7518726318081195e-123	Cyp21a1	0.18	2.28	6.45	0.2	4.5	24.75	GO:0008152//metabolic process;GO:0009058//biosynthetic process;GO:0044238//primary metabolic process;GO:1901362//organic cyclic compound biosynthetic process;GO:0071704//organic substance metabolic process;GO:0008202//steroid metabolic process;GO:1901360//organic cyclic compound metabolic process;GO:0008610//lipid biosynthetic process;GO:0006629//lipid metabolic process;GO:0006694//steroid biosyn…
13086	0.086	0.0	-4.50615079852483	0.000377815465822977	0.0007183432611261281	Cyp2a4	0.0	0.21	0.05	0.0	0.0	0.0	GO:0046872//metal ion binding;GO:0016705//oxidoreductase activity, acting on paired donors, with incorporation or reduction of molecular oxygen;GO:0097159//organic cyclic compound binding;GO:0048037//cofactor binding;GO:0016712//oxidoreductase activity, acting on paired donors, with incorporation or reduction of molecular oxygen, reduced flavin or flavoprotein as one donor, and incorporation of o…
13107	1.35	0.026000000000000002	-5.530534957151789	2.38819281871247e-44	1.1308180698978602e-44	Cyp2f2	3.94	0.09	0.02	0.02	0.02	0.04	GO:0004497//monooxygenase activity;GO:0020037//heme binding;GO:0016705//oxidoreductase activity, acting on paired donors, with incorporation or reduction of molecular oxygen;GO:0046914//transition metal ion binding;GO:0019825//oxygen binding;GO:0043167//ion binding;GO:0005488//binding;GO:0016491//oxidoreductase activity;GO:0048037//cofactor binding;GO:0046872//metal ion binding;GO:0003824//cataly…
13123	2.16	0.823	-1.37288426766137	6.91238998373658e-23	5.33158854101879e-23	Cyp7b1	5.85	0.18	0.45	1.2	0.71	0.56	GO:0010648//negative regulation of cell communication;GO:0030850//prostate gland development;GO:0070887//cellular response to chemical stimulus;GO:0050679//positive regulation of epithelial cell proliferation;GO:0006935//chemotaxis;GO:0048856//anatomical structure development;GO:0048870//cell motility;GO:0048608//reproductive structure development;GO:0048513//animal organ development;GO:0019752//…
13131	4.086	1.8559999999999999	-1.2424516733781201	2.4379679742290894e-83	6.665012548665229e-84	Dab1	4.44	2.91	4.91	0.42	2.68	2.47	GO:0035556//intracellular signal transduction;GO:0008344//adult locomotory behavior;GO:0021801//cerebral cortex radial glia guided migration;GO:0032268//regulation of cellular protein metabolic process;GO:0048856//anatomical structure development;GO:0021942//radial glia guided migration of Purkinje cell;GO:0021575//hindbrain morphogenesis;GO:0022610//biological adhesion;GO:0048518//positive regul…
13134	0.77	0.253	-1.5851390946716597	3.66063794300175e-25	2.6428247464887397e-25	Dach1	2.0	0.15	0.16	0.39	0.17	0.2	GO:0060244//negative regulation of cell proliferation involved in contact inhibition;GO:0048519//negative regulation of biological process;GO:0032501//multicellular organismal process;GO:0048147//negative regulation of fibroblast proliferation;GO:0045892//negative regulation of transcription, DNA-templated;GO:0007275//multicellular organism development;GO:1903506//regulation of nucleic acid-templ…
13136	17.643	80.646	2.09208111644851	0.0	0.0	Cd55	23.78	11.99	17.16	186.77	18.14	37.03	GO:0051246//regulation of protein metabolic process;GO:0002706//regulation of lymphocyte mediated immunity;GO:0002684//positive regulation of immune system process;GO:0019724//B cell mediated immunity;GO:0006958//complement activation, classical pathway;GO:0032101//regulation of response to external stimulus;GO:0006959//humoral immune response;GO:0030449//regulation of complement activation;GO:00…
13175	9.666	4.756	-1.01724925117386	2.309354569308999e-173	3.285946713216949e-174	Dclk1	25.58	1.58	1.84	7.85	3.13	3.29	GO:0021954//central nervous system neuron development;GO:0018210//peptidyl-threonine modification;GO:0044237//cellular metabolic process;GO:0007409//axonogenesis;GO:0061564//axon development;GO:0007154//cell communication;GO:0006464//cellular protein modification process;GO:0016310//phosphorylation;GO:0007275//multicellular organism development;GO:0030182//neuron differentiation;GO:0060341//regul…
13176	0.02	0.003	-2.9536097754960493	0.000370385438862957	0.0007034627200968991	Dcc	0.06	0.0	0.0	0.0	0.0	0.01	GO:0040011//locomotion;GO:0048667//cell morphogenesis involved in neuron differentiation;GO:0007399//nervous system development;GO:0031175//neuron projection development;GO:0097485//neuron projection guidance;GO:0048870//cell motility;GO:0048468//cell development;GO:0032501//multicellular organismal process;GO:0030182//neuron differentiation;GO:0032502//developmental process;GO:0010941//regulatio…
13178	6.026	15.026	1.31213171260633	4.607538196059939e-200	5.704265641329537e-201	Dck	4.81	5.83	7.44	25.98	6.81	12.29	GO:0008152//metabolic process;GO:0006725//cellular aromatic compound metabolic process;GO:0044238//primary metabolic process;GO:0006793//phosphorus metabolic process;GO:1901360//organic cyclic compound metabolic process;GO:0071704//organic substance metabolic process;GO:0006139//nucleobase-containing compound metabolic process;GO:0006753//nucleoside phosphate metabolic process;GO:0055086//nucleob…
13179	388.76	810.666	1.0616996074545502	0.0	0.0	Dcn	771.81	127.62	266.85	1626.26	335.78	469.96	GO:0007568//aging;GO:0048522//positive regulation of cellular process;GO:0010468//regulation of gene expression;GO:2000021//regulation of ion homeostasis;GO:0044260//cellular macromolecule metabolic process;GO:0002237//response to molecule of bacterial origin;GO:0009607//response to biotic stimulus;GO:0019222//regulation of metabolic process;GO:0051271//negative regulation of cellular component m…
13360	9.23	20.986	1.1911517352524799	1.3159342673655492e-186	1.7586051934763793e-187	Dhcr7	10.3	7.7	9.69	32.27	8.35	22.34	GO:1902653//secondary alcohol biosynthetic process;GO:0040007//growth;GO:0072359//circulatory system development;GO:0048589//developmental growth;GO:0006694//steroid biosynthetic process;GO:0030324//lung development;GO:0001568//blood vessel development;GO:0009058//biosynthetic process;GO:0046890//regulation of lipid biosynthetic process;GO:1901576//organic substance biosynthetic process;GO:004886…
13371	7.6160000000000005	2.533	-1.5633276623060501	2.4097725009730187e-276	2.260003507051868e-277	Dio2	21.76	0.43	0.66	2.91	3.05	1.64	GO:0002237//response to molecule of bacterial origin;GO:0071704//organic substance metabolic process;GO:0042445//hormone metabolic process;GO:0006725//cellular aromatic compound metabolic process;GO:0042886//amide transport;GO:0042403//thyroid hormone metabolic process;GO:0046903//secretion;GO:0030072//peptide hormone secretion;GO:0015833//peptide transport;GO:0006590//thyroid hormone generation;…
13395	6.69	1.646	-2.01236767509676	1.45671343199383e-72	4.5703955774780194e-73	Dlx5	18.0	1.6	0.47	1.93	1.39	1.62	GO:0010646//regulation of cell communication;GO:0032502//developmental process;GO:0071840//cellular component organization or biogenesis;GO:0060322//head development;GO:0061564//axon development;GO:0007399//nervous system development;GO:0048666//neuron development;GO:0006355//regulation of transcription, DNA-templated;GO:0060348//bone development;GO:0043583//ear development;GO:0030855//epithelial…
13396	2.576	0.5760000000000001	-2.13982858427901	6.51288034704045e-24	4.876539485414459e-24	Dlx6	7.14	0.31	0.28	0.89	0.31	0.53
13426	1.146	0.26	-2.03989791403152	1.15590733388435e-24	8.474541141020379e-25	Dync1i1	2.93	0.4	0.11	0.19	0.27	0.32	GO:0007018//microtubule-based movement;GO:0072384//organelle transport along microtubule;GO:0051234//establishment of localization;GO:0099111//microtubule-based transport;GO:2000580//regulation of ATP-dependent microtubule motor activity, plus-end-directed;GO:0051276//chromosome organization;GO:0047496//vesicle transport along microtubule;GO:0007059//chromosome segregation;GO:0019884//antigen pro…
13446	0.133	0.626	2.30498584879991	1.11085273146827e-16	1.0529276598100001e-16	Doc2a	0.0	0.1	0.3	0.59	0.69	0.6	GO:0048791//calcium ion-regulated exocytosis of neurotransmitter;GO:0099537//trans-synaptic signaling;GO:0099003//vesicle-mediated transport in synapse;GO:0050794//regulation of cellular process;GO:0090174//organelle membrane fusion;GO:0099504//synaptic vesicle cycle;GO:0051656//establishment of organelle localization;GO:0048489//synaptic vesicle transport;GO:0016079//synaptic vesicle exocytosis;…
13479	10.392999999999999	33.0	1.68455597227727	0.0	0.0	Dpep1	16.97	8.41	5.8	66.93	11.65	20.42	GO:0031323//regulation of cellular metabolic process;GO:0051271//negative regulation of cellular component movement;GO:0030162//regulation of proteolysis;GO:0065009//regulation of molecular function;GO:0071241//cellular response to inorganic substance;GO:0031324//negative regulation of cellular metabolic process;GO:0043067//regulation of programmed cell death;GO:0050896//response to stimulus;GO:0…
13483	4.133	1.8	-1.1773881316537	1.4251188048211298e-71	4.53169090879669e-72	Dpp6	11.34	0.45	0.61	3.14	0.72	1.54	GO:0007154//cell communication;GO:0034767//positive regulation of ion transmembrane transport;GO:0008104//protein localization;GO:0034613//cellular protein localization;GO:0035637//multicellular organismal signaling;GO:1903078//positive regulation of protein localization to plasma membrane;GO:0034762//regulation of transmembrane transport;GO:0033036//macromolecule localization;GO:1903827//regulat…
13505	0.01	0.096	3.5777716850202594	9.22827730553105e-09	1.25391909119184e-08	Dsc1	0.02	0.01	0.0	0.23	0.02	0.04
13508	0.076	0.68	3.17684378515685	2.1873087147757195e-72	6.88116441669245e-73	Dscam	0.18	0.01	0.04	1.63	0.05	0.36	GO:0048583//regulation of response to stimulus;GO:0009886//post-embryonic animal morphogenesis;GO:0050920//regulation of chemotaxis;GO:0031175//neuron projection development;GO:0008038//neuron recognition;GO:0031325//positive regulation of cellular metabolic process;GO:0051962//positive regulation of nervous system development;GO:0048841//regulation of axon extension involved in axon guidance;GO:…
13522	0.853	0.38	-1.2450315814634099	1.15570081303016e-12	1.28908394149576e-12	Adam28	1.94	0.53	0.09	0.66	0.16	0.32	GO:0005739//mitochondrion;GO:0005886//plasma membrane;GO:0044464//cell part;GO:0016020//membrane;GO:0016021//integral component of membrane;GO:0005623//cell;GO:0005622//intracellular;GO:0043229//intracellular organelle;GO:0044444//cytoplasmic part;GO:0043231//intracellular membrane-bounded organelle;GO:0043227//membrane-bounded organelle;GO:0043226//organelle;GO:0044425//membrane part;GO:0071944/…
13527	5.2829999999999995	10.925999999999998	1.03841096639595	2.0453920075172093e-183	2.768135745991789e-184	Dtna	6.91	4.8	4.14	16.45	8.56	7.77	GO:0044464//cell part;GO:0043234//protein complex;GO:0005886//plasma membrane;GO:0005622//intracellular;GO:0031224//intrinsic component of membrane;GO:0042383//sarcolemma;GO:0044425//membrane part;GO:0032991//macromolecular complex;GO:0030054//cell junction;GO:0098796//membrane protein complex;GO:0045202//synapse;GO:0016020//membrane;GO:0005737//cytoplasm;GO:0016010//dystrophin-associated glycopr…
13529	456.97	1553.683	1.7381972890895803	0.0	0.0	Prl8a2	0.33	607.23	763.35	743.77	2925.41	991.87	GO:0007565//female pregnancy;GO:0006950//response to stress;GO:0044706//multi-multicellular organism process;GO:0070482//response to oxygen levels;GO:0036293//response to decreased oxygen levels;GO:0048609//multicellular organismal reproductive process;GO:0032501//multicellular organismal process;GO:0060135//maternal process involved in female pregnancy;GO:0032504//multicellular organism reproduc…
13586	3.4360000000000004	10.203	1.5407966911594497	3.07683324580101e-39	1.6019548538664198e-39	Ear1	0.0	4.2	6.11	10.44	12.92	7.25	GO:0005622//intracellular;GO:0044424//intracellular part;GO:0005623//cell;GO:0005737//cytoplasm;GO:0044464//cell part;GO:0004518//nuclease activity;GO:0016788//hydrolase activity, acting on ester bonds;GO:0004519//endonuclease activity;GO:0005488//binding;GO:0003824//catalytic activity;GO:0097159//organic cyclic compound binding;GO:0016787//hydrolase activity;GO:0003676//nucleic acid binding;GO:0…
13587	6.39	19.215999999999998	1.5672204173398798	1.5720704864227798e-71	5.001644106591549e-72	Ear2	3.84	6.29	9.04	36.12	10.43	11.1	GO:0009605//response to external stimulus;GO:0050896//response to stimulus;GO:0042330//taxis;GO:0040011//locomotion;GO:0006935//chemotaxis;GO:0042221//response to chemical;GO:1901363//heterocyclic compound binding;GO:0016787//hydrolase activity;GO:0003824//catalytic activity;GO:0005488//binding;GO:0004540//ribonuclease activity;GO:0016788//hydrolase activity, acting on ester bonds;GO:0004519//end…
13592	0.256	0.11	-1.2335973146110402	2.39114319085252e-07	3.5442549484826797e-07	Ebf2	0.3	0.22	0.25	0.03	0.14	0.16	GO:0009889//regulation of biosynthetic process;GO:0044238//primary metabolic process;GO:0031325//positive regulation of cellular metabolic process;GO:1903508//positive regulation of nucleic acid-templated transcription;GO:1901362//organic cyclic compound biosynthetic process;GO:0006807//nitrogen compound metabolic process;GO:0043170//macromolecule metabolic process;GO:0009058//biosynthetic proces…
13607	1.8430000000000002	0.52	-1.80080895184495	4.683523499512179e-64	1.6362432261945597e-64	Eda	5.03	0.32	0.18	0.69	0.27	0.6	GO:0032501//multicellular organismal process;GO:0030111//regulation of Wnt signaling pathway;GO:0060789//hair follicle placode formation;GO:0060348//bone development;GO:0022612//gland morphogenesis;GO:0060255//regulation of macromolecule metabolic process;GO:0010556//regulation of macromolecule biosynthetic process;GO:0031323//regulation of cellular metabolic process;GO:0022404//molting cycle pro…
13615	3.926	1.956	-1.0270903731386	7.001692352186379e-19	6.106993901651289e-19	Edn2	0.45	9.7	1.63	0.24	1.92	3.71	GO:0035295//tube development;GO:0046394//carboxylic acid biosynthetic process;GO:0014829//vascular smooth muscle contraction;GO:0006928//movement of cell or subcellular component;GO:0002684//positive regulation of immune system process;GO:0001775//cell activation;GO:0042221//response to chemical;GO:0072330//monocarboxylic acid biosynthetic process;GO:0014820//tonic smooth muscle contraction;GO:00…
13616	1.923	0.34600000000000003	-2.45303946206527	1.3419379193716997e-61	4.849799812084639e-62	Edn3	5.52	0.11	0.14	0.34	0.23	0.47	GO:0006935//chemotaxis;GO:0046903//secretion;GO:0046879//hormone secretion;GO:0048856//anatomical structure development;GO:0031323//regulation of cellular metabolic process;GO:0032270//positive regulation of cellular protein metabolic process;GO:1901379//regulation of potassium ion transmembrane transport;GO:0007275//multicellular organism development;GO:0048762//mesenchymal cell differentiation;…
13628	0.02	0.136	2.8277499380286097	4.4497250847573905e-05	7.79469982430248e-05	Eef1a2	0.0	0.04	0.02	0.22	0.08	0.11
13639	2.64	1.163	-1.2366620749068	7.738225523276829e-22	6.136543580010389e-22	Efna4	5.17	1.34	1.41	0.67	1.17	1.65	GO:0007409//axonogenesis;GO:0048513//animal organ development;GO:0007154//cell communication;GO:0048013//ephrin receptor signaling pathway;GO:0048534//hematopoietic or lymphoid organ development;GO:0006935//chemotaxis;GO:0046849//bone remodeling;GO:0032502//developmental process;GO:0048667//cell morphogenesis involved in neuron differentiation;GO:0048869//cellular developmental process;GO:0009987…
13643	2.39	0.473	-2.25586057772612	6.076821644619599e-73	1.89937082499706e-73	Efnb3	6.42	0.33	0.42	0.34	0.38	0.7	GO:0030154//cell differentiation;GO:0010769//regulation of cell morphogenesis involved in differentiation;GO:0007167//enzyme linked receptor protein signaling pathway;GO:0045665//negative regulation of neuron differentiation;GO:0051129//negative regulation of cellular component organization;GO:0051241//negative regulation of multicellular organismal process;GO:0051716//cellular response to stimul…
13655	1.39	0.11	-3.68334380043118	1.9520807514680896e-81	5.479030460110268e-82	Egr3	4.03	0.06	0.08	0.26	0.03	0.04	GO:0002040//sprouting angiogenesis;GO:0010033//response to organic substance;GO:0010468//regulation of gene expression;GO:0032501//multicellular organismal process;GO:0050896//response to stimulus;GO:0090130//tissue migration;GO:0044249//cellular biosynthetic process;GO:0010467//gene expression;GO:0080090//regulation of primary metabolic process;GO:1901360//organic cyclic compound metabolic proce…
13656	0.133	0.006	-4.36864727477489	3.6999843319072e-06	5.94359915122101e-06	Egr4	0.4	0.0	0.0	0.02	0.0	0.0	GO:0031325//positive regulation of cellular metabolic process;GO:0097659//nucleic acid-templated transcription;GO:0045893//positive regulation of transcription, DNA-templated;GO:0006351//transcription, DNA-templated;GO:0044260//cellular macromolecule metabolic process;GO:1901360//organic cyclic compound metabolic process;GO:0048518//positive regulation of biological process;GO:1901576//organic su…
13661	10.956	4.933	-1.13367497616696	4.938774988632779e-165	7.303712385085697e-166	Ehf	27.82	3.95	1.1	5.73	4.85	4.22	GO:0009888//tissue development;GO:0048869//cellular developmental process;GO:0010468//regulation of gene expression;GO:0051254//positive regulation of RNA metabolic process;GO:0051252//regulation of RNA metabolic process;GO:0009889//regulation of biosynthetic process;GO:1903506//regulation of nucleic acid-templated transcription;GO:0010556//regulation of macromolecule biosynthetic process;GO:0008…
13717	26.063000000000002	78.043	1.58595914758421	0.0	0.0	Eln	25.78	32.0	20.41	83.7	65.54	84.89	GO:0044087//regulation of cellular component biogenesis;GO:0007519//skeletal muscle tissue development;GO:0032956//regulation of actin cytoskeleton organization;GO:0110053//regulation of actin filament organization;GO:0050794//regulation of cellular process;GO:0030832//regulation of actin filament length;GO:0060538//skeletal muscle organ development;GO:0061572//actin filament bundle organization;…
13813	0.9059999999999999	6.93	2.90081340021833	4.445869310942917e-300	3.935819135100477e-301	Eomes	1.29	0.78	0.65	17.25	1.05	2.49	GO:0001706//endoderm formation;GO:0019827//stem cell population maintenance;GO:0021537//telencephalon development;GO:0007517//muscle organ development;GO:0065007//biological regulation;GO:0006357//regulation of transcription from RNA polymerase II promoter;GO:1903506//regulation of nucleic acid-templated transcription;GO:0060322//head development;GO:0009889//regulation of biosynthetic process;GO:…
13841	0.52	0.19	-1.4808150149820603	2.13791704938038e-19	1.8371714704785998e-19	Epha7	1.07	0.16	0.33	0.07	0.17	0.33	GO:0051246//regulation of protein metabolic process;GO:0048583//regulation of response to stimulus;GO:0035239//tube morphogenesis;GO:0050771//negative regulation of axonogenesis;GO:0012501//programmed cell death;GO:0032270//positive regulation of cellular protein metabolic process;GO:0031290//retinal ganglion cell axon guidance;GO:0008361//regulation of cell size;GO:0010604//positive regulation o…
13844	2.52	0.946	-1.3907808606291001	1.6161804614988194e-132	2.9327940563334893e-133	Ephb2	6.23	1.1	0.23	1.33	0.59	0.92	GO:0048812//neuron projection morphogenesis;GO:1902532//negative regulation of intracellular signal transduction;GO:0043170//macromolecule metabolic process;GO:0048514//blood vessel morphogenesis;GO:0048646//anatomical structure formation involved in morphogenesis;GO:0071840//cellular component organization or biogenesis;GO:0048169//regulation of long-term neuronal synaptic plasticity;GO:0051338/…
13897	1.5830000000000002	0.326	-2.24714626972719	4.6535364398224e-31	2.9090178595862494e-31	Ces1e	4.09	0.19	0.47	0.15	0.06	0.77	GO:0016787//hydrolase activity;GO:0003824//catalytic activity;
13924	0.59	0.153	-1.93124196246759	7.4691098222864e-31	4.68302238103889e-31	Ptprv	1.64	0.03	0.1	0.2	0.08	0.18	GO:0032501//multicellular organismal process;GO:0046849//bone remodeling;GO:0048771//tissue remodeling;GO:0016021//integral component of membrane;GO:0016020//membrane;GO:0044425//membrane part;GO:0031224//intrinsic component of membrane;GO:0016788//hydrolase activity, acting on ester bonds;GO:0140096//catalytic activity, acting on a protein;GO:0016787//hydrolase activity;GO:0016791//phosphatase a…
14025	0.32299999999999995	0.13	-1.4217586112344598	3.762241474171021e-07	5.647379136822051e-07	Bcl11a	0.65	0.15	0.17	0.07	0.09	0.23	GO:0007584//response to nutrient;GO:0071229//cellular response to acid chemical;GO:0048519//negative regulation of biological process;GO:0010605//negative regulation of macromolecule metabolic process;GO:0048518//positive regulation of biological process;GO:0080090//regulation of primary metabolic process;GO:0060284//regulation of cell development;GO:0002376//immune system process;GO:0001558//reg…
140474	2.316	1.173	-1.01423470113127	2.35281019747678e-69	7.68113795648849e-70	Muc4	5.11	1.33	0.51	1.09	0.9	1.53	GO:0022610//biological adhesion;GO:0007160//cell-matrix adhesion;GO:0031589//cell-substrate adhesion;GO:0007155//cell adhesion;GO:0016021//integral component of membrane;GO:0044425//membrane part;GO:0031224//intrinsic component of membrane;GO:0016020//membrane;
140483	4.65	0.943	-2.26736393893771	6.49491687292731e-70	2.1071551051023895e-70	Hnmt	12.69	0.54	0.72	1.21	1.0	0.62	GO:0065007//biological regulation;GO:0033993//response to lipid;GO:0009719//response to endogenous stimulus;GO:1903214//regulation of protein targeting to mitochondrion;GO:0051223//regulation of protein transport;GO:0044248//cellular catabolic process;GO:0048545//response to steroid hormone;GO:0048522//positive regulation of cellular process;GO:0042133//neurotransmitter metabolic process;GO:00108…
14049	7.67	1.89	-2.0157152774382703	1.7523303402567095e-144	2.9302240807065292e-145	Eya2	21.3	1.4	0.31	2.47	1.09	2.11	GO:0010467//gene expression;GO:1901360//organic cyclic compound metabolic process;GO:0060537//muscle tissue development;GO:0048519//negative regulation of biological process;GO:0043069//negative regulation of programmed cell death;GO:2001234//negative regulation of apoptotic signaling pathway;GO:0009889//regulation of biosynthetic process;GO:0065007//biological regulation;GO:0016311//dephosphoryl…
140492	0.573	0.156	-1.8607071942775801	3.1345060178783197e-12	3.55899704126594e-12	Kcnn2	1.58	0.1	0.04	0.16	0.1	0.21	GO:0086013//membrane repolarization during cardiac muscle cell action potential;GO:0050789//regulation of biological process;GO:0034762//regulation of transmembrane transport;GO:0034220//ion transmembrane transport;GO:0086001//cardiac muscle cell action potential;GO:0086066//atrial cardiac muscle cell to AV node cell communication;GO:0051234//establishment of localization;GO:0044057//regulation o…
140493	1.053	0.39299999999999996	-1.3904883233144798	1.3740529369082696e-39	7.11672910759887e-40	Kcnn3	2.89	0.05	0.22	0.5	0.17	0.51	GO:0050789//regulation of biological process;GO:0060341//regulation of cellular localization;GO:1904951//positive regulation of establishment of protein localization;GO:0033157//regulation of intracellular protein transport;GO:1903214//regulation of protein targeting to mitochondrion;GO:1903533//regulation of protein targeting;GO:0051222//positive regulation of protein transport;GO:0032880//regul…
140571	0.076	0.75	3.2820625860408903	4.5171045254991995e-39	2.35642927204998e-39	Plxnb3	0.15	0.02	0.06	1.96	0.08	0.21	GO:0034260//negative regulation of GTPase activity;GO:0051128//regulation of cellular component organization;GO:0048519//negative regulation of biological process;GO:0032990//cell part morphogenesis;GO:0051271//negative regulation of cellular component movement;GO:0007165//signal transduction;GO:0009605//response to external stimulus;GO:0051960//regulation of nervous system development;GO:0040007…
14064	0.33299999999999996	1.103	1.72298320069067	3.64484279561757e-19	3.1506587928104496e-19	F2rl2	0.3	0.19	0.51	2.31	0.27	0.73	GO:0048522//positive regulation of cellular process;GO:0042060//wound healing;GO:0010646//regulation of cell communication;GO:0072507//divalent inorganic cation homeostasis;GO:0048583//regulation of response to stimulus;GO:0019725//cellular homeostasis;GO:0055065//metal ion homeostasis;GO:0006874//cellular calcium ion homeostasis;GO:0072503//cellular divalent inorganic cation homeostasis;GO:00072…
14068	0.56	10.96	4.27520891499983	0.0	0.0	F7	0.06	0.73	0.89	26.5	1.43	4.95	GO:2000145//regulation of cell motility;GO:0031099//regeneration;GO:0048856//anatomical structure development;GO:0002687//positive regulation of leukocyte migration;GO:0050926//regulation of positive chemotaxis;GO:0043434//response to peptide hormone;GO:0050921//positive regulation of chemotaxis;GO:0032502//developmental process;GO:0043170//macromolecule metabolic process;GO:0051897//positive reg…
14069	0.18600000000000003	0.09300000000000001	-1.11947552232285	3.2350588296637397e-07	4.83629113926911e-07	F8	0.44	0.03	0.09	0.12	0.08	0.08	GO:0006953//acute-phase response;GO:0030168//platelet activation;GO:0044238//primary metabolic process;GO:0002526//acute inflammatory response;GO:0071704//organic substance metabolic process;GO:0072378//blood coagulation, fibrin clot formation;GO:0072376//protein activation cascade;GO:0007596//blood coagulation;GO:0009611//response to wounding;GO:0009987//cellular process;GO:0042060//wound healin…
140743	0.266	0.603	1.17009220918562	9.91419168285242e-06	1.65044022081225e-05	Rem2	0.18	0.47	0.15	0.97	0.4	0.44	GO:0043271//negative regulation of ion transport;GO:0023052//signaling;GO:0034765//regulation of ion transmembrane transport;GO:0050794//regulation of cellular process;GO:1901385//regulation of voltage-gated calcium channel activity;GO:0007154//cell communication;GO:0009987//cellular process;GO:0022898//regulation of transmembrane transporter activity;GO:1903170//negative regulation of calcium io…
140765	0.04	0.17600000000000002	2.16273418574142	6.66929825503078e-06	1.0971343478392e-05	Tmprss3	0.08	0.01	0.03	0.16	0.09	0.28	GO:0050877//nervous system process;GO:0032501//multicellular organismal process;GO:0030003//cellular cation homeostasis;GO:0007600//sensory perception;GO:0098771//inorganic ion homeostasis;GO:0007605//sensory perception of sound;GO:0055065//metal ion homeostasis;GO:0065007//biological regulation;GO:0050801//ion homeostasis;GO:0055082//cellular chemical homeostasis;GO:0019725//cellular homeostasis…
140795	2.99	1.193	-1.3135057205824299	4.77033520519654e-24	3.559668139982819e-24	P2ry14	7.0	0.69	1.28	1.31	0.7	1.57	GO:0016020//membrane;GO:0016021//integral component of membrane;GO:0031224//intrinsic component of membrane;GO:0005886//plasma membrane;GO:0044464//cell part;GO:0071944//cell periphery;GO:0044459//plasma membrane part;GO:0005623//cell;GO:0044425//membrane part;GO:0031226//intrinsic component of plasma membrane;GO:0005887//integral component of plasma membrane;GO:0004888//transmembrane signaling r…
14080	0.473	0.03	-3.9536097754960493	7.67015807541947e-05	0.00013685771123630902	Fabp1	0.1	1.22	0.1	0.0	0.0	0.09	GO:0046320//regulation of fatty acid oxidation;GO:0071702//organic substance transport;GO:0060255//regulation of macromolecule metabolic process;GO:0080090//regulation of primary metabolic process;GO:0015718//monocarboxylic acid transport;GO:0032268//regulation of cellular protein metabolic process;GO:0006950//response to stress;GO:0000302//response to reactive oxygen species;GO:0010951//negative…
14103	0.693	3.736	2.4487650007179	1.2214363908940499e-73	3.78457695037205e-74	Fasl	1.36	0.13	0.59	9.15	0.7	1.36	GO:2001056//positive regulation of cysteine-type endopeptidase activity;GO:0009967//positive regulation of signal transduction;GO:1901184//regulation of ERBB signaling pathway;GO:0018130//heterocycle biosynthetic process;GO:0060402//calcium ion transport into cytosol;GO:1902533//positive regulation of intracellular signal transduction;GO:0097190//apoptotic signaling pathway;GO:0055083//monovalent…
14115	16.333	60.75	1.8907977870755401	0.0	0.0	Fbln2	22.69	14.64	11.67	96.27	36.98	49.0	GO:0065007//biological regulation;GO:0030155//regulation of cell adhesion;GO:0050789//regulation of biological process;GO:0010811//positive regulation of cell-substrate adhesion;GO:0045785//positive regulation of cell adhesion;GO:0010810//regulation of cell-substrate adhesion;GO:0048518//positive regulation of biological process;GO:0031982//vesicle;GO:0043226//organelle;GO:0043227//membrane-bound…
14118	10.356	23.173000000000002	1.1738534136721799	0.0	0.0	Fbn1	19.86	5.95	5.26	45.03	7.51	16.98	GO:0045671//negative regulation of osteoclast differentiation;GO:0045637//regulation of myeloid cell differentiation;GO:0065007//biological regulation;GO:1901701//cellular response to oxygen-containing compound;GO:1903506//regulation of nucleic acid-templated transcription;GO:0051173//positive regulation of nitrogen compound metabolic process;GO:0031323//regulation of cellular metabolic process;G…
14127	32.58	112.34299999999999	1.7793010068586201	0.0	0.0	Fcer1g	50.07	17.17	30.5	217.07	54.01	65.95	GO:0051641//cellular localization;GO:0032755//positive regulation of interleukin-6 production;GO:0002521//leukocyte differentiation;GO:0048856//anatomical structure development;GO:0010033//response to organic substance;GO:0001798//positive regulation of type IIa hypersensitivity;GO:0030098//lymphocyte differentiation;GO:1901698//response to nitrogen compound;GO:0071404//cellular response to low-d…
14128	0.33	0.106	-1.16309506504005	1.11952581201237e-05	1.87262614243538e-05	Fcer2a	0.69	0.15	0.15	0.07	0.09	0.16	GO:0043902//positive regulation of multi-organism process;GO:0043900//regulation of multi-organism process;GO:0048583//regulation of response to stimulus;GO:0010604//positive regulation of macromolecule metabolic process;GO:0060255//regulation of macromolecule metabolic process;GO:0048584//positive regulation of response to stimulus;GO:0050790//regulation of catalytic activity;GO:0048518//positiv…
14131	16.043	34.646	1.10907988237748	1.1545542280235096e-152	1.8248962805454796e-153	Fcgr3	20.8	9.57	17.76	55.09	16.98	31.87	GO:0060326//cell chemotaxis;GO:0006810//transport;GO:0070887//cellular response to chemical stimulus;GO:0006897//endocytosis;GO:0045576//mast cell activation;GO:0006952//defense response;GO:0050778//positive regulation of immune response;GO:0070201//regulation of establishment of protein localization;GO:0002821//positive regulation of adaptive immune response;GO:0002863//positive regulation of in…
14133	3.696	7.76	1.05771252225675	6.697433164579209e-32	4.12309129334521e-32	Fcna	2.48	3.91	4.7	10.14	4.82	8.32	GO:0005488//binding;GO:0033691//sialic acid binding;GO:0031406//carboxylic acid binding;GO:0097367//carbohydrate derivative binding;GO:0043168//anion binding;GO:0043167//ion binding;GO:0043177//organic acid binding;GO:0036094//small molecule binding;
14160	0.40299999999999997	0.13	-1.6115037986710603	6.46632521131713e-13	7.117216505732701e-13	Lgr5	0.64	0.13	0.44	0.02	0.22	0.15	GO:0048839//inner ear development;GO:0007275//multicellular organism development;GO:0048869//cellular developmental process;GO:0061326//renal tubule development;GO:0009888//tissue development;GO:0050789//regulation of biological process;GO:0030154//cell differentiation;GO:0048522//positive regulation of cellular process;GO:0023052//signaling;GO:0001655//urogenital system development;GO:0051716//c…
14165	1.34	0.2	-2.70334266573613	1.6168329201356197e-70	5.204383471669519e-71	Fgf10	3.71	0.23	0.08	0.22	0.1	0.28	GO:0051347//positive regulation of transferase activity;GO:0023056//positive regulation of signaling;GO:0071902//positive regulation of protein serine/threonine kinase activity;GO:0032268//regulation of cellular protein metabolic process;GO:0045937//positive regulation of phosphate metabolic process;GO:0080090//regulation of primary metabolic process;GO:0071900//regulation of protein serine/threo…
14166	1.6	0.72	-1.19307571019144	6.343063570889871e-23	4.8870832641152397e-23	Fgf11	3.8	0.47	0.53	0.81	0.57	0.78	GO:0044464//cell part;GO:0044424//intracellular part;GO:0043229//intracellular organelle;GO:0005622//intracellular;GO:0043226//organelle;GO:0005623//cell;GO:0005576//extracellular region;GO:0043231//intracellular membrane-bounded organelle;GO:0005634//nucleus;GO:0043227//membrane-bounded organelle;GO:0048018//receptor ligand activity;GO:0005515//protein binding;GO:0005488//binding;GO:0005102//rec…
14169	0.133	0.6459999999999999	2.25995207548715	1.6799883397600599e-47	7.516038504125749e-48	Fgf14	0.04	0.17	0.19	1.03	0.64	0.27	GO:0007275//multicellular organism development;GO:0032501//multicellular organismal process;GO:1904064//positive regulation of cation transmembrane transport;GO:0030534//adult behavior;GO:0010959//regulation of metal ion transport;GO:0043270//positive regulation of ion transport;GO:0048731//system development;GO:0044093//positive regulation of molecular function;GO:1901387//positive regulation of…
14190	22.613000000000003	130.563	2.5428664971518	0.0	0.0	Fgl2	47.33	7.69	12.82	309.09	16.18	66.42	GO:0044706//multi-multicellular organism process;GO:0009987//cellular process;GO:0032501//multicellular organismal process;GO:0007567//parturition;GO:0000003//reproduction;GO:0022414//reproductive process;GO:0019835//cytolysis;GO:0051704//multi-organism process;GO:0044703//multi-organism reproductive process;GO:1903561//extracellular vesicle;GO:0043230//extracellular organelle;GO:0044421//extrace…
14191	0.5	1.42	1.5304025676164401	1.17422990547215e-27	7.907896227127309e-28	Fgr	0.98	0.27	0.25	3.02	0.57	0.67	GO:0002705//positive regulation of leukocyte mediated immunity;GO:0023051//regulation of signaling;GO:0009893//positive regulation of metabolic process;GO:0010647//positive regulation of cell communication;GO:0060341//regulation of cellular localization;GO:0040011//locomotion;GO:0008360//regulation of cell shape;GO:0040017//positive regulation of locomotion;GO:0009605//response to external stimul…
14205	12.18	55.036	2.16941530874871	0.0	0.0	Vegfd	22.14	5.92	8.48	116.64	15.07	33.4	GO:0002688//regulation of leukocyte chemotaxis;GO:0050920//regulation of chemotaxis;GO:0007166//cell surface receptor signaling pathway;GO:0072359//circulatory system development;GO:0050793//regulation of developmental process;GO:0042127//regulation of cell proliferation;GO:0045766//positive regulation of angiogenesis;GO:0051270//regulation of cellular component movement;GO:0060753//regulation of…
14239	1.43	3.8360000000000003	1.4263504407627299	2.1185748556761996e-25	1.5176640986142598e-25	Foxs1	2.43	0.72	1.14	6.76	1.99	2.76	GO:0001568//blood vessel development;GO:0072358//cardiovascular system development;GO:0034645//cellular macromolecule biosynthetic process;GO:0048731//system development;GO:0097659//nucleic acid-templated transcription;GO:0000122//negative regulation of transcription from RNA polymerase II promoter;GO:0050885//neuromuscular process controlling balance;GO:0065007//biological regulation;GO:1901360/…
14262	0.013000000000000001	0.11	3.0407436613628103	0.000173949265552139	0.00031937565762782703	Fmo3	0.02	0.02	0.0	0.14	0.08	0.11	GO:0017144//drug metabolic process;GO:0044237//cellular metabolic process;GO:0008152//metabolic process;GO:0009987//cellular process;GO:0042175//nuclear outer membrane-endoplasmic reticulum membrane network;GO:0016021//integral component of membrane;GO:0044424//intracellular part;GO:0012505//endomembrane system;GO:0005737//cytoplasm;GO:0044432//endoplasmic reticulum part;GO:0043227//membrane-boun…
14276	6.42	13.675999999999998	1.05487334650997	2.3343035800778397e-45	1.0847154763482e-45	Folr2	6.07	4.93	8.26	16.66	9.4	14.97	GO:0006605//protein targeting;GO:0072594//establishment of protein localization to organelle;GO:0065007//biological regulation;GO:0042127//regulation of cell proliferation;GO:0045047//protein targeting to ER;GO:0051649//establishment of localization in cell;GO:0046942//carboxylic acid transport;GO:0015849//organic acid transport;GO:0050789//regulation of biological process;GO:0051181//cofactor tr…
14317	0.6629999999999999	1.69	1.30120412353278	7.2713474000234495e-22	5.760135491889029e-22	Ftcd	0.08	0.31	1.6	0.21	0.91	3.95	GO:0006536//glutamate metabolic process;GO:1901575//organic substance catabolic process;GO:0015942//formate metabolic process;GO:0046700//heterocycle catabolic process;GO:0009987//cellular process;GO:1901361//organic cyclic compound catabolic process;GO:0019439//aromatic compound catabolic process;GO:0019556//histidine catabolic process to glutamate and formamide;GO:0006996//organelle organizatio…
14347	0.196	0.503	1.26522482642721	1.63225444947184e-05	2.76292982414456e-05	Fut7	0.53	0.01	0.05	1.21	0.09	0.21	GO:0046649//lymphocyte activation;GO:0030154//cell differentiation;GO:0040011//locomotion;GO:0009987//cellular process;GO:1901135//carbohydrate derivative metabolic process;GO:0030097//hemopoiesis;GO:0030098//lymphocyte differentiation;GO:0070085//glycosylation;GO:0048870//cell motility;GO:0051674//localization of cell;GO:0016477//cell migration;GO:0044237//cellular metabolic process;GO:0030217//…
14365	0.72	0.3	-1.2360870968028401	3.86611209689391e-38	2.0509219075392898e-38	Fzd3	1.61	0.21	0.34	0.23	0.38	0.29	GO:0051241//negative regulation of multicellular organismal process;GO:0036515//serotonergic neuron axon guidance;GO:0032989//cellular component morphogenesis;GO:0048667//cell morphogenesis involved in neuron differentiation;GO:0007420//brain development;GO:0051240//positive regulation of multicellular organismal process;GO:0048839//inner ear development;GO:1902692//regulation of neuroblast proli…
14397	0.09300000000000001	0.023	-1.8243267585510803	0.0006589888442707161	0.00128479179799885	Gabra4	0.27	0.0	0.01	0.01	0.05	0.01	GO:0007275//multicellular organism development;GO:0007214//gamma-aminobutyric acid signaling pathway;GO:0051234//establishment of localization;GO:0048731//system development;GO:0006820//anion transport;GO:0051716//cellular response to stimulus;GO:0015698//inorganic anion transport;GO:0009987//cellular process;GO:0023052//signaling;GO:0006821//chloride transport;GO:0050789//regulation of biologica…
14400	0.055999999999999994	0.023	-1.7096841926099597	1.34972117010476e-06	2.1070546030837503e-06	Gabrb1	0.13	0.02	0.02	0.02	0.02	0.03	GO:0007154//cell communication;GO:0006811//ion transport;GO:0009987//cellular process;GO:0007186//G-protein coupled receptor signaling pathway;GO:0048545//response to steroid hormone;GO:0051234//establishment of localization;GO:0032570//response to progesterone;GO:0007165//signal transduction;GO:0021954//central nervous system neuron development;GO:0042698//ovulation cycle;GO:0022414//reproductiv…
14402	0.09300000000000001	0.03	-1.56129235271729	0.000109257464804534	0.00019702206675940702	Gabrb3	0.18	0.04	0.06	0.01	0.03	0.05	GO:0048699//generation of neurons;GO:0042981//regulation of apoptotic process;GO:0043524//negative regulation of neuron apoptotic process;GO:0071417//cellular response to organonitrogen compound;GO:0051234//establishment of localization;GO:0042221//response to chemical;GO:0060119//inner ear receptor cell development;GO:0007186//G-protein coupled receptor signaling pathway;GO:0042391//regulation o…
14409	0.233	0.086	-1.4617566791663799	0.000772135035274549	0.0015153129006645	Gabrr2	0.25	0.13	0.32	0.11	0.15	0.0	GO:0032501//multicellular organismal process;GO:0051234//establishment of localization;GO:0007165//signal transduction;GO:0006821//chloride transport;GO:0015698//inorganic anion transport;GO:0051716//cellular response to stimulus;GO:0023052//signaling;GO:0007601//visual perception;GO:0050896//response to stimulus;GO:0003008//system process;GO:0050789//regulation of biological process;GO:0007186//…
14422	2.48	5.313	1.09498592196098	1.88666248726168e-72	5.92254774903469e-73	B4galnt2	0.15	3.99	3.3	9.54	2.81	3.59	GO:0009987//cellular process;GO:0034645//cellular macromolecule biosynthetic process;GO:0043170//macromolecule metabolic process;GO:0044238//primary metabolic process;GO:0043412//macromolecule modification;GO:0043413//macromolecule glycosylation;GO:0055086//nucleobase-containing small molecule metabolic process;GO:0050789//regulation of biological process;GO:1901360//organic cyclic compound metab…
14457	6.156000000000001	24.553	2.0050182419943203	0.0	0.0	Gas7	8.19	5.55	4.73	52.09	6.74	14.83
14468	0.17	0.03	-2.36864727477489	2.74031480137864e-06	4.36156823355499e-06	Gbp2b	0.49	0.0	0.02	0.04	0.04	0.01
14544	4.78	14.12	1.5724247527198	0.0	0.0	Gda	6.7	3.31	4.33	28.87	6.13	7.36	GO:0006145//purine nucleobase catabolic process;GO:0009987//cellular process;GO:0072523//purine-containing compound catabolic process;GO:0046483//heterocycle metabolic process;GO:0034641//cellular nitrogen compound metabolic process;GO:0006144//purine nucleobase metabolic process;GO:1901565//organonitrogen compound catabolic process;GO:1901575//organic substance catabolic process;GO:0006807//nitr…
14559	0.84	0.163	-2.59997282088135	2.29285445786018e-21	1.85015819418629e-21	Gdf1	2.4	0.06	0.06	0.09	0.2	0.2	GO:0030148//sphingolipid biosynthetic process;GO:0051972//regulation of telomerase activity;GO:0031401//positive regulation of protein modification process;GO:0048856//anatomical structure development;GO:0048583//regulation of response to stimulus;GO:0070141//response to UV-A;GO:2001141//regulation of RNA biosynthetic process;GO:0050896//response to stimulus;GO:0048584//positive regulation of res…
14560	10.94	4.8260000000000005	-1.15783328920252	5.035708342061499e-101	1.16146844346488e-101	Gdf10	29.33	2.15	1.34	6.53	3.26	4.69	GO:0023052//signaling;GO:0042981//regulation of apoptotic process;GO:0051241//negative regulation of multicellular organismal process;GO:0007167//enzyme linked receptor protein signaling pathway;GO:0010941//regulation of cell death;GO:0009967//positive regulation of signal transduction;GO:0030279//negative regulation of ossification;GO:0048869//cellular developmental process;GO:0045595//regulatio…
14561	2.123	1.03	-1.03128913931792	9.775753903920792e-13	1.08625574520097e-12	Gdf11	4.59	1.11	0.67	1.23	0.75	1.11	GO:0051247//positive regulation of protein metabolic process;GO:0051239//regulation of multicellular organismal process;GO:0043408//regulation of MAPK cascade;GO:0045665//negative regulation of neuron differentiation;GO:0043010//camera-type eye development;GO:0048469//cell maturation;GO:0042127//regulation of cell proliferation;GO:0042327//positive regulation of phosphorylation;GO:0048513//animal…
14563	1.203	0.16	-2.9047001750151002	7.31501094544083e-35	4.17329327081942e-35	Gdf5	3.25	0.24	0.12	0.17	0.19	0.12	GO:0032331//negative regulation of chondrocyte differentiation;GO:0007154//cell communication;GO:0007165//signal transduction;GO:0045937//positive regulation of phosphate metabolic process;GO:0009889//regulation of biosynthetic process;GO:0042981//regulation of apoptotic process;GO:0048731//system development;GO:0007178//transmembrane receptor protein serine/threonine kinase signaling pathway;GO:…
14581	0.2	2.5660000000000003	3.70961173914561	3.5925257753109495e-99	8.389609961272768e-100	Gfi1	0.39	0.1	0.11	6.41	0.19	1.1	GO:0065007//biological regulation;GO:0002520//immune system development;GO:0031326//regulation of cellular biosynthetic process;GO:0031399//regulation of protein modification process;GO:0032501//multicellular organismal process;GO:0019219//regulation of nucleobase-containing compound metabolic process;GO:0048534//hematopoietic or lymphoid organ development;GO:0032502//developmental process;GO:003…
14584	4.98	13.315999999999999	1.4276308790411	9.877416866814347e-197	1.2446296266395692e-197	Gfpt2	9.24	3.01	2.69	30.35	2.68	6.92	GO:0006486//protein glycosylation;GO:0006796//phosphate-containing compound metabolic process;GO:0044249//cellular biosynthetic process;GO:1901360//organic cyclic compound metabolic process;GO:0043170//macromolecule metabolic process;GO:0019752//carboxylic acid metabolic process;GO:0071345//cellular response to cytokine stimulus;GO:0006541//glutamine metabolic process;GO:0019438//aromatic compoun…
14588	3.633	1.7	-1.12266803312083	6.62036431804657e-23	5.101855449646829e-23	Gfra4	8.24	1.39	1.27	1.41	1.63	2.06	GO:0009987//cellular process;GO:0050794//regulation of cellular process;GO:0023052//signaling;GO:0007154//cell communication;GO:0007169//transmembrane receptor protein tyrosine kinase signaling pathway;GO:0030278//regulation of ossification;GO:0050789//regulation of biological process;GO:0051241//negative regulation of multicellular organismal process;GO:0007167//enzyme linked receptor protein si…
14608	3.043	0.773	-1.96043104135206	1.1344664389757598e-83	3.0860570776801793e-84	Gpr83	8.22	0.52	0.39	0.76	0.92	0.64	GO:0033993//response to lipid;GO:0010033//response to organic substance;GO:0009719//response to endogenous stimulus;GO:0014070//response to organic cyclic compound;GO:0009725//response to hormone;GO:0048545//response to steroid hormone;GO:0042221//response to chemical;GO:0051384//response to glucocorticoid;GO:0050896//response to stimulus;GO:0031960//response to corticosteroid;GO:0016021//integra…
14613	2.8960000000000004	7.896	1.4502116194011598	4.0236170260624693e-128	7.567564321741218e-129	Gja5	3.99	2.13	2.57	12.32	5.3	6.07	GO:0003014//renal system process;GO:1905314//semi-lunar valve development;GO:0003013//circulatory system process;GO:0098905//regulation of bundle of His cell action potential;GO:0048514//blood vessel morphogenesis;GO:0051239//regulation of multicellular organismal process;GO:0051046//regulation of secretion;GO:0061337//cardiac conduction;GO:0001501//skeletal system development;GO:0007275//multice…
14623	0.363	0.076	-2.23114375102496	8.22057908959264e-08	1.1829385809081e-07	Gjb6	0.75	0.09	0.25	0.07	0.09	0.07	GO:0070887//cellular response to chemical stimulus;GO:0048731//system development;GO:0051704//multi-organism process;GO:0007568//aging;GO:0050877//nervous system process;GO:0048878//chemical homeostasis;GO:0048519//negative regulation of biological process;GO:0065008//regulation of biological quality;GO:0043207//response to external biotic stimulus;GO:0012501//programmed cell death;GO:0050794//re…
14632	14.79	0.836	-4.08544454915929	0.0	0.0	Gli1	43.57	0.18	0.62	0.39	0.33	1.79	GO:0021549//cerebellum development;GO:0044703//multi-organism reproductive process;GO:0031325//positive regulation of cellular metabolic process;GO:0048562//embryonic organ morphogenesis;GO:0003006//developmental process involved in reproduction;GO:0000003//reproduction;GO:0031100//animal organ regeneration;GO:0007418//ventral midline development;GO:0030855//epithelial cell differentiation;GO:000…
14633	2.66	0.6829999999999999	-1.9447384482905001	4.925396014459679e-134	8.845961652825857e-135	Gli2	7.51	0.25	0.22	0.91	0.29	0.85	GO:0048562//embryonic organ morphogenesis;GO:0060512//prostate gland morphogenesis;GO:0021915//neural tube development;GO:0035107//appendage morphogenesis;GO:2000113//negative regulation of cellular macromolecule biosynthetic process;GO:0071840//cellular component organization or biogenesis;GO:0061037//negative regulation of cartilage development;GO:0032501//multicellular organismal process;GO:00…
14645	94.566	225.21599999999998	1.2592712630696898	0.0	0.0	Glul	160.67	54.36	68.67	442.69	62.53	170.43	GO:0044249//cellular biosynthetic process;GO:0006541//glutamine metabolic process;GO:0050678//regulation of epithelial cell proliferation;GO:0044237//cellular metabolic process;GO:1901605//alpha-amino acid metabolic process;GO:1901564//organonitrogen compound metabolic process;GO:0050789//regulation of biological process;GO:1901700//response to oxygen-containing compound;GO:0034284//response to m…
14658	1.27	0.38	-1.7433270364376	1.5563301857408e-26	1.08005358689245e-26	Glrb	3.32	0.25	0.24	0.45	0.37	0.32	GO:0006810//transport;GO:0008344//adult locomotory behavior;GO:0007186//G-protein coupled receptor signaling pathway;GO:0016043//cellular component organization;GO:0030534//adult behavior;GO:0051704//multi-organism process;GO:0090659//walking behavior;GO:0098660//inorganic ion transmembrane transport;GO:0007165//signal transduction;GO:0008104//protein localization;GO:0042391//regulation of membra…
14677	11.83	5.343	-1.12644637235827	1.5863511345394795e-128	2.9782070136420186e-129	Gnai1	27.15	3.03	5.31	4.67	4.48	6.88
14699	0.033	0.6659999999999999	5.6812012746756695	5.4680434224999896e-14	5.752301930617461e-14	Gngt1	0.0	0.1	0.0	1.72	0.09	0.19
14708	1.253	0.47	-1.39675261245525	1.53886415608763e-21	1.2336552859197198e-21	Gng7	3.04	0.29	0.43	0.59	0.36	0.46	GO:0051174//regulation of phosphorus metabolic process;GO:0050790//regulation of catalytic activity;GO:0001662//behavioral fear response;GO:0006140//regulation of nucleotide metabolic process;GO:0007166//cell surface receptor signaling pathway;GO:0065007//biological regulation;GO:0080090//regulation of primary metabolic process;GO:0032501//multicellular organismal process;GO:0031279//regulation o…
14726	30.17	61.786	1.0263792140683299	0.0	0.0	Pdpn	24.55	29.71	36.25	86.13	45.83	53.4	GO:0048286//lung alveolus development;GO:1900024//regulation of substrate adhesion-dependent cell spreading;GO:0040011//locomotion;GO:0051716//cellular response to stimulus;GO:0060548//negative regulation of cell death;GO:0042060//wound healing;GO:0034110//regulation of homotypic cell-cell adhesion;GO:0051130//positive regulation of cellular component organization;GO:0010564//regulation of cell c…
14728	3.833	11.773	1.36484981654342	2.8494680696882588e-161	4.310588706698649e-162	Lilrb4a	6.2	1.61	3.69	23.4	6.58	5.34	GO:0006955//immune response;GO:0002376//immune system process;GO:0002250//adaptive immune response;GO:0050896//response to stimulus;GO:0031224//intrinsic component of membrane;GO:0005623//cell;GO:0044425//membrane part;GO:0043226//organelle;GO:0044421//extracellular region part;GO:0031982//vesicle;GO:0005615//extracellular space;GO:0071944//cell periphery;GO:1903561//extracellular vesicle;GO:0005…
14744	1.18	2.7060000000000004	1.20528489755946	1.82671053353035e-23	1.38572345797855e-23	Gpr65	2.46	0.31	0.77	5.4	1.23	1.49	GO:0065009//regulation of molecular function;GO:0010646//regulation of cell communication;GO:0035025//positive regulation of Rho protein signal transduction;GO:1902905//positive regulation of supramolecular fiber organization;GO:0051716//cellular response to stimulus;GO:0043087//regulation of GTPase activity;GO:1902531//regulation of intracellular signal transduction;GO:0031532//actin cytoskeleto…
14745	18.673	41.92	1.17242461904269	0.0	0.0	Lpar1	25.75	12.78	17.49	71.82	27.56	26.38	GO:0021537//telencephalon development;GO:0030003//cellular cation homeostasis;GO:0009889//regulation of biosynthetic process;GO:0010941//regulation of cell death;GO:0035023//regulation of Rho protein signal transduction;GO:0031346//positive regulation of cell projection organization;GO:0010646//regulation of cell communication;GO:0022008//neurogenesis;GO:0045595//regulation of cell differentiatio…
14756	1.3030000000000002	0.66	-1.03611250540547	6.1643595645142796e-18	5.5669268254177e-18	Gpld1	2.72	0.7	0.49	0.58	0.58	0.82	GO:0009896//positive regulation of catabolic process;GO:0006505//GPI anchor metabolic process;GO:0040012//regulation of locomotion;GO:0010632//regulation of epithelial cell migration;GO:0051247//positive regulation of protein metabolic process;GO:0080090//regulation of primary metabolic process;GO:0002682//regulation of immune system process;GO:0002040//sprouting angiogenesis;GO:0042176//regulati…
14758	8.633	2.71	-1.60239611898449	1.0189312655300495e-195	1.2942990844050394e-196	Gpm6b	20.23	1.75	3.92	3.1	2.27	2.76	GO:0070167//regulation of biomineral tissue development;GO:0043269//regulation of ion transport;GO:0032970//regulation of actin filament-based process;GO:0045184//establishment of protein localization;GO:0032956//regulation of actin cytoskeleton organization;GO:0010810//regulation of cell-substrate adhesion;GO:0051239//regulation of multicellular organismal process;GO:0048518//positive regulation…
14776	20.363	1.91	-3.39265273778568	1.1855106653862892e-286	1.0836827697602294e-287	Gpx2	59.25	0.66	1.18	1.27	2.78	1.68	GO:0042592//homeostatic process;GO:0001659//temperature homeostasis;GO:0032102//negative regulation of response to external stimulus;GO:0002861//regulation of inflammatory response to antigenic stimulus;GO:0002683//negative regulation of immune system process;GO:0044403//symbiosis, encompassing mutualism through parasitism;GO:0009609//response to symbiotic bacterium;GO:0050727//regulation of infl…
14778	1498.183	8833.083	2.54627046384569	0.0	0.0	Gpx3	1026.55	2009.24	1458.76	17613.09	3066.94	5819.22	GO:0044237//cellular metabolic process;GO:0043603//cellular amide metabolic process;GO:0050896//response to stimulus;GO:0071822//protein complex subunit organization;GO:0051704//multi-organism process;GO:0016043//cellular component organization;GO:0022607//cellular component assembly;GO:0017144//drug metabolic process;GO:0006979//response to oxidative stress;GO:0044085//cellular component biogene…
14788	0.78	0.293	-1.3985684138156202	8.878715219871241e-13	9.85073427053032e-13	Gpr162	2.08	0.15	0.11	0.29	0.28	0.31	GO:0005623//cell;GO:0044425//membrane part;GO:0031224//intrinsic component of membrane;GO:0044464//cell part;GO:0016020//membrane;GO:0005886//plasma membrane;GO:0016021//integral component of membrane;GO:0071944//cell periphery;GO:0038023//signaling receptor activity;GO:0060089//molecular transducer activity;GO:0004930//G-protein coupled receptor activity;GO:0004872//receptor activity;GO:0004871/…
14799	1.29	0.623	-1.00142309423469	9.6280654329652e-22	7.656445641150489e-22	Gria1	3.5	0.18	0.19	0.67	0.24	0.96	GO:0016021//integral component of membrane;GO:0045211//postsynaptic membrane;GO:0097060//synaptic membrane;GO:0071944//cell periphery;GO:0098590//plasma membrane region;GO:0005623//cell;GO:0044425//membrane part;GO:0030054//cell junction;GO:0031224//intrinsic component of membrane;GO:0016020//membrane;GO:0005886//plasma membrane;GO:0098794//postsynapse;GO:0044456//synapse part;GO:0045202//synapse…
14800	0.02	0.0	-4.74715889802862	0.00011230279907111299	0.00020291362569391298	Gria2	0.06	0.0	0.0	0.0	0.0	0.0	GO:0005886//plasma membrane;GO:0016021//integral component of membrane;GO:0005623//cell;GO:0031224//intrinsic component of membrane;GO:0045202//synapse;GO:0044456//synapse part;GO:0044464//cell part;GO:0071944//cell periphery;GO:0098590//plasma membrane region;GO:0098794//postsynapse;GO:0016020//membrane;GO:0044459//plasma membrane part;GO:0097060//synaptic membrane;GO:0044425//membrane part;GO:0…
14802	1.696	0.21	-3.0376740402845197	4.264287663539339e-110	9.155627971367489e-111	Gria4	4.76	0.14	0.19	0.28	0.11	0.24	GO:0051968//positive regulation of synaptic transmission, glutamatergic;GO:0099537//trans-synaptic signaling;GO:0010647//positive regulation of cell communication;GO:0050803//regulation of synapse structure or activity;GO:0042221//response to chemical;GO:0050804//modulation of chemical synaptic transmission;GO:0051966//regulation of synaptic transmission, glutamatergic;GO:0099536//synaptic signal…
14803	0.523	0.113	-2.30975358572132	5.1801214149870995e-20	4.36796346104912e-20	Grid1	1.38	0.1	0.09	0.04	0.08	0.22	GO:0051704//multi-organism process;GO:0007610//behavior;GO:0051703//intraspecies interaction between organisms;GO:0035176//social behavior;GO:0051705//multi-organism behavior;GO:0030054//cell junction;GO:0005615//extracellular space;GO:0044421//extracellular region part;GO:0005576//extracellular region;GO:0031982//vesicle;GO:0044456//synapse part;GO:0098590//plasma membrane region;GO:0044464//cel…
14836	1.1	0.5529999999999999	-1.01634553084401	2.58518719778935e-05	4.4469921180322205e-05	Gsc	0.04	1.78	1.48	0.0	0.87	0.79	GO:0007417//central nervous system development;GO:0007423//sensory organ development;GO:0009887//animal organ morphogenesis;GO:0001837//epithelial to mesenchymal transition;GO:0043009//chordate embryonic development;GO:0009966//regulation of signal transduction;GO:0009792//embryo development ending in birth or egg hatching;GO:0023019//signal transduction involved in regulation of gene expression;…
14860	8.593	3.04	-1.49440391306622	1.21785595158341e-42	5.950413122317928e-43	Gsta4	15.38	5.62	4.78	0.47	4.27	4.38	GO:0008152//metabolic process;GO:0006575//cellular modified amino acid metabolic process;GO:0010038//response to metal ion;GO:0050896//response to stimulus;GO:0009636//response to toxic substance;GO:0006950//response to stress;GO:0035094//response to nicotine;GO:0009410//response to xenobiotic stimulus;GO:0051186//cofactor metabolic process;GO:0042493//response to drug;GO:0006807//nitrogen compou…
14867	0.9059999999999999	0.33	-1.4092892592722401	2.32145819771619e-06	3.6791552237734298e-06	Gstm6	2.21	0.22	0.29	0.21	0.43	0.35	GO:0008152//metabolic process;GO:0044424//intracellular part;GO:0044464//cell part;GO:0005622//intracellular;GO:0005623//cell;GO:0005737//cytoplasm;GO:0016765//transferase activity, transferring alkyl or aryl (other than methyl) groups;GO:0016740//transferase activity;GO:0003824//catalytic activity;GO:0004364//glutathione transferase activity;
14871	15.8	6.632999999999999	-1.2356539384915501	4.59778248858689e-63	1.6328001696980999e-63	Gstt1	42.87	2.11	2.42	4.12	3.13	12.65	GO:0050896//response to stimulus;GO:0009991//response to extracellular stimulus;GO:0071704//organic substance metabolic process;GO:0006749//glutathione metabolic process;GO:0010033//response to organic substance;GO:0043170//macromolecule metabolic process;GO:0010269//response to selenium ion;GO:0009725//response to hormone;GO:0042221//response to chemical;GO:0044260//cellular macromolecule metabo…
14873	273.726	116.206	-1.22085478121888	0.0	0.0	Gsto1	667.69	97.26	56.23	135.72	79.21	133.69	GO:0050896//response to stimulus;GO:0050850//positive regulation of calcium-mediated signaling;GO:0009968//negative regulation of signal transduction;GO:0034762//regulation of transmembrane transport;GO:0071243//cellular response to arsenic-containing substance;GO:0032410//negative regulation of transporter activity;GO:0042221//response to chemical;GO:0034641//cellular nitrogen compound metabolic…
14915	1.03	5.003	2.25224776655652	5.12770415784353e-24	3.82894901772423e-24	Guca2a	0.75	1.28	1.06	1.93	8.4	4.68	GO:1903561//extracellular vesicle;GO:0070062//extracellular exosome;GO:0031982//vesicle;GO:0005615//extracellular space;GO:0005576//extracellular region;GO:0043226//organelle;GO:0044421//extracellular region part;GO:0043230//extracellular organelle;GO:0043227//membrane-bounded organelle;GO:0030234//enzyme regulator activity;GO:0030250//guanylate cyclase activator activity;GO:0030249//guanylate cy…
14917	0.366	1.24	1.6844640616846698	6.10379260601624e-22	4.82177777266917e-22	Gucy2c	0.07	0.4	0.63	2.17	0.47	1.08	GO:0009117//nucleotide metabolic process;GO:1901564//organonitrogen compound metabolic process;GO:0008152//metabolic process;GO:0050794//regulation of cellular process;GO:0009636//response to toxic substance;GO:0006796//phosphate-containing compound metabolic process;GO:0034641//cellular nitrogen compound metabolic process;GO:0007165//signal transduction;GO:0009058//biosynthetic process;GO:000915…
14938	0.5760000000000001	11.863	4.357327535473339	5.848398001151637e-161	8.867115723998789e-162	Gzma	1.15	0.14	0.44	33.16	0.39	2.04	GO:0008219//cell death;GO:0043067//regulation of programmed cell death;GO:0032071//regulation of endodeoxyribonuclease activity;GO:0048522//positive regulation of cellular process;GO:0019538//protein metabolic process;GO:0044265//cellular macromolecule catabolic process;GO:0009892//negative regulation of metabolic process;GO:0032070//regulation of deoxyribonuclease activity;GO:0048519//negative r…
14939	8.49	252.31	4.8967724301560995	0.0	0.0	Gzmb	13.2	1.67	10.6	652.6	9.08	95.25	GO:0006915//apoptotic process;GO:0009987//cellular process;GO:0002443//leukocyte mediated immunity;GO:0051716//cellular response to stimulus;GO:0006955//immune response;GO:0002460//adaptive immune response based on somatic recombination of immune receptors built from immunoglobulin superfamily domains;GO:0023052//signaling;GO:0002376//immune system process;GO:0050794//regulation of cellular proce…
14940	37.816	1489.07	5.29129699469829	0.0	0.0	Gzmc	28.06	12.35	73.04	3739.87	111.32	616.02	GO:0007165//signal transduction;GO:0006915//apoptotic process;GO:0044238//primary metabolic process;GO:0071704//organic substance metabolic process;GO:0065007//biological regulation;GO:0006807//nitrogen compound metabolic process;GO:0051716//cellular response to stimulus;GO:0008219//cell death;GO:0019835//cytolysis;GO:0050896//response to stimulus;GO:0006508//proteolysis;GO:0050794//regulation of…
14941	60.0	2957.5429999999997	5.60275155854352	0.0	0.0	Gzmd	1.68	27.27	151.05	7285.31	256.29	1331.03	GO:0044238//primary metabolic process;GO:0071704//organic substance metabolic process;GO:0006508//proteolysis;GO:0019835//cytolysis;GO:0019538//protein metabolic process;GO:0043170//macromolecule metabolic process;GO:1901564//organonitrogen compound metabolic process;GO:0006807//nitrogen compound metabolic process;GO:0008152//metabolic process;GO:0009987//cellular process;GO:0097708//intracellula…
14942	20.41	1000.0930000000001	5.59376322020427	0.0	0.0	Gzme	0.38	10.77	50.08	2499.82	70.98	429.48	GO:0009987//cellular process;GO:0043170//macromolecule metabolic process;GO:0071704//organic substance metabolic process;GO:0044238//primary metabolic process;GO:0006807//nitrogen compound metabolic process;GO:1901564//organonitrogen compound metabolic process;GO:0006508//proteolysis;GO:0019538//protein metabolic process;GO:0008152//metabolic process;GO:0019835//cytolysis;GO:0044424//intracellula…
14943	60.023	2834.32	5.54196914429661	0.0	0.0	Gzmf	4.26	23.82	151.99	7021.94	228.31	1252.71	GO:0019538//protein metabolic process;GO:0071704//organic substance metabolic process;GO:1901564//organonitrogen compound metabolic process;GO:0008152//metabolic process;GO:0044238//primary metabolic process;GO:0019835//cytolysis;GO:0006807//nitrogen compound metabolic process;GO:0043170//macromolecule metabolic process;GO:0006508//proteolysis;GO:0009987//cellular process;GO:0043229//intracellula…
14944	55.766000000000005	2928.78	5.694390161135759	0.0	0.0	Gzmg	0.33	22.86	144.11	7397.12	206.9	1182.32	GO:0019835//cytolysis;GO:1901564//organonitrogen compound metabolic process;GO:0009987//cellular process;GO:0044238//primary metabolic process;GO:0019538//protein metabolic process;GO:0043170//macromolecule metabolic process;GO:0008152//metabolic process;GO:0006508//proteolysis;GO:0071704//organic substance metabolic process;GO:0006807//nitrogen compound metabolic process;GO:0016020//membrane;GO:…
14960	83.25299999999999	24.033	-1.7732131569606298	0.0	0.0	H2-Aa	230.24	9.07	10.45	27.23	20.13	24.74	GO:0050867//positive regulation of cell activation;GO:2000026//regulation of multicellular organismal development;GO:0045580//regulation of T cell differentiation;GO:0050865//regulation of cell activation;GO:0050793//regulation of developmental process;GO:0019882//antigen processing and presentation;GO:0045621//positive regulation of lymphocyte differentiation;GO:0019884//antigen processing and p…
14961	101.883	42.776	-1.23296602061386	0.0	0.0	H2-Ab1	283.86	17.09	4.7	59.42	31.92	36.99	GO:0002819//regulation of adaptive immune response;GO:0050776//regulation of immune response;GO:0030183//B cell differentiation;GO:1903039//positive regulation of leukocyte cell-cell adhesion;GO:0048518//positive regulation of biological process;GO:0002694//regulation of leukocyte activation;GO:0002827//positive regulation of T-helper 1 type immune response;GO:0002460//adaptive immune response ba…
14962	63.61	29.273000000000003	-1.08902433541028	0.0	0.0	Cfb	157.06	9.69	24.08	24.66	14.66	48.5	GO:0006956//complement activation;GO:0016064//immunoglobulin mediated immune response;GO:0002460//adaptive immune response based on somatic recombination of immune receptors built from immunoglobulin superfamily domains;GO:0019538//protein metabolic process;GO:0002252//immune effector process;GO:0006952//defense response;GO:0048518//positive regulation of biological process;GO:0051049//regulation…
14969	2.9930000000000003	0.81	-1.85937181495376	4.5848714496368695e-36	2.5402954805989796e-36	H2-Eb1	8.98	0.0	0.0	1.22	0.61	0.6	GO:0019882//antigen processing and presentation;GO:0006955//immune response;GO:0002376//immune system process;GO:0050896//response to stimulus;GO:0002504//antigen processing and presentation of peptide or polysaccharide antigen via MHC class II;GO:0031224//intrinsic component of membrane;GO:0044464//cell part;GO:0044425//membrane part;GO:0016021//integral component of membrane;GO:0032991//macromo…
14990	0.29600000000000004	0.046	-2.6316816806086902	3.93996756110598e-06	6.3511549002702795e-06	H2-M2	0.83	0.03	0.03	0.0	0.11	0.03
15000	1.6059999999999999	0.693	-1.1971638917916	5.49217437346593e-06	8.96132998378052e-06	H2-DMb2	4.23	0.42	0.17	1.39	0.34	0.35	GO:0051084//'de novo' posttranslational protein folding;GO:0006457//protein folding;GO:0019886//antigen processing and presentation of exogenous peptide antigen via MHC class II;GO:0051085//chaperone cofactor-dependent protein refolding;GO:0006955//immune response;GO:0019884//antigen processing and presentation of exogenous antigen;GO:0002478//antigen processing and presentation of exogenous pept…
15001	1.043	0.28600000000000003	-1.8540741019451397	4.1552411713262e-09	5.5311890463221704e-09	H2-Oa	2.93	0.12	0.08	0.39	0.35	0.12	GO:0002376//immune system process;GO:0050896//response to stimulus;GO:0019886//antigen processing and presentation of exogenous peptide antigen via MHC class II;GO:0002682//regulation of immune system process;GO:0022407//regulation of cell-cell adhesion;GO:1902105//regulation of leukocyte differentiation;GO:0002577//regulation of antigen processing and presentation;GO:0002694//regulation of leuko…
15002	1.073	0.353	-1.6247952950234499	2.22185312919928e-18	1.9718506586086996e-18	H2-Ob	2.85	0.13	0.24	0.44	0.29	0.33	GO:0002584//negative regulation of antigen processing and presentation of peptide antigen;GO:0002580//regulation of antigen processing and presentation of peptide or polysaccharide antigen via MHC class II;GO:0050896//response to stimulus;GO:0002376//immune system process;GO:0048519//negative regulation of biological process;GO:0002583//regulation of antigen processing and presentation of peptide…
15077	1.706	3.9930000000000003	1.19757672542845	1.33798042837042e-10	1.63626331617932e-10	Hist2h3c1	0.0	2.54	2.58	2.5	4.56	4.92
15109	0.7959999999999999	1.943	1.2665440538727	9.67579618571164e-24	7.28580627450837e-24	Hal	0.04	1.27	1.08	0.69	2.92	2.22	GO:0034641//cellular nitrogen compound metabolic process;GO:0015942//formate metabolic process;GO:1901606//alpha-amino acid catabolic process;GO:0043436//oxoacid metabolic process;GO:0006536//glutamate metabolic process;GO:0009064//glutamine family amino acid metabolic process;GO:0044270//cellular nitrogen compound catabolic process;GO:0006520//cellular amino acid metabolic process;GO:0006547//hi…
15117	1.2329999999999999	0.253	-2.25802810209496	1.01258919717875e-49	4.392803407482389e-50	Has2	3.51	0.09	0.1	0.46	0.08	0.22	GO:0033554//cellular response to stress;GO:0001568//blood vessel development;GO:1901564//organonitrogen compound metabolic process;GO:0051171//regulation of nitrogen compound metabolic process;GO:0071356//cellular response to tumor necrosis factor;GO:0003008//system process;GO:0048522//positive regulation of cellular process;GO:0001655//urogenital system development;GO:0030203//glycosaminoglycan …
15139	0.273	2.773	3.34197792721253	2.2989314961060288e-216	2.6590000321894586e-217	Hc	0.11	0.25	0.46	6.88	0.52	0.92	GO:0043009//chordate embryonic development;GO:0002250//adaptive immune response;GO:0001817//regulation of cytokine production;GO:0009987//cellular process;GO:0048522//positive regulation of cellular process;GO:0019538//protein metabolic process;GO:1903530//regulation of secretion by cell;GO:0050708//regulation of protein secretion;GO:0032722//positive regulation of chemokine production;GO:1903532…
15168	0.306	0.6659999999999999	1.11677955239535	4.96601040171687e-09	6.64664738070306e-09	Hcn3	0.29	0.24	0.39	1.07	0.36	0.57	GO:1901700//response to oxygen-containing compound;GO:0071869//response to catecholamine;GO:0070887//cellular response to chemical stimulus;GO:1903350//response to dopamine;GO:0071310//cellular response to organic substance;GO:1901699//cellular response to nitrogen compound;GO:0042493//response to drug;GO:0010033//response to organic substance;GO:0098660//inorganic ion transmembrane transport;GO:…
15202	0.653	2.366	1.8011236213941202	4.33013960378392e-15	4.359169217892329e-15	Gml2	0.0	1.09	0.87	3.6	1.52	1.98
15211	108.913	240.326	1.14566602323819	0.0	0.0	Hexa	69.41	131.31	126.02	352.59	131.02	237.37	GO:1903509//liposaccharide metabolic process;GO:0046479//glycosphingolipid catabolic process;GO:0007275//multicellular organism development;GO:0009058//biosynthetic process;GO:0000904//cell morphogenesis involved in differentiation;GO:0048699//generation of neurons;GO:0006665//sphingolipid metabolic process;GO:0032989//cellular component morphogenesis;GO:0007165//signal transduction;GO:0034641//c…
15233	1.916	4.136	1.1037865651710201	1.5710512446857398e-24	1.15661301401958e-24	Hgd	0.0	0.85	4.9	0.0	2.34	10.07	GO:0006082//organic acid metabolic process;GO:1901361//organic cyclic compound catabolic process;GO:0043436//oxoacid metabolic process;GO:0044281//small molecule metabolic process;GO:0009072//aromatic amino acid family metabolic process;GO:0019752//carboxylic acid metabolic process;GO:0044282//small molecule catabolic process;GO:0006807//nitrogen compound metabolic process;GO:0006725//cellular ar…
15235	0.24600000000000002	0.506	1.0714622464607801	2.59655686271314e-05	4.4674307251358504e-05	Mst1	0.03	0.11	0.6	0.02	0.41	1.09	GO:0007275//multicellular organism development;GO:0007565//female pregnancy;GO:0009890//negative regulation of biosynthetic process;GO:0006109//regulation of carbohydrate metabolic process;GO:0080090//regulation of primary metabolic process;GO:0060443//mammary gland morphogenesis;GO:0010677//negative regulation of cellular carbohydrate metabolic process;GO:0050794//regulation of cellular process;…
15360	25.353	8.306000000000001	-1.58349900269052	0.0	0.0	Hmgcs2	66.15	3.86	6.05	5.29	5.89	13.74	GO:0006629//lipid metabolic process;GO:0008610//lipid biosynthetic process;GO:0016126//sterol biosynthetic process;GO:0071704//organic substance metabolic process;GO:0044255//cellular lipid metabolic process;GO:1901360//organic cyclic compound metabolic process;GO:1901615//organic hydroxy compound metabolic process;GO:1901576//organic substance biosynthetic process;GO:0016125//sterol metabolic pr…
15370	8.336	2.4859999999999998	-1.7238891187057799	4.277566767425468e-140	7.348761960858308e-141	Nr4a1	19.31	2.37	3.33	2.64	2.01	2.81	GO:0014706//striated muscle tissue development;GO:0051674//localization of cell;GO:0050678//regulation of epithelial cell proliferation;GO:0042981//regulation of apoptotic process;GO:2000112//regulation of cellular macromolecule biosynthetic process;GO:1901699//cellular response to nitrogen compound;GO:0006928//movement of cell or subcellular component;GO:0008219//cell death;GO:0065009//regulatio…
15399	0.736	0.23	-1.64711172117829	2.2871585996890696e-09	2.99680802232266e-09	Hoxa2	1.98	0.09	0.14	0.22	0.25	0.22
15400	1.22	0.396	-1.82184576904733	9.304398786259057e-33	5.5733581028987295e-33	Hoxa3	3.09	0.24	0.33	0.23	0.5	0.46	GO:0050789//regulation of biological process;GO:0007275//multicellular organism development;GO:0009888//tissue development;GO:0002376//immune system process;GO:0006807//nitrogen compound metabolic process;GO:0090304//nucleic acid metabolic process;GO:1901360//organic cyclic compound metabolic process;GO:0042127//regulation of cell proliferation;GO:0021615//glossopharyngeal nerve morphogenesis;GO:…
15402	1.0859999999999999	0.523	-1.0467191798875302	1.0572439853340501e-07	1.53266653270752e-07	Hoxa5	2.55	0.26	0.45	0.47	0.64	0.46
15404	0.473	0.22	-1.06841425098685	0.000179092238801435	0.00032930180113526	Hoxa7	1.15	0.08	0.19	0.22	0.22	0.22	GO:0032502//developmental process;GO:0007275//multicellular organism development;GO:0048856//anatomical structure development;GO:0032501//multicellular organismal process;GO:0005622//intracellular;GO:0043229//intracellular organelle;GO:0044464//cell part;GO:0005634//nucleus;GO:0044424//intracellular part;GO:0005623//cell;GO:0043226//organelle;GO:0043227//membrane-bounded organelle;GO:0043231//int…
15423	0.8	0.306	-1.71298178271054	4.7957047289333904e-33	2.85067952041608e-33	Hoxc4	1.96	0.14	0.3	0.08	0.24	0.6	GO:0001501//skeletal system development;GO:0010556//regulation of macromolecule biosynthetic process;GO:0010628//positive regulation of gene expression;GO:0003002//regionalization;GO:0080090//regulation of primary metabolic process;GO:0009952//anterior/posterior pattern specification;GO:0009891//positive regulation of biosynthetic process;GO:0051216//cartilage development;GO:0007275//multicellula…
15425	2.37	1.1059999999999999	-1.1344294180416499	3.00676709679148e-35	1.70111537056863e-35	Hoxc6	5.52	0.33	1.26	0.61	0.52	2.19	GO:0044249//cellular biosynthetic process;GO:0060255//regulation of macromolecule metabolic process;GO:0006807//nitrogen compound metabolic process;GO:0071704//organic substance metabolic process;GO:0016070//RNA metabolic process;GO:0050794//regulation of cellular process;GO:0010468//regulation of gene expression;GO:0051171//regulation of nitrogen compound metabolic process;GO:0048706//embryonic …
15439	28.293000000000003	7.7	-1.85486555942547	1.0550396427250494e-263	1.0413571438276995e-264	Hp	80.13	2.39	2.36	7.42	6.52	9.16	GO:0014070//response to organic cyclic compound;GO:0009894//regulation of catabolic process;GO:0006979//response to oxidative stress;GO:0009719//response to endogenous stimulus;GO:0050789//regulation of biological process;GO:0048732//gland development;GO:0009605//response to external stimulus;GO:0007276//gamete generation;GO:1901698//response to nitrogen compound;GO:0007283//spermatogenesis;GO:00…
15442	6.1160000000000005	16.893	1.46364982516545	3.6505675413564774e-267	3.5660777610000677e-268	Hpse	7.31	5.84	5.2	30.82	8.68	11.18	GO:0045684//positive regulation of epidermis development;GO:0050794//regulation of cellular process;GO:0008284//positive regulation of cell proliferation;GO:0051240//positive regulation of multicellular organismal process;GO:0006029//proteoglycan metabolic process;GO:0022610//biological adhesion;GO:0009611//response to wounding;GO:0045682//regulation of epidermis development;GO:0090303//positive …
15444	1.6059999999999999	0.586	-1.47805849149548	4.39512311258881e-14	4.60646162361327e-14	Hpca	1.66	1.73	1.43	0.13	0.73	0.9
15458	3.61	7.37	1.03050633193829	3.79166888882154e-33	2.24742663152638e-33	Hpx	1.98	1.91	6.94	0.62	2.68	18.81	GO:0002821//positive regulation of adaptive immune response;GO:1902533//positive regulation of intracellular signal transduction;GO:0031347//regulation of defense response;GO:0065008//regulation of biological quality;GO:0002714//positive regulation of B cell mediated immunity;GO:0055072//iron ion homeostasis;GO:0001961//positive regulation of cytokine-mediated signaling pathway;GO:0006807//nitrog…
15466	0.316	0.593	1.2351742531975802	1.6046069276299498e-13	1.7206786985803602e-13	Hrh2	0.37	0.28	0.3	0.95	0.35	0.48	GO:0023051//regulation of signaling;GO:0050890//cognition;GO:0050877//nervous system process;GO:0030855//epithelial cell differentiation;GO:0050880//regulation of blood vessel size;GO:0010646//regulation of cell communication;GO:0097746//regulation of blood vessel diameter;GO:0030154//cell differentiation;GO:0060429//epithelium development;GO:0008542//visual learning;GO:0007610//behavior;GO:00076…
15483	110.713	279.51599999999996	1.31610760223284	0.0	0.0	Hsd11b1	43.17	215.6	73.37	358.48	192.96	287.11	GO:0071704//organic substance metabolic process;GO:0044238//primary metabolic process;GO:0035295//tube development;GO:0048513//animal organ development;GO:0008152//metabolic process;GO:0048856//anatomical structure development;GO:0032502//developmental process;GO:0006629//lipid metabolic process;GO:0032501//multicellular organismal process;GO:0030323//respiratory tube development;GO:0008202//ster…
15495	0.0	0.336	6.3952290106158305	1.1161235102465802e-11	1.30229277809507e-11	Hsd3b4	0.0	0.0	0.0	0.0	0.0	1.01	GO:0010817//regulation of hormone levels;GO:0014070//response to organic cyclic compound;GO:0042445//hormone metabolic process;GO:0008152//metabolic process;GO:0006629//lipid metabolic process;GO:0034754//cellular hormone metabolic process;GO:0006694//steroid biosynthetic process;GO:0009058//biosynthetic process;GO:0044281//small molecule metabolic process;GO:0050896//response to stimulus;GO:0009…
15558	0.39	0.146	-1.41171599666678	3.18465580714498e-07	4.75824004169586e-07	Htr2a	1.05	0.0	0.12	0.28	0.08	0.08	GO:0045600//positive regulation of fat cell differentiation;GO:0043467//regulation of generation of precursor metabolites and energy;GO:0035296//regulation of tube diameter;GO:0010604//positive regulation of macromolecule metabolic process;GO:0048017//inositol lipid-mediated signaling;GO:0003008//system process;GO:0008015//blood circulation;GO:0007611//learning or memory;GO:0009605//response to e…
15559	1.703	6.87	1.9193754276080501	3.6752423646968994e-132	6.6941925944422375e-133	Htr2b	1.05	1.39	2.67	13.67	3.15	3.79	GO:0042325//regulation of phosphorylation;GO:0003007//heart morphogenesis;GO:0022401//negative adaptation of signaling pathway;GO:0090407//organophosphate biosynthetic process;GO:0050801//ion homeostasis;GO:0007154//cell communication;GO:0009892//negative regulation of metabolic process;GO:0060402//calcium ion transport into cytosol;GO:0044238//primary metabolic process;GO:0042310//vasoconstricti…
15572	0.106	0.03	-1.8309904888320903	0.000134375055489348	0.000244481138364696	Elavl4	0.0	0.06	0.26	0.0	0.04	0.05	GO:0007611//learning or memory;GO:0007399//nervous system development;GO:0016358//dendrite development;GO:0048813//dendrite morphogenesis;GO:0048667//cell morphogenesis involved in neuron differentiation;GO:0030154//cell differentiation;GO:0010467//gene expression;GO:0120039//plasma membrane bounded cell projection morphogenesis;GO:0044237//cellular metabolic process;GO:0034641//cellular nitrogen…
15900	13.485999999999999	28.62	1.08062834368105	1.9292029829469988e-260	1.9270862700277291e-261	Irf8	16.09	15.95	8.42	55.66	11.84	18.36	GO:0045892//negative regulation of transcription, DNA-templated;GO:0034645//cellular macromolecule biosynthetic process;GO:0006952//defense response;GO:0034097//response to cytokine;GO:1901362//organic cyclic compound biosynthetic process;GO:0090304//nucleic acid metabolic process;GO:0034341//response to interferon-gamma;GO:0009890//negative regulation of biosynthetic process;GO:0051173//positive…
15904	15.026	5.14	-1.74046999343828	1.2532319605772994e-256	1.2731108575747892e-257	Id4	40.55	1.87	2.66	7.56	3.37	4.49	GO:0048522//positive regulation of cellular process;GO:0021543//pallium development;GO:0044238//primary metabolic process;GO:0019222//regulation of metabolic process;GO:0051241//negative regulation of multicellular organismal process;GO:0051253//negative regulation of RNA metabolic process;GO:0031325//positive regulation of cellular metabolic process;GO:0014003//oligodendrocyte development;GO:004…
15930	0.44299999999999995	8.523	4.21781725111149	7.5834526359245065e-205	9.259923796163716e-206	Ido1	0.26	0.08	0.99	22.62	0.35	2.6	GO:0032655//regulation of interleukin-12 production;GO:0048584//positive regulation of response to stimulus;GO:0002676//regulation of chronic inflammatory response;GO:0042180//cellular ketone metabolic process;GO:0042129//regulation of T cell proliferation;GO:0006520//cellular amino acid metabolic process;GO:0016053//organic acid biosynthetic process;GO:0006952//defense response;GO:0070228//regul…
15957	4.0760000000000005	8.37	1.0429836230607	2.0439258344035495e-67	6.866849769867259e-68	Ifit1	6.41	1.11	4.71	14.93	6.5	3.68	GO:0009615//response to virus;GO:0035457//cellular response to interferon-alpha;GO:0009607//response to biotic stimulus;GO:0051707//response to other organism;GO:0051704//multi-organism process;GO:0051716//cellular response to stimulus;GO:0098542//defense response to other organism;GO:0070887//cellular response to chemical stimulus;GO:0043207//response to external biotic stimulus;GO:0035456//resp…
15958	3.426	8.926	1.3777786486403798	1.1405814865411595e-158	1.7486491701796594e-159	Ifit2	4.39	1.96	3.93	16.13	5.41	5.24	GO:0032091//negative regulation of protein binding;GO:0098542//defense response to other organism;GO:0051704//multi-organism process;GO:0008219//cell death;GO:0034097//response to cytokine;GO:0048518//positive regulation of biological process;GO:0043068//positive regulation of programmed cell death;GO:0071310//cellular response to organic substance;GO:0009607//response to biotic stimulus;GO:00069…
16000	14.802999999999999	4.666	-1.63835311465157	0.0	0.0	Igf1	39.86	2.23	2.32	6.53	3.86	3.61	GO:0042325//regulation of phosphorylation;GO:0032148//activation of protein kinase B activity;GO:0010907//positive regulation of glucose metabolic process;GO:1903829//positive regulation of cellular protein localization;GO:1903532//positive regulation of secretion by cell;GO:0050867//positive regulation of cell activation;GO:0045821//positive regulation of glycolytic process;GO:0050678//regulatio…
16008	178.72	444.93300000000005	1.35932686845627	0.0	0.0	Igfbp2	3.18	231.3	301.68	345.38	576.43	412.99	GO:0001101//response to acid chemical;GO:0042127//regulation of cell proliferation;GO:0042493//response to drug;GO:0050865//regulation of cell activation;GO:0033993//response to lipid;GO:0010038//response to metal ion;GO:0050794//regulation of cellular process;GO:0032946//positive regulation of mononuclear cell proliferation;GO:0014070//response to organic cyclic compound;GO:0042104//positive reg…
16010	144.826	56.876000000000005	-1.3258330281797202	0.0	0.0	Igfbp4	364.19	28.79	41.5	41.78	38.29	90.56	GO:0040008//regulation of growth;GO:1902533//positive regulation of intracellular signal transduction;GO:0006109//regulation of carbohydrate metabolic process;GO:0043567//regulation of insulin-like growth factor receptor signaling pathway;GO:0050673//epithelial cell proliferation;GO:0043410//positive regulation of MAPK cascade;GO:0006954//inflammatory response;GO:0060255//regulation of macromolec…
16012	148.996	347.36	1.23193192161581	0.0	0.0	Igfbp6	335.18	54.08	57.73	704.21	122.42	215.45	GO:0001558//regulation of cell growth;GO:0048583//regulation of response to stimulus;GO:0010646//regulation of cell communication;GO:0065007//biological regulation;GO:0009966//regulation of signal transduction;GO:0050789//regulation of biological process;GO:0040008//regulation of growth;GO:0023051//regulation of signaling;GO:0051128//regulation of cellular component organization;GO:0043567//regul…
16068	1.3530000000000002	3.02	1.23631190302532	2.03222753809322e-17	1.87455992597415e-17	Il18bp	2.98	0.52	0.56	5.4	1.67	1.99	GO:0042221//response to chemical;GO:0009617//response to bacterium;GO:0070887//cellular response to chemical stimulus;GO:0050896//response to stimulus;GO:0032496//response to lipopolysaccharide;GO:0006950//response to stress;GO:0071310//cellular response to organic substance;GO:0034097//response to cytokine;GO:0002237//response to molecule of bacterial origin;GO:0000302//response to reactive oxyg…
16069	49.673	2.05	-4.57427936956377	0.0	0.0	Jchain	146.3	1.42	1.3	2.49	1.58	2.08	GO:0009607//response to biotic stimulus;GO:0097205//renal filtration;GO:0065007//biological regulation;GO:0043207//response to external biotic stimulus;GO:0048522//positive regulation of cellular process;GO:0060267//positive regulation of respiratory burst;GO:0019731//antibacterial humoral response;GO:0098542//defense response to other organism;GO:0051130//positive regulation of cellular componen…
16147	3.266	1.646	-1.01366921382064	3.21610023718293e-23	2.4506084817750897e-23	Ihh	5.88	0.72	3.2	0.05	1.03	3.86	GO:0051240//positive regulation of multicellular organismal process;GO:0030326//embryonic limb morphogenesis;GO:0043009//chordate embryonic development;GO:0009987//cellular process;GO:0048771//tissue remodeling;GO:0009719//response to endogenous stimulus;GO:0045581//negative regulation of T cell differentiation;GO:0000003//reproduction;GO:0022610//biological adhesion;GO:0000902//cell morphogenesi…
16149	181.56599999999997	77.85300000000001	-1.20169293113655	0.0	0.0	Cd74	493.68	30.81	20.21	107.99	48.9	76.67	GO:0006692//prostanoid metabolic process;GO:2000107//negative regulation of leukocyte apoptotic process;GO:0008610//lipid biosynthetic process;GO:0080135//regulation of cellular response to stress;GO:0002700//regulation of production of molecular mediator of immune response;GO:0023057//negative regulation of signaling;GO:0032103//positive regulation of response to external stimulus;GO:0002449//ly…
16160	0.253	0.10300000000000001	-1.24835304105718	0.000394718334607102	0.0007518196364296179	Il12b	0.72	0.02	0.02	0.2	0.05	0.06	GO:0043900//regulation of multi-organism process;GO:0070665//positive regulation of leukocyte proliferation;GO:0032102//negative regulation of response to external stimulus;GO:0002694//regulation of leukocyte activation;GO:0051704//multi-organism process;GO:0043068//positive regulation of programmed cell death;GO:0010536//positive regulation of activation of Janus kinase activity;GO:0051171//regu…
16161	0.37	3.66	3.35853729859873	3.3408458786715094e-143	5.609182536979049e-144	Il12rb1	0.85	0.11	0.15	9.4	0.31	1.27	GO:0032729//positive regulation of interferon-gamma production;GO:0043170//macromolecule metabolic process;GO:0050670//regulation of lymphocyte proliferation;GO:0045087//innate immune response;GO:0051251//positive regulation of lymphocyte activation;GO:0032946//positive regulation of mononuclear cell proliferation;GO:0001817//regulation of cytokine production;GO:0051239//regulation of multicellul…
16165	1.713	0.073	-4.40746652366542	3.67414164962562e-52	1.5322243579162096e-52	Il13ra2	5.1	0.04	0.0	0.14	0.04	0.04	GO:0002703//regulation of leukocyte mediated immunity;GO:1903530//regulation of secretion by cell;GO:0002699//positive regulation of immune effector process;GO:0060627//regulation of vesicle-mediated transport;GO:0002376//immune system process;GO:0050777//negative regulation of immune response;GO:0002886//regulation of myeloid leukocyte mediated immunity;GO:1903305//regulation of regulated secret…
16169	5.31	3.113	-1.12925624441954	2.0031389459204894e-53	8.190609538403229e-54	Il15ra	13.95	1.09	0.89	5.86	1.65	1.83	GO:0050794//regulation of cellular process;GO:0035556//intracellular signal transduction;GO:0051129//negative regulation of cellular component organization;GO:0051251//positive regulation of lymphocyte activation;GO:2000026//regulation of multicellular organismal development;GO:0032823//regulation of natural killer cell differentiation;GO:0002682//regulation of immune system process;GO:0051239//r…
16174	0.59	0.203	-1.399390798206	2.41910885857665e-12	2.73112706724325e-12	Il18rap	1.43	0.21	0.13	0.25	0.23	0.13	GO:0032609//interferon-gamma production;GO:0002456//T cell mediated immunity;GO:0042542//response to hydrogen peroxide;GO:1901700//response to oxygen-containing compound;GO:0031341//regulation of cell killing;GO:0070301//cellular response to hydrogen peroxide;GO:0002705//positive regulation of leukocyte mediated immunity;GO:0042269//regulation of natural killer cell mediated cytotoxicity;GO:00326…
16176	3.23	0.866	-1.8518074949731897	4.02975381703016e-32	2.4637221159047402e-32	Il1b	7.55	0.79	1.35	0.67	1.39	0.54	GO:0051171//regulation of nitrogen compound metabolic process;GO:0050896//response to stimulus;GO:0050789//regulation of biological process;GO:0009612//response to mechanical stimulus;GO:0032268//regulation of cellular protein metabolic process;GO:0065009//regulation of molecular function;GO:0009987//cellular process;GO:0048522//positive regulation of cellular process;GO:0104004//cellular respons…
16178	19.67	153.58	2.9296219168460698	0.0	0.0	Il1r2	6.12	23.81	29.08	338.11	33.06	89.57	GO:0051248//negative regulation of protein metabolic process;GO:0050705//regulation of interleukin-1 alpha secretion;GO:0032652//regulation of interleukin-1 production;GO:0080134//regulation of response to stress;GO:1903531//negative regulation of secretion by cell;GO:0051224//negative regulation of protein transport;GO:0031348//negative regulation of defense response;GO:0009892//negative regulat…
16184	0.376	2.04	2.44247925063127	8.473914731539929e-94	2.0852562890922098e-94	Il2ra	0.83	0.17	0.13	5.05	0.22	0.85	GO:0042127//regulation of cell proliferation;GO:0051239//regulation of multicellular organismal process;GO:0032102//negative regulation of response to external stimulus;GO:0045582//positive regulation of T cell differentiation;GO:1903038//negative regulation of leukocyte cell-cell adhesion;GO:0050870//positive regulation of T cell activation;GO:1903037//regulation of leukocyte cell-cell adhesion;…
16185	21.59	56.03	1.34740861150072	0.0	0.0	Il2rb	13.64	33.24	17.89	112.5	21.33	34.26	GO:0007165//signal transduction;GO:0048523//negative regulation of cellular process;GO:0007154//cell communication;GO:0071310//cellular response to organic substance;GO:0007166//cell surface receptor signaling pathway;GO:0043069//negative regulation of programmed cell death;GO:0071345//cellular response to cytokine stimulus;GO:0050789//regulation of biological process;GO:0010941//regulation of ce…
16197	0.7759999999999999	0.163	-2.2205486357857596	4.113331515269169e-24	3.06731314844759e-24	Il7r	2.0	0.17	0.16	0.12	0.2	0.17	GO:0071345//cellular response to cytokine stimulus;GO:0007154//cell communication;GO:0043029//T cell homeostasis;GO:1902105//regulation of leukocyte differentiation;GO:0048869//cellular developmental process;GO:1903037//regulation of leukocyte cell-cell adhesion;GO:0007275//multicellular organism development;GO:0045619//regulation of lymphocyte differentiation;GO:0040007//growth;GO:0032535//regul…
16365	3.52	0.28600000000000003	-3.59103969611134	1.8479337046538496e-132	3.3564779242554596e-133	Acod1	10.01	0.29	0.26	0.27	0.43	0.16	GO:0032787//monocarboxylic acid metabolic process;GO:0009889//regulation of biosynthetic process;GO:0071407//cellular response to organic cyclic compound;GO:0009987//cellular process;GO:0009966//regulation of signal transduction;GO:0071346//cellular response to interferon-gamma;GO:0048731//system development;GO:0071219//cellular response to molecule of bacterial origin;GO:0034135//regulation of t…
16367	5.3260000000000005	1.463	-1.84013680763435	0.0	0.0	Irs1	14.2	0.84	0.94	1.77	1.16	1.46	GO:0010565//regulation of cellular ketone metabolic process;GO:0043085//positive regulation of catalytic activity;GO:0009725//response to hormone;GO:0050796//regulation of insulin secretion;GO:0032870//cellular response to hormone stimulus;GO:1903532//positive regulation of secretion by cell;GO:0008284//positive regulation of cell proliferation;GO:1903727//positive regulation of phospholipid meta…
16407	0.593	0.266	-1.10525058230675	2.40137682811322e-09	3.15053794304276e-09	Itgae	1.67	0.05	0.06	0.51	0.12	0.17	GO:0022610//biological adhesion;GO:0065007//biological regulation;GO:0007155//cell adhesion;GO:0007229//integrin-mediated signaling pathway;GO:0009987//cellular process;GO:0050794//regulation of cellular process;GO:0007154//cell communication;GO:0007165//signal transduction;GO:0050896//response to stimulus;GO:0051716//cellular response to stimulus;GO:0023052//signaling;GO:0007166//cell surface re…
16408	2.126	4.883	1.2180544606848	5.449532665018129e-101	1.2587639754356797e-101	Itgal	5.47	0.43	0.48	11.52	0.83	2.3	GO:0050870//positive regulation of T cell activation;GO:0007166//cell surface receptor signaling pathway;GO:0002252//immune effector process;GO:0051668//localization within membrane;GO:0072657//protein localization to membrane;GO:0002684//positive regulation of immune system process;GO:0007160//cell-matrix adhesion;GO:0034613//cellular protein localization;GO:0007229//integrin-mediated signaling …
16414	4.6160000000000005	17.523	1.94245729083496	0.0	0.0	Itgb2	10.17	1.77	1.91	40.13	3.62	8.82
16421	2.8560000000000003	5.726	1.01807594290954	6.5489052424167386e-46	3.00652555740793e-46	Itgb7	6.54	1.29	0.74	12.32	1.36	3.5	GO:0050789//regulation of biological process;GO:0022610//biological adhesion;GO:0031589//cell-substrate adhesion;GO:0009987//cellular process;GO:0051716//cellular response to stimulus;GO:0050794//regulation of cellular process;GO:0007160//cell-matrix adhesion;GO:0023052//signaling;GO:0007166//cell surface receptor signaling pathway;GO:0007229//integrin-mediated signaling pathway;GO:0050896//respo…
16424	1.8459999999999999	3.926	1.04300220383643	7.241896703954709e-36	4.02350139853035e-36	Itih1	0.12	2.98	2.44	4.88	2.3	4.6
16439	3.833	1.3030000000000002	-1.53931734880702	7.239956905425726e-238	7.759987060099095e-239	Itpr2	8.9	0.94	1.66	1.43	0.79	1.69	GO:0050794//regulation of cellular process;GO:0065007//biological regulation;GO:0055082//cellular chemical homeostasis;GO:0051716//cellular response to stimulus;GO:0010817//regulation of hormone levels;GO:0055085//transmembrane transport;GO:0051336//regulation of hydrolase activity;GO:0006909//phagocytosis;GO:0097553//calcium ion transmembrane import into cytosol;GO:0098660//inorganic ion transme…
16440	3.503	10.98	1.65219189143619	0.0	0.0	Itpr3	4.95	3.08	2.48	22.1	3.06	7.78	GO:0051480//regulation of cytosolic calcium ion concentration;GO:0010035//response to inorganic substance;GO:0050794//regulation of cellular process;GO:0072511//divalent inorganic cation transport;GO:0055065//metal ion homeostasis;GO:0010646//regulation of cell communication;GO:0099177//regulation of trans-synaptic signaling;GO:0048878//chemical homeostasis;GO:0042592//homeostatic process;GO:0010…
16467	0.06	0.01	-2.46175667916638	0.000760987613087661	0.00149268687191916	Atcay	0.16	0.01	0.01	0.01	0.02	0.0	GO:0048468//cell development;GO:0120036//plasma membrane bounded cell projection organization;GO:0032880//regulation of protein localization;GO:0051234//establishment of localization;GO:0065007//biological regulation;GO:2000211//regulation of glutamate metabolic process;GO:0051646//mitochondrion localization;GO:0071840//cellular component organization or biogenesis;GO:0080090//regulation of prima…
16483	1.546	3.446	1.12574801611723	5.63597561907867e-08	8.02986100957968e-08	Kap	0.15	2.26	2.23	1.75	5.28	3.31	GO:0005576//extracellular region;
16485	0.17	0.56	1.74974742602734	1.3088219843958498e-35	7.31825378540799e-36	Kcna1	0.39	0.05	0.07	1.01	0.43	0.24	GO:0022008//neurogenesis;GO:0003008//system process;GO:0009987//cellular process;GO:0009582//detection of abiotic stimulus;GO:0043270//positive regulation of ion transport;GO:0007399//nervous system development;GO:0055085//transmembrane transport;GO:0007417//central nervous system development;GO:0050966//detection of mechanical stimulus involved in sensory perception of pain;GO:0048513//animal or…
16490	0.106	0.03	-1.7433270364376	5.25511953977073e-10	6.6387485273912e-10	Kcna2	0.19	0.03	0.1	0.01	0.03	0.05	GO:2001023//regulation of response to drug;GO:0050794//regulation of cellular process;GO:0048583//regulation of response to stimulus;GO:0051259//protein oligomerization;GO:0065007//biological regulation;GO:1903530//regulation of secretion by cell;GO:0045187//regulation of circadian sleep/wake cycle, sleep;GO:0051179//localization;GO:0014059//regulation of dopamine secretion;GO:0007275//multicellu…
16497	2.4330000000000003	0.6759999999999999	-1.86168728605501	1.44912824276336e-56	5.647611094402039e-57	Kcnab1	6.82	0.28	0.2	0.95	0.55	0.53	GO:0065009//regulation of molecular function;GO:0050794//regulation of cellular process;GO:0032410//negative regulation of transporter activity;GO:0030154//cell differentiation;GO:0015672//monovalent inorganic cation transport;GO:0008152//metabolic process;GO:0050890//cognition;GO:0006813//potassium ion transport;GO:0034763//negative regulation of transmembrane transport;GO:1901016//regulation of…
16498	1.05	3.773	1.8550281124450299	4.87550714359782e-99	1.1402287859919299e-99	Kcnab2	1.95	0.5	0.7	8.34	0.88	2.1	GO:0034765//regulation of ion transmembrane transport;GO:0010959//regulation of metal ion transport;GO:0006739//NADP metabolic process;GO:0046496//nicotinamide nucleotide metabolic process;GO:0002520//immune system development;GO:0007275//multicellular organism development;GO:0006732//coenzyme metabolic process;GO:0006461//protein complex assembly;GO:0065007//biological regulation;GO:0006793//pho…
16502	0.04	0.01	-2.57028113594454	5.4131061411504795e-05	9.547459391194e-05	Kcnc1	0.09	0.01	0.02	0.02	0.0	0.01	GO:0048731//system development;GO:0010033//response to organic substance;GO:0055085//transmembrane transport;GO:0032412//regulation of ion transmembrane transporter activity;GO:0009612//response to mechanical stimulus;GO:2001257//regulation of cation channel activity;GO:0065003//macromolecular complex assembly;GO:0032414//positive regulation of ion transmembrane transporter activity;GO:0034762//r…
16508	1.7	0.133	-3.62666360584206	2.1220879143133693e-115	4.376277819678169e-116	Kcnd2	4.87	0.13	0.1	0.25	0.03	0.12	GO:0071260//cellular response to mechanical stimulus;GO:0035690//cellular response to drug;GO:0006811//ion transport;GO:0007610//behavior;GO:0055085//transmembrane transport;GO:0006950//response to stress;GO:0098662//inorganic cation transmembrane transport;GO:0019226//transmission of nerve impulse;GO:0051716//cellular response to stimulus;GO:0071822//protein complex subunit organization;GO:00076…
16511	9.12	3.843	-1.21838551532627	8.209273262908487e-130	1.5272821553621896e-130	Kcnh2	22.96	2.35	2.05	4.43	2.52	4.58	GO:0086003//cardiac muscle cell contraction;GO:0086005//ventricular cardiac muscle cell action potential;GO:0006813//potassium ion transport;GO:0099622//cardiac muscle cell membrane repolarization;GO:0050896//response to stimulus;GO:0042592//homeostatic process;GO:0006812//cation transport;GO:0015672//monovalent inorganic cation transport;GO:0060306//regulation of membrane repolarization;GO:00600…
16512	0.42	0.18	-1.18664944103201	1.31038083942914e-07	1.91185695242876e-07	Kcnh3	0.98	0.04	0.24	0.12	0.13	0.29	GO:0005623//cell;GO:0016021//integral component of membrane;GO:0044425//membrane part;GO:0005622//intracellular;GO:0044464//cell part;GO:0016020//membrane;GO:0031224//intrinsic component of membrane;GO:0015075//ion transmembrane transporter activity;GO:0022836//gated channel activity;GO:0022803//passive transmembrane transporter activity;GO:0005267//potassium channel activity;GO:0022839//ion gate…
16541	225.21599999999998	483.30300000000005	1.07998888186299	0.0	0.0	Napsa	71.3	496.95	107.4	584.0	336.44	529.47	GO:0009056//catabolic process;GO:0048871//multicellular organismal homeostasis;GO:0019538//protein metabolic process;GO:0071704//organic substance metabolic process;GO:0042592//homeostatic process;GO:0048878//chemical homeostasis;GO:0009987//cellular process;GO:0032501//multicellular organismal process;GO:0006807//nitrogen compound metabolic process;GO:0006914//autophagy;GO:0044237//cellular meta…
16548	10.823	3.55	-1.57572527463467	1.5565627785347197e-82	4.305549036212099e-83	Khk	28.33	1.54	2.6	3.29	2.54	4.82	GO:0044238//primary metabolic process;GO:0009132//nucleoside diphosphate metabolic process;GO:0070873//regulation of glycogen metabolic process;GO:0006793//phosphorus metabolic process;GO:0009743//response to carbohydrate;GO:0019222//regulation of metabolic process;GO:0006081//cellular aldehyde metabolic process;GO:0009259//ribonucleotide metabolic process;GO:0055086//nucleobase-containing small …
16552	0.78	1.676	1.1096823774550402	2.7040519733965904e-14	2.80977052722422e-14	Kif12	0.72	0.69	0.93	1.68	1.61	1.74	GO:0007017//microtubule-based process;GO:0009987//cellular process;GO:0006928//movement of cell or subcellular component;GO:0007018//microtubule-based movement;GO:0099081//supramolecular polymer;GO:0044424//intracellular part;GO:0005576//extracellular region;GO:0005737//cytoplasm;GO:0005623//cell;GO:0005815//microtubule organizing center;GO:0005856//cytoskeleton;GO:0044421//extracellular region p…
16560	0.473	0.136	-1.76719665126517	1.00751804144479e-27	6.774916719271619e-28	Kif1a	1.13	0.19	0.1	0.14	0.1	0.17	GO:0061351//neural precursor cell proliferation;GO:0033036//macromolecule localization;GO:0099111//microtubule-based transport;GO:0051647//nucleus localization;GO:0008088//axo-dendritic transport;GO:0007420//brain development;GO:0007018//microtubule-based movement;GO:0051656//establishment of organelle localization;GO:0051640//organelle localization;GO:0007417//central nervous system development;…
16565	1.253	3.013	1.2702540330570702	9.216914601023768e-118	1.8648072324537494e-118	Kif21b	1.53	1.11	1.12	5.38	1.3	2.36	GO:0009987//cellular process;GO:0007017//microtubule-based process;GO:0007018//microtubule-based movement;GO:0006928//movement of cell or subcellular component;GO:0099513//polymeric cytoskeletal fiber;GO:0030424//axon;GO:0120025//plasma membrane bounded cell projection;GO:0043005//neuron projection;GO:0005856//cytoskeleton;GO:0044422//organelle part;GO:0097458//neuron part;GO:0120038//plasma memb…
16574	5.483	2.536	-1.1424025279428403	1.9900366665512395e-123	3.8913323393627395e-124	Kif5c	8.34	4.35	3.76	1.37	3.8	2.44	GO:0040011//locomotion;GO:0000902//cell morphogenesis;GO:0046907//intracellular transport;GO:0051028//mRNA transport;GO:0032990//cell part morphogenesis;GO:0030154//cell differentiation;GO:0061564//axon development;GO:0120036//plasma membrane bounded cell projection organization;GO:0097485//neuron projection guidance;GO:0048869//cellular developmental process;GO:0008045//motor neuron axon guidanc…
16576	1.626	0.71	-1.1111359083833	4.13106343922395e-22	3.2458773260411098e-22	Kif7	4.02	0.35	0.51	1.0	0.42	0.71	GO:0009987//cellular process;GO:0007018//microtubule-based movement;GO:0006928//movement of cell or subcellular component;GO:0007017//microtubule-based process;GO:0043226//organelle;GO:0044464//cell part;GO:0005623//cell;GO:0120025//plasma membrane bounded cell projection;GO:0005929//cilium;GO:0042995//cell projection;GO:0003824//catalytic activity;GO:0016787//hydrolase activity;GO:0032559//adeny…
16612	90.396	243.763	1.4147394666344602	0.0	0.0	Klk1	73.31	153.6	44.28	297.54	166.68	267.07	GO:0071704//organic substance metabolic process;GO:0008152//metabolic process;GO:0019538//protein metabolic process;GO:0006508//proteolysis;GO:1901564//organonitrogen compound metabolic process;GO:0006807//nitrogen compound metabolic process;GO:0043170//macromolecule metabolic process;GO:0044238//primary metabolic process;GO:0032991//macromolecular complex;GO:0044464//cell part;GO:0070062//extrac…
16613	0.05	0.7	3.7945830740934103	2.9296779608788403e-10	3.6498813413772993e-10	Klk1b11	0.1	0.0	0.05	1.47	0.0	0.63	GO:0005622//intracellular;GO:0043230//extracellular organelle;GO:0005623//cell;GO:0032991//macromolecular complex;GO:0005634//nucleus;GO:0005615//extracellular space;GO:0043227//membrane-bounded organelle;GO:0005576//extracellular region;GO:0043229//intracellular organelle;GO:0031982//vesicle;GO:0043234//protein complex;GO:0043231//intracellular membrane-bounded organelle;GO:1903561//extracellula…
16619	0.05	0.3	2.6162458328349	0.00022898046519861403	0.00042573150015391497	Klk1b27	0.05	0.05	0.05	0.43	0.14	0.33	GO:1901564//organonitrogen compound metabolic process;GO:0019538//protein metabolic process;GO:0071704//organic substance metabolic process;GO:0043170//macromolecule metabolic process;GO:0006508//proteolysis;GO:0044238//primary metabolic process;GO:0008152//metabolic process;GO:0006807//nitrogen compound metabolic process;GO:0044464//cell part;GO:0043230//extracellular organelle;GO:0043229//intra…
16635	2.783	0.526	-2.44526855637781	3.3712691550602e-33	1.9965288940158804e-33	Klra4	8.09	0.04	0.22	1.15	0.13	0.3	GO:0007155//cell adhesion;GO:0022610//biological adhesion;GO:0005886//plasma membrane;GO:0016020//membrane;GO:0044464//cell part;GO:0016021//integral component of membrane;GO:0005623//cell;GO:0009986//cell surface;GO:0071944//cell periphery;GO:0009897//external side of plasma membrane;GO:0098552//side of membrane;GO:0031224//intrinsic component of membrane;GO:0044459//plasma membrane part;GO:0044…
16636	0.026000000000000002	0.326	3.7081683222759403	5.502271442329579e-07	8.343265117727309e-07	Klra5	0.08	0.0	0.0	0.78	0.04	0.16	GO:0007155//cell adhesion;GO:0022610//biological adhesion;GO:0044464//cell part;GO:0031224//intrinsic component of membrane;GO:0016020//membrane;GO:0005886//plasma membrane;GO:0071944//cell periphery;GO:0044425//membrane part;GO:0005623//cell;GO:0016021//integral component of membrane;GO:0030246//carbohydrate binding;GO:0005488//binding;
16638	0.79	4.06	2.30746905003175	1.32895515499059e-40	6.745668276271421e-41	Klra7	1.78	0.12	0.47	10.14	0.56	1.48	GO:0007155//cell adhesion;GO:0022610//biological adhesion;GO:0009986//cell surface;GO:0005886//plasma membrane;GO:0005623//cell;GO:0009897//external side of plasma membrane;GO:0031224//intrinsic component of membrane;GO:0098552//side of membrane;GO:0016021//integral component of membrane;GO:0044425//membrane part;GO:0016020//membrane;GO:0071944//cell periphery;GO:0044459//plasma membrane part;GO:…
16639	3.603	1.5759999999999998	-1.16804338370581	2.2701617526357305e-15	2.2618958879422396e-15	Klra8	10.4	0.11	0.3	3.23	0.63	0.87	GO:0051704//multi-organism process;GO:0051707//response to other organism;GO:0009607//response to biotic stimulus;GO:0022610//biological adhesion;GO:0009615//response to virus;GO:0009605//response to external stimulus;GO:0050896//response to stimulus;GO:0043207//response to external biotic stimulus;GO:0007155//cell adhesion;GO:0044425//membrane part;GO:0031224//intrinsic component of membrane;GO:…
16641	0.436	0.2	-1.14293449514683	0.000144924123234159	0.00026426392128899	Klrc1	1.12	0.06	0.13	0.4	0.04	0.16	GO:0005886//plasma membrane;GO:0071944//cell periphery;GO:0016020//membrane;GO:0098552//side of membrane;GO:0043235//receptor complex;GO:0009897//external side of plasma membrane;GO:0005623//cell;GO:0044459//plasma membrane part;GO:0009986//cell surface;GO:0031224//intrinsic component of membrane;GO:0044425//membrane part;GO:0032991//macromolecular complex;GO:0044464//cell part;GO:0016021//integr…
16664	2.513	1.216	-1.07688115039778	5.23642593842986e-14	5.5059795318061504e-14	Krt14	0.14	3.4	4.0	0.18	1.27	2.2
16681	0.1	0.006	-4.29464669333112	6.733590036964799e-06	1.10793907524724e-05	Krt2	0.3	0.0	0.0	0.0	0.02	0.0	GO:0040011//locomotion;GO:0097435//supramolecular fiber organization;GO:0006928//movement of cell or subcellular component;GO:0002064//epithelial cell development;GO:0071840//cellular component organization or biogenesis;GO:0003334//keratinocyte development;GO:0051179//localization;GO:0051546//keratinocyte migration;GO:0008152//metabolic process;GO:0009913//epidermal cell differentiation;GO:00434…
16688	2.1830000000000003	5.9	1.4222587097230601	8.125682618041359e-66	2.77678876364454e-66	Krt6b	1.75	3.7	1.1	7.21	5.72	4.77
16693	0.0	0.136	4.27520891499983	0.000875203196958085	0.00172696374638724	Krtap11-1	0.0	0.0	0.0	0.37	0.0	0.04	GO:0099080//supramolecular complex;GO:0099513//polymeric cytoskeletal fiber;GO:0043228//non-membrane-bounded organelle;GO:0043226//organelle;GO:0043232//intracellular non-membrane-bounded organelle;GO:0005623//cell;GO:0005622//intracellular;GO:0099512//supramolecular fiber;GO:0099081//supramolecular polymer;GO:0005882//intermediate filament;GO:0044464//cell part;GO:0044424//intracellular part;GO:…
16764	2.5860000000000003	1.11	-1.19637178630358	2.5553463790596298e-73	7.939317760903529e-74	Aff3	5.73	0.98	1.05	1.02	1.16	1.15	GO:0035113//embryonic appendage morphogenesis;GO:0035107//appendage morphogenesis;GO:0032501//multicellular organismal process;GO:0048856//anatomical structure development;GO:0048736//appendage development;GO:0034097//response to cytokine;GO:0007275//multicellular organism development;GO:0048598//embryonic morphogenesis;GO:0010033//response to organic substance;GO:0034612//response to tumor necro…
16790	68.256	16.496	-2.03508447940413	0.0	0.0	Anpep	190.85	8.55	5.37	26.64	8.33	14.52	GO:0044238//primary metabolic process;GO:0048731//system development;GO:0008217//regulation of blood pressure;GO:0007275//multicellular organism development;GO:0008152//metabolic process;GO:0007267//cell-cell signaling;GO:1901575//organic substance catabolic process;GO:0019538//protein metabolic process;GO:0034641//cellular nitrogen compound metabolic process;GO:0032501//multicellular organismal …
16792	15.005999999999998	48.113	1.6974031080102399	0.0	0.0	Laptm5	30.31	5.85	8.86	97.02	18.67	28.65	GO:0071310//cellular response to organic substance;GO:0034097//response to cytokine;GO:0042221//response to chemical;GO:0051234//establishment of localization;GO:0051179//localization;GO:0070887//cellular response to chemical stimulus;GO:0051716//cellular response to stimulus;GO:0010033//response to organic substance;GO:1990823//response to leukemia inhibitory factor;GO:0006810//transport;GO:0009…
16797	2.476	0.7559999999999999	-1.6978719603031498	1.22091130291301e-20	1.0056807921478399e-20	Lat	6.58	0.22	0.63	1.19	0.55	0.53	GO:0002275//myeloid cell activation involved in immune response;GO:0002366//leukocyte activation involved in immune response;GO:0009893//positive regulation of metabolic process;GO:0080090//regulation of primary metabolic process;GO:0051246//regulation of protein metabolic process;GO:0071704//organic substance metabolic process;GO:0019222//regulation of metabolic process;GO:0010604//positive regu…
16803	64.696	664.423	3.3538847183636404	0.0	0.0	Lbp	67.96	83.05	43.08	1571.15	75.3	346.82	GO:0015920//lipopolysaccharide transport;GO:0040012//regulation of locomotion;GO:0043032//positive regulation of macrophage activation;GO:0001818//negative regulation of cytokine production;GO:0071310//cellular response to organic substance;GO:0071624//positive regulation of granulocyte chemotaxis;GO:1903555//regulation of tumor necrosis factor superfamily cytokine production;GO:0002687//positive…
16818	3.426	1.156	-1.5691693948869698	1.7054860785395898e-40	8.677155314828319e-41	Lck	8.3	1.22	0.76	1.31	1.15	1.01	GO:0002764//immune response-regulating signaling pathway;GO:0043170//macromolecule metabolic process;GO:1903037//regulation of leukocyte cell-cell adhesion;GO:0030003//cellular cation homeostasis;GO:0048513//animal organ development;GO:2000116//regulation of cysteine-type endopeptidase activity;GO:0002757//immune response-activating signal transduction;GO:0007154//cell communication;GO:0001775//c…
16821	0.04	1.013	4.73464053363713	5.37937747667259e-14	5.6572020391827996e-14	Lcn4	0.06	0.0	0.06	2.38	0.0	0.66	GO:0006810//transport;GO:0051179//localization;GO:0051234//establishment of localization;GO:0005576//extracellular region;GO:0005550//pheromone binding;GO:0005488//binding;GO:0005549//odorant binding;
16840	0.976	3.79	1.9325222599456702	2.8086527379755097e-42	1.3808744667810898e-42	Lect1	0.06	1.58	1.29	7.22	1.13	3.02	GO:0003382//epithelial cell morphogenesis;GO:0009653//anatomical structure morphogenesis;GO:0001886//endothelial cell morphogenesis;GO:0030154//cell differentiation;GO:0000902//cell morphogenesis;GO:0009987//cellular process;GO:0048519//negative regulation of biological process;GO:2000181//negative regulation of blood vessel morphogenesis;GO:0048468//cell development;GO:0045446//endothelial cell …
16842	1.393	0.726	-1.02773607651996	1.4166365621661201e-13	1.51574767735293e-13	Lef1	3.82	0.24	0.12	1.49	0.41	0.28	GO:0060561//apoptotic process involved in morphogenesis;GO:0006357//regulation of transcription from RNA polymerase II promoter;GO:0031326//regulation of cellular biosynthetic process;GO:0007405//neuroblast proliferation;GO:0048699//generation of neurons;GO:0030111//regulation of Wnt signaling pathway;GO:0016444//somatic cell DNA recombination;GO:0042088//T-helper 1 type immune response;GO:004336…
16847	44.826	20.116	-1.1339027390827499	0.0	0.0	Lepr	9.16	29.17	96.15	5.05	29.12	26.18	GO:0051234//establishment of localization;GO:2000252//negative regulation of feeding behavior;GO:1904951//positive regulation of establishment of protein localization;GO:0098657//import into cell;GO:0023051//regulation of signaling;GO:0002520//immune system development;GO:0044237//cellular metabolic process;GO:0061458//reproductive system development;GO:0032504//multicellular organism reproductio…
16939	0.313	0.13	-1.2343461830633	0.000820098897412769	0.00161336323043219	Lor	0.67	0.25	0.02	0.13	0.11	0.15	GO:0048731//system development;GO:0032501//multicellular organismal process;GO:0030154//cell differentiation;GO:0030855//epithelial cell differentiation;GO:0009987//cellular process;GO:0048856//anatomical structure development;GO:0048513//animal organ development;GO:0030216//keratinocyte differentiation;GO:0031424//keratinization;GO:0009913//epidermal cell differentiation;GO:0060429//epithelium d…
16948	18.553	114.74600000000001	2.6369542459007205	0.0	0.0	Lox	14.29	12.16	29.21	248.13	44.09	52.02	GO:0009987//cellular process;GO:0001944//vasculature development;GO:0060541//respiratory system development;GO:0043933//macromolecular complex subunit organization;GO:0033993//response to lipid;GO:0048513//animal organ development;GO:0030324//lung development;GO:0035295//tube development;GO:0042493//response to drug;GO:0009719//response to endogenous stimulus;GO:0072359//circulatory system develo…
16963	1.93	0.73	-1.39249401672926	1.43717328567183e-05	2.42150262950531e-05	Xcl1	5.33	0.09	0.37	1.01	0.55	0.63	GO:0032103//positive regulation of response to external stimulus;GO:0010629//negative regulation of gene expression;GO:0060401//cytosolic calcium ion transport;GO:0010605//negative regulation of macromolecule metabolic process;GO:0002839//positive regulation of immune response to tumor cell;GO:0070663//regulation of leukocyte proliferation;GO:0050896//response to stimulus;GO:0060402//calcium ion …
16979	3.4560000000000004	0.41	-3.05276822456034	2.0014627753578792e-165	2.9496822261898695e-166	Lrrn1	10.1	0.15	0.12	0.37	0.53	0.33	GO:0050807//regulation of synapse organization;GO:0051962//positive regulation of nervous system development;GO:0065008//regulation of biological quality;GO:0065007//biological regulation;GO:0044089//positive regulation of cellular component biogenesis;GO:0051128//regulation of cellular component organization;GO:0050793//regulation of developmental process;GO:0051963//regulation of synapse assemb…
16981	1.63	0.316	-2.35854668480592	3.1310537596563495e-57	1.2075049574440898e-57	Lrrn3	4.01	0.41	0.47	0.31	0.3	0.34	GO:0050807//regulation of synapse organization;GO:0001932//regulation of protein phosphorylation;GO:0050789//regulation of biological process;GO:0065007//biological regulation;GO:0050803//regulation of synapse structure or activity;GO:0031399//regulation of protein modification process;GO:0032268//regulation of cellular protein metabolic process;GO:0051962//positive regulation of nervous system d…
16992	0.21	0.05	-2.11710850777893	0.00046555492478225096	0.000894242733961985	Lta	0.54	0.06	0.03	0.09	0.06	0.0	GO:0048513//animal organ development;GO:0007275//multicellular organism development;GO:0009607//response to biotic stimulus;GO:0051240//positive regulation of multicellular organismal process;GO:0002697//regulation of immune effector process;GO:0048145//regulation of fibroblast proliferation;GO:0006954//inflammatory response;GO:0032649//regulation of interferon-gamma production;GO:0033993//respon…
16995	0.573	2.516	2.12320582155478	1.29108524675254e-32	7.755528764849978e-33	Ltb4r1	1.19	0.26	0.27	5.82	0.64	1.09	GO:0006950//response to stress;GO:0007154//cell communication;GO:0007218//neuropeptide signaling pathway;GO:0050896//response to stimulus;GO:0050794//regulation of cellular process;GO:0023052//signaling;GO:0007165//signal transduction;GO:0006952//defense response;GO:0051716//cellular response to stimulus;GO:0065007//biological regulation;GO:0050789//regulation of biological process;GO:0006954//in…
17002	312.296	20.323	-3.91273530417808	0.0	0.0	Ltf	916.36	14.21	6.32	22.01	10.68	28.28	GO:0009966//regulation of signal transduction;GO:1903010//regulation of bone development;GO:0031401//positive regulation of protein modification process;GO:0032501//multicellular organismal process;GO:0051248//negative regulation of protein metabolic process;GO:0010466//negative regulation of peptidase activity;GO:0023051//regulation of signaling;GO:0043066//negative regulation of apoptotic proce…
170639	0.39	0.996	1.24278743730745	3.34296630615881e-14	3.48840461265392e-14	Olfr78	0.63	0.08	0.46	1.8	0.69	0.5	GO:0050714//positive regulation of protein secretion;GO:0014070//response to organic cyclic compound;GO:0032879//regulation of localization;GO:0048522//positive regulation of cellular process;GO:0071310//cellular response to organic substance;GO:0065008//regulation of biological quality;GO:0003073//regulation of systemic arterial blood pressure;GO:0003008//system process;GO:1901700//response to o…
17067	523.456	1715.72	1.70114337586022	0.0	0.0	Ly6c1	533.94	632.74	403.69	3219.53	929.27	998.36	GO:0009897//external side of plasma membrane;GO:0098552//side of membrane;GO:0031224//intrinsic component of membrane;GO:0005622//intracellular;GO:0005623//cell;GO:0044425//membrane part;GO:0016020//membrane;GO:0031225//anchored component of membrane;GO:0005886//plasma membrane;GO:0044464//cell part;GO:0044459//plasma membrane part;GO:0009986//cell surface;GO:0071944//cell periphery;
17068	0.95	2.103	1.1520606842269698	2.52767209218736e-06	4.01497480714454e-06	Ly6d	2.29	0.31	0.25	4.45	0.5	1.36	GO:0010033//response to organic substance;GO:0009987//cellular process;GO:0032501//multicellular organismal process;GO:0007275//multicellular organism development;GO:0048731//system development;GO:0002520//immune system development;GO:0042221//response to chemical;GO:0048513//animal organ development;GO:0030154//cell differentiation;GO:0035634//response to stilbenoid;GO:0048856//anatomical struct…
170720	0.603	1.713	1.53255262835482	4.83101384305513e-40	2.47676251849084e-40	Card14	0.35	0.77	0.69	3.07	0.6	1.47	GO:0019220//regulation of phosphate metabolic process;GO:0051173//positive regulation of nitrogen compound metabolic process;GO:0048518//positive regulation of biological process;GO:0071356//cellular response to tumor necrosis factor;GO:0065009//regulation of molecular function;GO:0043067//regulation of programmed cell death;GO:0060255//regulation of macromolecule metabolic process;GO:0010562//po…
170741	0.303	1.296	2.01629061763827	7.19831057618016e-14	7.60303731902779e-14	Pilrb1	0.45	0.19	0.27	2.92	0.34	0.63	GO:0048519//negative regulation of biological process;GO:0007165//signal transduction;GO:0002762//negative regulation of myeloid leukocyte differentiation;GO:0007169//transmembrane receptor protein tyrosine kinase signaling pathway;GO:0002376//immune system process;GO:0009987//cellular process;GO:0045638//negative regulation of myeloid cell differentiation;GO:0007154//cell communication;GO:000716…
170745	0.74	0.18	-2.0543727524309703	1.8328575705780398e-22	1.42830899444428e-22	Xpnpep2	2.14	0.04	0.04	0.18	0.08	0.28	GO:0031982//vesicle;GO:1903561//extracellular vesicle;GO:0070062//extracellular exosome;GO:0031224//intrinsic component of membrane;GO:0043226//organelle;GO:0005623//cell;GO:0044421//extracellular region part;GO:0044464//cell part;GO:0031225//anchored component of membrane;GO:0043230//extracellular organelle;GO:0071944//cell periphery;GO:0005576//extracellular region;GO:0005886//plasma membrane;G…
170752	0.493	0.25	-1.02810350172018	0.000106081551091782	0.000191115090467047	Bco2	1.02	0.15	0.31	0.21	0.31	0.23	GO:0016119//carotene metabolic process;GO:2000377//regulation of reactive oxygen species metabolic process;GO:0032787//monocarboxylic acid metabolic process;GO:0016116//carotenoid metabolic process;GO:1901575//organic substance catabolic process;GO:0044238//primary metabolic process;GO:0016108//tetraterpenoid metabolic process;GO:0044237//cellular metabolic process;GO:0009056//catabolic process;G…
170786	2.2	0.993	-1.1295456110171498	2.18671036308028e-12	2.46356175410882e-12	Cd209a	5.75	0.49	0.36	1.25	0.84	0.89	GO:0051249//regulation of lymphocyte activation;GO:0002682//regulation of immune system process;GO:0050818//regulation of coagulation;GO:0016192//vesicle-mediated transport;GO:0050878//regulation of body fluid levels;GO:0061041//regulation of wound healing;GO:0050670//regulation of lymphocyte proliferation;GO:0022407//regulation of cell-cell adhesion;GO:0030155//regulation of cell adhesion;GO:003…
170799	0.24	0.536	1.26222410823768	2.89485944565534e-08	4.04933840210318e-08	Rtkn2	0.2	0.13	0.39	0.49	0.31	0.81	GO:0048856//anatomical structure development;GO:0048731//system development;GO:0007154//cell communication;GO:0002376//immune system process;GO:0042127//regulation of cell proliferation;GO:0048513//animal organ development;GO:0050794//regulation of cellular process;GO:0065007//biological regulation;GO:0002520//immune system development;GO:0050789//regulation of biological process;GO:0032501//mult…
170835	0.5429999999999999	0.193	-1.44157879722875	3.18569331644562e-11	3.7856810358950296e-11	Inpp5j	1.56	0.06	0.01	0.3	0.12	0.16	GO:0051246//regulation of protein metabolic process;GO:0045596//negative regulation of cell differentiation;GO:0006629//lipid metabolic process;GO:0022008//neurogenesis;GO:0045664//regulation of neuron differentiation;GO:0006796//phosphate-containing compound metabolic process;GO:0080090//regulation of primary metabolic process;GO:0001932//regulation of protein phosphorylation;GO:0051248//negativ…
17110	7.47	0.21	-5.1215884980595305	2.4509234652966093e-160	3.7326221087322885e-161	Lyz1	22.15	0.1	0.16	0.22	0.19	0.22	GO:0019835//cytolysis;GO:0050830//defense response to Gram-positive bacterium;GO:0050896//response to stimulus;GO:0009987//cellular process;GO:0071704//organic substance metabolic process;GO:0044036//cell wall macromolecule metabolic process;GO:0042742//defense response to bacterium;GO:0044237//cellular metabolic process;GO:0051704//multi-organism process;GO:0071554//cell wall organization or bio…
171171	5.8660000000000005	11.74	1.04279175331727	0.0	0.0	Ntng2	8.22	4.63	4.75	9.88	17.87	7.47	GO:0007399//nervous system development;GO:0120036//plasma membrane bounded cell projection organization;GO:0048812//neuron projection morphogenesis;GO:0007409//axonogenesis;GO:0032989//cellular component morphogenesis;GO:0009653//anatomical structure morphogenesis;GO:0071840//cellular component organization or biogenesis;GO:0048699//generation of neurons;GO:0009987//cellular process;GO:0030030//c…
171210	5.18	10.47	1.04415722641177	2.1165876050741797e-68	7.010458608351549e-69	Acot2	7.4	3.5	4.64	18.02	4.9	8.49	GO:0008152//metabolic process;GO:0006793//phosphorus metabolic process;GO:0044238//primary metabolic process;GO:0006732//coenzyme metabolic process;GO:0006629//lipid metabolic process;GO:0032787//monocarboxylic acid metabolic process;GO:0006790//sulfur compound metabolic process;GO:0001676//long-chain fatty acid metabolic process;GO:0019752//carboxylic acid metabolic process;GO:0009987//cellular …
171283	64.266	137.116	1.06875803753241	0.0	0.0	Havcr1	0.62	166.72	25.46	166.26	119.8	125.29	GO:0002682//regulation of immune system process;GO:0033005//positive regulation of mast cell activation;GO:0002694//regulation of leukocyte activation;GO:0033003//regulation of mast cell activation;GO:0002684//positive regulation of immune system process;GO:0048518//positive regulation of biological process;GO:0002696//positive regulation of leukocyte activation;GO:0050794//regulation of cellular…
171285	2.336	28.055999999999997	3.5738426407783197	0.0	0.0	Havcr2	1.18	2.86	2.97	68.57	3.79	11.81	GO:0051252//regulation of RNA metabolic process;GO:0002822//regulation of adaptive immune response based on somatic recombination of immune receptors built from immunoglobulin superfamily domains;GO:0022407//regulation of cell-cell adhesion;GO:0032720//negative regulation of tumor necrosis factor production;GO:0051247//positive regulation of protein metabolic process;GO:0050863//regulation of T c…
171469	0.096	0.01	-3.0467191798875297	0.000206604588164742	0.000382482374198234	Gpr37l1	0.29	0.0	0.0	0.0	0.0	0.03	GO:0023056//positive regulation of signaling;GO:0030154//cell differentiation;GO:0051247//positive regulation of protein metabolic process;GO:1902883//negative regulation of response to oxidative stress;GO:2001023//regulation of response to drug;GO:0048699//generation of neurons;GO:0007399//nervous system development;GO:0007165//signal transduction;GO:0031401//positive regulation of protein modif…
171531	6.186	13.482999999999999	1.13663789350757	3.9074463549713976e-210	4.612221984849828e-211	Mlph	4.31	10.77	3.48	20.66	8.07	11.72	GO:0051656//establishment of organelle localization;GO:0034613//cellular protein localization;GO:0030318//melanocyte differentiation;GO:0051641//cellular localization;GO:0070727//cellular macromolecule localization;GO:0046907//intracellular transport;GO:0099515//actin filament-based transport;GO:0051648//vesicle localization;GO:0006886//intracellular protein transport;GO:0033036//macromolecule lo…
17159	22.026	48.606	1.13706782990452	0.0	0.0	Man2b1	24.71	20.98	20.39	81.16	22.1	42.56	GO:0003008//system process;GO:0009987//cellular process;GO:0071704//organic substance metabolic process;GO:0044238//primary metabolic process;GO:0006013//mannose metabolic process;GO:0043412//macromolecule modification;GO:0050890//cognition;GO:0050877//nervous system process;GO:0006517//protein deglycosylation;GO:0032501//multicellular organismal process;GO:0044281//small molecule metabolic proce…
17160	14.956	31.443	1.05800524060709	1.6598641470131892e-275	1.567962519466849e-276	Man2b2	17.07	12.07	15.73	45.79	11.74	36.8	GO:0044237//cellular metabolic process;GO:0008152//metabolic process;GO:0043412//macromolecule modification;GO:1901564//organonitrogen compound metabolic process;GO:0005975//carbohydrate metabolic process;GO:0006013//mannose metabolic process;GO:0006464//cellular protein modification process;GO:0071704//organic substance metabolic process;GO:0044267//cellular protein metabolic process;GO:0019318/…
17167	0.48	0.22	-1.15207218003376	4.85765616536591e-05	8.53646957747496e-05	Marco	0.0	0.48	0.96	0.0	0.36	0.3
17174	15.306	73.816	2.25438224695903	0.0	0.0	Masp1	2.72	24.96	18.24	148.74	23.93	48.78	GO:0002252//immune effector process;GO:1903317//regulation of protein maturation;GO:0050794//regulation of cellular process;GO:0002921//negative regulation of humoral immune response;GO:0030162//regulation of proteolysis;GO:0019538//protein metabolic process;GO:0002697//regulation of immune effector process;GO:0051246//regulation of protein metabolic process;GO:0002684//positive regulation of imm…
17207	4.47	9.093	1.00239022601453	1.4023154076897397e-137	2.4448192592329693e-138	Mcf2l	4.05	4.74	4.62	15.22	4.93	7.13	GO:1902531//regulation of intracellular signal transduction;GO:0023052//signaling;GO:0048583//regulation of response to stimulus;GO:0023051//regulation of signaling;GO:0051716//cellular response to stimulus;GO:0010646//regulation of cell communication;GO:0051056//regulation of small GTPase mediated signal transduction;GO:0007154//cell communication;GO:0035556//intracellular signal transduction;GO…
17227	6.22	2.313	-1.40638936876644	3.908227656382979e-29	2.5498226675670495e-29	Mcpt4	16.4	0.93	1.33	2.1	1.31	3.53	GO:0003008//system process;GO:0006508//proteolysis;GO:1901564//organonitrogen compound metabolic process;GO:0065007//biological regulation;GO:0071704//organic substance metabolic process;GO:0044238//primary metabolic process;GO:0043170//macromolecule metabolic process;GO:0001991//regulation of systemic arterial blood pressure by circulatory renin-angiotensin;GO:0002002//regulation of angiotensin …
17229	4.556	2.23	-1.03451012219231	1.00571407329206e-15	9.884072113828749e-16	Tpsb2	12.28	0.62	0.77	1.73	0.95	4.01	GO:0016787//hydrolase activity;GO:0017171//serine hydrolase activity;GO:0003824//catalytic activity;GO:0004175//endopeptidase activity;GO:0070011//peptidase activity, acting on L-amino acid peptides;GO:0140096//catalytic activity, acting on a protein;GO:0004252//serine-type endopeptidase activity;GO:0008236//serine-type peptidase activity;GO:0008233//peptidase activity;
17231	0.136	5.196000000000001	5.238683038974719	4.130453152679689e-73	1.2882120808931498e-73	Mcpt8	0.0	0.15	0.26	12.56	0.5	2.53	GO:0043170//macromolecule metabolic process;GO:1901564//organonitrogen compound metabolic process;GO:0044238//primary metabolic process;GO:0019538//protein metabolic process;GO:0006807//nitrogen compound metabolic process;GO:0071704//organic substance metabolic process;GO:0008152//metabolic process;GO:0006508//proteolysis;GO:0031982//vesicle;GO:0097708//intracellular vesicle;GO:0043227//membrane-…
17242	82.21	36.406	-1.1474993607753898	5.306491366054527e-219	6.065621355457207e-220	Mdk	173.33	33.31	39.99	14.56	40.72	53.94	GO:0009893//positive regulation of metabolic process;GO:0050890//cognition;GO:0030900//forebrain development;GO:0006952//defense response;GO:0014070//response to organic cyclic compound;GO:0021695//cerebellar cortex development;GO:0040011//locomotion;GO:0007399//nervous system development;GO:0007275//multicellular organism development;GO:0030325//adrenal gland development;GO:0050794//regulation o…
17300	1.113	0.526	-1.06867843246367	1.4412111650148402e-15	1.42300935986381e-15	Foxc1	1.96	0.68	0.7	0.5	0.63	0.45	GO:0007420//brain development;GO:0007275//multicellular organism development;GO:0001944//vasculature development;GO:0048844//artery morphogenesis;GO:0007399//nervous system development;GO:0060322//head development;GO:0048513//animal organ development;GO:0072359//circulatory system development;GO:0048731//system development;GO:0048771//tissue remodeling;GO:0032502//developmental process;GO:0032501…
17306	0.233	0.10300000000000001	-1.17957796475146	0.00018045387273340701	0.000331927889571887	Sypl2	0.52	0.02	0.16	0.01	0.05	0.25	GO:0006873//cellular ion homeostasis;GO:0006875//cellular metal ion homeostasis;GO:0060322//head development;GO:0048878//chemical homeostasis;GO:0009987//cellular process;GO:0072507//divalent inorganic cation homeostasis;GO:0007275//multicellular organism development;GO:0007417//central nervous system development;GO:0098771//inorganic ion homeostasis;GO:0065008//regulation of biological quality;G…
17309	2.866	13.595999999999998	2.2657061429196403	0.0	0.0	Mgat3	3.43	1.45	3.72	27.65	2.76	10.38	GO:0006807//nitrogen compound metabolic process;GO:0009058//biosynthetic process;GO:1901137//carbohydrate derivative biosynthetic process;GO:0036211//protein modification process;GO:0044238//primary metabolic process;GO:1901135//carbohydrate derivative metabolic process;GO:0043413//macromolecule glycosylation;GO:1901564//organonitrogen compound metabolic process;GO:0009059//macromolecule biosynth…
17313	215.75	711.873	1.7272751972165301	0.0	0.0	Mgp	520.46	31.0	95.79	1538.86	193.95	402.81	GO:0048856//anatomical structure development;GO:0030500//regulation of bone mineralization;GO:2000026//regulation of multicellular organismal development;GO:0032502//developmental process;GO:0032501//multicellular organismal process;GO:0051216//cartilage development;GO:0001501//skeletal system development;GO:0070167//regulation of biomineral tissue development;GO:0001503//ossification;GO:0009888/…
17318	8.646	1.936	-2.05892002819469	6.850307785674176e-292	6.192203657000416e-293	Mid1	13.24	6.99	5.71	2.33	1.61	1.87	GO:0031111//negative regulation of microtubule polymerization or depolymerization;GO:0010639//negative regulation of organelle organization;GO:0033043//regulation of organelle organization;GO:0034613//cellular protein localization;GO:0007026//negative regulation of microtubule depolymerization;GO:0051179//localization;GO:0050789//regulation of biological process;GO:0043244//regulation of protein …
17384	0.7659999999999999	1.776	1.19655197112483	5.41671579592997e-13	5.936233028503841e-13	Mmp10	0.07	0.51	1.72	0.37	2.61	2.35	GO:0050789//regulation of biological process;GO:0032963//collagen metabolic process;GO:0043170//macromolecule metabolic process;GO:0008152//metabolic process;GO:2000145//regulation of cell motility;GO:0065007//biological regulation;GO:0030334//regulation of cell migration;GO:0032879//regulation of localization;GO:0051270//regulation of cellular component movement;GO:0044243//multicellular organis…
17386	0.473	1.216	1.34920949644361	2.3077922819036804e-16	2.2148501481701803e-16	Mmp13	0.06	0.07	1.29	0.32	1.88	1.45	GO:0060351//cartilage development involved in endochondral bone morphogenesis;GO:0048705//skeletal system morphogenesis;GO:0043062//extracellular structure organization;GO:0071840//cellular component organization or biogenesis;GO:0006807//nitrogen compound metabolic process;GO:0001503//ossification;GO:0032502//developmental process;GO:1901564//organonitrogen compound metabolic process;GO:0044267/…
17389	0.583	0.193	-1.79631238238149	8.776404288234609e-30	5.63663436022617e-30	Mmp16	1.5	0.1	0.15	0.22	0.11	0.25	GO:0006807//nitrogen compound metabolic process;GO:0009056//catabolic process;GO:0060348//bone development;GO:0048568//embryonic organ development;GO:0008152//metabolic process;GO:0032501//multicellular organismal process;GO:0051604//protein maturation;GO:1901564//organonitrogen compound metabolic process;GO:0006508//proteolysis;GO:0097094//craniofacial suture morphogenesis;GO:0030574//collagen c…
17393	19.512999999999998	4.793	-2.00751309762805	3.542022517868819e-156	5.484411502259998e-157	Mmp7	52.02	4.86	1.66	5.77	3.45	5.16	GO:0009628//response to abiotic stimulus;GO:0032504//multicellular organism reproduction;GO:0007568//aging;GO:0060135//maternal process involved in female pregnancy;GO:0022414//reproductive process;GO:0044706//multi-multicellular organism process;GO:0071260//cellular response to mechanical stimulus;GO:0071496//cellular response to external stimulus;GO:0009605//response to external stimulus;GO:005…
17441	0.18600000000000003	0.016	-3.36864727477489	1.9325714472128303e-05	3.2886495279460805e-05	Mog	0.44	0.07	0.05	0.0	0.0	0.05	GO:0007155//cell adhesion;GO:0022610//biological adhesion;GO:0043209//myelin sheath;GO:0016020//membrane;GO:0016021//integral component of membrane;GO:0044464//cell part;GO:0005623//cell;GO:0031224//intrinsic component of membrane;GO:0044425//membrane part;
17444	1.036	0.506	-1.01308840200625	5.78510456194991e-18	5.21559815297206e-18	Grap2	1.53	0.54	1.04	0.26	0.77	0.49	GO:0006950//response to stress;GO:0007165//signal transduction;GO:0007166//cell surface receptor signaling pathway;GO:0042127//regulation of cell proliferation;GO:0040011//locomotion;GO:0051716//cellular response to stimulus;GO:0009987//cellular process;GO:0006464//cellular protein modification process;GO:0018193//peptidyl-amino acid modification;GO:0007169//transmembrane receptor protein tyrosin…
17474	1.25	0.493	-1.3268270990802702	9.719769454324592e-09	1.32235042515912e-08	Clec4d	2.55	0.52	0.68	0.3	0.58	0.6	GO:0006952//defense response;GO:0007165//signal transduction;GO:0002768//immune response-regulating cell surface receptor signaling pathway;GO:0002764//immune response-regulating signaling pathway;GO:0050794//regulation of cellular process;GO:0048731//system development;GO:0065007//biological regulation;GO:0002292//T cell differentiation involved in immune response;GO:0002520//immune system devel…
17528	0.373	0.06	-2.57723389658631	3.1860568088270803e-09	4.21243568612664e-09	Mpz	1.0	0.06	0.06	0.0	0.08	0.1	GO:0098743//cell aggregation;GO:0045216//cell-cell junction organization;GO:0071840//cellular component organization or biogenesis;GO:0042552//myelination;GO:0043954//cellular component maintenance;GO:0007272//ensheathment of neurons;GO:0032502//developmental process;GO:0034330//cell junction organization;GO:0098742//cell-cell adhesion via plasma-membrane adhesion molecules;GO:0016043//cellular c…
17540	17.09	6.672999999999999	-1.3304868636141498	0.0	0.0	Mrvi1	44.31	3.06	3.9	7.73	5.04	7.25	GO:0090257//regulation of muscle system process;GO:0045986//negative regulation of smooth muscle contraction;GO:0003012//muscle system process;GO:0060087//relaxation of vascular smooth muscle;GO:0019934//cGMP-mediated signaling;GO:0045932//negative regulation of muscle contraction;GO:0023052//signaling;GO:0097755//positive regulation of blood vessel diameter;GO:0035150//regulation of tube size;GO…
17690	1.36	0.386	-1.77555689317034	2.4084123677528595e-28	1.59703908074127e-28	Msi1	3.46	0.22	0.4	0.22	0.32	0.62	GO:0048856//anatomical structure development;GO:0032501//multicellular organismal process;GO:0009725//response to hormone;GO:0007275//multicellular organism development;GO:0009987//cellular process;GO:0030855//epithelial cell differentiation;GO:0032502//developmental process;GO:0048731//system development;GO:0060429//epithelium development;GO:0050896//response to stimulus;GO:0009719//response to …
17701	14.075999999999999	1.18	-3.54872889125338	0.0	0.0	Msx1	41.19	0.58	0.46	1.15	0.78	1.61	GO:1902533//positive regulation of intracellular signal transduction;GO:0009636//response to toxic substance;GO:0010468//regulation of gene expression;GO:0051446//positive regulation of meiotic cell cycle;GO:0043065//positive regulation of apoptotic process;GO:2000677//regulation of transcription regulatory region DNA binding;GO:0065009//regulation of molecular function;GO:0035136//forelimb morph…
17748	486.91	1569.3629999999998	1.65890928422436	0.0	0.0	Mt1	188.97	635.88	635.88	1938.13	1178.66	1591.3	GO:0019725//cellular homeostasis;GO:0055082//cellular chemical homeostasis;GO:0097501//stress response to metal ion;GO:1990169//stress response to copper ion;GO:0043066//negative regulation of apoptotic process;GO:0050794//regulation of cellular process;GO:0048519//negative regulation of biological process;GO:0046688//response to copper ion;GO:0055080//cation homeostasis;GO:0065007//biological re…
17750	459.44599999999997	1348.386	1.52362366386303	0.0	0.0	Mt2	112.22	581.1	685.02	1774.98	1046.87	1223.31	GO:0071241//cellular response to inorganic substance;GO:0010001//glial cell differentiation;GO:0014002//astrocyte development;GO:0098771//inorganic ion homeostasis;GO:0071248//cellular response to metal ion;GO:0036016//cellular response to interleukin-3;GO:0042063//gliogenesis;GO:0046916//cellular transition metal ion homeostasis;GO:0065007//biological regulation;GO:0006875//cellular metal ion ho…
17751	2.23	7.876	1.79716161819519	1.33867373788032e-26	9.25827129075101e-27	Mt3	2.89	2.52	1.28	7.69	12.28	3.66	GO:0051241//negative regulation of multicellular organismal process;GO:1901700//response to oxygen-containing compound;GO:0051960//regulation of nervous system development;GO:0055082//cellular chemical homeostasis;GO:0023051//regulation of signaling;GO:0008104//protein localization;GO:0044238//primary metabolic process;GO:0033674//positive regulation of kinase activity;GO:0048583//regulation of r…
17752	0.833	2.126	1.3037780671966002	0.000165967677299084	0.000304381195885747	Mt4	0.0	1.11	1.39	2.88	2.39	1.11	GO:0055080//cation homeostasis;GO:0006873//cellular ion homeostasis;GO:0065007//biological regulation;GO:0042221//response to chemical;GO:0055065//metal ion homeostasis;GO:0048878//chemical homeostasis;GO:0046686//response to cadmium ion;GO:0010038//response to metal ion;GO:0009987//cellular process;GO:0050801//ion homeostasis;GO:0010035//response to inorganic substance;GO:0019725//cellular homeo…
17756	3.24	0.406	-2.9499260728613903	1.2769256628760695e-228	1.4184526822598692e-229	Map2	8.99	0.22	0.51	0.56	0.39	0.27	GO:0050793//regulation of developmental process;GO:0022603//regulation of anatomical structure morphogenesis;GO:0021954//central nervous system neuron development;GO:0016043//cellular component organization;GO:0000904//cell morphogenesis involved in differentiation;GO:0050767//regulation of neurogenesis;GO:0048667//cell morphogenesis involved in neuron differentiation;GO:0030182//neuron different…
17760	5.903	16.55	1.4467727327403301	3.4302372302034293e-209	4.0663922561067884e-210	Map6	5.48	7.15	5.08	27.02	9.41	13.22	GO:0120039//plasma membrane bounded cell projection morphogenesis;GO:0048468//cell development;GO:0032418//lysosome localization;GO:0032989//cellular component morphogenesis;GO:0030182//neuron differentiation;GO:0051641//cellular localization;GO:0120036//plasma membrane bounded cell projection organization;GO:0031175//neuron projection development;GO:0000902//cell morphogenesis;GO:0007017//microt…
17833	0.016	0.0	-4.631681680608691	0.000205657685246142	0.000380624760050263	Muc5ac	0.05	0.0	0.0	0.0	0.0	0.0	GO:0036438//maintenance of lens transparency;GO:0051716//cellular response to stimulus;GO:0065007//biological regulation;GO:0050896//response to stimulus;GO:0050794//regulation of cellular process;GO:0035556//intracellular signal transduction;GO:0009987//cellular process;GO:0048871//multicellular organismal homeostasis;GO:0065008//regulation of biological quality;GO:0048017//inositol lipid-mediat…
17836	0.076	0.01	-2.7488225865169196	1.00724870617202e-05	1.67764615908543e-05	Mug1	0.19	0.02	0.02	0.03	0.0	0.0
17897	0.573	0.203	-1.5162044631887501	0.000290934319466363	0.000546889278936804	Myl3	0.05	0.33	1.34	0.05	0.14	0.42	GO:0007519//skeletal muscle tissue development;GO:0048856//anatomical structure development;GO:0032501//multicellular organismal process;GO:0003231//cardiac ventricle development;GO:0006942//regulation of striated muscle contraction;GO:0003013//circulatory system process;GO:0090257//regulation of muscle system process;GO:0060047//heart contraction;GO:0006937//regulation of muscle contraction;GO:0…
17929	8.906	3.806	-1.28807567230316	1.0167183992614895e-255	1.0362942598947994e-256	Myom1	23.09	1.3	2.33	4.05	4.12	3.25	GO:0050789//regulation of biological process;GO:0003008//system process;GO:0043933//macromolecular complex subunit organization;GO:0016043//cellular component organization;GO:0048869//cellular developmental process;GO:0065003//macromolecular complex assembly;GO:0048856//anatomical structure development;GO:0048646//anatomical structure formation involved in morphogenesis;GO:0060255//regulation of …
17930	0.273	0.983	1.89579532545171	5.84605016272826e-37	3.1825519944183694e-37	Myom2	0.0	0.38	0.44	1.81	0.51	0.63	GO:0003008//system process;GO:0006936//muscle contraction;GO:0032501//multicellular organismal process;GO:0003012//muscle system process;GO:0043228//non-membrane-bounded organelle;GO:0031430//M band;GO:0099081//supramolecular polymer;GO:0044449//contractile fiber part;GO:0005739//mitochondrion;GO:0031672//A band;GO:0044422//organelle part;GO:0043226//organelle;GO:0044444//cytoplasmic part;GO:0044…
17951	4.46	1.5959999999999999	-1.4845057714232799	2.9251536313706194e-106	6.459034471848789e-107	Naip5	11.25	0.88	1.25	1.6	1.48	1.71	GO:0050794//regulation of cellular process;GO:0050789//regulation of biological process;GO:0080090//regulation of primary metabolic process;GO:0009607//response to biotic stimulus;GO:0097341//zymogen inhibition;GO:0060255//regulation of macromolecule metabolic process;GO:0050790//regulation of catalytic activity;GO:2000117//negative regulation of cysteine-type endopeptidase activity;GO:0006950//r…
17952	2.883	0.9359999999999999	-1.65488126750829	3.837906385021479e-124	7.446090995261699e-125	Naip6	7.15	0.53	0.97	0.88	0.8	1.13	GO:0045861//negative regulation of proteolysis;GO:0050790//regulation of catalytic activity;GO:0031323//regulation of cellular metabolic process;GO:0008219//cell death;GO:0006952//defense response;GO:0048584//positive regulation of response to stimulus;GO:0050794//regulation of cellular process;GO:0060548//negative regulation of cell death;GO:0051336//regulation of hydrolase activity;GO:0065009//…
17954	0.23600000000000002	0.05	-2.2166441813298396	3.7370485537287296e-07	5.608295303214621e-07	Nap1l2	0.66	0.03	0.02	0.06	0.03	0.06	GO:0007275//multicellular organism development;GO:0051239//regulation of multicellular organismal process;GO:0010638//positive regulation of organelle organization;GO:2001252//positive regulation of chromosome organization;GO:0048869//cellular developmental process;GO:0022607//cellular component assembly;GO:0060284//regulation of cell development;GO:0016043//cellular component organization;GO:003…
17972	2.8960000000000004	12.65	2.20094000005935	2.643579791210569e-157	4.0708603983929185e-158	Ncf4	5.61	1.1	1.98	29.52	2.84	5.59	GO:0016192//vesicle-mediated transport;GO:0051179//localization;GO:0006810//transport;GO:0045730//respiratory burst;GO:0008152//metabolic process;GO:0098657//import into cell;GO:0006909//phagocytosis;GO:0006897//endocytosis;GO:0051234//establishment of localization;GO:0031224//intrinsic component of membrane;GO:0044464//cell part;GO:0044444//cytoplasmic part;GO:1902494//catalytic complex;GO:00444…
17986	2.353	0.013000000000000001	-7.42609754695879	8.059892390842401e-76	2.42488304348589e-76	Ndp	7.04	0.02	0.0	0.0	0.02	0.02	GO:1903508//positive regulation of nucleic acid-templated transcription;GO:0007275//multicellular organism development;GO:0007154//cell communication;GO:0009987//cellular process;GO:0061299//retina vasculature morphogenesis in camera-type eye;GO:0072359//circulatory system development;GO:2000112//regulation of cellular macromolecule biosynthetic process;GO:0051173//positive regulation of nitrogen…
18003	11.866	24.866	1.06639612686145	0.0	0.0	Nedd9	16.92	10.92	7.76	49.09	9.19	16.32	GO:0040008//regulation of growth;GO:0051301//cell division;GO:0007155//cell adhesion;GO:0007049//cell cycle;GO:0009987//cellular process;GO:0022610//biological adhesion;GO:0065007//biological regulation;GO:0050789//regulation of biological process;GO:0043228//non-membrane-bounded organelle;GO:0071944//cell periphery;GO:0070013//intracellular organelle lumen;GO:0043227//membrane-bounded organelle;…
18007	13.905999999999999	6.406000000000001	-1.10743112788994	0.0	0.0	Neo1	33.15	4.09	4.48	7.99	3.72	7.51	GO:0048666//neuron development;GO:0048858//cell projection morphogenesis;GO:0030510//regulation of BMP signaling pathway;GO:0019222//regulation of metabolic process;GO:0048878//chemical homeostasis;GO:0032989//cellular component morphogenesis;GO:0031323//regulation of cellular metabolic process;GO:0048731//system development;GO:0000904//cell morphogenesis involved in differentiation;GO:0000902//c…
18025	3.81	1.64	-1.2025493514440602	1.0553291297251802e-37	5.64133736581555e-38	Nfe2l3	8.24	1.82	1.37	1.6	1.81	1.51	GO:1902679//negative regulation of RNA biosynthetic process;GO:0034641//cellular nitrogen compound metabolic process;GO:1903507//negative regulation of nucleic acid-templated transcription;GO:2000113//negative regulation of cellular macromolecule biosynthetic process;GO:0048523//negative regulation of cellular process;GO:0006139//nucleobase-containing compound metabolic process;GO:0006351//transc…
18053	23.81	6.256	-1.90376577724162	0.0	0.0	Ngfr	65.0	4.0	2.43	7.95	3.66	7.16	GO:1903588//negative regulation of blood vessel endothelial cell proliferation involved in sprouting angiogenesis;GO:0043068//positive regulation of programmed cell death;GO:0023052//signaling;GO:0035556//intracellular signal transduction;GO:1904645//response to amyloid-beta;GO:0050789//regulation of biological process;GO:0007264//small GTPase mediated signal transduction;GO:0019219//regulation o…
18089	0.28600000000000003	0.7559999999999999	1.38391517444233	2.8414730867078e-09	3.7438341893460605e-09	Nkx2-3	0.0	0.26	0.6	0.02	0.39	1.86	GO:0009891//positive regulation of biosynthetic process;GO:1903506//regulation of nucleic acid-templated transcription;GO:0002252//immune effector process;GO:0002335//mature B cell differentiation;GO:0044271//cellular nitrogen compound biosynthetic process;GO:0002366//leukocyte activation involved in immune response;GO:0051171//regulation of nitrogen compound metabolic process;GO:0018130//heteroc…
18106	1.5659999999999998	11.683	2.8452259142061096	0.0	0.0	Cd244	1.71	1.2	1.79	27.96	1.39	5.7	GO:0031326//regulation of cellular biosynthetic process;GO:0030155//regulation of cell adhesion;GO:0050671//positive regulation of lymphocyte proliferation;GO:0032816//positive regulation of natural killer cell activation;GO:0045937//positive regulation of phosphate metabolic process;GO:0050863//regulation of T cell activation;GO:2000566//positive regulation of CD8-positive, alpha-beta T cell pro…
18111	17.91	49.596000000000004	1.37824574613957	1.6193042662965191e-286	1.4857086874736492e-287	Nnat	4.6	11.67	37.46	1.34	15.17	132.28	GO:0048513//animal organ development;GO:0010647//positive regulation of cell communication;GO:0048731//system development;GO:0050714//positive regulation of protein secretion;GO:0010817//regulation of hormone levels;GO:0009746//response to hexose;GO:0007399//nervous system development;GO:0050896//response to stimulus;GO:0009743//response to carbohydrate;GO:0042221//response to chemical;GO:0048856…
18113	2.75	7.846	1.44668938294418	2.0952767175117496e-39	1.08841951925528e-39	Nnmt	3.72	2.36	2.17	11.87	4.68	6.99	GO:0032501//multicellular organismal process;GO:0008152//metabolic process;GO:0048513//animal organ development;GO:1901698//response to nitrogen compound;GO:0050896//response to stimulus;GO:0032259//methylation;GO:0042493//response to drug;GO:0010033//response to organic substance;GO:0031100//animal organ regeneration;GO:0048731//system development;GO:0009987//cellular process;GO:0007275//multice…
18133	2.136	14.27	2.7428450576464503	0.0	0.0	Nov	2.79	0.54	3.08	32.77	1.98	8.06	GO:0032879//regulation of localization;GO:0032386//regulation of intracellular transport;GO:1902532//negative regulation of intracellular signal transduction;GO:1900181//negative regulation of protein localization to nucleus;GO:0002062//chondrocyte differentiation;GO:0060392//negative regulation of SMAD protein import into nucleus;GO:0051716//cellular response to stimulus;GO:1990523//bone regener…
18155	3.37	0.633	-2.53065176037744	3.7977888366386998e-56	1.4884652387602899e-56	Pnoc	0.15	9.19	0.77	0.07	0.0	1.83	GO:0007218//neuropeptide signaling pathway;GO:0023052//signaling;GO:0044706//multi-multicellular organism process;GO:0099537//trans-synaptic signaling;GO:0007268//chemical synaptic transmission;GO:0007186//G-protein coupled receptor signaling pathway;GO:0007565//female pregnancy;GO:0022414//reproductive process;GO:0050794//regulation of cellular process;GO:0065007//biological regulation;GO:009891…
18163	0.26	0.706	1.45578116064165	8.214679536667099e-22	6.51716596687706e-22	Ctnnd2	0.26	0.18	0.34	1.3	0.3	0.52	GO:0060996//dendritic spine development;GO:0018130//heterocycle biosynthetic process;GO:0097061//dendritic spine organization;GO:1903506//regulation of nucleic acid-templated transcription;GO:0050804//modulation of chemical synaptic transmission;GO:0032774//RNA biosynthetic process;GO:0034654//nucleobase-containing compound biosynthetic process;GO:0060997//dendritic spine morphogenesis;GO:0050794…
18189	0.063	0.006	-3.43903660266629	1.0637032196731699e-05	1.7763655797308103e-05	Nrxn1	0.09	0.01	0.09	0.0	0.02	0.0	GO:0050789//regulation of biological process;GO:0031175//neuron projection development;GO:0050806//positive regulation of synaptic transmission;GO:0022607//cellular component assembly;GO:0098598//learned vocalization behavior or vocal learning;GO:0051704//multi-organism process;GO:0007267//cell-cell signaling;GO:0043113//receptor clustering;GO:0051223//regulation of protein transport;GO:1900020//…
18190	1.17	0.34	-1.7664657030050301	6.417022937402279e-54	2.5922882207905493e-54	Nrxn2	2.91	0.34	0.26	0.36	0.32	0.34
18197	1.653	0.21	-2.98008198685724	9.68200419680994e-48	4.3233865118183797e-48	Nsg2	4.71	0.04	0.21	0.27	0.07	0.29	GO:0007186//G-protein coupled receptor signaling pathway;GO:0070271//protein complex biogenesis;GO:0051716//cellular response to stimulus;GO:0065003//macromolecular complex assembly;GO:0046907//intracellular transport;GO:0007212//dopamine receptor signaling pathway;GO:0016197//endosomal transport;GO:0022607//cellular component assembly;GO:0034622//cellular macromolecular complex assembly;GO:00650…
18213	0.67	0.13	-2.4066151249739103	1.71445866787348e-32	1.0359785886438802e-32	Ntrk3	1.85	0.06	0.1	0.17	0.08	0.14	GO:0043010//camera-type eye development;GO:0010517//regulation of phospholipase activity;GO:1901701//cellular response to oxygen-containing compound;GO:0048710//regulation of astrocyte differentiation;GO:0023056//positive regulation of signaling;GO:0050767//regulation of neurogenesis;GO:0030516//regulation of axon extension;GO:0071300//cellular response to retinoic acid;GO:0010863//positive regul…
18241	0.086	0.34	1.80127772666742	6.755995190550179e-05	0.00012012247772138201	Gpr143	0.1	0.11	0.05	0.7	0.18	0.14	GO:0051179//localization;GO:0051649//establishment of localization in cell;GO:0050848//regulation of calcium-mediated signaling;GO:0032386//regulation of intracellular transport;GO:0023052//signaling;GO:0051049//regulation of transport;GO:0006996//organelle organization;GO:0051716//cellular response to stimulus;GO:0007154//cell communication;GO:0051905//establishment of pigment granule localizati…
18301	51.226000000000006	192.18599999999998	1.9057103253812098	0.0	0.0	Fxyd5	62.83	41.7	49.15	399.51	63.26	113.79	GO:0032412//regulation of ion transmembrane transporter activity;GO:0050789//regulation of biological process;GO:1904062//regulation of cation transmembrane transport;GO:0051049//regulation of transport;GO:0065007//biological regulation;GO:0032879//regulation of localization;GO:0034765//regulation of ion transmembrane transport;GO:0010959//regulation of metal ion transport;GO:0022898//regulation …
18378	0.34299999999999997	1.636	2.24873670363864	7.91494372430861e-34	4.6175776948372006e-34	Omp	0.27	0.48	0.28	3.53	0.46	0.92	GO:0051716//cellular response to stimulus;GO:0003008//system process;GO:0048869//cellular developmental process;GO:0050789//regulation of biological process;GO:0007399//nervous system development;GO:0030154//cell differentiation;GO:0007608//sensory perception of smell;GO:0032502//developmental process;GO:0007165//signal transduction;GO:0023052//signaling;GO:0007275//multicellular organism develop…
18383	13.415999999999999	50.37	1.8924313641295	0.0	0.0	Tnfrsf11b	2.24	15.69	22.32	87.12	31.58	32.41	GO:0048519//negative regulation of biological process;GO:0032845//negative regulation of homeostatic process;GO:0042481//regulation of odontogenesis;GO:0046685//response to arsenic-containing substance;GO:2000027//regulation of organ morphogenesis;GO:0010038//response to metal ion;GO:0042487//regulation of odontogenesis of dentin-containing tooth;GO:0051707//response to other organism;GO:0010941/…
18405	1.023	2.45	1.2380102970455802	1.37223508492358e-08	1.88201855040868e-08	Orm1	0.63	0.99	1.45	1.92	3.69	1.74	GO:0050896//response to stimulus;GO:0006810//transport;GO:0002682//regulation of immune system process;GO:0006954//inflammatory response;GO:0051234//establishment of localization;GO:0050789//regulation of biological process;GO:0065007//biological regulation;GO:0051179//localization;GO:0006950//response to stress;GO:0006953//acute-phase response;GO:0006952//defense response;GO:0002526//acute infla…
18413	0.446	0.9059999999999999	1.0094238981499999	1.5367787205663499e-06	2.40630037996372e-06	Osm	0.39	0.42	0.53	1.6	0.52	0.6	GO:0006357//regulation of transcription from RNA polymerase II promoter;GO:0046427//positive regulation of JAK-STAT cascade;GO:0043408//regulation of MAPK cascade;GO:2001233//regulation of apoptotic signaling pathway;GO:0009967//positive regulation of signal transduction;GO:0009987//cellular process;GO:0010468//regulation of gene expression;GO:0045786//negative regulation of cell cycle;GO:0007165…
18417	4.583	13.386	1.5283799978865702	2.8984104629556594e-135	5.166191998712899e-136	Cldn11	0.74	6.43	6.58	21.65	7.77	10.74	GO:0007275//multicellular organism development;GO:0032502//developmental process;GO:0016338//calcium-independent cell-cell adhesion via plasma membrane cell-adhesion molecules;GO:0098609//cell-cell adhesion;GO:0009987//cellular process;GO:0048609//multicellular organismal reproductive process;GO:0048232//male gamete generation;GO:0000003//reproduction;GO:0044703//multi-organism reproductive proce…
18438	16.453	39.55	1.2626548825263502	0.0	0.0	P2rx4	15.78	16.34	17.24	64.88	19.46	34.31	GO:0019226//transmission of nerve impulse;GO:0009987//cellular process;GO:1901698//response to nitrogen compound;GO:1901699//cellular response to nitrogen compound;GO:0031669//cellular response to nutrient levels;GO:0023052//signaling;GO:0010959//regulation of metal ion transport;GO:0008217//regulation of blood pressure;GO:0035637//multicellular organismal signaling;GO:0030334//regulation of cell…
18440	3.513	1.256	-1.4852288132848896	1.5991739924216698e-43	7.66435854734433e-44	P2rx6	8.06	1.22	1.26	1.27	0.99	1.51	GO:0050896//response to stimulus;GO:0051259//protein oligomerization;GO:0010033//response to organic substance;GO:0051260//protein homooligomerization;GO:0009987//cellular process;GO:0070271//protein complex biogenesis;GO:0009991//response to extracellular stimulus;GO:0031667//response to nutrient levels;GO:0046683//response to organophosphorus;GO:0043933//macromolecular complex subunit organizat…
18503	0.183	0.073	-1.30975358572132	0.000992598230818579	0.00196971963323481	Pax1	0.0	0.32	0.23	0.0	0.03	0.19	GO:0061056//sclerotome development;GO:0009987//cellular process;GO:0061053//somite development;GO:0051173//positive regulation of nitrogen compound metabolic process;GO:0008283//cell proliferation;GO:0048731//system development;GO:0001501//skeletal system development;GO:0048534//hematopoietic or lymphoid organ development;GO:0030098//lymphocyte differentiation;GO:0035282//segmentation;GO:0009792/…
18526	0.013000000000000001	0.086	2.3158508994971805	3.79644958957323e-06	6.10499800244394e-06	Pcdh10	0.02	0.01	0.01	0.03	0.03	0.2	GO:0032502//developmental process;GO:0007155//cell adhesion;GO:0098609//cell-cell adhesion;GO:0023052//signaling;GO:0098742//cell-cell adhesion via plasma-membrane adhesion molecules;GO:0007399//nervous system development;GO:0007267//cell-cell signaling;GO:0009987//cellular process;GO:0007156//homophilic cell adhesion via plasma membrane adhesion molecules;GO:0048856//anatomical structure develop…
18534	6.68	14.693	1.1200304989266998	2.450552194159549e-130	4.534157952455049e-131	Pck1	2.77	13.53	3.74	9.15	21.11	13.82	GO:0071214//cellular response to abiotic stimulus;GO:0044255//cellular lipid metabolic process;GO:1903508//positive regulation of nucleic acid-templated transcription;GO:0009893//positive regulation of metabolic process;GO:0006114//glycerol biosynthetic process;GO:0031328//positive regulation of cellular biosynthetic process;GO:0044237//cellular metabolic process;GO:0006006//glucose metabolic pro…
18546	285.686	13.515999999999998	-4.38639736177024	0.0	0.0	Pcp4	844.66	5.42	6.98	25.05	5.05	10.45	GO:0022008//neurogenesis;GO:0051240//positive regulation of multicellular organismal process;GO:0050794//regulation of cellular process;GO:0048869//cellular developmental process;GO:0006950//response to stress;GO:0099004//calmodulin dependent kinase signaling pathway;GO:0060548//negative regulation of cell death;GO:1902074//response to salt;GO:0010605//negative regulation of macromolecule metabol…
18566	0.483	0.213	-1.1552436366657	5.8623034434873794e-05	0.000103765244962127	Pdcd1	1.35	0.06	0.04	0.36	0.12	0.16	GO:0002644//negative regulation of tolerance induction;GO:0002683//negative regulation of immune system process;GO:0043065//positive regulation of apoptotic process;GO:0006915//apoptotic process;GO:0050789//regulation of biological process;GO:0070234//positive regulation of T cell apoptotic process;GO:0051093//negative regulation of developmental process;GO:0051241//negative regulation of multice…
18600	20.836	60.63	1.5342000202458799	0.0	0.0	Padi2	18.4	29.19	14.92	109.2	29.61	43.08	GO:0008152//metabolic process;GO:0032102//negative regulation of response to external stimulus;GO:0016569//covalent chromatin modification;GO:0010648//negative regulation of cell communication;GO:0010468//regulation of gene expression;GO:0009987//cellular process;GO:0071407//cellular response to organic cyclic compound;GO:0009968//negative regulation of signal transduction;GO:1903506//regulation …
18606	14.69	6.3	-1.26863444063061	1.2343532000976195e-167	1.8065840876529692e-168	Enpp2	18.2	9.23	16.64	2.75	10.19	5.96	GO:0051270//regulation of cellular component movement;GO:0051171//regulation of nitrogen compound metabolic process;GO:0009987//cellular process;GO:0051247//positive regulation of protein metabolic process;GO:0071704//organic substance metabolic process;GO:0051094//positive regulation of developmental process;GO:0051128//regulation of cellular component organization;GO:0022603//regulation of anat…
18619	81.10600000000001	272.216	1.7764112542512	0.0	0.0	Penk	118.2	54.94	70.18	427.23	199.58	189.84	GO:0007268//chemical synaptic transmission;GO:0051592//response to calcium ion;GO:0048583//regulation of response to stimulus;GO:0033993//response to lipid;GO:0032355//response to estradiol;GO:0065007//biological regulation;GO:0070848//response to growth factor;GO:0032502//developmental process;GO:0071867//response to monoamine;GO:0050794//regulation of cellular process;GO:0031349//positive regul…
18646	4.63	256.796	5.76030994254336	0.0	0.0	Prf1	2.99	1.75	9.15	651.55	9.9	108.94
18670	0.073	0.42	2.51515970772058	1.4624257794074099e-18	1.28844926964221e-18	Abcb4	0.02	0.08	0.12	0.96	0.09	0.21	GO:0008643//carbohydrate transport;GO:0001101//response to acid chemical;GO:0014072//response to isoquinoline alkaloid;GO:0036146//cellular response to mycotoxin;GO:0071496//cellular response to external stimulus;GO:0048608//reproductive structure development;GO:0048518//positive regulation of biological process;GO:0050896//response to stimulus;GO:0071472//cellular response to salt stress;GO:0006…
18716	1.143	0.21	-2.43903660266629	2.0861963106158103e-07	3.07986645857085e-07	Pip	3.43	0.0	0.0	0.47	0.16	0.0	GO:0010468//regulation of gene expression;GO:0009893//positive regulation of metabolic process;GO:0070233//negative regulation of T cell apoptotic process;GO:1901564//organonitrogen compound metabolic process;GO:0044238//primary metabolic process;GO:0007600//sensory perception;GO:0050906//detection of stimulus involved in sensory perception;GO:0048518//positive regulation of biological process;GO…
18760	1.5830000000000002	0.616	-1.31641731600234	5.75691724254537e-27	3.94047958274929e-27	Prkd1	3.71	0.49	0.55	0.74	0.54	0.57	GO:0010508//positive regulation of autophagy;GO:0045893//positive regulation of transcription, DNA-templated;GO:0018209//peptidyl-serine modification;GO:0032793//positive regulation of CREB transcription factor activity;GO:0001932//regulation of protein phosphorylation;GO:0042221//response to chemical;GO:0010959//regulation of metal ion transport;GO:0006793//phosphorus metabolic process;GO:004858…
18779	3.04	7.946000000000001	1.31513188874674	3.325626123672048e-227	3.722419342261578e-228	Pla2r1	3.02	2.35	3.75	14.35	3.71	5.78	GO:0032370//positive regulation of lipid transport;GO:0032369//negative regulation of lipid transport;GO:0043269//regulation of ion transport;GO:0006810//transport;GO:0009987//cellular process;GO:1900138//negative regulation of phospholipase A2 activity;GO:0090403//oxidative stress-induced premature senescence;GO:0051179//localization;GO:0048869//cellular developmental process;GO:0051336//regulat…
18782	0.39299999999999996	0.166	-1.4390366026662902	6.62849699681295e-06	1.0903099133833001e-05	Pla2g2d	1.06	0.04	0.08	0.21	0.1	0.19	GO:0010876//lipid localization;GO:0050865//regulation of cell activation;GO:0022407//regulation of cell-cell adhesion;GO:0006811//ion transport;GO:0002521//leukocyte differentiation;GO:0032309//icosanoid secretion;GO:0008285//negative regulation of cell proliferation;GO:0006793//phosphorus metabolic process;GO:0042129//regulation of T cell proliferation;GO:0046632//alpha-beta T cell differentiati…
18795	0.86	0.396	-1.1082575901966598	6.817563829786859e-22	5.39488119074388e-22	Plcb1	1.97	0.22	0.39	0.44	0.5	0.25	GO:0051049//regulation of transport;GO:0001101//response to acid chemical;GO:0045472//response to ether;GO:0051785//positive regulation of nuclear division;GO:0007215//glutamate receptor signaling pathway;GO:0044255//cellular lipid metabolic process;GO:0001775//cell activation;GO:0034767//positive regulation of ion transmembrane transport;GO:0051704//multi-organism process;GO:0021987//cerebral co…
18816	4.173	10.48	1.3238086794708401	6.242393351060409e-102	1.4270821078338497e-102	Serpinf2	0.06	1.7	10.76	0.09	6.4	24.95
18821	2.736	0.223	-3.5951558045835696	8.585221191952747e-94	2.1141025152854796e-94	Pln	7.88	0.14	0.19	0.3	0.12	0.25	GO:0051260//protein homooligomerization;GO:0048878//chemical homeostasis;GO:0051279//regulation of release of sequestered calcium ion into cytosol;GO:0003013//circulatory system process;GO:0010880//regulation of release of sequestered calcium ion into cytosol by sarcoplasmic reticulum;GO:1901894//regulation of calcium-transporting ATPase activity;GO:0051716//cellular response to stimulus;GO:20012…
18846	2.653	0.9	-1.56467499211194	1.3005406059691197e-93	3.209185693169469e-94	Plxna3	6.58	0.74	0.64	0.81	0.67	1.22	GO:0120036//plasma membrane bounded cell projection organization;GO:0021559//trigeminal nerve development;GO:0031175//neuron projection development;GO:0021675//nerve development;GO:0006928//movement of cell or subcellular component;GO:0006935//chemotaxis;GO:0060322//head development;GO:0045595//regulation of cell differentiation;GO:0021872//forebrain generation of neurons;GO:0040011//locomotion;G…
18985	0.653	0.17300000000000001	-1.90177084397643	6.229001663832109e-14	6.56760843375867e-14	Pou2af1	1.51	0.14	0.31	0.21	0.08	0.23	GO:0045893//positive regulation of transcription, DNA-templated;GO:0065007//biological regulation;GO:0006357//regulation of transcription from RNA polymerase II promoter;GO:0051254//positive regulation of RNA metabolic process;GO:0031325//positive regulation of cellular metabolic process;GO:0050789//regulation of biological process;GO:1903508//positive regulation of nucleic acid-templated transcr…
19017	0.45299999999999996	0.21600000000000003	-1.05094144751701	1.2255355367212e-10	1.4970877659928401e-10	Ppargc1a	0.79	0.09	0.48	0.15	0.19	0.31	GO:0008202//steroid metabolic process;GO:0008152//metabolic process;GO:0032502//developmental process;GO:0009987//cellular process;GO:0048856//anatomical structure development;GO:1990845//adaptive thermogenesis;GO:0065008//regulation of biological quality;GO:0060612//adipose tissue development;GO:0061448//connective tissue development;GO:0007568//aging;GO:0007275//multicellular organism developme…
19049	1.76	0.153	-3.8110053800532504	4.03452178279258e-49	1.76462059820277e-49	Ppp1r1b	4.86	0.24	0.18	0.1	0.21	0.15	GO:0014072//response to isoquinoline alkaloid;GO:0022414//reproductive process;GO:0097659//nucleic acid-templated transcription;GO:1901360//organic cyclic compound metabolic process;GO:0007626//locomotory behavior;GO:0009987//cellular process;GO:0009410//response to xenobiotic stimulus;GO:0036211//protein modification process;GO:0046483//heterocycle metabolic process;GO:0032515//negative regulati…
19073	279.58299999999997	1989.75	2.7911082804532796	0.0	0.0	Srgn	133.35	255.37	450.03	4497.15	595.1	877.0	GO:0050896//response to stimulus;GO:0010467//gene expression;GO:0090087//regulation of peptide transport;GO:0051651//maintenance of location in cell;GO:0023052//signaling;GO:0070727//cellular macromolecule localization;GO:0002792//negative regulation of peptide secretion;GO:0051604//protein maturation;GO:0048519//negative regulation of biological process;GO:0048731//system development;GO:0032502/…
19074	0.983	0.133	-2.8540741019451406	1.00828083828311e-10	1.22570920625698e-10	Prg2	2.69	0.05	0.21	0.1	0.25	0.05	GO:0019222//regulation of metabolic process;GO:0051246//regulation of protein metabolic process;GO:0042742//defense response to bacterium;GO:0032653//regulation of interleukin-10 production;GO:0009617//response to bacterium;GO:0032673//regulation of interleukin-4 production;GO:0032693//negative regulation of interleukin-10 production;GO:0032753//positive regulation of interleukin-4 production;GO:…
19085	4.77	1.653	-1.5218665861863798	1.7670236040633497e-68	5.843659466197849e-69	Prkar1b	10.52	2.32	1.47	1.46	1.56	1.94	GO:0032268//regulation of cellular protein metabolic process;GO:0008283//cell proliferation;GO:0007610//behavior;GO:0080090//regulation of primary metabolic process;GO:0006807//nitrogen compound metabolic process;GO:1901564//organonitrogen compound metabolic process;GO:0060255//regulation of macromolecule metabolic process;GO:0042326//negative regulation of phosphorylation;GO:0003008//system proc…
19092	1.19	4.533	1.82344338246989	4.40786532503716e-143	7.415627848147088e-144	Prkg2	1.05	1.0	1.52	10.59	1.11	1.9	GO:0008104//protein localization;GO:0071704//organic substance metabolic process;GO:0090066//regulation of anatomical structure size;GO:0065007//biological regulation;GO:0048511//rhythmic process;GO:0044237//cellular metabolic process;GO:0032535//regulation of cellular component size;GO:0042592//homeostatic process;GO:0018105//peptidyl-serine phosphorylation;GO:0071840//cellular component organiz…
19099	6.53	3.06	-1.09264968311133	3.1267007593048194e-65	1.07591089115056e-65	Mapk8ip1	15.66	2.0	1.93	3.38	2.08	3.72	GO:0006796//phosphate-containing compound metabolic process;GO:0048523//negative regulation of cellular process;GO:0043508//negative regulation of JUN kinase activity;GO:0036211//protein modification process;GO:0009968//negative regulation of signal transduction;GO:0008152//metabolic process;GO:0006469//negative regulation of protein kinase activity;GO:0048585//negative regulation of response to …
19116	1.893	4.393	1.20130027502638	1.1103841511671895e-156	1.7155349450412692e-157	Prlr	2.55	0.63	2.5	8.09	2.6	2.49	GO:0030855//epithelial cell differentiation;GO:0001932//regulation of protein phosphorylation;GO:0009893//positive regulation of metabolic process;GO:0043933//macromolecular complex subunit organization;GO:0065003//macromolecular complex assembly;GO:0050878//regulation of body fluid levels;GO:0006810//transport;GO:0097696//STAT cascade;GO:0007595//lactation;GO:0034622//cellular macromolecular com…
19206	7.156000000000001	3.123	-1.20092245185405	1.3629988701618395e-170	1.9486372852884694e-171	Ptch1	14.59	3.39	3.49	2.07	2.95	4.35	GO:0048736//appendage development;GO:0060443//mammary gland morphogenesis;GO:0021904//dorsal/ventral neural tube patterning;GO:0060896//neural plate pattern specification;GO:0045682//regulation of epidermis development;GO:1903507//negative regulation of nucleic acid-templated transcription;GO:2000112//regulation of cellular macromolecule biosynthetic process;GO:0050794//regulation of cellular pro…
19207	1.416	0.35600000000000004	-1.9858639745006799	5.654544114461469e-48	2.5192171666038396e-48	Ptch2	3.76	0.26	0.23	0.48	0.2	0.39	GO:0048522//positive regulation of cellular process;GO:0045606//positive regulation of epidermal cell differentiation;GO:0009888//tissue development;GO:0008544//epidermis development;GO:0045604//regulation of epidermal cell differentiation;GO:0030858//positive regulation of epithelial cell differentiation;GO:0045595//regulation of cell differentiation;GO:0065007//biological regulation;GO:0050793/…
19215	0.6629999999999999	2.56	1.94349979931988	2.9241443084758104e-16	2.81629800715268e-16	Ptgds	0.72	0.48	0.79	2.33	3.91	1.44	GO:0051179//localization;GO:0051241//negative regulation of multicellular organismal process;GO:0006692//prostanoid metabolic process;GO:2000254//regulation of male germ cell proliferation;GO:0042749//regulation of circadian sleep/wake cycle;GO:0051384//response to glucocorticoid;GO:0006810//transport;GO:0008285//negative regulation of cell proliferation;GO:0019752//carboxylic acid metabolic proc…
192167	0.24600000000000002	0.04	-2.68230775367866	7.910940481855958e-15	8.029716449863e-15	Nlgn1	0.68	0.03	0.03	0.04	0.01	0.07	GO:0007155//cell adhesion;GO:0099172//presynapse organization;GO:0030100//regulation of endocytosis;GO:2000026//regulation of multicellular organismal development;GO:0006461//protein complex assembly;GO:0098815//modulation of excitatory postsynaptic potential;GO:0032412//regulation of ion transmembrane transporter activity;GO:0042749//regulation of circadian sleep/wake cycle;GO:0034765//regulatio…
19218	27.1	13.415999999999999	-1.0219611925882401	8.062755240601897e-170	1.1636462490778897e-170	Ptger3	34.36	27.82	19.12	5.3	20.39	14.56	GO:0031224//intrinsic component of membrane;GO:0044425//membrane part;GO:0016020//membrane;GO:0016021//integral component of membrane;GO:0060089//molecular transducer activity;GO:0004872//receptor activity;GO:0004954//prostanoid receptor activity;GO:0099600//transmembrane receptor activity;GO:0004953//icosanoid receptor activity;GO:0038023//signaling receptor activity;GO:0004871//signal transduce…
19220	1.16	0.353	-1.70528477064868	2.70260556327802e-34	1.56019957575234e-34	Ptgfr	2.31	0.8	0.37	0.19	0.52	0.35	GO:0048519//negative regulation of biological process;GO:0042981//regulation of apoptotic process;GO:0071798//response to prostaglandin D;GO:0001101//response to acid chemical;GO:0023052//signaling;GO:0032496//response to lipopolysaccharide;GO:0071495//cellular response to endogenous stimulus;GO:0009987//cellular process;GO:1901701//cellular response to oxygen-containing compound;GO:0033993//resp…
19225	1.476	3.266	1.1347014603926102	3.2738271834627792e-52	1.3647263175970599e-52	Ptgs2	0.6	1.31	2.52	5.46	1.82	2.52	GO:0001932//regulation of protein phosphorylation;GO:0045597//positive regulation of cell differentiation;GO:0007275//multicellular organism development;GO:0043281//regulation of cysteine-type endopeptidase activity involved in apoptotic process;GO:2000116//regulation of cysteine-type endopeptidase activity;GO:0003008//system process;GO:0001890//placenta development;GO:0106049//regulation of cell…
19242	157.23	44.14	-1.8089112493284398	0.0	0.0	Ptn	430.97	13.54	27.18	51.9	44.0	36.52	GO:0042391//regulation of membrane potential;GO:0036293//response to decreased oxygen levels;GO:0016525//negative regulation of angiogenesis;GO:0060219//camera-type eye photoreceptor cell differentiation;GO:0010811//positive regulation of cell-substrate adhesion;GO:0042221//response to chemical;GO:0071305//cellular response to vitamin D;GO:0050890//cognition;GO:0043067//regulation of programmed c…
19259	2.853	0.736	-1.94524630256142	1.5425676119261096e-67	5.172003564710018e-68	Ptpn5	7.57	0.65	0.34	1.05	0.44	0.72	GO:0008152//metabolic process;GO:0044267//cellular protein metabolic process;GO:0043412//macromolecule modification;GO:0036211//protein modification process;GO:0071704//organic substance metabolic process;GO:0006793//phosphorus metabolic process;GO:0009987//cellular process;GO:0006470//protein dephosphorylation;GO:0016311//dephosphorylation;GO:0006807//nitrogen compound metabolic process;GO:00442…
19260	4.24	8.84	1.01079414260914	1.9368907345148298e-72	6.08350741330478e-73	Ptpn22	9.97	2.01	0.74	20.87	1.41	4.24	GO:0010468//regulation of gene expression;GO:0032501//multicellular organismal process;GO:1902715//positive regulation of interferon-gamma secretion;GO:0031347//regulation of defense response;GO:0044092//negative regulation of molecular function;GO:1900182//positive regulation of protein localization to nucleus;GO:0050865//regulation of cell activation;GO:0050854//regulation of antigen receptor-m…
19265	3.273	8.486	1.3814765412706	7.03075908352322e-33	4.19594146608946e-33	Ptprcap	7.72	1.04	1.06	19.36	1.59	4.51	GO:0006950//response to stress;GO:0006952//defense response;GO:0050896//response to stimulus;GO:0071944//cell periphery;GO:0016021//integral component of membrane;GO:0031224//intrinsic component of membrane;GO:0044464//cell part;GO:0044425//membrane part;GO:0005623//cell;GO:0005886//plasma membrane;GO:0016020//membrane;
192651	0.9359999999999999	0.303	-1.6016869403108502	2.67417292181168e-20	2.22678822770158e-20	Zfp286	2.44	0.13	0.24	0.29	0.24	0.38
192653	1.906	5.34	1.47200962243354	1.29663596127158e-21	1.0352910368959199e-21	Ttc36	0.4	1.3	4.02	1.73	4.18	10.11
19266	2.023	0.523	-1.80124314543804	6.049684134675979e-93	1.4979368105874198e-93	Ptprd	4.86	0.35	0.86	0.41	0.44	0.72	GO:0051960//regulation of nervous system development;GO:0010720//positive regulation of cell development;GO:0098609//cell-cell adhesion;GO:0010770//positive regulation of cell morphogenesis involved in differentiation;GO:0051094//positive regulation of developmental process;GO:1900006//positive regulation of dendrite development;GO:0023051//regulation of signaling;GO:0050803//regulation of synaps…
192663	1.213	0.456	-1.399390798206	6.175721051593989e-23	4.7571050159798096e-23	Abcg4	2.51	0.6	0.53	0.17	0.66	0.54	GO:0010033//response to organic substance;GO:0042221//response to chemical;GO:0070887//cellular response to chemical stimulus;GO:1990830//cellular response to leukemia inhibitory factor;GO:0034097//response to cytokine;GO:0050896//response to stimulus;GO:1990823//response to leukemia inhibitory factor;GO:0071310//cellular response to organic substance;GO:0071345//cellular response to cytokine sti…
19279	2.126	6.28	1.48004844266361	5.799577480524839e-85	1.5520699530215598e-85	Ptprr	4.3	0.98	1.1	15.04	0.96	2.84	GO:0040012//regulation of locomotion;GO:0001933//negative regulation of protein phosphorylation;GO:0001932//regulation of protein phosphorylation;GO:0009790//embryo development;GO:0031324//negative regulation of cellular metabolic process;GO:0044260//cellular macromolecule metabolic process;GO:0010563//negative regulation of phosphorus metabolic process;GO:0009792//embryo development ending in bi…
19280	15.35	7.5760000000000005	-1.081580128913	0.0	0.0	Ptprs	36.21	5.38	4.46	8.24	5.81	8.68	GO:0048519//negative regulation of biological process;GO:0090066//regulation of anatomical structure size;GO:0048731//system development;GO:0016043//cellular component organization;GO:0120035//regulation of plasma membrane bounded cell projection organization;GO:0034121//regulation of toll-like receptor signaling pathway;GO:0021987//cerebral cortex development;GO:0031344//regulation of cell proje…
19288	1.07	5.62	2.39083311372914	2.5511257375656792e-106	5.628816598565838e-107	Ptx3	1.02	0.5	1.69	12.14	2.09	2.63	GO:0006955//immune response;GO:0044359//modulation of molecular function in other organism;GO:0006810//transport;GO:0050792//regulation of viral process;GO:0060255//regulation of macromolecule metabolic process;GO:0001878//response to yeast;GO:0050766//positive regulation of phagocytosis;GO:0044092//negative regulation of molecular function;GO:0031323//regulation of cellular metabolic process;GO:…
19309	5.41	1.16	-2.1970174169445498	2.2374393540180795e-138	3.885609630251479e-139	Pygm	14.88	0.62	0.73	1.07	0.98	1.43	GO:0071704//organic substance metabolic process;GO:0005975//carbohydrate metabolic process;GO:0044238//primary metabolic process;GO:0008152//metabolic process;GO:0070279//vitamin B6 binding;GO:0016740//transferase activity;GO:0036094//small molecule binding;GO:0048037//cofactor binding;GO:0097159//organic cyclic compound binding;GO:1901363//heterocyclic compound binding;GO:0008184//glycogen phosp…
19331	1.693	0.653	-1.38552109333929	1.4600160486497e-12	1.6347113848635801e-12	Rab19	4.02	0.64	0.42	0.79	0.64	0.53	GO:0005622//intracellular;GO:0005737//cytoplasm;GO:0005576//extracellular region;GO:0071944//cell periphery;GO:0016020//membrane;GO:0043229//intracellular organelle;GO:0043226//organelle;GO:0031982//vesicle;GO:0097708//intracellular vesicle;GO:0070062//extracellular exosome;GO:0044464//cell part;GO:0043227//membrane-bounded organelle;GO:0044421//extracellular region part;GO:0043230//extracellular…
193322	0.426	0.016	-4.60755283073304	8.147056462730371e-13	9.02377686084327e-13	Oog1	1.13	0.06	0.09	0.0	0.05	0.0	GO:0006355//regulation of transcription, DNA-templated;GO:0009892//negative regulation of metabolic process;GO:0010629//negative regulation of gene expression;GO:0048522//positive regulation of cellular process;GO:1902679//negative regulation of RNA biosynthetic process;GO:0045892//negative regulation of transcription, DNA-templated;GO:0043069//negative regulation of programmed cell death;GO:0065…
193452	1.01	0.433	-1.22180588644562	1.2920962201011298e-12	1.44428900563563e-12	Zfp184	1.8	0.49	0.74	0.17	0.73	0.4	GO:0097659//nucleic acid-templated transcription;GO:0010556//regulation of macromolecule biosynthetic process;GO:1901360//organic cyclic compound metabolic process;GO:0044249//cellular biosynthetic process;GO:2001141//regulation of RNA biosynthetic process;GO:0044238//primary metabolic process;GO:0044271//cellular nitrogen compound biosynthetic process;GO:0016070//RNA metabolic process;GO:0006807…
19354	4.163	14.056	1.7714699780285001	5.113850719146747e-288	4.665930434304777e-289	Rac2	9.47	1.22	1.8	31.67	3.14	7.36	GO:2000147//positive regulation of cell motility;GO:0010638//positive regulation of organelle organization;GO:0051049//regulation of transport;GO:0090316//positive regulation of intracellular protein transport;GO:0071593//lymphocyte aggregation;GO:0048522//positive regulation of cellular process;GO:1903955//positive regulation of protein targeting to mitochondrion;GO:0065008//regulation of biolog…
193736	0.5	0.18	-1.4501809850653702	3.82770997848205e-06	6.15916215324006e-06	Zbtb12	1.5	0.0	0.0	0.28	0.0	0.26	GO:1901363//heterocyclic compound binding;GO:0003676//nucleic acid binding;GO:0097159//organic cyclic compound binding;GO:0005488//binding;
19400	0.073	0.44	2.5904732796061802	2.63064675901843e-09	3.4611486210566805e-09	Rapsn	0.15	0.0	0.07	0.4	0.4	0.52	GO:0072657//protein localization to membrane;GO:0065007//biological regulation;GO:0007528//neuromuscular junction development;GO:1901214//regulation of neuron death;GO:0033036//macromolecule localization;GO:0007154//cell communication;GO:1901626//regulation of postsynaptic membrane organization;GO:0051179//localization;GO:0065008//regulation of biological quality;GO:0007268//chemical synaptic tra…
19417	2.146	0.406	-2.54997766225142	8.533912542953289e-149	1.3836110371055894e-149	Rasgrf1	5.07	0.98	0.39	0.16	0.47	0.59	GO:0071417//cellular response to organonitrogen compound;GO:0120036//plasma membrane bounded cell projection organization;GO:0035020//regulation of Rac protein signal transduction;GO:0043434//response to peptide hormone;GO:1901698//response to nitrogen compound;GO:0099601//regulation of neurotransmitter receptor activity;GO:0008284//positive regulation of cell proliferation;GO:0009967//positive r…
194597	0.753	0.313	-1.2561725455164798	9.715647202254252e-10	1.24500651215556e-09	Tmprss11a	1.99	0.09	0.18	0.15	0.52	0.27	GO:0009987//cellular process;GO:0007049//cell cycle;GO:0071944//cell periphery;GO:0005576//extracellular region;GO:0044464//cell part;GO:0044425//membrane part;GO:0005886//plasma membrane;GO:0044459//plasma membrane part;GO:0031224//intrinsic component of membrane;GO:0031226//intrinsic component of plasma membrane;GO:0016021//integral component of membrane;GO:0016020//membrane;GO:0005623//cell;GO…
194735	1.73	0.813	-1.00093613067975	3.2628293053523197e-13	3.5425660946609004e-13	Btg1-ps2	0.49	1.6	3.1	0.38	1.1	0.96
19662	88.066	239.66299999999998	1.4306925047930903	0.0	0.0	Rbp4	7.78	24.25	232.17	216.41	165.05	337.53	GO:0048562//embryonic organ morphogenesis;GO:0008152//metabolic process;GO:0008584//male gonad development;GO:0051049//regulation of transport;GO:0060042//retina morphogenesis in camera-type eye;GO:0051179//localization;GO:0048878//chemical homeostasis;GO:0010876//lipid localization;GO:0048706//embryonic skeletal system development;GO:0032880//regulation of protein localization;GO:0033036//macrom…
19683	0.28	0.003	-6.07970159658696	2.4956196976569697e-17	2.30834902919272e-17	Rdh16	0.76	0.01	0.07	0.01	0.0	0.0	GO:0044283//small molecule biosynthetic process;GO:0016053//organic acid biosynthetic process;GO:0016114//terpenoid biosynthetic process;GO:0065007//biological regulation;GO:0044238//primary metabolic process;GO:0008299//isoprenoid biosynthetic process;GO:0044237//cellular metabolic process;GO:0006721//terpenoid metabolic process;GO:0044249//cellular biosynthetic process;GO:0019752//carboxylic ac…
19701	0.276	1.89	2.78978208782959	4.50385690794865e-32	2.7566358750471697e-32	Ren1	0.36	0.03	0.44	4.09	0.57	1.01	GO:0009607//response to biotic stimulus;GO:0035902//response to immobilization stress;GO:0007165//signal transduction;GO:0048583//regulation of response to stimulus;GO:0008217//regulation of blood pressure;GO:0002018//renin-angiotensin regulation of aldosterone production;GO:0002003//angiotensin maturation;GO:0061458//reproductive system development;GO:0051049//regulation of transport;GO:0051707/…
19714	19.18	7.216	-1.36044281623853	0.0	0.0	Rev3l	43.63	4.76	9.15	8.3	7.69	5.66	GO:0051716//cellular response to stimulus;GO:0009058//biosynthetic process;GO:0009059//macromolecule biosynthetic process;GO:0000731//DNA synthesis involved in DNA repair;GO:0008152//metabolic process;GO:0006259//DNA metabolic process;GO:0006807//nitrogen compound metabolic process;GO:0044249//cellular biosynthetic process;GO:0046483//heterocycle metabolic process;GO:0044260//cellular macromolecu…
19734	6.903	15.225999999999999	1.12571451259802	6.795023679208689e-122	1.3448373685029096e-122	Rgs16	2.55	9.91	8.25	25.94	8.86	10.88	GO:0051345//positive regulation of hydrolase activity;GO:0050790//regulation of catalytic activity;GO:0043085//positive regulation of catalytic activity;GO:0048523//negative regulation of cellular process;GO:0009966//regulation of signal transduction;GO:0050794//regulation of cellular process;GO:0044093//positive regulation of molecular function;GO:0048585//negative regulation of response to stim…
19735	105.743	45.03	-1.2087729136565801	0.0	0.0	Rgs2	293.98	11.74	11.51	85.31	22.84	26.94	GO:0043405//regulation of MAP kinase activity;GO:0045932//negative regulation of muscle contraction;GO:0031113//regulation of microtubule polymerization;GO:0023052//signaling;GO:0060192//negative regulation of lipase activity;GO:0010517//regulation of phospholipase activity;GO:0043086//negative regulation of catalytic activity;GO:0007154//cell communication;GO:0050794//regulation of cellular proc…
19739	2.23	0.78	-1.4139006791418702	4.759265862211719e-51	2.0162312316189697e-51	Rgs9	5.6	0.54	0.55	1.0	0.56	0.78	GO:0008277//regulation of G-protein coupled receptor protein signaling pathway;GO:0023057//negative regulation of signaling;GO:0050794//regulation of cellular process;GO:0023051//regulation of signaling;GO:0050896//response to stimulus;GO:0007399//nervous system development;GO:0048583//regulation of response to stimulus;GO:0048585//negative regulation of response to stimulus;GO:0048519//negative …
19752	0.9329999999999999	0.113	-3.02399910338745	1.9303233073088997e-12	2.17013130148443e-12	Rnase1	2.72	0.04	0.04	0.13	0.17	0.04	GO:0043226//organelle;GO:0005615//extracellular space;GO:0043230//extracellular organelle;GO:0043227//membrane-bounded organelle;GO:0044421//extracellular region part;GO:0005576//extracellular region;GO:1903561//extracellular vesicle;GO:0031982//vesicle;GO:0070062//extracellular exosome;GO:0016788//hydrolase activity, acting on ester bonds;GO:0003824//catalytic activity;GO:0140098//catalytic acti…
19762	0.096	0.006	-3.7471588980286197	0.000260589668521868	0.00048737347414287404	Rit2	0.29	0.0	0.0	0.02	0.0	0.0	GO:0050794//regulation of cellular process;GO:0051716//cellular response to stimulus;GO:0050896//response to stimulus;GO:0065007//biological regulation;GO:0007154//cell communication;GO:0009987//cellular process;GO:0050789//regulation of biological process;GO:0023052//signaling;GO:0007165//signal transduction;GO:0016020//membrane;GO:0017111//nucleoside-triphosphatase activity;GO:0035639//purine r…
19876	1.886	0.9259999999999999	-1.01397390126441	1.9937273234417697e-43	9.57562097663905e-44	Robo1	3.82	0.88	0.96	1.05	0.68	1.05
19886	0.026000000000000002	0.003	-3.13418202113787	0.000114780576505199	0.00020754631056126499	Ros1	0.04	0.0	0.04	0.0	0.0	0.01	GO:0007154//cell communication;GO:0009966//regulation of signal transduction;GO:0065007//biological regulation;GO:0036211//protein modification process;GO:0009892//negative regulation of metabolic process;GO:0030154//cell differentiation;GO:0040007//growth;GO:1902531//regulation of intracellular signal transduction;GO:0044237//cellular metabolic process;GO:0060429//epithelium development;GO:00313…
20133	20.046	45.766000000000005	1.18181389440504	0.0	0.0	Rrm1	12.15	24.25	23.74	71.12	28.42	37.76	GO:0034641//cellular nitrogen compound metabolic process;GO:0006206//pyrimidine nucleobase metabolic process;GO:0090407//organophosphate biosynthetic process;GO:0051290//protein heterotetramerization;GO:0008152//metabolic process;GO:0061351//neural precursor cell proliferation;GO:0007420//brain development;GO:0070271//protein complex biogenesis;GO:0048608//reproductive structure development;GO:00…
20135	42.29600000000001	239.19299999999998	2.47998107063625	0.0	0.0	Rrm2	5.39	61.33	60.17	511.15	87.23	119.2	GO:0034641//cellular nitrogen compound metabolic process;GO:0043933//macromolecular complex subunit organization;GO:1901360//organic cyclic compound metabolic process;GO:0044085//cellular component biogenesis;GO:0009059//macromolecule biosynthetic process;GO:0044237//cellular metabolic process;GO:0071822//protein complex subunit organization;GO:1901137//carbohydrate derivative biosynthetic proces…
20191	0.303	0.113	-1.66529007325151	8.494424454332708e-27	5.85025619823911e-27	Ryr2	0.5	0.23	0.18	0.02	0.08	0.24	GO:0003008//system process;GO:1903514//release of sequestered calcium ion into cytosol by endoplasmic reticulum;GO:0051345//positive regulation of hydrolase activity;GO:0006355//regulation of transcription, DNA-templated;GO:0010035//response to inorganic substance;GO:0007507//heart development;GO:0003231//cardiac ventricle development;GO:0098904//regulation of AV node cell action potential;GO:000…
20192	1.263	0.53	-1.22791529366486	4.171243062468059e-82	1.1615732118115198e-82	Ryr3	3.29	0.14	0.36	0.67	0.53	0.39	GO:0071495//cellular response to endogenous stimulus;GO:0098655//cation transmembrane transport;GO:0050896//response to stimulus;GO:0006812//cation transport;GO:0071417//cellular response to organonitrogen compound;GO:0022607//cellular component assembly;GO:0006875//cellular metal ion homeostasis;GO:0071318//cellular response to ATP;GO:0006941//striated muscle contraction;GO:0071466//cellular res…
20198	24.25	53.71	1.13763289219006	1.4069362617111e-82	3.889286759498229e-83	S100a4	44.16	12.02	16.57	86.98	45.76	28.39	GO:0010646//regulation of cell communication;GO:0048522//positive regulation of cellular process;GO:0065007//biological regulation;GO:0043123//positive regulation of I-kappaB kinase/NF-kappaB signaling;GO:0010647//positive regulation of cell communication;GO:1902533//positive regulation of intracellular signal transduction;GO:0023056//positive regulation of signaling;GO:0050794//regulation of cel…
20201	53.206	144.84	1.40546530095117	6.919390108163997e-218	7.932725929527945e-219	S100a8	17.96	53.65	88.01	170.35	180.82	83.35	GO:0009607//response to biotic stimulus;GO:0008219//cell death;GO:0042493//response to drug;GO:0051707//response to other organism;GO:0048856//anatomical structure development;GO:0044267//cellular protein metabolic process;GO:0043281//regulation of cysteine-type endopeptidase activity involved in apoptotic process;GO:0071621//granulocyte chemotaxis;GO:0031325//positive regulation of cellular meta…
20202	10.845999999999998	2.536	-2.09789790381309	1.01527989031753e-43	4.84871181351498e-44	S100a9	24.82	5.4	2.32	1.27	4.84	1.5	GO:0030162//regulation of proteolysis;GO:2001244//positive regulation of intrinsic apoptotic signaling pathway;GO:0070488//neutrophil aggregation;GO:0048708//astrocyte differentiation;GO:0007417//central nervous system development;GO:0043065//positive regulation of apoptotic process;GO:0023051//regulation of signaling;GO:0042330//taxis;GO:0032501//multicellular organismal process;GO:0009056//cata…
20204	2.6830000000000003	0.97	-1.4213543251057401	2.52984048671753e-16	2.43095906845304e-16	Prrx2	7.14	0.69	0.22	1.18	0.75	0.98	GO:0072358//cardiovascular system development;GO:0009967//positive regulation of signal transduction;GO:0001568//blood vessel development;GO:0060255//regulation of macromolecule metabolic process;GO:0035108//limb morphogenesis;GO:0010556//regulation of macromolecule biosynthetic process;GO:0009792//embryo development ending in birth or egg hatching;GO:0048522//positive regulation of cellular proc…
20210	10.76	45.14	2.05424935418925	1.0725077659198097e-169	1.5515201289398497e-170	Saa3	9.98	3.25	19.05	13.05	77.8	44.57	GO:0071704//organic substance metabolic process;GO:0051716//cellular response to stimulus;GO:0035634//response to stilbenoid;GO:0016310//phosphorylation;GO:0007154//cell communication;GO:0071345//cellular response to cytokine stimulus;GO:0035556//intracellular signal transduction;GO:0051179//localization;GO:0043170//macromolecule metabolic process;GO:0009987//cellular process;GO:0006954//inflamma…
20216	0.353	0.1	-1.89065565204843	6.39908122659265e-09	8.62005671221782e-09	Acsm3	0.45	0.22	0.39	0.13	0.09	0.08	GO:1901576//organic substance biosynthetic process;GO:0032787//monocarboxylic acid metabolic process;GO:0044255//cellular lipid metabolic process;GO:0072329//monocarboxylic acid catabolic process;GO:0006631//fatty acid metabolic process;GO:0006732//coenzyme metabolic process;GO:0035383//thioester metabolic process;GO:0044281//small molecule metabolic process;GO:0019752//carboxylic acid metabolic …
20230	3.4130000000000003	1.46	-1.2894947467375302	1.39189991376185e-68	4.591298734715859e-69	Satb1	6.52	1.48	2.24	0.8	1.55	2.03	GO:0002521//leukocyte differentiation;GO:0045321//leukocyte activation;GO:0032501//multicellular organismal process;GO:0006325//chromatin organization;GO:0006355//regulation of transcription, DNA-templated;GO:0051253//negative regulation of RNA metabolic process;GO:0045934//negative regulation of nucleobase-containing compound metabolic process;GO:0050798//activated T cell proliferation;GO:003132…
20254	0.02	0.113	2.34559824289123	0.000267091608930017	0.000500168025241715	Scg2	0.03	0.0	0.03	0.21	0.08	0.05	GO:0023057//negative regulation of signaling;GO:0051179//localization;GO:0032501//multicellular organismal process;GO:0048245//eosinophil chemotaxis;GO:0043067//regulation of programmed cell death;GO:0040017//positive regulation of locomotion;GO:1901564//organonitrogen compound metabolic process;GO:0001525//angiogenesis;GO:0051716//cellular response to stimulus;GO:0050918//positive chemotaxis;GO:…
20259	0.993	14.956	3.9097709295587997	0.0	0.0	Scin	1.12	1.1	0.76	37.78	1.4	5.69	GO:0050789//regulation of biological process;GO:0032535//regulation of cellular component size;GO:1903708//positive regulation of hemopoiesis;GO:0010941//regulation of cell death;GO:0051239//regulation of multicellular organismal process;GO:0042981//regulation of apoptotic process;GO:0050794//regulation of cellular process;GO:0032271//regulation of protein polymerization;GO:1902905//positive regu…
20265	0.05	0.013000000000000001	-2.00091549027441	5.6238874209856495e-05	9.93925772318245e-05	Scn1a	0.15	0.0	0.0	0.01	0.01	0.02	GO:0050884//neuromuscular process controlling posture;GO:0008015//blood circulation;GO:0030029//actin filament-based process;GO:0032501//multicellular organismal process;GO:0006810//transport;GO:0003012//muscle system process;GO:0051234//establishment of localization;GO:0070252//actin-mediated cell contraction;GO:0051606//detection of stimulus;GO:0003008//system process;GO:0019227//neuronal actio…
20271	0.56	1.2	1.08530921379625	1.98582949043289e-34	1.14371436294765e-34	Scn5a	0.12	0.93	0.63	1.29	1.13	1.18	GO:0086010//membrane depolarization during action potential;GO:1902305//regulation of sodium ion transmembrane transport;GO:0050896//response to stimulus;GO:0090257//regulation of muscle system process;GO:0060372//regulation of atrial cardiac muscle cell membrane repolarization;GO:0051050//positive regulation of transport;GO:0044057//regulation of system process;GO:0060047//heart contraction;GO:0…
20290	0.06	1.123	4.16273418574142	1.6696388679224699e-09	2.1709806226151197e-09	Ccl1	0.09	0.0	0.09	2.83	0.18	0.36	GO:0006875//cellular metal ion homeostasis;GO:0016477//cell migration;GO:0002376//immune system process;GO:0043408//regulation of MAPK cascade;GO:0071356//cellular response to tumor necrosis factor;GO:0045937//positive regulation of phosphate metabolic process;GO:0050920//regulation of chemotaxis;GO:0042221//response to chemical;GO:0023052//signaling;GO:0051246//regulation of protein metabolic pr…
20292	2.783	0.843	-1.70276477867017	1.9244823918440101e-19	1.65017097788595e-19	Ccl11	7.57	0.31	0.47	1.19	0.39	0.95	GO:0009888//tissue development;GO:0051179//localization;GO:0065009//regulation of molecular function;GO:0051495//positive regulation of cytoskeleton organization;GO:0048731//system development;GO:0032970//regulation of actin filament-based process;GO:0071621//granulocyte chemotaxis;GO:0051272//positive regulation of cellular component movement;GO:0110053//regulation of actin filament organization…
20297	2.283	1.123	-1.00365045799565	1.08456680247005e-06	1.6809814539073602e-06	Ccl20	6.75	0.05	0.05	1.14	1.79	0.44	GO:0010557//positive regulation of macromolecule biosynthetic process;GO:0043547//positive regulation of GTPase activity;GO:0071216//cellular response to biotic stimulus;GO:0009611//response to wounding;GO:0042035//regulation of cytokine biosynthetic process;GO:0031323//regulation of cellular metabolic process;GO:0051179//localization;GO:0045937//positive regulation of phosphate metabolic process…
20299	2.853	1.0659999999999998	-1.3999264412627501	1.45949680676903e-25	1.04082349430178e-25	Ccl22	8.1	0.15	0.31	2.35	0.26	0.59	GO:0097529//myeloid leukocyte migration;GO:0043410//positive regulation of MAPK cascade;GO:0042327//positive regulation of phosphorylation;GO:0002376//immune system process;GO:0030595//leukocyte chemotaxis;GO:0060326//cell chemotaxis;GO:0048583//regulation of response to stimulus;GO:0007186//G-protein coupled receptor signaling pathway;GO:0097530//granulocyte migration;GO:0019221//cytokine-mediat…
20304	9.706	3.7560000000000002	-1.3607203590032602	6.029949708245559e-24	4.51187575058575e-24	Ccl5	26.23	0.85	2.04	5.34	3.26	2.67
20309	1.156	0.006	-7.52245261085393	4.801595500281961e-41	2.41282131179167e-41	Cxcl15	3.47	0.0	0.0	0.0	0.02	0.0
20315	104.456	36.28	-1.4457051368748701	0.0	0.0	Cxcl12	218.13	56.9	38.34	20.92	53.66	34.26	GO:0048729//tissue morphogenesis;GO:0043069//negative regulation of programmed cell death;GO:0001667//ameboidal-type cell migration;GO:0048646//anatomical structure formation involved in morphogenesis;GO:0050982//detection of mechanical stimulus;GO:0071345//cellular response to cytokine stimulus;GO:0022407//regulation of cell-cell adhesion;GO:1901739//regulation of myoblast fusion;GO:0036293//res…
20319	15.975999999999999	1.6059999999999999	-3.3115279626973795	0.0	0.0	Sfrp2	47.49	0.2	0.24	1.33	0.12	3.37	GO:0060173//limb development;GO:0043066//negative regulation of apoptotic process;GO:0010628//positive regulation of gene expression;GO:0046328//regulation of JNK cascade;GO:0009892//negative regulation of metabolic process;GO:0060349//bone morphogenesis;GO:0010557//positive regulation of macromolecule biosynthetic process;GO:0001933//negative regulation of protein phosphorylation;GO:0001569//bra…
20343	0.77	0.293	-1.3906735811048898	4.36087947622988e-10	5.48616481691555e-10	Sell	1.65	0.25	0.41	0.19	0.48	0.21	GO:0007584//response to nutrient;GO:1901698//response to nitrogen compound;GO:1901700//response to oxygen-containing compound;GO:0022610//biological adhesion;GO:0014070//response to organic cyclic compound;GO:0050900//leukocyte migration;GO:0010033//response to organic substance;GO:0009605//response to external stimulus;GO:0010243//response to organonitrogen compound;GO:0016477//cell migration;GO…
20345	5.52	15.413	1.5102057764697598	1.4205773576173797e-167	2.0815486627993694e-168	Selplg	12.75	2.22	1.59	32.07	5.0	9.17	GO:0034097//response to cytokine;GO:0051716//cellular response to stimulus;GO:0022610//biological adhesion;GO:0042221//response to chemical;GO:0051179//localization;GO:0070887//cellular response to chemical stimulus;GO:0007155//cell adhesion;GO:0098609//cell-cell adhesion;GO:0071345//cellular response to cytokine stimulus;GO:0010033//response to organic substance;GO:0002376//immune system process…
20347	8.093	21.913	1.4633716717403	0.0	0.0	Sema3b	7.22	8.81	8.25	36.3	10.73	18.71
20355	0.29600000000000004	0.13	-1.24665675039628	2.96845991354528e-06	4.73828353160801e-06	Sema4f	0.73	0.09	0.07	0.08	0.15	0.16	GO:0051128//regulation of cellular component organization;GO:0009987//cellular process;GO:0048858//cell projection morphogenesis;GO:0008361//regulation of cell size;GO:0006935//chemotaxis;GO:0000902//cell morphogenesis;GO:0048812//neuron projection morphogenesis;GO:0030030//cell projection organization;GO:0045664//regulation of neuron differentiation;GO:0032535//regulation of cellular component s…
20356	8.13	2.12	-1.91340015111493	0.0	0.0	Sema5a	22.43	0.78	1.18	3.16	1.35	1.85
20365	0.0	0.313	4.65925872179499	0.000143830110705016	0.000262171458504531	Serf1	0.0	0.0	0.0	0.0	0.0	0.94
20371	0.17	0.046	-1.91976862168064	1.79687827773624e-06	2.82827326910833e-06	Foxp3	0.46	0.02	0.03	0.03	0.05	0.06	GO:2000316//regulation of T-helper 17 type immune response;GO:0045622//regulation of T-helper cell differentiation;GO:0046649//lymphocyte activation;GO:0032715//negative regulation of interleukin-6 production;GO:0065008//regulation of biological quality;GO:0048522//positive regulation of cellular process;GO:0044238//primary metabolic process;GO:0043207//response to external biotic stimulus;GO:004…
20379	52.773	170.826	1.6932926243139699	0.0	0.0	Sfrp4	66.33	31.41	60.58	190.09	209.03	113.36	GO:0042127//regulation of cell proliferation;GO:0055081//anion homeostasis;GO:0048869//cellular developmental process;GO:1904037//positive regulation of epithelial cell apoptotic process;GO:0009968//negative regulation of signal transduction;GO:0044070//regulation of anion transport;GO:0048705//skeletal system morphogenesis;GO:1903792//negative regulation of anion transport;GO:0044092//negative r…
20388	0.03	0.37	3.7945830740934103	2.9296779608788403e-10	3.6498813413772993e-10	Sftpb	0.03	0.03	0.03	0.85	0.05	0.21	GO:0006665//sphingolipid metabolic process;GO:0006629//lipid metabolic process;GO:0044255//cellular lipid metabolic process;GO:0044237//cellular metabolic process;GO:0008152//metabolic process;GO:0044238//primary metabolic process;GO:0006643//membrane lipid metabolic process;GO:0006807//nitrogen compound metabolic process;GO:0009987//cellular process;GO:0071704//organic substance metabolic proces…
20391	0.7829999999999999	0.24	-1.89174451991119	2.76822710718236e-11	3.2806700283991696e-11	Sgca	2.23	0.09	0.03	0.37	0.12	0.23	GO:0014870//response to muscle inactivity;GO:0065007//biological regulation;GO:0043403//skeletal muscle tissue regeneration;GO:0009888//tissue development;GO:0043502//regulation of muscle adaptation;GO:0014877//response to muscle inactivity involved in regulation of muscle adaptation;GO:0006950//response to stress;GO:0044057//regulation of system process;GO:0040007//growth;GO:0014874//response to…
20393	65.21	136.05	1.04895201557239	0.0	0.0	Sgk1	45.82	98.28	51.53	179.79	108.59	119.77	GO:0051049//regulation of transport;GO:0070887//cellular response to chemical stimulus;GO:1901698//response to nitrogen compound;GO:0032989//cellular component morphogenesis;GO:0010959//regulation of metal ion transport;GO:0010765//positive regulation of sodium ion transport;GO:0006807//nitrogen compound metabolic process;GO:0016310//phosphorylation;GO:0071310//cellular response to organic substa…
20400	0.39	1.89	2.30120412353277	1.9240253173224498e-15	1.9104937420235e-15	Sh2d1a	1.12	0.0	0.05	4.71	0.05	0.91	GO:0023052//signaling;GO:0002705//positive regulation of leukocyte mediated immunity;GO:0006952//defense response;GO:0002703//regulation of leukocyte mediated immunity;GO:0002708//positive regulation of lymphocyte mediated immunity;GO:0042269//regulation of natural killer cell mediated cytotoxicity;GO:0031341//regulation of cell killing;GO:0006950//response to stress;GO:0002376//immune system pro…
20420	0.446	0.043	-3.36864727477489	4.3358802204153e-11	5.17969945531191e-11	Shd	1.09	0.14	0.11	0.05	0.0	0.08	GO:0050789//regulation of biological process;GO:0009987//cellular process;GO:0050896//response to stimulus;GO:0065007//biological regulation;GO:0050794//regulation of cellular process;GO:0007154//cell communication;GO:0023052//signaling;GO:0007165//signal transduction;GO:0051716//cellular response to stimulus;GO:0030674//protein binding, bridging;GO:0005070//SH3/SH2 adaptor activity;GO:0035591//s…
20471	0.09300000000000001	0.23600000000000002	1.4057930248099801	6.30564726228141e-05	0.000111901353946694	Six1	0.19	0.06	0.03	0.49	0.04	0.18
20472	1.306	0.636	-1.01757283422802	2.73351984956559e-09	3.6002076943063103e-09	Six2	0.0	2.05	1.87	0.0	0.9	1.01	GO:0022603//regulation of anatomical structure morphogenesis;GO:0030278//regulation of ossification;GO:0034613//cellular protein localization;GO:0048557//embryonic digestive tract morphogenesis;GO:0019827//stem cell population maintenance;GO:0048706//embryonic skeletal system development;GO:0033036//macromolecule localization;GO:0060485//mesenchyme development;GO:0072594//establishment of protein…
20497	0.13	0.016	-3.0467191798875297	3.39636689197584e-07	5.08377661939499e-07	Slc12a3	0.37	0.02	0.0	0.01	0.04	0.0	GO:0006812//cation transport;GO:0051179//localization;GO:0006814//sodium ion transport;GO:0030001//metal ion transport;GO:0015672//monovalent inorganic cation transport;GO:0006810//transport;GO:0051234//establishment of localization;GO:0006811//ion transport;GO:0005576//extracellular region;GO:0031224//intrinsic component of membrane;GO:0044425//membrane part;GO:0043227//membrane-bounded organell…
20500	5.99	14.28	1.2143059010519799	1.3580988814345896e-115	2.793830987823279e-116	Slc13a2	2.57	11.68	3.72	19.03	12.05	11.76	GO:0006814//sodium ion transport;GO:0006811//ion transport;GO:0051179//localization;GO:0006810//transport;GO:0030001//metal ion transport;GO:0015672//monovalent inorganic cation transport;GO:0006820//anion transport;GO:0034220//ion transmembrane transport;GO:0006812//cation transport;GO:0051234//establishment of localization;GO:0098656//anion transmembrane transport;GO:0055085//transmembrane tran…
20502	11.225999999999999	4.346	-1.34880167455827	8.078393162341268e-213	9.439568564185486e-214	Slc16a2	30.12	1.98	1.58	6.53	2.65	3.86	GO:0051234//establishment of localization;GO:0015718//monocarboxylic acid transport;GO:0051179//localization;GO:0015711//organic anion transport;GO:0046942//carboxylic acid transport;GO:0071702//organic substance transport;GO:0065007//biological regulation;GO:0070327//thyroid hormone transport;GO:0006810//transport;GO:0010817//regulation of hormone levels;GO:0015849//organic acid transport;GO:000…
20504	0.78	2.276	1.4476407720527198	8.154740992253e-23	6.298122965594579e-23	Slc17a1	0.07	1.34	0.93	1.76	2.64	2.43	GO:0044425//membrane part;GO:0016021//integral component of membrane;GO:0031224//intrinsic component of membrane;GO:0016020//membrane;GO:0008509//anion transmembrane transporter activity;GO:0015075//ion transmembrane transporter activity;GO:0005215//transporter activity;GO:0015114//phosphate ion transmembrane transporter activity;GO:0022857//transmembrane transporter activity;GO:0015103//inorgani…
20508	0.043	0.293	2.7081683222759403	1.1135475349429301e-09	1.4322374414389e-09	Slc18a3	0.1	0.0	0.03	0.85	0.0	0.03	GO:0055085//transmembrane transport;GO:0051234//establishment of localization;GO:0006810//transport;GO:0051179//localization;GO:0030130//clathrin coat of trans-Golgi network vesicle;GO:0044446//intracellular organelle part;GO:0031982//vesicle;GO:0044464//cell part;GO:0030669//clathrin-coated endocytic vesicle membrane;GO:0030120//vesicle coat;GO:0098793//presynapse;GO:0030658//transport vesicle m…
20510	13.75	5.973	-1.19430285257828	4.654684530430678e-192	6.031030827694048e-193	Slc1a1	20.06	8.44	12.75	2.75	6.64	8.53	GO:0006865//amino acid transport;GO:0006812//cation transport;GO:0071822//protein complex subunit organization;GO:0140016//D-aspartate import across plasma membrane;GO:0070779//D-aspartate import;GO:0050789//regulation of biological process;GO:1905039//carboxylic acid transmembrane transport;GO:0006810//transport;GO:0006835//dicarboxylic acid transport;GO:0071840//cellular component organization …
20512	1.063	0.516	-1.0234118063954598	1.0935709351579101e-13	1.1634030131064e-13	Slc1a3	2.29	0.36	0.54	0.24	0.34	0.97	GO:0007600//sensory perception;GO:0030182//neuron differentiation;GO:1901576//organic substance biosynthetic process;GO:0030154//cell differentiation;GO:0043090//amino acid import;GO:0006082//organic acid metabolic process;GO:0050954//sensory perception of mechanical stimulus;GO:0022900//electron transport chain;GO:0009058//biosynthetic process;GO:0048522//positive regulation of cellular process;…
20528	2.103	0.81	-1.35313209271757	2.1775096865025497e-26	1.5151985645419402e-26	Slc2a4	5.61	0.0	0.7	1.01	0.26	1.16	GO:0044381//glucose import in response to insulin stimulus;GO:0104004//cellular response to environmental stimulus;GO:1901698//response to nitrogen compound;GO:0043434//response to peptide hormone;GO:0042593//glucose homeostasis;GO:0051234//establishment of localization;GO:1901700//response to oxygen-containing compound;GO:0071310//cellular response to organic substance;GO:0071702//organic substa…
20532	1.476	3.2430000000000003	1.1274366018328001	5.04393214200505e-27	3.44732492145532e-27	Slc3a1	0.42	1.08	2.93	1.13	1.64	6.96	GO:0006865//amino acid transport;GO:0051234//establishment of localization;GO:0046942//carboxylic acid transport;GO:0008152//metabolic process;GO:0044238//primary metabolic process;GO:0005975//carbohydrate metabolic process;GO:0006820//anion transport;GO:0071705//nitrogen compound transport;GO:0051179//localization;GO:0006810//transport;GO:0071702//organic substance transport;GO:0071704//organic …
20541	4.543	2.27	-1.1248230652536297	6.587338492857286e-217	7.596732441759266e-218	Slc8a1	11.87	0.97	0.79	3.48	1.1	2.23	GO:0071456//cellular response to hypoxia;GO:0009991//response to extracellular stimulus;GO:0006810//transport;GO:0043269//regulation of ion transport;GO:0055082//cellular chemical homeostasis;GO:0032502//developmental process;GO:0051179//localization;GO:0031000//response to caffeine;GO:0060429//epithelium development;GO:0055078//sodium ion homeostasis;GO:0086064//cell communication by electrical …
20564	7.336	25.583000000000002	1.8142191193116497	0.0	0.0	Slit3	14.8	4.06	3.15	54.6	5.66	16.49	GO:0071495//cellular response to endogenous stimulus;GO:0048856//anatomical structure development;GO:0008585//female gonad development;GO:0007411//axon guidance;GO:0120039//plasma membrane bounded cell projection morphogenesis;GO:0050789//regulation of biological process;GO:0042698//ovulation cycle;GO:0042127//regulation of cell proliferation;GO:0030182//neuron differentiation;GO:0060560//develop…
20568	21.0	43.31	1.03093577850067	4.0293221784065996e-107	8.828815588262929e-108	Slpi	20.06	24.62	18.32	50.45	41.48	38.0	GO:0009605//response to external stimulus;GO:0043393//regulation of protein binding;GO:0044419//interspecies interaction between organisms;GO:0051098//regulation of binding;GO:0098542//defense response to other organism;GO:0065007//biological regulation;GO:0035821//modification of morphology or physiology of other organism;GO:0042742//defense response to bacterium;GO:1903901//negative regulation …
20592	1.97	0.9359999999999999	-1.20511547173955	3.65325078700117e-41	1.83081688607643e-41	Kdm5d	0.01	2.58	3.32	0.0	0.0	2.81	GO:0060255//regulation of macromolecule metabolic process;GO:0023051//regulation of signaling;GO:0008152//metabolic process;GO:0034641//cellular nitrogen compound metabolic process;GO:0044260//cellular macromolecule metabolic process;GO:0044237//cellular metabolic process;GO:0016570//histone modification;GO:0002443//leukocyte mediated immunity;GO:0043170//macromolecule metabolic process;GO:003621…
20605	0.136	0.03	-2.16219639730747	2.81786458922947e-06	4.48929984143398e-06	Sstr1	0.34	0.03	0.04	0.02	0.02	0.05	GO:0044425//membrane part;GO:0031224//intrinsic component of membrane;GO:0016020//membrane;GO:0016021//integral component of membrane;GO:0008188//neuropeptide receptor activity;GO:0001653//peptide receptor activity;GO:0060089//molecular transducer activity;GO:0004994//somatostatin receptor activity;GO:0004871//signal transducer activity;GO:0004872//receptor activity;GO:0038023//signaling receptor…
20608	0.28	0.09	-1.68414910050282	0.000520423825568983	0.00100528414378292	Sstr4	0.31	0.32	0.21	0.06	0.12	0.09	GO:0008285//negative regulation of cell proliferation;GO:0042221//response to chemical;GO:0051247//positive regulation of protein metabolic process;GO:0030900//forebrain development;GO:0019222//regulation of metabolic process;GO:0010647//positive regulation of cell communication;GO:0019752//carboxylic acid metabolic process;GO:0048545//response to steroid hormone;GO:0030814//regulation of cAMP me…
20617	11.505999999999998	5.556	-1.0709215282131601	4.87840362459994e-47	2.2048694532926697e-47	Snca	0.56	14.85	19.11	2.34	6.09	8.24	GO:0048522//positive regulation of cellular process;GO:0009893//positive regulation of metabolic process;GO:0032502//developmental process;GO:0030162//regulation of proteolysis;GO:0043065//positive regulation of apoptotic process;GO:0050896//response to stimulus;GO:0030534//adult behavior;GO:0010942//positive regulation of cell death;GO:0060255//regulation of macromolecule metabolic process;GO:00…
20648	5.596	24.143	2.10970790342208	0.0	0.0	Snta1	8.14	4.79	3.86	48.4	7.7	16.33	GO:0050789//regulation of biological process;GO:0009987//cellular process;GO:0051239//regulation of multicellular organismal process;GO:0010605//negative regulation of macromolecule metabolic process;GO:0060306//regulation of membrane repolarization;GO:0048523//negative regulation of cellular process;GO:0060255//regulation of macromolecule metabolic process;GO:0060307//regulation of ventricular c…
20665	0.086	0.003	-4.13418202113787	2.2633131783777103e-05	3.87642121742714e-05	Sox10	0.26	0.0	0.0	0.0	0.0	0.01
20671	11.573	5.266	-1.13247367867551	3.542691421222009e-166	5.209072005621048e-167	Sox17	22.99	5.99	5.74	4.65	6.2	4.95	GO:0051246//regulation of protein metabolic process;GO:0044260//cellular macromolecule metabolic process;GO:0072359//circulatory system development;GO:0003151//outflow tract morphogenesis;GO:0051240//positive regulation of multicellular organismal process;GO:1990823//response to leukemia inhibitory factor;GO:0051171//regulation of nitrogen compound metabolic process;GO:0009891//positive regulatio…
20682	2.376	0.723	-1.6962606311856898	1.4935467064918195e-63	5.2558728131142395e-64	Sox9	5.76	0.76	0.61	0.6	0.79	0.78	GO:0048856//anatomical structure development;GO:0001822//kidney development;GO:0072171//mesonephric tubule morphogenesis;GO:0007417//central nervous system development;GO:0051216//cartilage development;GO:0032502//developmental process;GO:0051716//cellular response to stimulus;GO:0009887//animal organ morphogenesis;GO:0048513//animal organ development;GO:0001501//skeletal system development;GO:00…
20698	19.426	53.41	1.456596063564	0.0	0.0	Sphk1	16.35	24.04	17.89	68.01	52.74	39.48	GO:0010604//positive regulation of macromolecule metabolic process;GO:0022603//regulation of anatomical structure morphogenesis;GO:0001944//vasculature development;GO:0042325//regulation of phosphorylation;GO:0051726//regulation of cell cycle;GO:0007417//central nervous system development;GO:1901342//regulation of vasculature development;GO:0009889//regulation of biosynthetic process;GO:0001568//…
20702	9.802999999999999	20.67	1.07112955509686	3.5636918175289596e-91	9.047526792630888e-92	Serpina1c	0.0	3.71	25.7	0.05	8.23	53.73	GO:0009725//response to hormone;GO:1901698//response to nitrogen compound;GO:0009719//response to endogenous stimulus;GO:1901652//response to peptide;GO:1901700//response to oxygen-containing compound;GO:0042221//response to chemical;GO:0050896//response to stimulus;GO:0043434//response to peptide hormone;GO:0034097//response to cytokine;GO:0010243//response to organonitrogen compound;GO:0010033/…
20703	3.753	8.586	1.18653436417744	3.0235497511427796e-46	1.38038462158213e-46	Serpina1d	0.27	1.26	9.73	0.17	3.98	21.61	GO:0043207//response to external biotic stimulus;GO:0010243//response to organonitrogen compound;GO:0002237//response to molecule of bacterial origin;GO:0060255//regulation of macromolecule metabolic process;GO:0030162//regulation of proteolysis;GO:0009100//glycoprotein metabolic process;GO:0043086//negative regulation of catalytic activity;GO:0010033//response to organic substance;GO:0032502//de…
20714	0.17300000000000001	0.016	-3.43903660266629	1.0637032196731699e-05	1.7763655797308103e-05	Serpina3k	0.08	0.42	0.02	0.0	0.05	0.0	GO:0010033//response to organic substance;GO:0042221//response to chemical;GO:0009719//response to endogenous stimulus;GO:0050896//response to stimulus;GO:0010243//response to organonitrogen compound;GO:1901698//response to nitrogen compound;GO:0009725//response to hormone;GO:1901700//response to oxygen-containing compound;GO:0043434//response to peptide hormone;GO:0034097//response to cytokine;G…
20716	5.073	22.055999999999997	2.13023027068775	0.0	0.0	Serpina3n	9.45	2.36	3.41	39.07	11.89	15.21
207181	4.746	1.906	-1.3018601835636898	4.3136709446703385e-162	6.474380532513898e-163	Rbms3	11.76	0.84	1.64	2.04	1.73	1.95	GO:0009607//response to biotic stimulus;GO:0023057//negative regulation of signaling;GO:0048585//negative regulation of response to stimulus;GO:0048518//positive regulation of biological process;GO:0009893//positive regulation of metabolic process;GO:0009966//regulation of signal transduction;GO:0031328//positive regulation of cellular biosynthetic process;GO:0019222//regulation of metabolic proc…
207182	1.123	0.536	-1.0752883320843	2.41771918371491e-10	2.99566649434816e-10	Ggt7	2.77	0.25	0.35	0.66	0.41	0.54	GO:0051186//cofactor metabolic process;GO:0048583//regulation of response to stimulus;GO:0034641//cellular nitrogen compound metabolic process;GO:1901566//organonitrogen compound biosynthetic process;GO:0009987//cellular process;GO:0006807//nitrogen compound metabolic process;GO:0006751//glutathione catabolic process;GO:0050789//regulation of biological process;GO:0019184//nonribosomal peptide bi…
207215	0.293	0.043	-2.7007233250383402	5.9518846513479295e-18	5.36898800717186e-18	Fbxo40	0.82	0.04	0.02	0.04	0.03	0.06	GO:0032502//developmental process;GO:0061061//muscle structure development;GO:0048856//anatomical structure development;GO:0030154//cell differentiation;GO:0009987//cellular process;GO:0048869//cellular developmental process;GO:0042692//muscle cell differentiation;GO:0044464//cell part;GO:0005623//cell;GO:0044424//intracellular part;GO:0005622//intracellular;GO:0005737//cytoplasm;GO:0061630//ubiq…
20737	3.9930000000000003	8.17	1.02252369127247	1.5435503445149496e-91	3.8978348514117886e-92	Spn	3.69	5.05	3.24	15.53	3.56	5.42	GO:0051250//negative regulation of lymphocyte activation;GO:0009605//response to external stimulus;GO:1903557//positive regulation of tumor necrosis factor superfamily cytokine production;GO:0002376//immune system process;GO:0043900//regulation of multi-organism process;GO:0006915//apoptotic process;GO:0042035//regulation of cytokine biosynthetic process;GO:0002696//positive regulation of leukocy…
207474	5.5729999999999995	2.69	-1.05239350398081	1.1860051970433995e-84	3.188040253170539e-85	Kctd12b	5.08	2.9	8.74	2.03	3.41	2.63	GO:0071822//protein complex subunit organization;GO:0048583//regulation of response to stimulus;GO:0043933//macromolecular complex subunit organization;GO:0065007//biological regulation;GO:0006461//protein complex assembly;GO:0070271//protein complex biogenesis;GO:0050789//regulation of biological process;GO:0016043//cellular component organization;GO:0065003//macromolecular complex assembly;GO:0…
20750	675.39	1899.57	1.48189081066443	0.0	0.0	Spp1	726.38	940.23	359.56	3198.38	1393.63	1106.7	GO:2001141//regulation of RNA biosynthetic process;GO:0032870//cellular response to hormone stimulus;GO:0006355//regulation of transcription, DNA-templated;GO:1901361//organic cyclic compound catabolic process;GO:0051046//regulation of secretion;GO:0042221//response to chemical;GO:0046850//regulation of bone remodeling;GO:0019219//regulation of nucleobase-containing compound metabolic process;GO:…
207521	5.7829999999999995	2.146	-1.4005777636663401	2.259461025191079e-140	3.862542971572069e-141	Dtx4	14.66	1.18	1.51	2.28	1.85	2.31	GO:0050789//regulation of biological process;GO:0009987//cellular process;GO:0007166//cell surface receptor signaling pathway;GO:0008152//metabolic process;GO:0043170//macromolecule metabolic process;GO:0007219//Notch signaling pathway;GO:0050896//response to stimulus;GO:0044260//cellular macromolecule metabolic process;GO:0007154//cell communication;GO:0051716//cellular response to stimulus;GO:0…
20755	0.25	0.7959999999999999	1.70438576090363	6.2831632242032e-20	5.30978781804686e-20	Sprr2a1	0.46	0.29	0.0	0.05	0.33	2.01	GO:0060429//epithelium development;GO:0043170//macromolecule metabolic process;GO:0008152//metabolic process;GO:0043412//macromolecule modification;GO:0043588//skin development;GO:0044260//cellular macromolecule metabolic process;GO:0006807//nitrogen compound metabolic process;GO:0071704//organic substance metabolic process;GO:0030154//cell differentiation;GO:0044238//primary metabolic process;GO…
20756	0.603	0.02	-4.8540741019451294	3.1558046193379903e-08	4.421842156654309e-08	Sprr2b	1.62	0.06	0.13	0.06	0.0	0.0	GO:0071944//cell periphery;GO:0005623//cell;GO:0005886//plasma membrane;GO:0044464//cell part;GO:0001533//cornified envelope;GO:0016020//membrane;
20760	51.776	9.75	-2.39560106346817	1.0787569661051795e-273	1.0263474605576394e-274	Sprr2f	142.92	6.26	6.15	5.55	11.33	12.37	GO:0031424//keratinization;GO:0006807//nitrogen compound metabolic process;GO:0032502//developmental process;GO:0044267//cellular protein metabolic process;GO:0030154//cell differentiation;GO:0048731//system development;GO:0043588//skin development;GO:0018149//peptide cross-linking;GO:0048513//animal organ development;GO:0006464//cellular protein modification process;GO:0048869//cellular developm…
20762	0.5429999999999999	4.6160000000000005	3.06478913532946	5.3980014970392594e-42	2.6704064445360498e-42	Sprr2h	0.0	0.52	1.11	1.03	11.35	1.47	GO:0019538//protein metabolic process;GO:0031424//keratinization;GO:0048856//anatomical structure development;GO:0036211//protein modification process;GO:0043588//skin development;GO:0009987//cellular process;GO:0048731//system development;GO:0018149//peptide cross-linking;GO:0030855//epithelial cell differentiation;GO:0044238//primary metabolic process;GO:0048869//cellular developmental process;…
207777	0.213	0.5760000000000001	1.3617295083090601	4.14405445042827e-18	3.71431200869999e-18	Bzrap1	0.55	0.03	0.06	1.29	0.14	0.3	GO:0005739//mitochondrion;GO:0043231//intracellular membrane-bounded organelle;GO:0044424//intracellular part;GO:0044444//cytoplasmic part;GO:0044464//cell part;GO:0005622//intracellular;GO:0005737//cytoplasm;GO:0005623//cell;GO:0043229//intracellular organelle;GO:0043227//membrane-bounded organelle;GO:0043226//organelle;GO:0005515//protein binding;GO:0005488//binding;GO:0005102//receptor binding;
207932	3.15	6.353	1.02336613471839	1.3367041654032196e-144	2.2306854650501194e-145	Urb1	3.21	3.3	2.94	10.35	4.06	4.65	GO:0043228//non-membrane-bounded organelle;GO:0044422//organelle part;GO:0005634//nucleus;GO:0070013//intracellular organelle lumen;GO:0044464//cell part;GO:0043226//organelle;GO:0044452//nucleolar part;GO:0043227//membrane-bounded organelle;GO:0044446//intracellular organelle part;GO:0005730//nucleolus;GO:0031981//nuclear lumen;GO:0044424//intracellular part;GO:0001650//fibrillar center;GO:00432…
208166	0.32	0.023	-3.7471588980286197	5.366616547422339e-07	8.13028626136705e-07	Gm609	0.96	0.0	0.0	0.02	0.0	0.05	GO:0007156//homophilic cell adhesion via plasma membrane adhesion molecules;GO:0007155//cell adhesion;GO:0008037//cell recognition;GO:0009987//cellular process;GO:0022610//biological adhesion;GO:0098609//cell-cell adhesion;GO:0007157//heterophilic cell-cell adhesion via plasma membrane cell adhesion molecules;GO:0098742//cell-cell adhesion via plasma-membrane adhesion molecules;GO:0070161//anchor…
208213	2.823	0.466	-2.5686029979853098	1.0601694594438096e-155	1.6451455268343196e-156	Tmem132c	7.34	0.5	0.63	0.24	0.28	0.88	GO:0031224//intrinsic component of membrane;GO:0016021//integral component of membrane;GO:0044425//membrane part;GO:0016020//membrane;
20840	0.273	0.12	-1.18967713372957	0.000265398926346871	0.000496773181014553	Stac	0.67	0.03	0.12	0.18	0.06	0.12	GO:2001257//regulation of cation channel activity;GO:1903169//regulation of calcium ion transmembrane transport;GO:0065009//regulation of molecular function;GO:0033554//cellular response to stress;GO:0032879//regulation of localization;GO:0009628//response to abiotic stimulus;GO:0009266//response to temperature stimulus;GO:0006950//response to stress;GO:0050789//regulation of biological process;G…
20849	0.7659999999999999	0.376	-1.05630522871673	6.46171474029232e-08	9.233730058562981e-08	Stat4	1.79	0.29	0.22	0.64	0.31	0.18	GO:0007154//cell communication;GO:0010467//gene expression;GO:0010033//response to organic substance;GO:0071704//organic substance metabolic process;GO:2001141//regulation of RNA biosynthetic process;GO:0019538//protein metabolic process;GO:0010556//regulation of macromolecule biosynthetic process;GO:2000112//regulation of cellular macromolecule biosynthetic process;GO:0090304//nucleic acid metab…
208634	0.04	0.213	2.41271243874977	5.6051997433554605e-06	9.15620494502019e-06	Tspan10	0.04	0.02	0.06	0.5	0.08	0.06	GO:0031224//intrinsic component of membrane;GO:0016020//membrane;GO:0016021//integral component of membrane;GO:0044425//membrane part;
208659	2.39	6.906000000000001	1.53544468748095	8.626283737094858e-75	2.6391751284678595e-75	Fam20a	3.2	2.01	1.96	11.58	4.52	4.62	GO:0019222//regulation of metabolic process;GO:0051173//positive regulation of nitrogen compound metabolic process;GO:0042476//odontogenesis;GO:0080090//regulation of primary metabolic process;GO:0070166//enamel mineralization;GO:0007275//multicellular organism development;GO:0034505//tooth mineralization;GO:0051171//regulation of nitrogen compound metabolic process;GO:0045937//positive regulatio…
208677	2.873	6.8260000000000005	1.25411307954432	1.7684979090838397e-65	6.067480246342619e-66	Creb3l3	0.27	2.77	5.58	3.16	5.05	12.27	GO:0010628//positive regulation of gene expression;GO:0023052//signaling;GO:1903508//positive regulation of nucleic acid-templated transcription;GO:0035967//cellular response to topologically incorrect protein;GO:0010556//regulation of macromolecule biosynthetic process;GO:0009893//positive regulation of metabolic process;GO:0051252//regulation of RNA metabolic process;GO:0060255//regulation of m…
208777	16.92	2.4859999999999998	-2.80350100972535	0.0	0.0	Sned1	47.71	1.41	1.64	3.28	2.0	2.18	GO:0031589//cell-substrate adhesion;GO:0022610//biological adhesion;GO:0007160//cell-matrix adhesion;GO:0007155//cell adhesion;GO:0044421//extracellular region part;GO:1903561//extracellular vesicle;GO:0070062//extracellular exosome;GO:0043227//membrane-bounded organelle;GO:0043226//organelle;GO:0043230//extracellular organelle;GO:0005576//extracellular region;GO:0005615//extracellular space;GO:0…
208890	2.843	1.123	-1.3894678183595	1.3372940809587198e-65	4.5858095169317896e-66	Slc26a7	1.12	2.14	5.27	0.12	1.78	1.47	GO:0015849//organic acid transport;GO:0003008//system process;GO:0001696//gastric acid secretion;GO:0072348//sulfur compound transport;GO:0007586//digestion;GO:0042592//homeostatic process;GO:0030641//regulation of cellular pH;GO:0030003//cellular cation homeostasis;GO:0055082//cellular chemical homeostasis;GO:0065008//regulation of biological quality;GO:0006873//cellular ion homeostasis;GO:00325…
208990	1.046	9.566	3.1610926887397794	1.7253452607199695e-61	6.2588527974418785e-62	Npb	0.0	1.1	2.04	21.01	0.69	7.0	GO:0007193//adenylate cyclase-inhibiting G-protein coupled receptor signaling pathway;GO:0050789//regulation of biological process;GO:0007165//signal transduction;GO:0007187//G-protein coupled receptor signaling pathway, coupled to cyclic nucleotide second messenger;GO:0051716//cellular response to stimulus;GO:0007188//adenylate cyclase-modulating G-protein coupled receptor signaling pathway;GO:0…
209176	0.183	1.69	3.2687826458403997	1.0420662357053997e-80	2.951343324968889e-81	Ido2	0.04	0.04	0.47	3.77	0.34	0.96	GO:0042430//indole-containing compound metabolic process;GO:0042402//cellular biogenic amine catabolic process;GO:0042436//indole-containing compound catabolic process;GO:0043436//oxoacid metabolic process;GO:1901360//organic cyclic compound metabolic process;GO:0009310//amine catabolic process;GO:0016054//organic acid catabolic process;GO:0044237//cellular metabolic process;GO:0006082//organic a…
209448	0.633	0.266	-1.22074857966258	2.91651037323458e-06	4.65288808973803e-06	Hoxc10	1.61	0.1	0.19	0.23	0.1	0.47	GO:0060255//regulation of macromolecule metabolic process;GO:0048513//animal organ development;GO:0048665//neuron fate specification;GO:0010604//positive regulation of macromolecule metabolic process;GO:0009952//anterior/posterior pattern specification;GO:0030182//neuron differentiation;GO:0022008//neurogenesis;GO:0050905//neuromuscular process;GO:0021515//cell differentiation in spinal cord;GO:0…
209588	3.536	1.11	-1.61427863434724	3.26928227440718e-34	1.8906656608971398e-34	Sectm1a	8.2	1.01	1.4	0.26	1.04	2.03	GO:0002376//immune system process;GO:0006955//immune response;GO:0050896//response to stimulus;GO:0016020//membrane;GO:0044425//membrane part;GO:0031224//intrinsic component of membrane;GO:0016021//integral component of membrane;GO:0005125//cytokine activity;GO:0005515//protein binding;GO:0005102//receptor binding;GO:0005488//binding;GO:0030545//receptor regulator activity;GO:0048018//receptor li…
20965	1.746	0.33299999999999996	-2.3756677024526702	9.686457782867968e-56	3.8161210065974797e-56	Syn2	4.54	0.37	0.33	0.29	0.31	0.4	GO:0051046//regulation of secretion;GO:0050789//regulation of biological process;GO:0006810//transport;GO:0032879//regulation of localization;GO:0050804//modulation of chemical synaptic transmission;GO:0099643//signal release from synapse;GO:0010646//regulation of cell communication;GO:0032940//secretion by cell;GO:1903530//regulation of secretion by cell;GO:0051649//establishment of localization…
209743	1.093	0.233	-2.15284753074888	2.5573103837070694e-67	8.595972745393138e-68	AF529169	3.18	0.08	0.02	0.51	0.02	0.17
20980	0.2	0.036000000000000004	-2.3247039271873	3.78529774184644e-14	3.95832549611856e-14	Syt2	0.57	0.02	0.01	0.04	0.04	0.03	GO:0007399//nervous system development;GO:0006906//vesicle fusion;GO:0007275//multicellular organism development;GO:0001558//regulation of cell growth;GO:0051049//regulation of transport;GO:0022603//regulation of anatomical structure morphogenesis;GO:0036465//synaptic vesicle recycling;GO:0048699//generation of neurons;GO:0001505//regulation of neurotransmitter levels;GO:0030154//cell differentia…
20981	0.36	0.133	-1.50128504335301	5.70381572963262e-07	8.661448235906229e-07	Syt3	0.99	0.03	0.06	0.2	0.11	0.09	GO:0032501//multicellular organismal process;GO:1903305//regulation of regulated secretory pathway;GO:0051962//positive regulation of nervous system development;GO:0048522//positive regulation of cellular process;GO:0045055//regulated exocytosis;GO:0051960//regulation of nervous system development;GO:0051650//establishment of vesicle localization;GO:0016079//synaptic vesicle exocytosis;GO:0016043…
209837	1.0	0.413	-1.2830172032492	1.66804805800109e-09	2.1686292515893303e-09	Slc38a5	0.95	1.73	0.32	0.36	0.25	0.63	GO:0005886//plasma membrane;GO:0071944//cell periphery;GO:0005887//integral component of plasma membrane;GO:0005623//cell;GO:0016020//membrane;GO:0031224//intrinsic component of membrane;GO:0044459//plasma membrane part;GO:0044425//membrane part;GO:0016021//integral component of membrane;GO:0031226//intrinsic component of plasma membrane;GO:0044464//cell part;GO:0015238//drug transmembrane transp…
209966	0.93	0.366	-1.30975358572132	1.62651174697656e-13	1.74499557260478e-13	Pgbd5	2.23	0.36	0.2	0.47	0.22	0.41	GO:0009987//cellular process;GO:0032196//transposition;GO:0044464//cell part;GO:0043227//membrane-bounded organelle;GO:0043226//organelle;GO:0005622//intracellular;GO:0043231//intracellular membrane-bounded organelle;GO:0005634//nucleus;GO:0043229//intracellular organelle;GO:0044424//intracellular part;GO:0005623//cell;GO:0016788//hydrolase activity, acting on ester bonds;GO:0003824//catalytic ac…
210094	1.296	0.583	-1.14874011682804	1.97726525000827e-13	2.1280064462262804e-13	Iglon5	3.39	0.22	0.28	0.76	0.51	0.48	GO:0005576//extracellular region;
210274	1.0759999999999998	0.16	-2.6996085861164802	7.114852519974468e-117	1.4491616992724298e-117	Shank2	3.01	0.17	0.05	0.16	0.16	0.16	GO:0010647//positive regulation of cell communication;GO:0050804//modulation of chemical synaptic transmission;GO:0065007//biological regulation;GO:0051705//multi-organism behavior;GO:0099084//postsynaptic specialization organization;GO:0035640//exploration behavior;GO:0023056//positive regulation of signaling;GO:0099177//regulation of trans-synaptic signaling;GO:0022607//cellular component assem…
210297	1.733	0.536	-1.68414910050282	1.19643127292809e-55	4.717573238940499e-56	Lrch2	4.11	0.2	0.89	0.52	0.56	0.53	GO:0050896//response to stimulus;GO:0023052//signaling;GO:0007165//signal transduction;GO:0007154//cell communication;GO:0009987//cellular process;GO:0065007//biological regulation;GO:0051716//cellular response to stimulus;GO:0050789//regulation of biological process;GO:0050794//regulation of cellular process;GO:0005623//cell;GO:0005886//plasma membrane;GO:0016020//membrane;GO:0071944//cell perip…
210321	2.81	0.106	-4.70207100850009	1.2145136604332798e-30	7.65807696979632e-31	BC048679	8.11	0.19	0.13	0.0	0.13	0.19
210762	0.266	0.09	-1.5827720801277398	0.0006994024546532459	0.0013670236368222301	Ppp1r36	0.55	0.08	0.17	0.03	0.1	0.14	GO:0048523//negative regulation of cellular process;GO:0050794//regulation of cellular process;GO:0035303//regulation of dephosphorylation;GO:0043086//negative regulation of catalytic activity;GO:0010921//regulation of phosphatase activity;GO:0051346//negative regulation of hydrolase activity;GO:0065007//biological regulation;GO:0031324//negative regulation of cellular metabolic process;GO:005117…
210789	7.47	3.62	-1.08084579432209	9.207840897072866e-108	2.0081988438443395e-108	Tbc1d4	10.76	4.17	7.48	2.88	4.2	3.78	GO:1901698//response to nitrogen compound;GO:0071495//cellular response to endogenous stimulus;GO:0090630//activation of GTPase activity;GO:0048523//negative regulation of cellular process;GO:0045184//establishment of protein localization;GO:0065007//biological regulation;GO:0051051//negative regulation of transport;GO:0032868//response to insulin;GO:0051234//establishment of localization;GO:0061…
210933	0.11599999999999999	0.003	-5.1760021968325	5.36976424377316e-10	6.78907809039511e-10	Adgrb3	0.35	0.0	0.0	0.0	0.01	0.0	GO:0044087//regulation of cellular component biogenesis;GO:0051146//striated muscle cell differentiation;GO:0050890//cognition;GO:0000768//syncytium formation by plasma membrane fusion;GO:0050807//regulation of synapse organization;GO:0045765//regulation of angiogenesis;GO:0065008//regulation of biological quality;GO:0030154//cell differentiation;GO:0009987//cellular process;GO:0051960//regulatio…
211187	0.59	0.27	-1.10405235495348	1.6336779761786e-08	2.25305483589545e-08	Lrtm2	1.6	0.1	0.07	0.39	0.18	0.24	GO:1904893//negative regulation of STAT cascade;GO:0051248//negative regulation of protein metabolic process;GO:0010033//response to organic substance;GO:0043549//regulation of kinase activity;GO:0044092//negative regulation of molecular function;GO:1902532//negative regulation of intracellular signal transduction;GO:0031323//regulation of cellular metabolic process;GO:0050896//response to stimul…
211232	0.126	0.36	1.3906861324197701	1.0984173218832599e-05	1.83564150424201e-05	Cpne9	0.02	0.18	0.18	0.65	0.24	0.19	GO:0050789//regulation of biological process;GO:0050793//regulation of developmental process;GO:0048522//positive regulation of cellular process;GO:0031344//regulation of cell projection organization;GO:0048518//positive regulation of biological process;GO:0051130//positive regulation of cellular component organization;GO:0001558//regulation of cell growth;GO:0060284//regulation of cell developme…
211389	8.642999999999999	32.543	1.9022968913936698	0.0	0.0	Suox	5.93	11.31	8.69	68.17	9.45	20.01	GO:0042128//nitrate assimilation;GO:0008152//metabolic process;GO:0071941//nitrogen cycle metabolic process;GO:2001057//reactive nitrogen species metabolic process;GO:0043436//oxoacid metabolic process;GO:0009987//cellular process;GO:0044281//small molecule metabolic process;GO:0006790//sulfur compound metabolic process;GO:0006807//nitrogen compound metabolic process;GO:0071704//organic substance…
211429	2.04	1.0759999999999998	-1.05809460744007	2.12641821457244e-43	1.02309498806586e-43	Pla2g4b	4.12	1.07	0.93	0.86	1.11	1.26	GO:0046434//organophosphate catabolic process;GO:0019637//organophosphate metabolic process;GO:0071704//organic substance metabolic process;GO:1901575//organic substance catabolic process;GO:0046475//glycerophospholipid catabolic process;GO:0016042//lipid catabolic process;GO:0046486//glycerolipid metabolic process;GO:0044248//cellular catabolic process;GO:0046503//glycerolipid catabolic process;…
211623	77.596	276.73	1.8188379609806	0.0	0.0	Plac9a	130.8	69.12	32.87	536.38	135.85	157.96	GO:0005615//extracellular space;GO:0044421//extracellular region part;GO:0005576//extracellular region;
211712	0.106	0.03	-2.01634553084401	9.48117290504774e-07	1.4616180162601802e-06	Pcdh9	0.21	0.02	0.09	0.03	0.0	0.06	GO:0007420//brain development;GO:0030900//forebrain development;GO:0048856//anatomical structure development;GO:0098609//cell-cell adhesion;GO:0007417//central nervous system development;GO:0048731//system development;GO:0007275//multicellular organism development;GO:0032502//developmental process;GO:0007155//cell adhesion;GO:0048513//animal organ development;GO:0007156//homophilic cell adhesion …
211739	0.353	0.016	-4.29464669333112	1.10656931219641e-22	8.57823186788089e-23	Vstm2a	1.01	0.03	0.02	0.04	0.01	0.0	GO:1905952//regulation of lipid localization;GO:0045595//regulation of cell differentiation;GO:0071310//cellular response to organic substance;GO:0010604//positive regulation of macromolecule metabolic process;GO:0045598//regulation of fat cell differentiation;GO:0071772//response to BMP;GO:0010884//positive regulation of lipid storage;GO:0030154//cell differentiation;GO:0070350//regulation of wh…
211961	0.11599999999999999	0.055999999999999994	-1.0052992525075501	1.35529471332907e-05	2.27963746510815e-05	Asxl3	0.23	0.04	0.08	0.01	0.04	0.12	GO:0006351//transcription, DNA-templated;GO:0010468//regulation of gene expression;GO:0043170//macromolecule metabolic process;GO:0090304//nucleic acid metabolic process;GO:0044260//cellular macromolecule metabolic process;GO:0019222//regulation of metabolic process;GO:1903506//regulation of nucleic acid-templated transcription;GO:0006139//nucleobase-containing compound metabolic process;GO:00650…
212124	0.06	0.02	-1.73477517357279	0.00033404024530738396	0.000631374160985889	Cfap46	0.1	0.03	0.05	0.02	0.02	0.02	GO:0009987//cellular process;GO:0040011//locomotion;GO:0051179//localization;GO:0003341//cilium movement;GO:0007017//microtubule-based process;GO:0001539//cilium or flagellum-dependent cell motility;GO:0007018//microtubule-based movement;GO:0048870//cell motility;GO:0051674//localization of cell;GO:0006928//movement of cell or subcellular component;GO:0060294//cilium movement involved in cell mot…
212390	1.186	0.51	-1.40842717676025	3.7381056662613706e-17	3.47598390689288e-17	Klhl32	3.23	0.14	0.19	0.56	0.48	0.49	GO:0003006//developmental process involved in reproduction;GO:0046546//development of primary male sexual characteristics;GO:0045137//development of primary sexual characteristics;GO:0048515//spermatid differentiation;GO:0009987//cellular process;GO:0008152//metabolic process;GO:0019953//sexual reproduction;GO:0044237//cellular metabolic process;GO:0061458//reproductive system development;GO:0019…
212448	0.47	0.12	-1.9056752984323502	4.03021076964658e-20	3.38330301522856e-20	9330159F19Rik	1.38	0.01	0.02	0.2	0.08	0.08
212518	0.753	0.34299999999999997	-1.12200730719177	9.79489693306368e-10	1.25599250032789e-09	Sprn	1.74	0.27	0.25	0.31	0.16	0.56	GO:0015031//protein transport;GO:0006913//nucleocytoplasmic transport;GO:0071705//nitrogen compound transport;GO:0051641//cellular localization;GO:0045184//establishment of protein localization;GO:0034613//cellular protein localization;GO:0051170//nuclear import;GO:0006606//protein import into nucleus;GO:0051179//localization;GO:0008104//protein localization;GO:0033036//macromolecule localization…
212541	0.51	1.886	1.6665135648055198	1.7567886672178597e-51	7.391868344466308e-52	Rho	0.52	0.52	0.49	3.75	0.56	1.35	GO:0071482//cellular response to light stimulus;GO:0048856//anatomical structure development;GO:0009416//response to light stimulus;GO:0009605//response to external stimulus;GO:0001654//eye development;GO:0007165//signal transduction;GO:0044267//cellular protein metabolic process;GO:0065008//regulation of biological quality;GO:0043010//camera-type eye development;GO:0001894//tissue homeostasis;GO…
212569	1.04	0.503	-1.04135991933738	7.81342425351327e-09	1.05756399010581e-08	Zfp273	1.96	0.39	0.77	0.53	0.66	0.32
212933	0.396	0.133	-1.50969115623008	4.95543780541173e-09	6.63165631415995e-09	Pm20d1	0.53	0.2	0.46	0.01	0.21	0.18	GO:1901214//regulation of neuron death;GO:0044238//primary metabolic process;GO:0065008//regulation of biological quality;GO:0006629//lipid metabolic process;GO:0043604//amide biosynthetic process;GO:0009056//catabolic process;GO:0048871//multicellular organismal homeostasis;GO:0060548//negative regulation of cell death;GO:0010941//regulation of cell death;GO:0034762//regulation of transmembrane …
213043	0.033	0.003	-3.7471588980286197	0.000260589668521868	0.00048737347414287404	Aox2	0.03	0.02	0.05	0.01	0.0	0.0	GO:1901265//nucleoside phosphate binding;GO:1901363//heterocyclic compound binding;GO:0051536//iron-sulfur cluster binding;GO:0009055//electron transfer activity;GO:0005506//iron ion binding;GO:0043169//cation binding;GO:0051540//metal cluster binding;GO:0051537//2 iron, 2 sulfur cluster binding;GO:0036094//small molecule binding;GO:0051287//NAD binding;GO:0050660//flavin adenine dinucleotide bin…
21336	0.52	0.09	-2.55171337590527	3.27932317413491e-29	2.1345047525867997e-29	Tacr1	1.52	0.02	0.02	0.13	0.09	0.05	GO:0000003//reproduction;GO:0048265//response to pain;GO:0043117//positive regulation of vascular permeability;GO:0002118//aggressive behavior;GO:0032501//multicellular organismal process;GO:0009410//response to xenobiotic stimulus;GO:0045933//positive regulation of muscle contraction;GO:0040017//positive regulation of locomotion;GO:0002687//positive regulation of leukocyte migration;GO:0009987//…
213417	0.32	0.9059999999999999	1.4263504407627299	1.40483108371842e-13	1.5028780112623e-13	Klhdc8a	0.08	0.5	0.38	1.02	1.25	0.45	GO:0071704//organic substance metabolic process;GO:0016567//protein ubiquitination;GO:0044267//cellular protein metabolic process;GO:0070647//protein modification by small protein conjugation or removal;GO:0044260//cellular macromolecule metabolic process;GO:0008152//metabolic process;GO:0043412//macromolecule modification;GO:0036211//protein modification process;GO:0044237//cellular metabolic pr…
213436	0.526	0.25	-1.05910290434336	1.56790850988118e-06	2.45617665094195e-06	Zcchc5	1.26	0.07	0.25	0.26	0.16	0.33	GO:0044424//intracellular part;GO:0043229//intracellular organelle;GO:0005622//intracellular;GO:0005623//cell;GO:0043227//membrane-bounded organelle;GO:0043226//organelle;GO:0005634//nucleus;GO:0043231//intracellular membrane-bounded organelle;GO:0044464//cell part;GO:0008270//zinc ion binding;GO:0046914//transition metal ion binding;GO:1901363//heterocyclic compound binding;GO:0097159//organic c…
213439	0.09	0.376	2.09463666935801	4.5500272026212196e-18	4.0843582174183894e-18	Gpr174	0.22	0.01	0.04	1.02	0.02	0.09	GO:0042592//homeostatic process;GO:0065008//regulation of biological quality;GO:0065007//biological regulation;GO:0043029//T cell homeostasis;GO:0002260//lymphocyte homeostasis;GO:0048872//homeostasis of number of cells;GO:0002376//immune system process;GO:0001776//leukocyte homeostasis;GO:0071944//cell periphery;GO:0005623//cell;GO:0031224//intrinsic component of membrane;GO:0044425//membrane pa…
213696	0.066	3.103	5.65372053825356	1.0111224838858498e-85	2.6802214796999897e-86	Duoxa1	0.06	0.06	0.08	7.52	0.27	1.52	GO:0022008//neurogenesis;GO:0050769//positive regulation of neurogenesis;GO:0065007//biological regulation;GO:0048856//anatomical structure development;GO:0050727//regulation of inflammatory response;GO:0051186//cofactor metabolic process;GO:0051171//regulation of nitrogen compound metabolic process;GO:0071705//nitrogen compound transport;GO:0032502//developmental process;GO:0048518//positive reg…
21412	18.176	6.72	-1.41617998900945	5.96387506865728e-105	1.3350895792151697e-105	Tcf21	47.24	2.42	4.87	6.29	5.21	8.66	GO:0010556//regulation of macromolecule biosynthetic process;GO:0061439//kidney vasculature morphogenesis;GO:0051173//positive regulation of nitrogen compound metabolic process;GO:0072164//mesonephric tubule development;GO:0061005//cell differentiation involved in kidney development;GO:0031327//negative regulation of cellular biosynthetic process;GO:0072078//nephron tubule morphogenesis;GO:004858…
21414	3.91	1.26	-1.6109231204418897	8.752619169911968e-67	2.9657972221772795e-67	Tcf7	8.53	1.47	1.73	0.87	1.58	1.33	GO:0002521//leukocyte differentiation;GO:0060255//regulation of macromolecule metabolic process;GO:0009889//regulation of biosynthetic process;GO:0060070//canonical Wnt signaling pathway;GO:0023052//signaling;GO:0019219//regulation of nucleobase-containing compound metabolic process;GO:0044238//primary metabolic process;GO:0010468//regulation of gene expression;GO:0033151//V(D)J recombination;GO:…
214189	0.41	1.286	1.6355405221885402	1.7592584629430799e-12	1.97572621773752e-12	Scgn	0.0	0.89	0.34	1.53	1.39	0.94	GO:0030003//cellular cation homeostasis;GO:0055065//metal ion homeostasis;GO:0072507//divalent inorganic cation homeostasis;GO:0006873//cellular ion homeostasis;GO:0050801//ion homeostasis;GO:0065008//regulation of biological quality;GO:0019725//cellular homeostasis;GO:0006874//cellular calcium ion homeostasis;GO:0051480//regulation of cytosolic calcium ion concentration;GO:0055074//calcium ion h…
214305	6.143	14.696	1.18414747612829	0.0	0.0	Hhipl1	7.42	6.72	4.29	27.35	7.51	9.23	GO:0005576//extracellular region;GO:0016020//membrane;GO:0005044//scavenger receptor activity;GO:0004872//receptor activity;GO:0003824//catalytic activity;GO:0038024//cargo receptor activity;GO:0060089//molecular transducer activity;
214425	1.216	3.51	1.5319017939598	5.822780160094919e-82	1.6244420891424596e-82	Cilp	1.26	0.69	1.7	3.35	3.17	4.01	GO:0048585//negative regulation of response to stimulus;GO:0048523//negative regulation of cellular process;GO:0065007//biological regulation;GO:0048519//negative regulation of biological process;GO:0010648//negative regulation of cell communication;GO:0009968//negative regulation of signal transduction;GO:0043567//regulation of insulin-like growth factor receptor signaling pathway;GO:0010646//re…
214593	0.17	0.066	-1.37792508836291	1.39381319059505e-06	2.17777786358206e-06	Duox2	0.38	0.04	0.09	0.08	0.08	0.04	GO:1901615//organic hydroxy compound metabolic process;GO:0051716//cellular response to stimulus;GO:0007399//nervous system development;GO:0021983//pituitary gland development;GO:0048513//animal organ development;GO:0042403//thyroid hormone metabolic process;GO:0048731//system development;GO:0044703//multi-organism reproductive process;GO:0009888//tissue development;GO:0042446//hormone biosynthet…
21461	0.01	0.12300000000000001	3.35039922915505	1.6891612251150597e-05	2.8621210659537702e-05	Tcp10a	0.0	0.0	0.03	0.2	0.07	0.1
214639	36.033	153.766	2.07388727458622	0.0	0.0	4930486L24Rik	1.89	35.08	71.13	269.44	89.64	102.22	GO:0044248//cellular catabolic process;GO:0044265//cellular macromolecule catabolic process;GO:0044238//primary metabolic process;GO:0043170//macromolecule metabolic process;GO:0009057//macromolecule catabolic process;GO:1901575//organic substance catabolic process;GO:0044267//cellular protein metabolic process;GO:0071704//organic substance metabolic process;GO:1901565//organonitrogen compound ca…
214663	6.09	32.3	2.3927388646873196	0.0	0.0	Slc25a29	3.45	8.44	6.38	65.62	11.8	19.48	GO:0015711//organic anion transport;GO:0006865//amino acid transport;GO:0015696//ammonium transport;GO:0006855//drug transmembrane transport;GO:0015697//quaternary ammonium group transport;GO:0006810//transport;GO:1903401//L-lysine transmembrane transport;GO:0046942//carboxylic acid transport;GO:0015695//organic cation transport;GO:0003333//amino acid transmembrane transport;GO:0006820//anion tra…
214779	0.33299999999999996	0.066	-2.3443997285282205	2.3441891293507604e-09	3.07391908017878e-09	Zfp879	0.85	0.03	0.12	0.09	0.05	0.06
214791	4.31	9.25	1.10647284232515	9.938429078071618e-100	2.3108041313209096e-100	Sertad4	9.62	1.6	1.71	18.63	3.22	5.9	GO:0005622//intracellular;GO:0044424//intracellular part;GO:0043231//intracellular membrane-bounded organelle;GO:0043229//intracellular organelle;GO:0043226//organelle;GO:0043227//membrane-bounded organelle;GO:0005623//cell;GO:0044464//cell part;GO:0005634//nucleus;
214951	0.47600000000000003	0.0	-6.77518394498007	4.6352463922378703e-14	4.8644200203609805e-14	Rhbdl1	1.43	0.0	0.0	0.0	0.0	0.0	GO:0016021//integral component of membrane;GO:0016020//membrane;GO:0031224//intrinsic component of membrane;GO:0044425//membrane part;GO:0016787//hydrolase activity;GO:0004252//serine-type endopeptidase activity;GO:0140096//catalytic activity, acting on a protein;GO:0008236//serine-type peptidase activity;GO:0003824//catalytic activity;GO:0017171//serine hydrolase activity;GO:0070011//peptidase a…
215090	0.226	0.076	-1.5702811359445399	3.50881443762955e-05	6.0976862601619996e-05	Maneal	0.61	0.0	0.07	0.06	0.07	0.1	GO:0031984//organelle subcompartment;GO:0043226//organelle;GO:0043231//intracellular membrane-bounded organelle;GO:0044431//Golgi apparatus part;GO:0044446//intracellular organelle part;GO:0098588//bounding membrane of organelle;GO:0044422//organelle part;GO:0031224//intrinsic component of membrane;GO:0016021//integral component of membrane;GO:0031090//organelle membrane;GO:0005623//cell;GO:00987…
215095	0.0	0.07	4.53824332083363	0.000266348956095952	0.000498641786644245	Astl	0.0	0.0	0.0	0.14	0.05	0.02	GO:0008152//metabolic process;GO:0051171//regulation of nitrogen compound metabolic process;GO:0031325//positive regulation of cellular metabolic process;GO:0051247//positive regulation of protein metabolic process;GO:2000241//regulation of reproductive process;GO:0007343//egg activation;GO:1903317//regulation of protein maturation;GO:0048523//negative regulation of cellular process;GO:0010954//p…
215243	0.653	2.01	1.64073979130705	2.51749124726437e-27	1.7103573247420302e-27	Traf3ip3	1.56	0.12	0.28	4.41	0.35	1.27	GO:0016020//membrane;GO:0016021//integral component of membrane;GO:0044425//membrane part;GO:0031224//intrinsic component of membrane;
215303	0.69	0.18	-1.9134526490240702	3.92346499309553e-14	4.1068007912522104e-14	Camk1g	1.94	0.08	0.05	0.22	0.19	0.13	GO:0007154//cell communication;GO:0071704//organic substance metabolic process;GO:0044260//cellular macromolecule metabolic process;GO:0044267//cellular protein metabolic process;GO:0065007//biological regulation;GO:0006796//phosphate-containing compound metabolic process;GO:0044238//primary metabolic process;GO:0018107//peptidyl-threonine phosphorylation;GO:0023052//signaling;GO:0043412//macromo…
215378	0.396	0.055999999999999994	-2.801606682051	1.7024142526874202e-14	1.75164937775844e-14	Brinp3	1.15	0.03	0.01	0.1	0.03	0.04	GO:0030154//cell differentiation;GO:0007346//regulation of mitotic cell cycle;GO:0051716//cellular response to stimulus;GO:0071396//cellular response to lipid;GO:0050769//positive regulation of neurogenesis;GO:0071310//cellular response to organic substance;GO:1901701//cellular response to oxygen-containing compound;GO:0051726//regulation of cell cycle;GO:0042221//response to chemical;GO:0045786/…
215384	12.706	1.966	-2.6635083694620096	0.0	0.0	Fcgbp	35.86	1.77	0.49	2.45	1.34	2.11	GO:0043227//membrane-bounded organelle;GO:0043226//organelle;GO:1903561//extracellular vesicle;GO:0005576//extracellular region;GO:0043230//extracellular organelle;GO:0031982//vesicle;GO:0044421//extracellular region part;GO:0005578//proteinaceous extracellular matrix;GO:0031012//extracellular matrix;GO:0070062//extracellular exosome;GO:0005615//extracellular space;
215493	0.28600000000000003	0.133	-1.10116696390991	3.00805464996271e-05	5.19888799917302e-05	A3galt2	0.63	0.13	0.1	0.13	0.13	0.14	GO:1901576//organic substance biosynthetic process;GO:0006664//glycolipid metabolic process;GO:0005975//carbohydrate metabolic process;GO:0006807//nitrogen compound metabolic process;GO:0006665//sphingolipid metabolic process;GO:0044237//cellular metabolic process;GO:1901564//organonitrogen compound metabolic process;GO:0009987//cellular process;GO:0030148//sphingolipid biosynthetic process;GO:00…
215627	4.14	9.396	1.2732013052481101	7.687809071476038e-188	1.0208743420338095e-188	Zbtb8b	0.59	4.24	7.59	13.43	6.56	8.2	GO:0034645//cellular macromolecule biosynthetic process;GO:0090304//nucleic acid metabolic process;GO:0050794//regulation of cellular process;GO:2001141//regulation of RNA biosynthetic process;GO:0034641//cellular nitrogen compound metabolic process;GO:0031323//regulation of cellular metabolic process;GO:2000112//regulation of cellular macromolecule biosynthetic process;GO:0034654//nucleobase-con…
215890	3.786	1.236	-1.6019780864009	3.482902602715059e-54	1.3999019338982398e-54	Clvs2	10.18	0.54	0.64	1.49	1.09	1.13	GO:0080171//lytic vacuole organization;GO:0016043//cellular component organization;GO:0007033//vacuole organization;GO:0006996//organelle organization;GO:0071840//cellular component organization or biogenesis;GO:0009987//cellular process;GO:0007040//lysosome organization;GO:0043229//intracellular organelle;GO:0031410//cytoplasmic vesicle;GO:0012505//endomembrane system;GO:0005622//intracellular;G…
216227	0.11599999999999999	0.9129999999999999	2.98302816350652	2.13275354499576e-49	9.28845816822268e-50	Slc17a8	0.05	0.09	0.21	2.28	0.15	0.31	GO:0006865//amino acid transport;GO:0050896//response to stimulus;GO:0006810//transport;GO:0015813//L-glutamate transport;GO:0060322//head development;GO:0048513//animal organ development;GO:0043010//camera-type eye development;GO:0042221//response to chemical;GO:0043583//ear development;GO:0003008//system process;GO:0042493//response to drug;GO:0048839//inner ear development;GO:0050877//nervous …
[truncated: 1,426 more rows]
