# Supplementary material for: The Uterine Melatonergic Systems of AANAT and Melatonin Membrane Receptor 2 (MT2) Are Essential for Endometrial Receptivity and Early Implantation in Mice
Source: Int J Mol Sci. 2023 Apr 12;24(8):7127. doi: 10.3390/ijms24087127 (PMC10139237; doi:10.3390/ijms24087127)
Supplement: Supplementary file 1 [file ijms-24-07127-s001.zip › Table S5.xlsx]

## Sheet: Supplementary Table S5
Gene ID	GO Term	Level 1	Level 2	log2(uKO/uWT)	Other Gene ID	uWT1 FPKM	uWT2 FPKM	uWT3 FPKM	uKO1 FPKM	uKO2 FPKM	uKO3 FPKM	Kegg Orthology	GO
100504362	[P]GO:0031325//positive regulation of cellular metabolic process;GO:0031294//lymphocyte costimulation;GO:0051179//localization;GO:0001932//regulation of protein phosphorylation;GO:0042325//regulation of phosphorylation;GO:0009719//response to endogenous stimulus;GO:0098660//inorganic ion transmembrane transport;GO:0051171//regulation of nitrogen compound metabolic process;GO:0051093//negative reg…	molecular_function;cellular_component;biological_process	[C]membrane part;membrane;extracellular region;cell;[P]cellular process;locomotion;response to stimulus;cellular component organization or biogenesis;localization;biological adhesion;biological regulation;signaling;immune system process;multicellular organismal process;developmental process;[F]molecular function regulator;binding;	-10.9027	Gm1987	46.96	0	0	0	0	0	K16062//C-C motif chemokine 21+ko04062//Chemokine signaling pathway+ko04060//Cytokine-cytokine receptor interaction+ko04064//NF-kappa B signaling pathway	GO:0031325//positive regulation of cellular metabolic process;GO:0031294//lymphocyte costimulation;GO:0051179//localization;GO:0001932//regulation of protein phosphorylation;GO:0042325//regulation of phosphorylation;GO:0009719//response to endogenous stimulus;GO:0098660//inorganic ion transmembrane transport;GO:0051171//regulation of nitrogen compound metabolic process;GO:0051093//negative regula…
BGI_novel_G000819	[P]GO:0010033//response to organic substance;GO:0048731//system development;GO:0006873//cellular ion homeostasis;GO:0032412//regulation of ion transmembrane transporter activity;GO:0030100//regulation of endocytosis;GO:0007610//behavior;GO:0060997//dendritic spine morphogenesis;GO:0021700//developmental maturation;GO:0007275//multicellular organism development;GO:0003008//system process;GO:003117…	molecular_function;biological_process;cellular_component	[C]synapse part;organelle;cell;synapse;organelle part;membrane;cell junction;macromolecular complex;membrane part;[P]cellular component organization or biogenesis;behavior;biological regulation;response to stimulus;multicellular organismal process;developmental process;multi-organism process;localization;cellular process;[F]structural molecule activity;catalytic activity;binding;	-7.82519	BGI_novel_G000819	1.22	0	0	0	0	0	K11828//discs large protein 4+ko04724//Glutamatergic synapse+ko04390//Hippo signaling pathway+ko05016//Huntington's disease+ko05030//Cocaine addiction	GO:0010033//response to organic substance;GO:0048731//system development;GO:0006873//cellular ion homeostasis;GO:0032412//regulation of ion transmembrane transporter activity;GO:0030100//regulation of endocytosis;GO:0007610//behavior;GO:0060997//dendritic spine morphogenesis;GO:0021700//developmental maturation;GO:0007275//multicellular organism development;GO:0003008//system process;GO:0031175//…
11687	[P]GO:0030832//regulation of actin filament length;GO:0032273//positive regulation of protein polymerization;GO:0031323//regulation of cellular metabolic process;GO:0043436//oxoacid metabolic process;GO:0044255//cellular lipid metabolic process;GO:0042759//long-chain fatty acid biosynthetic process;GO:0044237//cellular metabolic process;GO:0070374//positive regulation of ERK1 and ERK2 cascade;GO:…	cellular_component;biological_process;molecular_function	[C]membrane;organelle;membrane part;cell;[P]developmental process;response to stimulus;cellular component organization or biogenesis;biological regulation;multicellular organismal process;cellular process;localization;metabolic process;[F]catalytic activity;binding;	-5.85971	Alox15	99.05	0.13	0.22	0.2	0.77	0.42	K00460//arachidonate 15-lipoxygenase [EC:1.13.11.33]+ko04726//Serotonergic synapse+ko01100//Metabolic pathways+ko00591//Linoleic acid metabolism+ko00590//Arachidonic acid metabolism+ko04216//Ferroptosis+ko04217//Necroptosis;K00460//arachidonate 15-lipoxygenase [EC:1.13.11.33]+ko04726//Serotonergic synapse+ko01100//Metabolic pathways+ko00591//Linoleic acid metabolism+ko00590//Arachidonic acid meta…	GO:0030832//regulation of actin filament length;GO:0032273//positive regulation of protein polymerization;GO:0031323//regulation of cellular metabolic process;GO:0043436//oxoacid metabolic process;GO:0044255//cellular lipid metabolic process;GO:0042759//long-chain fatty acid biosynthetic process;GO:0044237//cellular metabolic process;GO:0070374//positive regulation of ERK1 and ERK2 cascade;GO:003…
BGI_novel_G000110	[P]GO:0007267//cell-cell signaling;GO:0048518//positive regulation of biological process;GO:0007268//chemical synaptic transmission;GO:0043523//regulation of neuron apoptotic process;GO:0043067//regulation of programmed cell death;GO:0010941//regulation of cell death;GO:0043068//positive regulation of programmed cell death;GO:1901214//regulation of neuron death;GO:0010942//positive regulation of …	cellular_component;biological_process;molecular_function	[C]organelle;membrane;membrane part;cell;organelle part;synapse;synapse part;[P]signaling;biological regulation;cellular process;[F]binding;	-5.39155	BGI_novel_G000110	0.16	0.15	0.08	0	0	0		GO:0007267//cell-cell signaling;GO:0048518//positive regulation of biological process;GO:0007268//chemical synaptic transmission;GO:0043523//regulation of neuron apoptotic process;GO:0043067//regulation of programmed cell death;GO:0010941//regulation of cell death;GO:0043068//positive regulation of programmed cell death;GO:1901214//regulation of neuron death;GO:0010942//positive regulation of cel…
108096	[P]GO:0033036//macromolecule localization;GO:0022600//digestive system process;GO:0051179//localization;GO:0015711//organic anion transport;GO:0006820//anion transport;GO:0007275//multicellular organism development;GO:0043252//sodium-independent organic anion transport;GO:0032501//multicellular organismal process;GO:0050892//intestinal absorption;GO:0031100//animal organ regeneration;GO:0031099//…	biological_process;molecular_function;cellular_component	[C]membrane;cell;membrane part;[P]multicellular organismal process;developmental process;localization;[F]transporter activity;	-5.27554	Slco1a5	1.18	0	0.02	0.03	0	0	K03460//solute carrier organic anion transporter family, member 1A+ko04976//Bile secretion;K03460//solute carrier organic anion transporter family, member 1A+ko04976//Bile secretion	GO:0033036//macromolecule localization;GO:0022600//digestive system process;GO:0051179//localization;GO:0015711//organic anion transport;GO:0006820//anion transport;GO:0007275//multicellular organism development;GO:0043252//sodium-independent organic anion transport;GO:0032501//multicellular organismal process;GO:0050892//intestinal absorption;GO:0031100//animal organ regeneration;GO:0031099//reg…
68498	[P]GO:0051716//cellular response to stimulus;GO:0065007//biological regulation;GO:0050794//regulation of cellular process;GO:0050896//response to stimulus;GO:0009987//cellular process;GO:0007165//signal transduction;GO:0023052//signaling;GO:0007154//cell communication;GO:0007166//cell surface receptor signaling pathway;GO:0050789//regulation of biological process;[C]GO:0031224//intrinsic componen…	cellular_component;biological_process	[C]cell;membrane;membrane part;[P]response to stimulus;biological regulation;signaling;cellular process;	-5.15524	Tspan11	5.26	0.05	0.02	0.06	0.06	0.05	K17352//tetraspanin-11;K17352//tetraspanin-11;K17352//tetraspanin-11	GO:0051716//cellular response to stimulus;GO:0065007//biological regulation;GO:0050794//regulation of cellular process;GO:0050896//response to stimulus;GO:0009987//cellular process;GO:0007165//signal transduction;GO:0023052//signaling;GO:0007154//cell communication;GO:0007166//cell surface receptor signaling pathway;GO:0050789//regulation of biological process;GO:0031224//intrinsic component of m…
BGI_novel_G002141	[P]GO:0089712//L-aspartate transmembrane transport;GO:0001504//neurotransmitter uptake;GO:0010460//positive regulation of heart rate;GO:0006836//neurotransmitter transport;GO:0000101//sulfur amino acid transport;GO:0065007//biological regulation;GO:0048518//positive regulation of biological process;GO:1902475//L-alpha-amino acid transmembrane transport;GO:0015804//neutral amino acid transport;GO:…	biological_process;cellular_component;molecular_function	[C]membrane;membrane part;extracellular region;organelle;cell;[P]localization;cellular component organization or biogenesis;response to stimulus;biological regulation;cellular process;[F]binding;transporter activity;	-4.95034	BGI_novel_G002141	0.52	0.07	0.13	0.02	0	0	K05612//solute carrier family 1 (neuronal/epithelial high affinity glutamate transporter), member 1+ko04724//Glutamatergic synapse+ko04974//Protein digestion and absorption	GO:0089712//L-aspartate transmembrane transport;GO:0001504//neurotransmitter uptake;GO:0010460//positive regulation of heart rate;GO:0006836//neurotransmitter transport;GO:0000101//sulfur amino acid transport;GO:0065007//biological regulation;GO:0048518//positive regulation of biological process;GO:1902475//L-alpha-amino acid transmembrane transport;GO:0015804//neutral amino acid transport;GO:004…
14800	[C]GO:0005886//plasma membrane;GO:0016021//integral component of membrane;GO:0005623//cell;GO:0031224//intrinsic component of membrane;GO:0045202//synapse;GO:0044456//synapse part;GO:0044464//cell part;GO:0071944//cell periphery;GO:0098590//plasma membrane region;GO:0098794//postsynapse;GO:0016020//membrane;GO:0044459//plasma membrane part;GO:0097060//synaptic membrane;GO:0044425//membrane part;G…	cellular_component;molecular_function	[C]membrane;synapse;membrane part;cell;synapse part;cell junction;[F]signal transducer activity;transporter activity;molecular transducer activity;	-4.74716	Gria2	0.06	0	0	0	0	0	K05198//glutamate receptor 2+ko04730//Long-term depression+ko04724//Glutamatergic synapse+ko04080//Neuroactive ligand-receptor interaction+ko04728//Dopaminergic synapse+ko04720//Long-term potentiation+ko04723//Retrograde endocannabinoid signaling+ko05014//Amyotrophic lateral sclerosis (ALS)+ko04713//Circadian entrainment+ko05033//Nicotine addiction+ko05031//Amphetamine addiction+ko05030//Cocaine …	GO:0005886//plasma membrane;GO:0016021//integral component of membrane;GO:0005623//cell;GO:0031224//intrinsic component of membrane;GO:0045202//synapse;GO:0044456//synapse part;GO:0044464//cell part;GO:0071944//cell periphery;GO:0098590//plasma membrane region;GO:0098794//postsynapse;GO:0016020//membrane;GO:0044459//plasma membrane part;GO:0097060//synaptic membrane;GO:0044425//membrane part;GO:0…
21947	[P]GO:0070665//positive regulation of leukocyte proliferation;GO:0070304//positive regulation of stress-activated protein kinase signaling cascade;GO:0048583//regulation of response to stimulus;GO:0043170//macromolecule metabolic process;GO:0006810//transport;GO:0031323//regulation of cellular metabolic process;GO:0007275//multicellular organism development;GO:0019538//protein metabolic process;G…	biological_process;molecular_function;cellular_component	[C]membrane;extracellular region;membrane part;cell;[P]signaling;localization;metabolic process;developmental process;response to stimulus;cellular process;immune system process;cell proliferation;biological regulation;multicellular organismal process;[F]molecular function regulator;binding;	-4.74716	Cd40lg	0.44	0	0	0	0	0	K03161//tumor necrosis factor ligand superfamily member 5+ko05416//Viral myocarditis+ko05145//Toxoplasmosis+ko05144//Malaria+ko05320//Autoimmune thyroid disease+ko05330//Allograft rejection+ko05322//Systemic lupus erythematosus+ko05340//Primary immunodeficiency+ko05310//Asthma+ko04060//Cytokine-cytokine receptor interaction+ko04064//NF-kappa B signaling pathway+ko04514//Cell adhesion molecules (C…	GO:0070665//positive regulation of leukocyte proliferation;GO:0070304//positive regulation of stress-activated protein kinase signaling cascade;GO:0048583//regulation of response to stimulus;GO:0043170//macromolecule metabolic process;GO:0006810//transport;GO:0031323//regulation of cellular metabolic process;GO:0007275//multicellular organism development;GO:0019538//protein metabolic process;GO:0…
11872	[P]GO:0009987//cellular process;GO:0009058//biosynthetic process;GO:0046483//heterocycle metabolic process;GO:0019364//pyridine nucleotide catabolic process;GO:1901564//organonitrogen compound metabolic process;GO:0044238//primary metabolic process;GO:0044281//small molecule metabolic process;GO:1901576//organic substance biosynthetic process;GO:0044248//cellular catabolic process;GO:1901135//car…	molecular_function;cellular_component;biological_process	[C]cell;membrane part;membrane;[P]cellular process;metabolic process;[F]catalytic activity;	-4.36865	Art2b	0.3	0.02	0.01	0.01	0	0	K19980//ADP-ribosyltransferase 2 / NAD+ glycohydrolase [EC:2.4.2.31 3.2.2.5]+ko01100//Metabolic pathways+ko00760//Nicotinate and nicotinamide metabolism;K19980//ADP-ribosyltransferase 2 / NAD+ glycohydrolase [EC:2.4.2.31 3.2.2.5]+ko01100//Metabolic pathways+ko00760//Nicotinate and nicotinamide metabolism;K19980//ADP-ribosyltransferase 2 / NAD+ glycohydrolase [EC:2.4.2.31 3.2.2.5]+ko01100//Metabol…	GO:0009987//cellular process;GO:0009058//biosynthetic process;GO:0046483//heterocycle metabolic process;GO:0019364//pyridine nucleotide catabolic process;GO:1901564//organonitrogen compound metabolic process;GO:0044238//primary metabolic process;GO:0044281//small molecule metabolic process;GO:1901576//organic substance biosynthetic process;GO:0044248//cellular catabolic process;GO:1901135//carboh…
76113	[P]GO:0050912//detection of chemical stimulus involved in sensory perception of taste;GO:0051606//detection of stimulus;GO:0003008//system process;GO:0050896//response to stimulus;GO:0009605//response to external stimulus;GO:0043207//response to external biotic stimulus;GO:0050877//nervous system process;GO:0009607//response to biotic stimulus;GO:0098542//defense response to other organism;GO:000…	biological_process;molecular_function;cellular_component	[C]membrane;membrane part;organelle;extracellular region;cell;[P]response to stimulus;multicellular organismal process;multi-organism process;[F]binding;catalytic activity;antioxidant activity;	-4.3395	Lpo	5.34	0.08	0.05	0.09	0.03	0.15	K12550//lactoperoxidase [EC:1.11.1.7]+ko04970//Salivary secretion;K12550//lactoperoxidase [EC:1.11.1.7]+ko04970//Salivary secretion	GO:0050912//detection of chemical stimulus involved in sensory perception of taste;GO:0051606//detection of stimulus;GO:0003008//system process;GO:0050896//response to stimulus;GO:0009605//response to external stimulus;GO:0043207//response to external biotic stimulus;GO:0050877//nervous system process;GO:0009607//response to biotic stimulus;GO:0098542//defense response to other organism;GO:000695…
230959	[P]GO:0048583//regulation of response to stimulus;GO:0051239//regulation of multicellular organismal process;GO:1903035//negative regulation of response to wounding;GO:0007162//negative regulation of cell adhesion;GO:0045595//regulation of cell differentiation;GO:0050789//regulation of biological process;GO:0010810//regulation of cell-substrate adhesion;GO:0050794//regulation of cellular process;…	molecular_function;cellular_component;biological_process	[C]membrane;membrane part;cell junction;cell;[P]biological adhesion;biological regulation;[F]binding;	-4.322	Ajap1	2.66	0.04	0.03	0.04	0.04	0.06	K21387//adherens junction-associated protein 1;K21387//adherens junction-associated protein 1	GO:0048583//regulation of response to stimulus;GO:0051239//regulation of multicellular organismal process;GO:1903035//negative regulation of response to wounding;GO:0007162//negative regulation of cell adhesion;GO:0045595//regulation of cell differentiation;GO:0050789//regulation of biological process;GO:0010810//regulation of cell-substrate adhesion;GO:0050794//regulation of cellular process;GO:…
241275	[P]GO:0031323//regulation of cellular metabolic process;GO:0008152//metabolic process;GO:0050789//regulation of biological process;GO:0065007//biological regulation;GO:0051193//regulation of cofactor metabolic process;GO:0006801//superoxide metabolic process;GO:2000377//regulation of reactive oxygen species metabolic process;GO:0060263//regulation of respiratory burst;GO:0044237//cellular metabol…	cellular_component;biological_process;molecular_function	[C]membrane part;membrane;cell;macromolecular complex;[P]cellular process;biological regulation;metabolic process;[F]binding;molecular function regulator;	-4.02781	Noxa1	6.82	0.2	0.17	0.12	0.27	0.07	K21432//NADPH oxidase activator 1;K21432//NADPH oxidase activator 1;K21432//NADPH oxidase activator 1	GO:0031323//regulation of cellular metabolic process;GO:0008152//metabolic process;GO:0050789//regulation of biological process;GO:0065007//biological regulation;GO:0051193//regulation of cofactor metabolic process;GO:0006801//superoxide metabolic process;GO:2000377//regulation of reactive oxygen species metabolic process;GO:0060263//regulation of respiratory burst;GO:0044237//cellular metabolic …
208166	[P]GO:0007156//homophilic cell adhesion via plasma membrane adhesion molecules;GO:0007155//cell adhesion;GO:0008037//cell recognition;GO:0009987//cellular process;GO:0022610//biological adhesion;GO:0098609//cell-cell adhesion;GO:0007157//heterophilic cell-cell adhesion via plasma membrane cell adhesion molecules;GO:0098742//cell-cell adhesion via plasma-membrane adhesion molecules;[C]GO:0070161//…	cellular_component;molecular_function;biological_process	[C]membrane part;cell junction;membrane;cell;[P]cellular process;biological adhesion;[F]molecular transducer activity;binding;	-3.74716	Gm609	0.96	0	0	0.02	0	0.05	K06556//CD200 antigen;K06556//CD200 antigen;K06556//CD200 antigen;K06556//CD200 antigen;K06556//CD200 antigen	GO:0007156//homophilic cell adhesion via plasma membrane adhesion molecules;GO:0007155//cell adhesion;GO:0008037//cell recognition;GO:0009987//cellular process;GO:0022610//biological adhesion;GO:0098609//cell-cell adhesion;GO:0007157//heterophilic cell-cell adhesion via plasma membrane cell adhesion molecules;GO:0098742//cell-cell adhesion via plasma-membrane adhesion molecules;GO:0070161//anchor…
93877	[P]GO:0007275//multicellular organism development;GO:0098916//anterograde trans-synaptic signaling;GO:0023052//signaling;GO:0048731//system development;GO:0009987//cellular process;GO:0050808//synapse organization;GO:0099536//synaptic signaling;GO:0007268//chemical synaptic transmission;GO:0071840//cellular component organization or biogenesis;GO:0032501//multicellular organismal process;GO:00440…	cellular_component;molecular_function;biological_process	[C]membrane part;cell;membrane;[P]multicellular organismal process;signaling;developmental process;cellular process;cellular component organization or biogenesis;biological adhesion;[F]binding;	-3.63168	Pcdhb6	0.37	0.02	0.03	0	0	0.03	K16494//protocadherin beta	GO:0007275//multicellular organism development;GO:0098916//anterograde trans-synaptic signaling;GO:0023052//signaling;GO:0048731//system development;GO:0009987//cellular process;GO:0050808//synapse organization;GO:0099536//synaptic signaling;GO:0007268//chemical synaptic transmission;GO:0071840//cellular component organization or biogenesis;GO:0032501//multicellular organismal process;GO:0044085/…
16508	[P]GO:0071260//cellular response to mechanical stimulus;GO:0035690//cellular response to drug;GO:0006811//ion transport;GO:0007610//behavior;GO:0055085//transmembrane transport;GO:0006950//response to stress;GO:0098662//inorganic cation transmembrane transport;GO:0019226//transmission of nerve impulse;GO:0051716//cellular response to stimulus;GO:0071822//protein complex subunit organization;GO:00…	cellular_component;molecular_function;biological_process	[C]membrane;cell;membrane part;organelle part;cell junction;macromolecular complex;synapse;organelle;synapse part;[P]rhythmic process;cellular component organization or biogenesis;multicellular organismal process;cellular process;biological regulation;behavior;signaling;response to stimulus;localization;[F]transporter activity;binding;	-3.62666	Kcnd2	4.87	0.13	0.1	0.25	0.03	0.12	K04892//potassium voltage-gated channel Shal-related subfamily D member 2+ko04726//Serotonergic synapse	GO:0071260//cellular response to mechanical stimulus;GO:0035690//cellular response to drug;GO:0006811//ion transport;GO:0007610//behavior;GO:0055085//transmembrane transport;GO:0006950//response to stress;GO:0098662//inorganic cation transmembrane transport;GO:0019226//transmission of nerve impulse;GO:0051716//cellular response to stimulus;GO:0071822//protein complex subunit organization;GO:00076…
227632	[P]GO:0006811//ion transport;GO:0030001//metal ion transport;GO:0006810//transport;GO:0006813//potassium ion transport;GO:0015672//monovalent inorganic cation transport;GO:0006812//cation transport;GO:0051179//localization;GO:0051234//establishment of localization;[C]GO:0044425//membrane part;GO:1902495//transmembrane transporter complex;GO:1990351//transporter complex;GO:0005886//plasma membrane…	molecular_function;biological_process;cellular_component	[C]macromolecular complex;membrane part;cell;membrane;[P]localization;[F]transporter activity;	-3.58277	Kcnt1	0.29	0.03	0.02	0.01	0.03	0	K04946//potassium channel subfamily T member 1;K04946//potassium channel subfamily T member 1;K04946//potassium channel subfamily T member 1;K04946//potassium channel subfamily T member 1;K04946//potassium channel subfamily T member 1;K04946//potassium channel subfamily T member 1;K04946//potassium channel subfamily T member 1;K04946//potassium channel subfamily T member 1;K04946//potassium chann…	GO:0006811//ion transport;GO:0030001//metal ion transport;GO:0006810//transport;GO:0006813//potassium ion transport;GO:0015672//monovalent inorganic cation transport;GO:0006812//cation transport;GO:0051179//localization;GO:0051234//establishment of localization;GO:0044425//membrane part;GO:1902495//transmembrane transporter complex;GO:1990351//transporter complex;GO:0005886//plasma membrane;GO:00…
235712	[C]GO:0016021//integral component of membrane;GO:0005887//integral component of plasma membrane;GO:0044459//plasma membrane part;GO:0044425//membrane part;GO:0031224//intrinsic component of membrane;GO:0005886//plasma membrane;GO:0071944//cell periphery;GO:0016020//membrane;GO:0005623//cell;GO:0044464//cell part;GO:0031226//intrinsic component of plasma membrane;[F]GO:0099600//transmembrane recep…	cellular_component;molecular_function	[C]cell;membrane;membrane part;[F]signal transducer activity;molecular transducer activity;	-3.50615	Mrgpra2b	0.33	0.03	0	0	0	0.03	K08396//Mas-related G protein-coupled receptor member X;K08396//Mas-related G protein-coupled receptor member X	GO:0016021//integral component of membrane;GO:0005887//integral component of plasma membrane;GO:0044459//plasma membrane part;GO:0044425//membrane part;GO:0031224//intrinsic component of membrane;GO:0005886//plasma membrane;GO:0071944//cell periphery;GO:0016020//membrane;GO:0005623//cell;GO:0044464//cell part;GO:0031226//intrinsic component of plasma membrane;GO:0099600//transmembrane receptor ac…
77647	[P]GO:0050862//positive regulation of T cell receptor signaling pathway;GO:0001919//regulation of receptor recycling;GO:0002376//immune system process;GO:0048522//positive regulation of cellular process;GO:0050794//regulation of cellular process;GO:0048523//negative regulation of cellular process;GO:0048584//positive regulation of response to stimulus;GO:0002684//positive regulation of immune sys…	biological_process;cellular_component	[C]membrane;macromolecular complex;membrane part;cell;[P]response to stimulus;immune system process;biological regulation;	-3.50615	Trat1	0.32	0.01	0.01	0.01	0.01	0	K02940//large subunit ribosomal protein L9e+ko03010//Ribosome;K02940//large subunit ribosomal protein L9e+ko03010//Ribosome	GO:0050862//positive regulation of T cell receptor signaling pathway;GO:0001919//regulation of receptor recycling;GO:0002376//immune system process;GO:0048522//positive regulation of cellular process;GO:0050794//regulation of cellular process;GO:0048523//negative regulation of cellular process;GO:0048584//positive regulation of response to stimulus;GO:0002684//positive regulation of immune system…
18189	[P]GO:0050789//regulation of biological process;GO:0031175//neuron projection development;GO:0050806//positive regulation of synaptic transmission;GO:0022607//cellular component assembly;GO:0098598//learned vocalization behavior or vocal learning;GO:0051704//multi-organism process;GO:0007267//cell-cell signaling;GO:0043113//receptor clustering;GO:0051223//regulation of protein transport;GO:190002…	biological_process;cellular_component;molecular_function	[C]organelle part;organelle;synapse part;synapse;membrane;cell;membrane part;cell junction;macromolecular complex;[P]biological regulation;response to stimulus;multicellular organismal process;cellular process;multi-organism process;developmental process;localization;biological adhesion;signaling;cellular component organization or biogenesis;behavior;[F]molecular function regulator;binding;	-3.43904	Nrxn1	0.09	0.01	0.09	0	0.02	0	K07377//neurexin+ko04514//Cell adhesion molecules (CAMs);K07377//neurexin+ko04514//Cell adhesion molecules (CAMs);K07377//neurexin+ko04514//Cell adhesion molecules (CAMs);K07377//neurexin+ko04514//Cell adhesion molecules (CAMs);K07377//neurexin+ko04514//Cell adhesion molecules (CAMs);K07377//neurexin+ko04514//Cell adhesion molecules (CAMs);K07377//neurexin+ko04514//Cell adhesion molecules (CAMs);…	GO:0050789//regulation of biological process;GO:0031175//neuron projection development;GO:0050806//positive regulation of synaptic transmission;GO:0022607//cellular component assembly;GO:0098598//learned vocalization behavior or vocal learning;GO:0051704//multi-organism process;GO:0007267//cell-cell signaling;GO:0043113//receptor clustering;GO:0051223//regulation of protein transport;GO:1900020//…
433485	[P]GO:0048522//positive regulation of cellular process;GO:0065008//regulation of biological quality;GO:0006810//transport;GO:0097091//synaptic vesicle clustering;GO:0050793//regulation of developmental process;GO:0050803//regulation of synapse structure or activity;GO:0051965//positive regulation of synapse assembly;GO:0045184//establishment of protein localization;GO:0070727//cellular macromolec…	molecular_function;biological_process;cellular_component	[C]membrane part;synapse part;cell junction;organelle part;membrane;cell;organelle;synapse;[P]localization;response to stimulus;biological regulation;[F]binding;	-3.30278	Syndig1	22.45	0.34	0.39	0.94	0.27	1.1		GO:0048522//positive regulation of cellular process;GO:0065008//regulation of biological quality;GO:0006810//transport;GO:0097091//synaptic vesicle clustering;GO:0050793//regulation of developmental process;GO:0050803//regulation of synapse structure or activity;GO:0051965//positive regulation of synapse assembly;GO:0045184//establishment of protein localization;GO:0070727//cellular macromolecule…
70357	[P]GO:1904062//regulation of cation transmembrane transport;GO:0034765//regulation of ion transmembrane transport;GO:0010959//regulation of metal ion transport;GO:0008016//regulation of heart contraction;GO:0061337//cardiac conduction;GO:0035637//multicellular organismal signaling;GO:0050789//regulation of biological process;GO:0023052//signaling;GO:0051239//regulation of multicellular organismal…	cellular_component;biological_process;molecular_function	[C]membrane part;macromolecular complex;cell;membrane;[P]signaling;biological regulation;multicellular organismal process;[F]binding;molecular function regulator;transporter activity;	-3.29064	Kcnip1	3.32	0.05	0.08	0.25	0.05	0.18	K16575//centractin;K19932//neuronal calcium sensor 1;K16575//centractin;K19932//neuronal calcium sensor 1;K16575//centractin;K19932//neuronal calcium sensor 1;K16575//centractin;K19932//neuronal calcium sensor 1;K16575//centractin;K19932//neuronal calcium sensor 1;K16575//centractin;K19932//neuronal calcium sensor 1;K16575//centractin;K19932//neuronal calcium sensor 1;K16575//centractin;K19932//n…	GO:1904062//regulation of cation transmembrane transport;GO:0034765//regulation of ion transmembrane transport;GO:0010959//regulation of metal ion transport;GO:0008016//regulation of heart contraction;GO:0061337//cardiac conduction;GO:0035637//multicellular organismal signaling;GO:0050789//regulation of biological process;GO:0023052//signaling;GO:0051239//regulation of multicellular organismal pr…
272381	[P]GO:0042325//regulation of phosphorylation;GO:0010033//response to organic substance;GO:0010646//regulation of cell communication;GO:1904893//negative regulation of STAT cascade;GO:0031400//negative regulation of protein modification process;GO:0032268//regulation of cellular protein metabolic process;GO:0031399//regulation of protein modification process;GO:0007154//cell communication;GO:19025…	cellular_component;biological_process;molecular_function	[C]synapse;synapse part;cell junction;cell;membrane part;membrane;[P]signaling;biological regulation;cellular process;response to stimulus;[F]molecular function regulator;binding;	-3.15714	Lrrc4b	2.7	0.11	0.01	0.11	0.11	0.08	K16360//netrin-G3 ligand+ko04514//Cell adhesion molecules (CAMs)	GO:0042325//regulation of phosphorylation;GO:0010033//response to organic substance;GO:0010646//regulation of cell communication;GO:1904893//negative regulation of STAT cascade;GO:0031400//negative regulation of protein modification process;GO:0032268//regulation of cellular protein metabolic process;GO:0031399//regulation of protein modification process;GO:0007154//cell communication;GO:1902532/…
12507	[P]GO:0002694//regulation of leukocyte activation;GO:0031295//T cell costimulation;GO:0002376//immune system process;GO:0031294//lymphocyte costimulation;GO:0051249//regulation of lymphocyte activation;GO:0002696//positive regulation of leukocyte activation;GO:0050863//regulation of T cell activation;GO:0030155//regulation of cell adhesion;GO:0002682//regulation of immune system process;GO:006500…	biological_process;molecular_function;cellular_component	[C]membrane;membrane part;cell;[P]cellular process;immune system process;response to stimulus;biological regulation;signaling;[F]molecular transducer activity;	-3.12201	Cd5	2.29	0	0.08	0.08	0.08	0.11	K06455//T-cell surface glycoprotein CD5+ko04640//Hematopoietic cell lineage;K06455//T-cell surface glycoprotein CD5+ko04640//Hematopoietic cell lineage	GO:0002694//regulation of leukocyte activation;GO:0031295//T cell costimulation;GO:0002376//immune system process;GO:0031294//lymphocyte costimulation;GO:0051249//regulation of lymphocyte activation;GO:0002696//positive regulation of leukocyte activation;GO:0050863//regulation of T cell activation;GO:0030155//regulation of cell adhesion;GO:0002682//regulation of immune system process;GO:0065007//…
12482	[P]GO:0042113//B cell activation;GO:0046649//lymphocyte activation;GO:0002376//immune system process;GO:0045321//leukocyte activation;GO:0001775//cell activation;GO:0009987//cellular process;[C]GO:0005623//cell;GO:0044464//cell part;GO:0044421//extracellular region part;GO:0044459//plasma membrane part;GO:1903561//extracellular vesicle;GO:0043230//extracellular organelle;GO:0009986//cell surface;…	molecular_function;cellular_component;biological_process	[C]extracellular region;membrane part;cell;organelle;membrane;[P]cellular process;immune system process;[F]binding;	-3.04672	Ms4a1	0.22	0.04	0.06	0.04	0	0	K06466//B-lymphocyte antigen CD20+ko04640//Hematopoietic cell lineage	GO:0042113//B cell activation;GO:0046649//lymphocyte activation;GO:0002376//immune system process;GO:0045321//leukocyte activation;GO:0001775//cell activation;GO:0009987//cellular process;GO:0005623//cell;GO:0044464//cell part;GO:0044421//extracellular region part;GO:0044459//plasma membrane part;GO:1903561//extracellular vesicle;GO:0043230//extracellular organelle;GO:0009986//cell surface;GO:000…
20497	[P]GO:0006812//cation transport;GO:0051179//localization;GO:0006814//sodium ion transport;GO:0030001//metal ion transport;GO:0015672//monovalent inorganic cation transport;GO:0006810//transport;GO:0051234//establishment of localization;GO:0006811//ion transport;[C]GO:0005576//extracellular region;GO:0031224//intrinsic component of membrane;GO:0044425//membrane part;GO:0043227//membrane-bounded or…	cellular_component;molecular_function;biological_process	[C]organelle;extracellular region;membrane part;membrane;cell;[P]localization;[F]transporter activity;	-3.04672	Slc12a3	0.37	0.02	0	0.01	0.04	0	K14426//solute carrier family 12 (sodium/chloride transporter), member 3;K14426//solute carrier family 12 (sodium/chloride transporter), member 3;K14426//solute carrier family 12 (sodium/chloride transporter), member 3;K14426//solute carrier family 12 (sodium/chloride transporter), member 3;K14426//solute carrier family 12 (sodium/chloride transporter), member 3	GO:0006812//cation transport;GO:0051179//localization;GO:0006814//sodium ion transport;GO:0030001//metal ion transport;GO:0015672//monovalent inorganic cation transport;GO:0006810//transport;GO:0051234//establishment of localization;GO:0006811//ion transport;GO:0005576//extracellular region;GO:0031224//intrinsic component of membrane;GO:0044425//membrane part;GO:0043227//membrane-bounded organell…
14802	[P]GO:0051968//positive regulation of synaptic transmission, glutamatergic;GO:0099537//trans-synaptic signaling;GO:0010647//positive regulation of cell communication;GO:0050803//regulation of synapse structure or activity;GO:0042221//response to chemical;GO:0050804//modulation of chemical synaptic transmission;GO:0051966//regulation of synaptic transmission, glutamatergic;GO:0099536//synaptic sig…	biological_process;cellular_component;molecular_function	[C]synapse part;cell;membrane;organelle;macromolecular complex;membrane part;synapse;cell junction;extracellular region;[P]biological regulation;signaling;response to stimulus;cellular process;[F]binding;transporter activity;signal transducer activity;molecular transducer activity;	-3.03767	Gria4	4.76	0.14	0.19	0.28	0.11	0.24	K05200//glutamate receptor 4+ko04724//Glutamatergic synapse+ko04080//Neuroactive ligand-receptor interaction+ko04728//Dopaminergic synapse+ko04723//Retrograde endocannabinoid signaling+ko04713//Circadian entrainment+ko05033//Nicotine addiction+ko05031//Amphetamine addiction+ko04024//cAMP signaling pathway;K05200//glutamate receptor 4+ko04724//Glutamatergic synapse+ko04080//Neuroactive ligand-rece…	GO:0051968//positive regulation of synaptic transmission, glutamatergic;GO:0099537//trans-synaptic signaling;GO:0010647//positive regulation of cell communication;GO:0050803//regulation of synapse structure or activity;GO:0042221//response to chemical;GO:0050804//modulation of chemical synaptic transmission;GO:0051966//regulation of synaptic transmission, glutamatergic;GO:0099536//synaptic signal…
320718	[P]GO:0030641//regulation of cellular pH;GO:0051453//regulation of intracellular pH;GO:0006810//transport;GO:0019222//regulation of metabolic process;GO:0042592//homeostatic process;GO:0055085//transmembrane transport;GO:0055082//cellular chemical homeostasis;GO:0042391//regulation of membrane potential;GO:0098771//inorganic ion homeostasis;GO:0019725//cellular homeostasis;GO:0010604//positive re…	biological_process;cellular_component;molecular_function	[C]membrane;organelle;membrane part;extracellular region;cell;[P]biological regulation;localization;cellular process;[F]transporter activity;binding;	-2.98532	Slc26a9	0.17	0.02	0.03	0.01	0	0.02	K14706//solute carrier family 26 (sulfate anion transporter), member 9+ko04978//Mineral absorption;K14706//solute carrier family 26 (sulfate anion transporter), member 9+ko04978//Mineral absorption;K14706//solute carrier family 26 (sulfate anion transporter), member 9+ko04978//Mineral absorption	GO:0030641//regulation of cellular pH;GO:0051453//regulation of intracellular pH;GO:0006810//transport;GO:0019222//regulation of metabolic process;GO:0042592//homeostatic process;GO:0055085//transmembrane transport;GO:0055082//cellular chemical homeostasis;GO:0042391//regulation of membrane potential;GO:0098771//inorganic ion homeostasis;GO:0019725//cellular homeostasis;GO:0010604//positive regul…
116837	[P]GO:0060284//regulation of cell development;GO:0097479//synaptic vesicle localization;GO:0045055//regulated exocytosis;GO:0033036//macromolecule localization;GO:0046907//intracellular transport;GO:0034613//cellular protein localization;GO:0010976//positive regulation of neuron projection development;GO:2000463//positive regulation of excitatory postsynaptic potential;GO:0046903//secretion;GO:00…	cellular_component;biological_process;molecular_function	[C]cell junction;synapse;synapse part;organelle;membrane part;membrane;cell;[P]developmental process;multicellular organismal process;cellular process;signaling;cellular component organization or biogenesis;localization;biological regulation;[F]binding;	-2.97746	Rims1	0.58	0.02	0.02	0.03	0.02	0.03	K15291//regulating synaptic membrane exocytosis protein 1+ko04723//Retrograde endocannabinoid signaling+ko04721//Synaptic vesicle cycle;K15291//regulating synaptic membrane exocytosis protein 1+ko04723//Retrograde endocannabinoid signaling+ko04721//Synaptic vesicle cycle;K15291//regulating synaptic membrane exocytosis protein 1+ko04723//Retrograde endocannabinoid signaling+ko04721//Synaptic vesic…	GO:0060284//regulation of cell development;GO:0097479//synaptic vesicle localization;GO:0045055//regulated exocytosis;GO:0033036//macromolecule localization;GO:0046907//intracellular transport;GO:0034613//cellular protein localization;GO:0010976//positive regulation of neuron projection development;GO:2000463//positive regulation of excitatory postsynaptic potential;GO:0046903//secretion;GO:00995…
224997	[P]GO:0065007//biological regulation;GO:0016043//cellular component organization;GO:0009894//regulation of catabolic process;GO:1903362//regulation of cellular protein catabolic process;GO:0099536//synaptic signaling;GO:0006461//protein complex assembly;GO:0099537//trans-synaptic signaling;GO:0071822//protein complex subunit organization;GO:0050808//synapse organization;GO:0019222//regulation of …	biological_process;molecular_function;cellular_component	[C]organelle;cell junction;membrane;synapse part;synapse;cell;membrane part;[P]cellular component organization or biogenesis;biological regulation;signaling;localization;cellular process;[F]structural molecule activity;binding;	-2.93424	Dlgap1	1.92	0.05	0.07	0.11	0.04	0.12	K15008//discs, large-associated protein 1+ko04724//Glutamatergic synapse;K15008//discs, large-associated protein 1+ko04724//Glutamatergic synapse;K15008//discs, large-associated protein 1+ko04724//Glutamatergic synapse;K15008//discs, large-associated protein 1+ko04724//Glutamatergic synapse;K15008//discs, large-associated protein 1+ko04724//Glutamatergic synapse;K15008//discs, large-associated pr…	GO:0065007//biological regulation;GO:0016043//cellular component organization;GO:0009894//regulation of catabolic process;GO:1903362//regulation of cellular protein catabolic process;GO:0099536//synaptic signaling;GO:0006461//protein complex assembly;GO:0099537//trans-synaptic signaling;GO:0071822//protein complex subunit organization;GO:0050808//synapse organization;GO:0019222//regulation of met…
64706	[P]GO:0009987//cellular process;GO:0050789//regulation of biological process;GO:0010646//regulation of cell communication;GO:0051259//protein oligomerization;GO:0009967//positive regulation of signal transduction;GO:0071840//cellular component organization or biogenesis;GO:0065007//biological regulation;GO:0010647//positive regulation of cell communication;GO:0007165//signal transduction;GO:00226…	biological_process;cellular_component;molecular_function	[C]membrane part;extracellular region;membrane;cell;[P]response to stimulus;signaling;cellular process;biological regulation;developmental process;cellular component organization or biogenesis;[F]binding;	-2.90269	Scube1	28.06	0.88	0.7	2.02	0.72	1.21	K17307//fibulin 1/2;K17307//fibulin 1/2;K17307//fibulin 1/2;K17307//fibulin 1/2;K17307//fibulin 1/2;K17307//fibulin 1/2;K17307//fibulin 1/2;K17307//fibulin 1/2;K17307//fibulin 1/2	GO:0009987//cellular process;GO:0050789//regulation of biological process;GO:0010646//regulation of cell communication;GO:0051259//protein oligomerization;GO:0009967//positive regulation of signal transduction;GO:0071840//cellular component organization or biogenesis;GO:0065007//biological regulation;GO:0010647//positive regulation of cell communication;GO:0007165//signal transduction;GO:0022607/…
237038	[P]GO:0055067//monovalent inorganic cation homeostasis;GO:0009653//anatomical structure morphogenesis;GO:0006950//response to stress;GO:0015992//proton transport;GO:0104004//cellular response to environmental stimulus;GO:0051179//localization;GO:0016477//cell migration;GO:2001235//positive regulation of apoptotic signaling pathway;GO:0001817//regulation of cytokine production;GO:0080134//regulati…	biological_process;molecular_function;cellular_component	[C]cell;membrane part;cell junction;membrane;organelle;macromolecular complex;[P]metabolic process;cellular component organization or biogenesis;locomotion;multicellular organismal process;signaling;response to stimulus;cellular process;localization;biological regulation;developmental process;[F]binding;transporter activity;catalytic activity;	-2.88639	Nox1	0.47	0.05	0	0	0.03	0.03	K08008//NADPH oxidase 1+ko05418//Fluid shear stress and atherosclerosis+ko04380//Osteoclast differentiation+ko04933//AGE-RAGE signaling pathway in diabetic complications;K08008//NADPH oxidase 1+ko05418//Fluid shear stress and atherosclerosis+ko04380//Osteoclast differentiation+ko04933//AGE-RAGE signaling pathway in diabetic complications	GO:0055067//monovalent inorganic cation homeostasis;GO:0009653//anatomical structure morphogenesis;GO:0006950//response to stress;GO:0015992//proton transport;GO:0104004//cellular response to environmental stimulus;GO:0051179//localization;GO:0016477//cell migration;GO:2001235//positive regulation of apoptotic signaling pathway;GO:0001817//regulation of cytokine production;GO:0080134//regulation …
BGI_novel_G000254	[P]GO:0046330//positive regulation of JNK cascade;GO:0060326//cell chemotaxis;GO:0051491//positive regulation of filopodium assembly;GO:0031399//regulation of protein modification process;GO:0006810//transport;GO:1903020//positive regulation of glycoprotein metabolic process;GO:1902533//positive regulation of intracellular signal transduction;GO:0043550//regulation of lipid kinase activity;GO:011…	cellular_component;molecular_function;biological_process	[C]membrane;cell;membrane part;extracellular region;[P]multicellular organismal process;cellular component organization or biogenesis;response to stimulus;signaling;cellular process;biological adhesion;developmental process;immune system process;biological regulation;locomotion;localization;[F]molecular function regulator;binding;	-2.87753	BGI_novel_G000254	12.66	0	0	1.7	0	0	K16062//C-C motif chemokine 21+ko04062//Chemokine signaling pathway+ko04060//Cytokine-cytokine receptor interaction+ko04064//NF-kappa B signaling pathway	GO:0046330//positive regulation of JNK cascade;GO:0060326//cell chemotaxis;GO:0051491//positive regulation of filopodium assembly;GO:0031399//regulation of protein modification process;GO:0006810//transport;GO:1903020//positive regulation of glycoprotein metabolic process;GO:1902533//positive regulation of intracellular signal transduction;GO:0043550//regulation of lipid kinase activity;GO:011005…
66733	[P]GO:0016043//cellular component organization;GO:0098660//inorganic ion transmembrane transport;GO:0051234//establishment of localization;GO:0006812//cation transport;GO:0051260//protein homooligomerization;GO:0044085//cellular component biogenesis;GO:0071805//potassium ion transmembrane transport;GO:0071822//protein complex subunit organization;GO:0071840//cellular component organization or bio…	biological_process;molecular_function;cellular_component	[C]cell;membrane part;membrane;macromolecular complex;[P]cellular component organization or biogenesis;localization;cellular process;[F]binding;transporter activity;	-2.86984	Kcng4	0.97	0	0	0.04	0.02	0.07	K04903//potassium voltage-gated channel subfamily G member 4;K04903//potassium voltage-gated channel subfamily G member 4;K04903//potassium voltage-gated channel subfamily G member 4;K04903//potassium voltage-gated channel subfamily G member 4	GO:0016043//cellular component organization;GO:0098660//inorganic ion transmembrane transport;GO:0051234//establishment of localization;GO:0006812//cation transport;GO:0051260//protein homooligomerization;GO:0044085//cellular component biogenesis;GO:0071805//potassium ion transmembrane transport;GO:0071822//protein complex subunit organization;GO:0071840//cellular component organization or biogen…
108017	[P]GO:2000649//regulation of sodium ion transmembrane transporter activity;GO:0032409//regulation of transporter activity;GO:0010959//regulation of metal ion transport;GO:0034762//regulation of transmembrane transport;GO:1904062//regulation of cation transmembrane transport;GO:0022898//regulation of transmembrane transporter activity;GO:0065009//regulation of molecular function;GO:0051049//regula…	molecular_function;biological_process;cellular_component	[C]membrane part;membrane;cell;[P]biological regulation;[F]binding;molecular function regulator;transporter activity;	-2.86217	Fxyd4	62.82	2.65	1.33	3.85	2.12	2.51	K13359//FXYD domain containing ion transport regulator 4+ko04960//Aldosterone-regulated sodium reabsorption;K13359//FXYD domain containing ion transport regulator 4+ko04960//Aldosterone-regulated sodium reabsorption;K13359//FXYD domain containing ion transport regulator 4+ko04960//Aldosterone-regulated sodium reabsorption;K13359//FXYD domain containing ion transport regulator 4+ko04960//Aldostero…	GO:2000649//regulation of sodium ion transmembrane transporter activity;GO:0032409//regulation of transporter activity;GO:0010959//regulation of metal ion transport;GO:0034762//regulation of transmembrane transport;GO:1904062//regulation of cation transmembrane transport;GO:0022898//regulation of transmembrane transporter activity;GO:0065009//regulation of molecular function;GO:0051049//regulatio…
12556	[P]GO:0007156//homophilic cell adhesion via plasma membrane adhesion molecules;GO:0098742//cell-cell adhesion via plasma-membrane adhesion molecules;GO:0098609//cell-cell adhesion;GO:0016339//calcium-dependent cell-cell adhesion via plasma membrane cell adhesion molecules;GO:0007155//cell adhesion;GO:0022610//biological adhesion;[C]GO:0070062//extracellular exosome;GO:0043227//membrane-bounded or…	biological_process;cellular_component;molecular_function	[C]organelle;membrane;cell;extracellular region;membrane part;[P]biological adhesion;[F]binding;	-2.76221	Cdh16	7.22	0.54	0.09	0.5	0.29	0.35	K06810//cadherin 16, KSP-cadherin;K06810//cadherin 16, KSP-cadherin;K06810//cadherin 16, KSP-cadherin;K06810//cadherin 16, KSP-cadherin;K06810//cadherin 16, KSP-cadherin	GO:0007156//homophilic cell adhesion via plasma membrane adhesion molecules;GO:0098742//cell-cell adhesion via plasma-membrane adhesion molecules;GO:0098609//cell-cell adhesion;GO:0016339//calcium-dependent cell-cell adhesion via plasma membrane cell adhesion molecules;GO:0007155//cell adhesion;GO:0022610//biological adhesion;GO:0070062//extracellular exosome;GO:0043227//membrane-bounded organell…
BGI_novel_G002054	[P]GO:0002376//immune system process;GO:0002474//antigen processing and presentation of peptide antigen via MHC class I;GO:0048002//antigen processing and presentation of peptide antigen;GO:0019882//antigen processing and presentation;[C]GO:1903561//extracellular vesicle;GO:0044431//Golgi apparatus part;GO:0031985//Golgi cisterna;GO:0044444//cytoplasmic part;GO:0098791//Golgi subcompartment;GO:00…	molecular_function;biological_process;cellular_component	[C]membrane;cell;organelle part;extracellular region;membrane part;organelle;macromolecular complex;[P]immune system process;[F]binding;	-2.75684	BGI_novel_G002054	6.91	0.2	0.28	0.75	0.15	0.2	K06751//major histocompatibility complex, class I+ko05332//Graft-versus-host disease+ko05416//Viral myocarditis+ko04144//Endocytosis+ko04145//Phagosome+ko05320//Autoimmune thyroid disease+ko05330//Allograft rejection+ko04612//Antigen processing and presentation+ko04940//Type I diabetes mellitus+ko04514//Cell adhesion molecules (CAMs)+ko04218//Cellular senescence+ko05203//Viral carcinogenesis+ko05…	GO:0002376//immune system process;GO:0002474//antigen processing and presentation of peptide antigen via MHC class I;GO:0048002//antigen processing and presentation of peptide antigen;GO:0019882//antigen processing and presentation;GO:1903561//extracellular vesicle;GO:0044431//Golgi apparatus part;GO:0031985//Golgi cisterna;GO:0044444//cytoplasmic part;GO:0098791//Golgi subcompartment;GO:0016020/…
396184	[P]GO:0050803//regulation of synapse structure or activity;GO:0031323//regulation of cellular metabolic process;GO:0009719//response to endogenous stimulus;GO:0016358//dendrite development;GO:0042326//negative regulation of phosphorylation;GO:0030182//neuron differentiation;GO:0048468//cell development;GO:0065007//biological regulation;GO:0019222//regulation of metabolic process;GO:0009987//cellu…	molecular_function;biological_process;cellular_component	[C]membrane;cell junction;membrane part;extracellular region;cell;organelle part;organelle;[P]biological adhesion;growth;response to stimulus;biological regulation;multicellular organismal process;cellular process;cellular component organization or biogenesis;signaling;developmental process;[F]binding;molecular function regulator;	-2.74243	Flrt1	2.17	0.05	0.11	0.11	0.06	0.2	K16362//leucine-rich repeat transmembrane protein FLRT;K16362//leucine-rich repeat transmembrane protein FLRT;K16362//leucine-rich repeat transmembrane protein FLRT;K16362//leucine-rich repeat transmembrane protein FLRT	GO:0050803//regulation of synapse structure or activity;GO:0031323//regulation of cellular metabolic process;GO:0009719//response to endogenous stimulus;GO:0016358//dendrite development;GO:0042326//negative regulation of phosphorylation;GO:0030182//neuron differentiation;GO:0048468//cell development;GO:0065007//biological regulation;GO:0019222//regulation of metabolic process;GO:0009987//cellular…
210274	[P]GO:0010647//positive regulation of cell communication;GO:0050804//modulation of chemical synaptic transmission;GO:0065007//biological regulation;GO:0051705//multi-organism behavior;GO:0099084//postsynaptic specialization organization;GO:0035640//exploration behavior;GO:0023056//positive regulation of signaling;GO:0099177//regulation of trans-synaptic signaling;GO:0022607//cellular component as…	molecular_function;biological_process;cellular_component	[C]organelle;cell junction;membrane part;synapse;membrane;organelle part;macromolecular complex;cell;synapse part;supramolecular complex;[P]multicellular organismal process;response to stimulus;behavior;developmental process;cellular process;multi-organism process;cellular component organization or biogenesis;biological regulation;[F]binding;structural molecule activity;	-2.69961	Shank2	3.01	0.17	0.05	0.16	0.16	0.16	K15009//SH3 and multiple ankyrin repeat domains protein+ko04724//Glutamatergic synapse;K15009//SH3 and multiple ankyrin repeat domains protein+ko04724//Glutamatergic synapse;K15009//SH3 and multiple ankyrin repeat domains protein+ko04724//Glutamatergic synapse;K15009//SH3 and multiple ankyrin repeat domains protein+ko04724//Glutamatergic synapse;K15009//SH3 and multiple ankyrin repeat domains pro…	GO:0010647//positive regulation of cell communication;GO:0050804//modulation of chemical synaptic transmission;GO:0065007//biological regulation;GO:0051705//multi-organism behavior;GO:0099084//postsynaptic specialization organization;GO:0035640//exploration behavior;GO:0023056//positive regulation of signaling;GO:0099177//regulation of trans-synaptic signaling;GO:0022607//cellular component assem…
70530	[P]GO:0007399//nervous system development;GO:0032502//developmental process;GO:0030154//cell differentiation;GO:0030182//neuron differentiation;GO:0048812//neuron projection morphogenesis;GO:0022008//neurogenesis;GO:0007409//axonogenesis;GO:0048858//cell projection morphogenesis;GO:0120036//plasma membrane bounded cell projection organization;GO:0000904//cell morphogenesis involved in differentia…	cellular_component;biological_process	[C]synapse;membrane part;cell junction;extracellular region;membrane;cell;synapse part;[P]cellular component organization or biogenesis;developmental process;cellular process;multicellular organismal process;	-2.69581	Lrfn2	0.81	0.09	0.04	0.01	0.04	0.09	K16355//leucine-rich repeat and fibronectin type-III domain-containing protein 2;K16355//leucine-rich repeat and fibronectin type-III domain-containing protein 2	GO:0007399//nervous system development;GO:0032502//developmental process;GO:0030154//cell differentiation;GO:0030182//neuron differentiation;GO:0048812//neuron projection morphogenesis;GO:0022008//neurogenesis;GO:0007409//axonogenesis;GO:0048858//cell projection morphogenesis;GO:0120036//plasma membrane bounded cell projection organization;GO:0000904//cell morphogenesis involved in differentiatio…
192167	[P]GO:0007155//cell adhesion;GO:0099172//presynapse organization;GO:0030100//regulation of endocytosis;GO:2000026//regulation of multicellular organismal development;GO:0006461//protein complex assembly;GO:0098815//modulation of excitatory postsynaptic potential;GO:0032412//regulation of ion transmembrane transporter activity;GO:0042749//regulation of circadian sleep/wake cycle;GO:0034765//regula…	molecular_function;biological_process;cellular_component	[C]membrane;cell junction;membrane part;synapse;synapse part;cell;[P]multicellular organismal process;cellular component organization or biogenesis;biological regulation;developmental process;cellular process;signaling;localization;response to stimulus;biological adhesion;[F]binding;catalytic activity;	-2.68231	Nlgn1	0.68	0.03	0.03	0.04	0.01	0.07	K07378//neuroligin+ko04514//Cell adhesion molecules (CAMs);K07378//neuroligin+ko04514//Cell adhesion molecules (CAMs);K07378//neuroligin+ko04514//Cell adhesion molecules (CAMs);K07378//neuroligin+ko04514//Cell adhesion molecules (CAMs);K07378//neuroligin+ko04514//Cell adhesion molecules (CAMs);K07378//neuroligin+ko04514//Cell adhesion molecules (CAMs);K07378//neuroligin+ko04514//Cell adhesion mol…	GO:0007155//cell adhesion;GO:0099172//presynapse organization;GO:0030100//regulation of endocytosis;GO:2000026//regulation of multicellular organismal development;GO:0006461//protein complex assembly;GO:0098815//modulation of excitatory postsynaptic potential;GO:0032412//regulation of ion transmembrane transporter activity;GO:0042749//regulation of circadian sleep/wake cycle;GO:0034765//regulatio…
244234	[P]GO:0048731//system development;GO:0048534//hematopoietic or lymphoid organ development;GO:0042492//gamma-delta T cell differentiation;GO:0002520//immune system development;GO:0030154//cell differentiation;GO:0048856//anatomical structure development;GO:0001816//cytokine production;GO:0048869//cellular developmental process;GO:0042110//T cell activation;GO:0002521//leukocyte differentiation;GO:…	molecular_function;cellular_component;biological_process	[C]membrane part;cell;membrane;[P]immune system process;multicellular organismal process;cellular process;developmental process;[F]molecular transducer activity;	-2.63168	5830411N06Rik	0.37	0.02	0	0	0.04	0.03	K06545//CD163 antigen;K06545//CD163 antigen;K06545//CD163 antigen;K06545//CD163 antigen;K06545//CD163 antigen	GO:0048731//system development;GO:0048534//hematopoietic or lymphoid organ development;GO:0042492//gamma-delta T cell differentiation;GO:0002520//immune system development;GO:0030154//cell differentiation;GO:0048856//anatomical structure development;GO:0001816//cytokine production;GO:0048869//cellular developmental process;GO:0042110//T cell activation;GO:0002521//leukocyte differentiation;GO:003…
75769	[P]GO:0051960//regulation of nervous system development;GO:0050794//regulation of cellular process;GO:0032502//developmental process;GO:0051094//positive regulation of developmental process;GO:0050769//positive regulation of neurogenesis;GO:0065007//biological regulation;GO:0044089//positive regulation of cellular component biogenesis;GO:2000026//regulation of multicellular organismal development…	molecular_function;biological_process;cellular_component	[C]membrane;cell;membrane part;[P]response to stimulus;signaling;biological regulation;metabolic process;multicellular organismal process;developmental process;cellular process;[F]catalytic activity;	-2.63168	Plppr5	0.31	0.01	0.02	0.02	0	0.03	K19581//lipid phosphate phosphatase-related protein type 1/2/5;K19581//lipid phosphate phosphatase-related protein type 1/2/5;K19581//lipid phosphate phosphatase-related protein type 1/2/5	GO:0051960//regulation of nervous system development;GO:0050794//regulation of cellular process;GO:0032502//developmental process;GO:0051094//positive regulation of developmental process;GO:0050769//positive regulation of neurogenesis;GO:0065007//biological regulation;GO:0044089//positive regulation of cellular component biogenesis;GO:2000026//regulation of multicellular organismal development;GO…
110893	[P]GO:0007399//nervous system development;GO:0070588//calcium ion transmembrane transport;GO:0050789//regulation of biological process;GO:0071407//cellular response to organic cyclic compound;GO:0042063//gliogenesis;GO:0048518//positive regulation of biological process;GO:0048513//animal organ development;GO:1990542//mitochondrial transmembrane transport;GO:0051179//localization;GO:0022008//neuro…	biological_process;molecular_function;cellular_component	[C]cell;synapse part;organelle;supramolecular complex;organelle part;membrane;membrane part;cell junction;synapse;[P]biological regulation;behavior;developmental process;immune system process;cellular process;response to stimulus;localization;multicellular organismal process;[F]transporter activity;binding;	-2.61747	Slc8a3	0.81	0.08	0.15	0.02	0.12	0.1	K05849//solute carrier family 8 (sodium/calcium exchanger)+ko04022//cGMP-PKG signaling pathway+ko04020//Calcium signaling pathway+ko04974//Protein digestion and absorption+ko04740//Olfactory transduction+ko04371//Apelin signaling pathway;K05849//solute carrier family 8 (sodium/calcium exchanger)+ko04022//cGMP-PKG signaling pathway+ko04020//Calcium signaling pathway+ko04974//Protein digestion and …	GO:0007399//nervous system development;GO:0070588//calcium ion transmembrane transport;GO:0050789//regulation of biological process;GO:0071407//cellular response to organic cyclic compound;GO:0042063//gliogenesis;GO:0048518//positive regulation of biological process;GO:0048513//animal organ development;GO:1990542//mitochondrial transmembrane transport;GO:0051179//localization;GO:0022008//neurogen…
80797	[P]GO:0007165//signal transduction;GO:0023052//signaling;GO:0051179//localization;GO:0051716//cellular response to stimulus;GO:0098656//anion transmembrane transport;GO:0097190//apoptotic signaling pathway;GO:0097192//extrinsic apoptotic signaling pathway in absence of ligand;GO:0055085//transmembrane transport;GO:0012501//programmed cell death;GO:0015698//inorganic anion transport;GO:0006821//ch…	molecular_function;cellular_component;biological_process	[C]membrane part;cell;membrane;[P]signaling;localization;response to stimulus;cellular process;biological regulation;[F]binding;catalytic activity;transporter activity;	-2.59267	Clca3a2	0.9	0.04	0.04	0.05	0.05	0.08	K05030//calcium-activated chloride channel regulator 3/4+ko04972//Pancreatic secretion+ko04924//Renin secretion;K05030//calcium-activated chloride channel regulator 3/4+ko04972//Pancreatic secretion+ko04924//Renin secretion;K05030//calcium-activated chloride channel regulator 3/4+ko04972//Pancreatic secretion+ko04924//Renin secretion;K05030//calcium-activated chloride channel regulator 3/4+ko0497…	GO:0007165//signal transduction;GO:0023052//signaling;GO:0051179//localization;GO:0051716//cellular response to stimulus;GO:0098656//anion transmembrane transport;GO:0097190//apoptotic signaling pathway;GO:0097192//extrinsic apoptotic signaling pathway in absence of ligand;GO:0055085//transmembrane transport;GO:0012501//programmed cell death;GO:0015698//inorganic anion transport;GO:0006821//chlor…
17528	[P]GO:0098743//cell aggregation;GO:0045216//cell-cell junction organization;GO:0071840//cellular component organization or biogenesis;GO:0042552//myelination;GO:0043954//cellular component maintenance;GO:0007272//ensheathment of neurons;GO:0032502//developmental process;GO:0034330//cell junction organization;GO:0098742//cell-cell adhesion via plasma-membrane adhesion molecules;GO:0016043//cellula…	biological_process;cellular_component	[C]cell;membrane part;membrane;[P]cellular component organization or biogenesis;developmental process;cell aggregation;biological adhesion;cellular process;multicellular organismal process;	-2.57723	Mpz	1	0.06	0.06	0	0.08	0.1	K06770//myelin protein zero+ko04514//Cell adhesion molecules (CAMs);K06770//myelin protein zero+ko04514//Cell adhesion molecules (CAMs);K06770//myelin protein zero+ko04514//Cell adhesion molecules (CAMs)	GO:0098743//cell aggregation;GO:0045216//cell-cell junction organization;GO:0071840//cellular component organization or biogenesis;GO:0042552//myelination;GO:0043954//cellular component maintenance;GO:0007272//ensheathment of neurons;GO:0032502//developmental process;GO:0034330//cell junction organization;GO:0098742//cell-cell adhesion via plasma-membrane adhesion molecules;GO:0016043//cellular c…
16502	[P]GO:0048731//system development;GO:0010033//response to organic substance;GO:0055085//transmembrane transport;GO:0032412//regulation of ion transmembrane transporter activity;GO:0009612//response to mechanical stimulus;GO:2001257//regulation of cation channel activity;GO:0065003//macromolecular complex assembly;GO:0032414//positive regulation of ion transmembrane transporter activity;GO:0034762…	molecular_function;biological_process;cellular_component	[C]membrane part;cell;membrane;macromolecular complex;[P]cellular process;cellular component organization or biogenesis;localization;developmental process;response to stimulus;biological regulation;multicellular organismal process;[F]transporter activity;binding;	-2.57028	Kcnc1	0.09	0.01	0.02	0.02	0	0.01	K04887//potassium voltage-gated channel Shaw-related subfamily C member 1;K04887//potassium voltage-gated channel Shaw-related subfamily C member 1;K04887//potassium voltage-gated channel Shaw-related subfamily C member 1;K04887//potassium voltage-gated channel Shaw-related subfamily C member 1;K04887//potassium voltage-gated channel Shaw-related subfamily C member 1	GO:0048731//system development;GO:0010033//response to organic substance;GO:0055085//transmembrane transport;GO:0032412//regulation of ion transmembrane transporter activity;GO:0009612//response to mechanical stimulus;GO:2001257//regulation of cation channel activity;GO:0065003//macromolecular complex assembly;GO:0032414//positive regulation of ion transmembrane transporter activity;GO:0034762//r…
19417	[P]GO:0071417//cellular response to organonitrogen compound;GO:0120036//plasma membrane bounded cell projection organization;GO:0035020//regulation of Rac protein signal transduction;GO:0043434//response to peptide hormone;GO:1901698//response to nitrogen compound;GO:0099601//regulation of neurotransmitter receptor activity;GO:0008284//positive regulation of cell proliferation;GO:0009967//positiv…	molecular_function;biological_process;cellular_component	[C]membrane;membrane part;cell;[P]developmental process;multicellular organismal process;biological regulation;response to stimulus;cellular component organization or biogenesis;cellular process;cell proliferation;signaling;[F]binding;molecular function regulator;	-2.54998	Rasgrf1	5.07	0.98	0.39	0.16	0.47	0.59	K04349//Ras-specific guanine nucleotide-releasing factor 1+ko04010//MAPK signaling pathway+ko04014//Ras signaling pathway+ko04510//Focal adhesion;K04349//Ras-specific guanine nucleotide-releasing factor 1+ko04010//MAPK signaling pathway+ko04014//Ras signaling pathway+ko04510//Focal adhesion;K04349//Ras-specific guanine nucleotide-releasing factor 1+ko04010//MAPK signaling pathway+ko04014//Ras sig…	GO:0071417//cellular response to organonitrogen compound;GO:0120036//plasma membrane bounded cell projection organization;GO:0035020//regulation of Rac protein signal transduction;GO:0043434//response to peptide hormone;GO:1901698//response to nitrogen compound;GO:0099601//regulation of neurotransmitter receptor activity;GO:0008284//positive regulation of cell proliferation;GO:0009967//positive r…
246278	[P]GO:0098542//defense response to other organism;GO:0002252//immune effector process;GO:0051704//multi-organism process;GO:0043207//response to external biotic stimulus;GO:0006952//defense response;GO:0051707//response to other organism;GO:0009607//response to biotic stimulus;GO:0009605//response to external stimulus;GO:0051607//defense response to virus;GO:0009615//response to virus;GO:0006950/…	molecular_function;biological_process;cellular_component	[C]membrane part;membrane;cell;[P]multi-organism process;response to stimulus;immune system process;[F]binding;	-2.54922	Cd207	0.08	0.05	0.32	0	0.03	0.05	K06561//CD207 antigen;K06561//CD207 antigen	GO:0098542//defense response to other organism;GO:0002252//immune effector process;GO:0051704//multi-organism process;GO:0043207//response to external biotic stimulus;GO:0006952//defense response;GO:0051707//response to other organism;GO:0009607//response to biotic stimulus;GO:0009605//response to external stimulus;GO:0051607//defense response to virus;GO:0009615//response to virus;GO:0006950//re…
71781	[P]GO:0051234//establishment of localization;GO:0071702//organic substance transport;GO:0015718//monocarboxylic acid transport;GO:0046942//carboxylic acid transport;GO:0006820//anion transport;GO:0051179//localization;GO:0015849//organic acid transport;GO:0006811//ion transport;GO:0006810//transport;GO:0015711//organic anion transport;[C]GO:0005886//plasma membrane;GO:0071944//cell periphery;GO:0…	cellular_component;biological_process;molecular_function	[C]membrane;membrane part;cell;[P]localization;[F]transporter activity;	-2.54922	Slc16a14	2.42	0.2	0.06	0.15	0.13	0.2	K08190//MFS transporter, MCP family, solute carrier family 16 (monocarboxylic acid transporters), member 14;K08190//MFS transporter, MCP family, solute carrier family 16 (monocarboxylic acid transporters), member 14	GO:0051234//establishment of localization;GO:0071702//organic substance transport;GO:0015718//monocarboxylic acid transport;GO:0046942//carboxylic acid transport;GO:0006820//anion transport;GO:0051179//localization;GO:0015849//organic acid transport;GO:0006811//ion transport;GO:0006810//transport;GO:0015711//organic anion transport;GO:0005886//plasma membrane;GO:0071944//cell periphery;GO:0044425…
16635	[P]GO:0007155//cell adhesion;GO:0022610//biological adhesion;[C]GO:0005886//plasma membrane;GO:0016020//membrane;GO:0044464//cell part;GO:0016021//integral component of membrane;GO:0005623//cell;GO:0009986//cell surface;GO:0071944//cell periphery;GO:0009897//external side of plasma membrane;GO:0098552//side of membrane;GO:0031224//intrinsic component of membrane;GO:0044459//plasma membrane part;G…	molecular_function;biological_process;cellular_component	[C]membrane;membrane part;cell;[P]biological adhesion;[F]binding;	-2.44527	Klra4	8.09	0.04	0.22	1.15	0.13	0.3	K10074//C-type lectin domain family 7 member A+ko04145//Phagosome+ko05152//Tuberculosis;K17515//C-type lectin domain family 9 member A;K17517//C-type lectin domain family 12 member B;K10073//C-type lectin domain family 5 member A;K10074//C-type lectin domain family 7 member A+ko04145//Phagosome+ko05152//Tuberculosis;K17515//C-type lectin domain family 9 member A;K17517//C-type lectin domain famil…	GO:0007155//cell adhesion;GO:0022610//biological adhesion;GO:0005886//plasma membrane;GO:0016020//membrane;GO:0044464//cell part;GO:0016021//integral component of membrane;GO:0005623//cell;GO:0009986//cell surface;GO:0071944//cell periphery;GO:0009897//external side of plasma membrane;GO:0098552//side of membrane;GO:0031224//intrinsic component of membrane;GO:0044459//plasma membrane part;GO:0044…
18716	[P]GO:0010468//regulation of gene expression;GO:0009893//positive regulation of metabolic process;GO:0070233//negative regulation of T cell apoptotic process;GO:1901564//organonitrogen compound metabolic process;GO:0044238//primary metabolic process;GO:0007600//sensory perception;GO:0050906//detection of stimulus involved in sensory perception;GO:0048518//positive regulation of biological process…	cellular_component;molecular_function;biological_process	[C]organelle;extracellular region;cell;membrane part;membrane;[P]biological regulation;metabolic process;response to stimulus;multicellular organismal process;[F]binding;catalytic activity;	-2.43904	Pip	3.43	0	0	0.47	0.16	0	K03910//alpha-2-macroglobulin+ko04610//Complement and coagulation cascades	GO:0010468//regulation of gene expression;GO:0009893//positive regulation of metabolic process;GO:0070233//negative regulation of T cell apoptotic process;GO:1901564//organonitrogen compound metabolic process;GO:0044238//primary metabolic process;GO:0007600//sensory perception;GO:0050906//detection of stimulus involved in sensory perception;GO:0048518//positive regulation of biological process;GO…
381924	[P]GO:0046651//lymphocyte proliferation;GO:0001775//cell activation;GO:0050896//response to stimulus;GO:0065007//biological regulation;GO:0034113//heterotypic cell-cell adhesion;GO:0023052//signaling;GO:0042110//T cell activation;GO:0051716//cellular response to stimulus;GO:0070661//leukocyte proliferation;GO:0022610//biological adhesion;GO:0008283//cell proliferation;GO:0098609//cell-cell adhesi…	molecular_function;biological_process;cellular_component	[C]cell;membrane;membrane part;macromolecular complex;[P]biological regulation;response to stimulus;biological adhesion;signaling;cell proliferation;cellular process;immune system process;[F]binding;	-2.42403	Itgad	0.3	0	0.03	0.03	0	0.03	K06594//integrin alpha D+ko04810//Regulation of actin cytoskeleton;K06594//integrin alpha D+ko04810//Regulation of actin cytoskeleton;K06594//integrin alpha D+ko04810//Regulation of actin cytoskeleton	GO:0046651//lymphocyte proliferation;GO:0001775//cell activation;GO:0050896//response to stimulus;GO:0065007//biological regulation;GO:0034113//heterotypic cell-cell adhesion;GO:0023052//signaling;GO:0042110//T cell activation;GO:0051716//cellular response to stimulus;GO:0070661//leukocyte proliferation;GO:0022610//biological adhesion;GO:0008283//cell proliferation;GO:0098609//cell-cell adhesion;…
12504	[P]GO:0009987//cellular process;GO:1902531//regulation of intracellular signal transduction;GO:0023052//signaling;GO:0007275//multicellular organism development;GO:0071310//cellular response to organic substance;GO:0010646//regulation of cell communication;GO:0002824//positive regulation of adaptive immune response based on somatic recombination of immune receptors built from immunoglobulin super…	cellular_component;biological_process;molecular_function	[C]organelle;organelle part;membrane;membrane part;cell;membrane-enclosed lumen;[P]localization;multicellular organismal process;multi-organism process;response to stimulus;signaling;developmental process;biological adhesion;immune system process;cellular process;biological regulation;[F]binding;signal transducer activity;molecular transducer activity;	-2.41756	Cd4	3.69	0.1	0.15	0.21	0.15	0.36	K06454//T-cell surface glycoprotein CD4+ko04658//Th1 and Th2 cell differentiation+ko04659//Th17 cell differentiation+ko04640//Hematopoietic cell lineage+ko05340//Primary immunodeficiency+ko04612//Antigen processing and presentation+ko04514//Cell adhesion molecules (CAMs)+ko04660//T cell receptor signaling pathway;K06454//T-cell surface glycoprotein CD4+ko04658//Th1 and Th2 cell differentiation+ko…	GO:0009987//cellular process;GO:1902531//regulation of intracellular signal transduction;GO:0023052//signaling;GO:0007275//multicellular organism development;GO:0071310//cellular response to organic substance;GO:0010646//regulation of cell communication;GO:0002824//positive regulation of adaptive immune response based on somatic recombination of immune receptors built from immunoglobulin superfam…
18213	[P]GO:0043010//camera-type eye development;GO:0010517//regulation of phospholipase activity;GO:1901701//cellular response to oxygen-containing compound;GO:0048710//regulation of astrocyte differentiation;GO:0023056//positive regulation of signaling;GO:0050767//regulation of neurogenesis;GO:0030516//regulation of axon extension;GO:0071300//cellular response to retinoic acid;GO:0010863//positive re…	biological_process;molecular_function;cellular_component	[C]membrane part;macromolecular complex;cell;organelle part;membrane;organelle;[P]multi-organism process;multicellular organismal process;rhythmic process;metabolic process;cellular process;response to stimulus;localization;biological regulation;locomotion;developmental process;cellular component organization or biogenesis;signaling;[F]binding;signal transducer activity;molecular transducer activ…	-2.40662	Ntrk3	1.85	0.06	0.1	0.17	0.08	0.14	K05101//neurotrophic tyrosine kinase, receptor type 3 [EC:2.7.10.1]+ko04722//Neurotrophin signaling pathway+ko05230//Central carbon metabolism in cancer;K05101//neurotrophic tyrosine kinase, receptor type 3 [EC:2.7.10.1]+ko04722//Neurotrophin signaling pathway+ko05230//Central carbon metabolism in cancer;K05101//neurotrophic tyrosine kinase, receptor type 3 [EC:2.7.10.1]+ko04722//Neurotrophin sig…	GO:0043010//camera-type eye development;GO:0010517//regulation of phospholipase activity;GO:1901701//cellular response to oxygen-containing compound;GO:0048710//regulation of astrocyte differentiation;GO:0023056//positive regulation of signaling;GO:0050767//regulation of neurogenesis;GO:0030516//regulation of axon extension;GO:0071300//cellular response to retinoic acid;GO:0010863//positive regul…
14803	[P]GO:0051704//multi-organism process;GO:0007610//behavior;GO:0051703//intraspecies interaction between organisms;GO:0035176//social behavior;GO:0051705//multi-organism behavior;[C]GO:0030054//cell junction;GO:0005615//extracellular space;GO:0044421//extracellular region part;GO:0005576//extracellular region;GO:0031982//vesicle;GO:0044456//synapse part;GO:0098590//plasma membrane region;GO:004446…	molecular_function;cellular_component;biological_process	[C]synapse part;membrane part;organelle;synapse;cell;extracellular region;membrane;cell junction;[P]behavior;multi-organism process;[F]transporter activity;molecular transducer activity;signal transducer activity;	-2.30975	Grid1	1.38	0.1	0.09	0.04	0.08	0.22	K05206//glutamate receptor delta-1 subunit+ko04080//Neuroactive ligand-receptor interaction;K05206//glutamate receptor delta-1 subunit+ko04080//Neuroactive ligand-receptor interaction;K05206//glutamate receptor delta-1 subunit+ko04080//Neuroactive ligand-receptor interaction;K05206//glutamate receptor delta-1 subunit+ko04080//Neuroactive ligand-receptor interaction;K05206//glutamate receptor delt…	GO:0051704//multi-organism process;GO:0007610//behavior;GO:0051703//intraspecies interaction between organisms;GO:0035176//social behavior;GO:0051705//multi-organism behavior;GO:0030054//cell junction;GO:0005615//extracellular space;GO:0044421//extracellular region part;GO:0005576//extracellular region;GO:0031982//vesicle;GO:0044456//synapse part;GO:0098590//plasma membrane region;GO:0044464//cel…
241568	[P]GO:0048519//negative regulation of biological process;GO:0051246//regulation of protein metabolic process;GO:0051348//negative regulation of transferase activity;GO:0120035//regulation of plasma membrane bounded cell projection organization;GO:0051171//regulation of nitrogen compound metabolic process;GO:1902531//regulation of intracellular signal transduction;GO:0009892//negative regulation o…	cellular_component;biological_process;molecular_function	[C]membrane part;membrane;synapse;synapse part;cell;cell junction;extracellular region;[P]multicellular organismal process;response to stimulus;biological regulation;cellular process;signaling;developmental process;[F]molecular function regulator;	-2.30452	Lrrc4c	1.09	0.08	0.01	0.09	0.07	0.06	K07523//netrin-G1 ligand+ko04360//Axon guidance+ko04514//Cell adhesion molecules (CAMs);K07523//netrin-G1 ligand+ko04360//Axon guidance+ko04514//Cell adhesion molecules (CAMs);K07523//netrin-G1 ligand+ko04360//Axon guidance+ko04514//Cell adhesion molecules (CAMs);K07523//netrin-G1 ligand+ko04360//Axon guidance+ko04514//Cell adhesion molecules (CAMs);K07523//netrin-G1 ligand+ko04360//Axon guidance…	GO:0048519//negative regulation of biological process;GO:0051246//regulation of protein metabolic process;GO:0051348//negative regulation of transferase activity;GO:0120035//regulation of plasma membrane bounded cell projection organization;GO:0051171//regulation of nitrogen compound metabolic process;GO:1902531//regulation of intracellular signal transduction;GO:0009892//negative regulation of m…
108030	[P]GO:0035088//establishment or maintenance of apical/basal cell polarity;GO:0065008//regulation of biological quality;GO:0071702//organic substance transport;GO:1903361//protein localization to basolateral plasma membrane;GO:0045197//establishment or maintenance of epithelial cell apical/basal polarity;GO:1990778//protein localization to cell periphery;GO:0097480//establishment of synaptic vesic…	biological_process;cellular_component;molecular_function	[C]synapse part;organelle;membrane part;membrane;cell junction;macromolecular complex;synapse;cell;extracellular region;[P]multicellular organismal process;signaling;developmental process;localization;biological regulation;cellular process;[F]binding;	-2.28052	Lin7a	3.34	0.07	0.09	0.38	0.13	0.19	K19931//protein lin-7;K19931//protein lin-7;K19931//protein lin-7;K19931//protein lin-7;K19931//protein lin-7	GO:0035088//establishment or maintenance of apical/basal cell polarity;GO:0065008//regulation of biological quality;GO:0071702//organic substance transport;GO:1903361//protein localization to basolateral plasma membrane;GO:0045197//establishment or maintenance of epithelial cell apical/basal polarity;GO:1990778//protein localization to cell periphery;GO:0097480//establishment of synaptic vesicle …
15117	[P]GO:0033554//cellular response to stress;GO:0001568//blood vessel development;GO:1901564//organonitrogen compound metabolic process;GO:0051171//regulation of nitrogen compound metabolic process;GO:0071356//cellular response to tumor necrosis factor;GO:0003008//system process;GO:0048522//positive regulation of cellular process;GO:0001655//urogenital system development;GO:0030203//glycosaminoglyc…	cellular_component;molecular_function;biological_process	[C]membrane part;membrane;cell;[P]localization;biological adhesion;reproductive process;reproduction;cellular component organization or biogenesis;multicellular organismal process;biological regulation;developmental process;cellular process;rhythmic process;metabolic process;response to stimulus;[F]catalytic activity;	-2.25803	Has2	3.51	0.09	0.1	0.46	0.08	0.22	K00752//hyaluronan synthase [EC:2.4.1.212]	GO:0033554//cellular response to stress;GO:0001568//blood vessel development;GO:1901564//organonitrogen compound metabolic process;GO:0051171//regulation of nitrogen compound metabolic process;GO:0071356//cellular response to tumor necrosis factor;GO:0003008//system process;GO:0048522//positive regulation of cellular process;GO:0001655//urogenital system development;GO:0030203//glycosaminoglycan …
BGI_novel_G001429	[P]GO:0044703//multi-organism reproductive process;GO:0034341//response to interferon-gamma;GO:0044706//multi-multicellular organism process;GO:0002376//immune system process;GO:0000003//reproduction;GO:0006952//defense response;GO:0051716//cellular response to stimulus;GO:0019882//antigen processing and presentation;GO:0009987//cellular process;GO:0022414//reproductive process;GO:0048002//antige…	cellular_component;molecular_function;biological_process	[C]organelle part;cell;membrane;membrane part;extracellular region;macromolecular complex;organelle;[P]multi-organism process;reproduction;response to stimulus;cellular process;developmental process;immune system process;reproductive process;multicellular organismal process;[F]binding;	-2.25629	BGI_novel_G001429	7.83	0	0.28	1.05	0.33	0.29	K06751//major histocompatibility complex, class I+ko05332//Graft-versus-host disease+ko05416//Viral myocarditis+ko04144//Endocytosis+ko04145//Phagosome+ko05320//Autoimmune thyroid disease+ko05330//Allograft rejection+ko04612//Antigen processing and presentation+ko04940//Type I diabetes mellitus+ko04514//Cell adhesion molecules (CAMs)+ko04218//Cellular senescence+ko05203//Viral carcinogenesis+ko05…	GO:0044703//multi-organism reproductive process;GO:0034341//response to interferon-gamma;GO:0044706//multi-multicellular organism process;GO:0002376//immune system process;GO:0000003//reproduction;GO:0006952//defense response;GO:0051716//cellular response to stimulus;GO:0019882//antigen processing and presentation;GO:0009987//cellular process;GO:0022414//reproductive process;GO:0048002//antigen p…
218038	[P]GO:0099504//synaptic vesicle cycle;GO:0036465//synaptic vesicle recycling;GO:0007610//behavior;GO:0006897//endocytosis;GO:0051649//establishment of localization in cell;GO:0050890//cognition;GO:0003008//system process;GO:0006810//transport;GO:0099003//vesicle-mediated transport in synapse;GO:0051641//cellular localization;GO:0016192//vesicle-mediated transport;GO:0007611//learning or memory;GO…	biological_process;cellular_component;molecular_function	[C]cell;membrane;organelle;cell junction;membrane part;synapse part;synapse;organelle part;[P]behavior;multicellular organismal process;localization;[F]binding;	-2.24603	Amph	2.67	0.12	0.26	0.18	0.14	0.31	K12562//amphiphysin+ko04144//Endocytosis+ko04666//Fc gamma R-mediated phagocytosis;K12562//amphiphysin+ko04144//Endocytosis+ko04666//Fc gamma R-mediated phagocytosis;K12562//amphiphysin+ko04144//Endocytosis+ko04666//Fc gamma R-mediated phagocytosis	GO:0099504//synaptic vesicle cycle;GO:0036465//synaptic vesicle recycling;GO:0007610//behavior;GO:0006897//endocytosis;GO:0051649//establishment of localization in cell;GO:0050890//cognition;GO:0003008//system process;GO:0006810//transport;GO:0099003//vesicle-mediated transport in synapse;GO:0051641//cellular localization;GO:0016192//vesicle-mediated transport;GO:0007611//learning or memory;GO:00…
14623	[P]GO:0070887//cellular response to chemical stimulus;GO:0048731//system development;GO:0051704//multi-organism process;GO:0007568//aging;GO:0050877//nervous system process;GO:0048878//chemical homeostasis;GO:0048519//negative regulation of biological process;GO:0065008//regulation of biological quality;GO:0043207//response to external biotic stimulus;GO:0012501//programmed cell death;GO:0050794/…	cellular_component;biological_process	[C]macromolecular complex;membrane;cell;membrane part;cell junction;[P]multi-organism process;biological regulation;developmental process;cellular process;multicellular organismal process;response to stimulus;	-2.23114	Gjb6	0.75	0.09	0.25	0.07	0.09	0.07	K07625//gap junction beta-6 protein;K07625//gap junction beta-6 protein;K07625//gap junction beta-6 protein;K07625//gap junction beta-6 protein	GO:0070887//cellular response to chemical stimulus;GO:0048731//system development;GO:0051704//multi-organism process;GO:0007568//aging;GO:0050877//nervous system process;GO:0048878//chemical homeostasis;GO:0048519//negative regulation of biological process;GO:0065008//regulation of biological quality;GO:0043207//response to external biotic stimulus;GO:0012501//programmed cell death;GO:0050794//re…
16197	[P]GO:0071345//cellular response to cytokine stimulus;GO:0007154//cell communication;GO:0043029//T cell homeostasis;GO:1902105//regulation of leukocyte differentiation;GO:0048869//cellular developmental process;GO:1903037//regulation of leukocyte cell-cell adhesion;GO:0007275//multicellular organism development;GO:0045619//regulation of lymphocyte differentiation;GO:0040007//growth;GO:0032535//re…	molecular_function;cellular_component;biological_process	[C]membrane part;cell;membrane;[P]biological regulation;response to stimulus;immune system process;cellular component organization or biogenesis;developmental process;signaling;multicellular organismal process;growth;cell proliferation;cellular process;[F]molecular transducer activity;signal transducer activity;	-2.22055	Il7r	2	0.17	0.16	0.12	0.2	0.17	K05072//interleukin 7 receptor+ko04151//PI3K-Akt signaling pathway+ko04068//FoxO signaling pathway+ko04630//Jak-STAT signaling pathway+ko04640//Hematopoietic cell lineage+ko05340//Primary immunodeficiency+ko04060//Cytokine-cytokine receptor interaction+ko05200//Pathways in cancer;K05072//interleukin 7 receptor+ko04151//PI3K-Akt signaling pathway+ko04068//FoxO signaling pathway+ko04630//Jak-STAT s…	GO:0071345//cellular response to cytokine stimulus;GO:0007154//cell communication;GO:0043029//T cell homeostasis;GO:1902105//regulation of leukocyte differentiation;GO:0048869//cellular developmental process;GO:1903037//regulation of leukocyte cell-cell adhesion;GO:0007275//multicellular organism development;GO:0045619//regulation of lymphocyte differentiation;GO:0040007//growth;GO:0032535//regul…
241794	[P]GO:0006811//ion transport;GO:0071822//protein complex subunit organization;GO:0043269//regulation of ion transport;GO:0034765//regulation of ion transmembrane transport;GO:0006810//transport;GO:0032409//regulation of transporter activity;GO:0043266//regulation of potassium ion transport;GO:0030001//metal ion transport;GO:0050794//regulation of cellular process;GO:1901379//regulation of potassi…	cellular_component;molecular_function;biological_process	[C]membrane;macromolecular complex;membrane part;cell;[P]biological regulation;localization;cellular component organization or biogenesis;cellular process;[F]transporter activity;	-2.20189	Kcng1	10.59	0.4	0.36	1.08	0.35	1.01	K04900//potassium voltage-gated channel subfamily G member 1;K04900//potassium voltage-gated channel subfamily G member 1;K04900//potassium voltage-gated channel subfamily G member 1	GO:0006811//ion transport;GO:0071822//protein complex subunit organization;GO:0043269//regulation of ion transport;GO:0034765//regulation of ion transmembrane transport;GO:0006810//transport;GO:0032409//regulation of transporter activity;GO:0043266//regulation of potassium ion transport;GO:0030001//metal ion transport;GO:0050794//regulation of cellular process;GO:1901379//regulation of potassium …
320454	[C]GO:0044425//membrane part;GO:0031224//intrinsic component of membrane;GO:0016021//integral component of membrane;GO:0016020//membrane;GO:0005886//plasma membrane;GO:0005576//extracellular region;GO:0071944//cell periphery;GO:0031226//intrinsic component of plasma membrane;GO:0044459//plasma membrane part;GO:0044464//cell part;GO:0005623//cell;GO:0005887//integral component of plasma membrane;[…	molecular_function;cellular_component	[C]membrane part;membrane;cell;extracellular region;[F]catalytic activity;	-2.19055	Tmprss11g	7.03	0.51	0.26	0.41	0.76	0.51	K18769//transmembrane protease serine 11G [EC:3.4.21.-]	GO:0044425//membrane part;GO:0031224//intrinsic component of membrane;GO:0016021//integral component of membrane;GO:0016020//membrane;GO:0005886//plasma membrane;GO:0005576//extracellular region;GO:0071944//cell periphery;GO:0031226//intrinsic component of plasma membrane;GO:0044459//plasma membrane part;GO:0044464//cell part;GO:0005623//cell;GO:0005887//integral component of plasma membrane;GO:0…
12289	[P]GO:0060048//cardiac muscle contraction;GO:0050789//regulation of biological process;GO:0032412//regulation of ion transmembrane transporter activity;GO:0006941//striated muscle contraction;GO:1901379//regulation of potassium ion transmembrane transport;GO:0051716//cellular response to stimulus;GO:0034765//regulation of ion transmembrane transport;GO:0007187//G-protein coupled receptor signalin…	molecular_function;biological_process;cellular_component	[C]cell;organelle part;supramolecular complex;organelle;macromolecular complex;membrane part;membrane;[P]cellular process;biological regulation;response to stimulus;signaling;localization;multicellular organismal process;[F]binding;transporter activity;	-2.15494	Cacna1d	5.77	0.58	0.8	0.42	0.53	0.65	K04851//voltage-dependent calcium channel L type alpha-1D+ko04010//MAPK signaling pathway+ko04912//GnRH signaling pathway+ko04724//Glutamatergic synapse+ko04911//Insulin secretion+ko04022//cGMP-PKG signaling pathway+ko04020//Calcium signaling pathway+ko05414//Dilated cardiomyopathy (DCM)+ko05410//Hypertrophic cardiomyopathy (HCM)+ko05412//Arrhythmogenic right ventricular cardiomyopathy (ARVC)+ko0…	GO:0060048//cardiac muscle contraction;GO:0050789//regulation of biological process;GO:0032412//regulation of ion transmembrane transporter activity;GO:0006941//striated muscle contraction;GO:1901379//regulation of potassium ion transmembrane transport;GO:0051716//cellular response to stimulus;GO:0034765//regulation of ion transmembrane transport;GO:0007187//G-protein coupled receptor signaling p…
72027	[P]GO:0034220//ion transmembrane transport;GO:0009991//response to extracellular stimulus;GO:0006873//cellular ion homeostasis;GO:0055076//transition metal ion homeostasis;GO:0050794//regulation of cellular process;GO:0009987//cellular process;GO:0006950//response to stress;GO:0046916//cellular transition metal ion homeostasis;GO:0033554//cellular response to stress;GO:0098662//inorganic cation t…	cellular_component;molecular_function;biological_process	[C]membrane;membrane part;organelle part;extracellular region;organelle;cell;[P]cellular process;localization;biological regulation;signaling;response to stimulus;[F]transporter activity;	-2.13712	Slc39a4	172.34	12.88	24.71	5.2	12.33	29.3	K14710//solute carrier family 39 (zinc transporter), member 4+ko04978//Mineral absorption;K14710//solute carrier family 39 (zinc transporter), member 4+ko04978//Mineral absorption	GO:0034220//ion transmembrane transport;GO:0009991//response to extracellular stimulus;GO:0006873//cellular ion homeostasis;GO:0055076//transition metal ion homeostasis;GO:0050794//regulation of cellular process;GO:0009987//cellular process;GO:0006950//response to stress;GO:0046916//cellular transition metal ion homeostasis;GO:0033554//cellular response to stress;GO:0098662//inorganic cation tran…
269053	[C]GO:0044459//plasma membrane part;GO:0031226//intrinsic component of plasma membrane;GO:0071944//cell periphery;GO:0016020//membrane;GO:0016021//integral component of membrane;GO:0031224//intrinsic component of membrane;GO:0005623//cell;GO:0005887//integral component of plasma membrane;GO:0044425//membrane part;GO:0044464//cell part;GO:0005886//plasma membrane;[F]GO:0004872//receptor activity;G…	cellular_component;molecular_function	[C]membrane part;membrane;cell;[F]molecular transducer activity;signal transducer activity;	-2.11711	Gpr152	0.12	0.03	0.06	0	0.03	0.02	K08436//G protein-coupled receptor 152	GO:0044459//plasma membrane part;GO:0031226//intrinsic component of plasma membrane;GO:0071944//cell periphery;GO:0016020//membrane;GO:0016021//integral component of membrane;GO:0031224//intrinsic component of membrane;GO:0005623//cell;GO:0005887//integral component of plasma membrane;GO:0044425//membrane part;GO:0044464//cell part;GO:0005886//plasma membrane;GO:0004872//receptor activity;GO:0004…
93880	[P]GO:0007154//cell communication;GO:0007275//multicellular organism development;GO:0007156//homophilic cell adhesion via plasma membrane adhesion molecules;GO:0007416//synapse assembly;GO:0099537//trans-synaptic signaling;GO:0023052//signaling;GO:0009987//cellular process;GO:0048731//system development;GO:0050808//synapse organization;GO:0044085//cellular component biogenesis;GO:0022610//biologi…	biological_process;cellular_component;molecular_function	[C]membrane;cell;membrane part;[P]signaling;developmental process;biological adhesion;cellular component organization or biogenesis;cellular process;multicellular organismal process;[F]binding;	-2.10426	Pcdhb9	15.17	0.48	0.34	1.92	0.81	0.94	K16494//protocadherin beta	GO:0007154//cell communication;GO:0007275//multicellular organism development;GO:0007156//homophilic cell adhesion via plasma membrane adhesion molecules;GO:0007416//synapse assembly;GO:0099537//trans-synaptic signaling;GO:0023052//signaling;GO:0009987//cellular process;GO:0048731//system development;GO:0050808//synapse organization;GO:0044085//cellular component biogenesis;GO:0022610//biological…
11441	[P]GO:0010033//response to organic substance;GO:0030317//flagellated sperm motility;GO:0051239//regulation of multicellular organismal process;GO:0050793//regulation of developmental process;GO:0048666//neuron development;GO:0003073//regulation of systemic arterial blood pressure;GO:0060359//response to ammonium ion;GO:1902533//positive regulation of intracellular signal transduction;GO:0050801//…	cellular_component;biological_process;molecular_function	[C]synapse part;membrane;macromolecular complex;synapse;membrane part;cell junction;cell;[P]reproduction;locomotion;rhythmic process;signaling;biological regulation;behavior;cellular component organization or biogenesis;developmental process;multicellular organismal process;response to stimulus;cellular process;localization;reproductive process;immune system process;[F]molecular function regulato…	-2.08234	Chrna7	0.44	0.17	0.19	0.06	0.06	0.07	K04809//nicotinic acetylcholine receptor alpha-7+ko04080//Neuroactive ligand-receptor interaction+ko04020//Calcium signaling pathway+ko04725//Cholinergic synapse+ko05033//Nicotine addiction+ko05204//Chemical carcinogenesis	GO:0010033//response to organic substance;GO:0030317//flagellated sperm motility;GO:0051239//regulation of multicellular organismal process;GO:0050793//regulation of developmental process;GO:0048666//neuron development;GO:0003073//regulation of systemic arterial blood pressure;GO:0060359//response to ammonium ion;GO:1902533//positive regulation of intracellular signal transduction;GO:0050801//ion…
BGI_novel_G001815	[P]GO:0065008//regulation of biological quality;GO:0070327//thyroid hormone transport;GO:0065007//biological regulation;GO:0051234//establishment of localization;GO:0006810//transport;GO:0010817//regulation of hormone levels;GO:0009914//hormone transport;GO:0051179//localization;[C]GO:0031226//intrinsic component of plasma membrane;GO:0044425//membrane part;GO:0071944//cell periphery;GO:0005887//…	cellular_component;biological_process;molecular_function	[C]cell;membrane;membrane part;[P]biological regulation;localization;[F]transporter activity;	-2.07873	BGI_novel_G001815	2.57	0.12	0.07	0.3	0.21	0.13	K08231//MFS transporter, MCP family, solute carrier family 16 (monocarboxylic acid transporters), member 2+ko04919//Thyroid hormone signaling pathway	GO:0065008//regulation of biological quality;GO:0070327//thyroid hormone transport;GO:0065007//biological regulation;GO:0051234//establishment of localization;GO:0006810//transport;GO:0010817//regulation of hormone levels;GO:0009914//hormone transport;GO:0051179//localization;GO:0031226//intrinsic component of plasma membrane;GO:0044425//membrane part;GO:0071944//cell periphery;GO:0005887//integr…
11549	[P]GO:0042327//positive regulation of phosphorylation;GO:0048523//negative regulation of cellular process;GO:0010648//negative regulation of cell communication;GO:0002027//regulation of heart rate;GO:0071875//adrenergic receptor signaling pathway;GO:0097195//pilomotor reflex;GO:0001976//neurological system process involved in regulation of systemic arterial blood pressure;GO:0048522//positive reg…	biological_process;molecular_function;cellular_component	[C]organelle part;membrane;membrane part;organelle;cell;supramolecular complex;[P]cellular process;biological regulation;response to stimulus;signaling;localization;growth;developmental process;multicellular organismal process;[F]binding;signal transducer activity;molecular transducer activity;	-2.06576	Adra1a	0.88	0.03	0.04	0.11	0.03	0.1	K04135//adrenergic receptor alpha-1A+ko04152//AMPK signaling pathway+ko04080//Neuroactive ligand-receptor interaction+ko04022//cGMP-PKG signaling pathway+ko04020//Calcium signaling pathway+ko04970//Salivary secretion+ko04261//Adrenergic signaling in cardiomyocytes+ko04270//Vascular smooth muscle contraction;K04135//adrenergic receptor alpha-1A+ko04152//AMPK signaling pathway+ko04080//Neuroactive …	GO:0042327//positive regulation of phosphorylation;GO:0048523//negative regulation of cellular process;GO:0010648//negative regulation of cell communication;GO:0002027//regulation of heart rate;GO:0071875//adrenergic receptor signaling pathway;GO:0097195//pilomotor reflex;GO:0001976//neurological system process involved in regulation of systemic arterial blood pressure;GO:0048522//positive regula…
16790	[P]GO:0044238//primary metabolic process;GO:0048731//system development;GO:0008217//regulation of blood pressure;GO:0007275//multicellular organism development;GO:0008152//metabolic process;GO:0007267//cell-cell signaling;GO:1901575//organic substance catabolic process;GO:0019538//protein metabolic process;GO:0034641//cellular nitrogen compound metabolic process;GO:0032501//multicellular organism…	biological_process;molecular_function;cellular_component	[C]organelle;membrane part;extracellular region;cell;organelle part;membrane;[P]metabolic process;biological regulation;multicellular organismal process;signaling;cellular process;response to stimulus;developmental process;[F]binding;catalytic activity;	-2.03508	Anpep	190.85	8.55	5.37	26.64	8.33	14.52	K11140//aminopeptidase N [EC:3.4.11.2]+ko01100//Metabolic pathways+ko04640//Hematopoietic cell lineage+ko00480//Glutathione metabolism+ko04614//Renin-angiotensin system;K11140//aminopeptidase N [EC:3.4.11.2]+ko01100//Metabolic pathways+ko04640//Hematopoietic cell lineage+ko00480//Glutathione metabolism+ko04614//Renin-angiotensin system	GO:0044238//primary metabolic process;GO:0048731//system development;GO:0008217//regulation of blood pressure;GO:0007275//multicellular organism development;GO:0008152//metabolic process;GO:0007267//cell-cell signaling;GO:1901575//organic substance catabolic process;GO:0019538//protein metabolic process;GO:0034641//cellular nitrogen compound metabolic process;GO:0032501//multicellular organismal …
225825	[P]GO:0060368//regulation of Fc receptor mediated stimulatory signaling pathway;GO:0002705//positive regulation of leukocyte mediated immunity;GO:0002821//positive regulation of adaptive immune response;GO:0032501//multicellular organismal process;GO:0098742//cell-cell adhesion via plasma-membrane adhesion molecules;GO:0002891//positive regulation of immunoglobulin mediated immune response;GO:000…	cellular_component;molecular_function;biological_process	[C]cell;membrane;membrane part;cell junction;[P]multicellular organismal process;biological adhesion;biological regulation;cellular process;[F]molecular transducer activity;binding;	-2.02163	Cd226	0.76	0.08	0.36	0.14	0.08	0.06	K06567//CD226 antigen+ko04514//Cell adhesion molecules (CAMs);K06567//CD226 antigen+ko04514//Cell adhesion molecules (CAMs);K06567//CD226 antigen+ko04514//Cell adhesion molecules (CAMs);K06567//CD226 antigen+ko04514//Cell adhesion molecules (CAMs);K06567//CD226 antigen+ko04514//Cell adhesion molecules (CAMs);K06567//CD226 antigen+ko04514//Cell adhesion molecules (CAMs);K06567//CD226 antigen+ko045…	GO:0060368//regulation of Fc receptor mediated stimulatory signaling pathway;GO:0002705//positive regulation of leukocyte mediated immunity;GO:0002821//positive regulation of adaptive immune response;GO:0032501//multicellular organismal process;GO:0098742//cell-cell adhesion via plasma-membrane adhesion molecules;GO:0002891//positive regulation of immunoglobulin mediated immune response;GO:000283…
211712	[P]GO:0007420//brain development;GO:0030900//forebrain development;GO:0048856//anatomical structure development;GO:0098609//cell-cell adhesion;GO:0007417//central nervous system development;GO:0048731//system development;GO:0007275//multicellular organism development;GO:0032502//developmental process;GO:0007155//cell adhesion;GO:0048513//animal organ development;GO:0007156//homophilic cell adhesi…	biological_process;molecular_function;cellular_component	[C]cell;cell junction;membrane part;membrane;[P]developmental process;biological adhesion;multicellular organismal process;[F]binding;	-2.01635	Pcdh9	0.21	0.02	0.09	0.03	0	0.06	K16498//protocadherin delta 1;K16498//protocadherin delta 1;K16498//protocadherin delta 1;K16498//protocadherin delta 1;K16498//protocadherin delta 1;K16498//protocadherin delta 1;K16498//protocadherin delta 1;K16498//protocadherin delta 1;K16498//protocadherin delta 1	GO:0007420//brain development;GO:0030900//forebrain development;GO:0048856//anatomical structure development;GO:0098609//cell-cell adhesion;GO:0007417//central nervous system development;GO:0048731//system development;GO:0007275//multicellular organism development;GO:0032502//developmental process;GO:0007155//cell adhesion;GO:0048513//animal organ development;GO:0007156//homophilic cell adhesion …
20265	[P]GO:0050884//neuromuscular process controlling posture;GO:0008015//blood circulation;GO:0030029//actin filament-based process;GO:0032501//multicellular organismal process;GO:0006810//transport;GO:0003012//muscle system process;GO:0051234//establishment of localization;GO:0070252//actin-mediated cell contraction;GO:0051606//detection of stimulus;GO:0003008//system process;GO:0019227//neuronal ac…	biological_process;cellular_component;molecular_function	[C]membrane-enclosed lumen;organelle;membrane part;supramolecular complex;organelle part;macromolecular complex;membrane;cell junction;cell;[P]behavior;response to stimulus;localization;biological regulation;multicellular organismal process;signaling;cellular process;[F]binding;transporter activity;	-2.00092	Scn1a	0.15	0	0	0.01	0.01	0.02	K04833//voltage-gated sodium channel type I alpha+ko04728//Dopaminergic synapse;K04833//voltage-gated sodium channel type I alpha+ko04728//Dopaminergic synapse;K04833//voltage-gated sodium channel type I alpha+ko04728//Dopaminergic synapse;K04833//voltage-gated sodium channel type I alpha+ko04728//Dopaminergic synapse	GO:0050884//neuromuscular process controlling posture;GO:0008015//blood circulation;GO:0030029//actin filament-based process;GO:0032501//multicellular organismal process;GO:0006810//transport;GO:0003012//muscle system process;GO:0051234//establishment of localization;GO:0070252//actin-mediated cell contraction;GO:0051606//detection of stimulus;GO:0003008//system process;GO:0019227//neuronal actio…
53321	[P]GO:0002175//protein localization to paranode region of axon;GO:0009987//cellular process;GO:0007275//multicellular organism development;GO:0048646//anatomical structure formation involved in morphogenesis;GO:0051179//localization;GO:0120039//plasma membrane bounded cell projection morphogenesis;GO:0048731//system development;GO:0042552//myelination;GO:0042063//gliogenesis;GO:0019227//neuronal …	biological_process;molecular_function;cellular_component	[C]macromolecular complex;membrane;cell junction;cell;membrane part;[P]biological adhesion;developmental process;cellular component organization or biogenesis;localization;cellular process;signaling;biological regulation;multicellular organismal process;[F]binding;	-1.99609	Cntnap1	12.34	0.49	0.53	1.49	0.84	0.99	K07379//contactin associated protein 1+ko04514//Cell adhesion molecules (CAMs);K07379//contactin associated protein 1+ko04514//Cell adhesion molecules (CAMs);K07379//contactin associated protein 1+ko04514//Cell adhesion molecules (CAMs);K07379//contactin associated protein 1+ko04514//Cell adhesion molecules (CAMs);K07379//contactin associated protein 1+ko04514//Cell adhesion molecules (CAMs);K073…	GO:0002175//protein localization to paranode region of axon;GO:0009987//cellular process;GO:0007275//multicellular organism development;GO:0048646//anatomical structure formation involved in morphogenesis;GO:0051179//localization;GO:0120039//plasma membrane bounded cell projection morphogenesis;GO:0048731//system development;GO:0042552//myelination;GO:0042063//gliogenesis;GO:0019227//neuronal act…
12518	[P]GO:0009987//cellular process;GO:0030097//hemopoiesis;GO:0002429//immune response-activating cell surface receptor signaling pathway;GO:0065003//macromolecular complex assembly;GO:0071840//cellular component organization or biogenesis;GO:0050794//regulation of cellular process;GO:0030183//B cell differentiation;GO:0002250//adaptive immune response;GO:0048869//cellular developmental process;GO:0…	cellular_component;biological_process;molecular_function	[C]membrane part;membrane;macromolecular complex;organelle;cell;[P]cell proliferation;cellular process;cellular component organization or biogenesis;biological regulation;multicellular organismal process;response to stimulus;signaling;immune system process;developmental process;[F]molecular transducer activity;signal transducer activity;binding;	-1.95361	Cd79a	1.51	0.28	0.59	0.09	0.34	0.18	K06506//CD79A antigen+ko05340//Primary immunodeficiency+ko04662//B cell receptor signaling pathway	GO:0009987//cellular process;GO:0030097//hemopoiesis;GO:0002429//immune response-activating cell surface receptor signaling pathway;GO:0065003//macromolecular complex assembly;GO:0071840//cellular component organization or biogenesis;GO:0050794//regulation of cellular process;GO:0030183//B cell differentiation;GO:0002250//adaptive immune response;GO:0048869//cellular developmental process;GO:0022…
57442	[P]GO:0023052//signaling;GO:0051050//positive regulation of transport;GO:1905024//regulation of membrane repolarization during ventricular cardiac muscle cell action potential;GO:0032409//regulation of transporter activity;GO:0050794//regulation of cellular process;GO:0051924//regulation of calcium ion transport;GO:1904063//negative regulation of cation transmembrane transport;GO:0035637//multice…	molecular_function;biological_process;cellular_component	[C]membrane part;cell;organelle;macromolecular complex;membrane;[P]biological regulation;multicellular organismal process;signaling;[F]binding;transporter activity;molecular function regulator;	-1.93921	Kcne3	11.38	0.29	0.64	2.08	0.4	0.75	K04897//potassium voltage-gated channel Isk-related subfamily E member 3+ko04974//Protein digestion and absorption;K04897//potassium voltage-gated channel Isk-related subfamily E member 3+ko04974//Protein digestion and absorption;K04897//potassium voltage-gated channel Isk-related subfamily E member 3+ko04974//Protein digestion and absorption;K04897//potassium voltage-gated channel Isk-related su…	GO:0023052//signaling;GO:0051050//positive regulation of transport;GO:1905024//regulation of membrane repolarization during ventricular cardiac muscle cell action potential;GO:0032409//regulation of transporter activity;GO:0050794//regulation of cellular process;GO:0051924//regulation of calcium ion transport;GO:1904063//negative regulation of cation transmembrane transport;GO:0035637//multicellu…
239217	[P]GO:0050789//regulation of biological process;GO:0044085//cellular component biogenesis;GO:0065003//macromolecular complex assembly;GO:0006461//protein complex assembly;GO:0023051//regulation of signaling;GO:0070271//protein complex biogenesis;GO:0071822//protein complex subunit organization;GO:0043933//macromolecular complex subunit organization;GO:0050794//regulation of cellular process;GO:00…	cellular_component;biological_process;molecular_function	[C]membrane part;synapse part;macromolecular complex;synapse;membrane;cell;extracellular region;organelle;cell junction;[P]biological regulation;cellular process;cellular component organization or biogenesis;[F]binding;	-1.91368	Kctd12	106.89	11.9	17.02	11.57	11.71	12.28	K21918//BTB/POZ domain-containing protein KCTD8/12/16	GO:0050789//regulation of biological process;GO:0044085//cellular component biogenesis;GO:0065003//macromolecular complex assembly;GO:0006461//protein complex assembly;GO:0023051//regulation of signaling;GO:0070271//protein complex biogenesis;GO:0071822//protein complex subunit organization;GO:0043933//macromolecular complex subunit organization;GO:0050794//regulation of cellular process;GO:00099…
20391	[P]GO:0014870//response to muscle inactivity;GO:0065007//biological regulation;GO:0043403//skeletal muscle tissue regeneration;GO:0009888//tissue development;GO:0043502//regulation of muscle adaptation;GO:0014877//response to muscle inactivity involved in regulation of muscle adaptation;GO:0006950//response to stress;GO:0044057//regulation of system process;GO:0040007//growth;GO:0014874//response…	biological_process;molecular_function;cellular_component	[C]cell;membrane part;macromolecular complex;membrane;organelle;cell junction;[P]response to stimulus;cellular process;growth;developmental process;biological regulation;multicellular organismal process;cellular component organization or biogenesis;[F]binding;	-1.89174	Sgca	2.23	0.09	0.03	0.37	0.12	0.23	K12565//alpha-sarcoglycan+ko05414//Dilated cardiomyopathy (DCM)+ko05416//Viral myocarditis+ko05410//Hypertrophic cardiomyopathy (HCM)+ko05412//Arrhythmogenic right ventricular cardiomyopathy (ARVC);K12565//alpha-sarcoglycan+ko05414//Dilated cardiomyopathy (DCM)+ko05416//Viral myocarditis+ko05410//Hypertrophic cardiomyopathy (HCM)+ko05412//Arrhythmogenic right ventricular cardiomyopathy (ARVC);K12…	GO:0014870//response to muscle inactivity;GO:0065007//biological regulation;GO:0043403//skeletal muscle tissue regeneration;GO:0009888//tissue development;GO:0043502//regulation of muscle adaptation;GO:0014877//response to muscle inactivity involved in regulation of muscle adaptation;GO:0006950//response to stress;GO:0044057//regulation of system process;GO:0040007//growth;GO:0014874//response to…
12777	[P]GO:0098771//inorganic ion homeostasis;GO:0055074//calcium ion homeostasis;GO:0042221//response to chemical;GO:0072507//divalent inorganic cation homeostasis;GO:0050801//ion homeostasis;GO:0009987//cellular process;GO:0065007//biological regulation;GO:0006955//immune response;GO:0055080//cation homeostasis;GO:0055065//metal ion homeostasis;GO:0002376//immune system process;GO:0051480//regulatio…	cellular_component;molecular_function;biological_process	[C]membrane;membrane part;cell;[P]cellular process;biological regulation;locomotion;response to stimulus;immune system process;[F]signal transducer activity;molecular transducer activity;	-1.87679	Ccr10	1.29	0.19	0.07	0.21	0.05	0.16	K04185//C-C chemokine receptor type 10+ko04062//Chemokine signaling pathway+ko04060//Cytokine-cytokine receptor interaction+ko04672//Intestinal immune network for IgA production	GO:0098771//inorganic ion homeostasis;GO:0055074//calcium ion homeostasis;GO:0042221//response to chemical;GO:0072507//divalent inorganic cation homeostasis;GO:0050801//ion homeostasis;GO:0009987//cellular process;GO:0065007//biological regulation;GO:0006955//immune response;GO:0055080//cation homeostasis;GO:0055065//metal ion homeostasis;GO:0002376//immune system process;GO:0051480//regulation o…
103098	[P]GO:0071702//organic substance transport;GO:0051234//establishment of localization;GO:0006820//anion transport;GO:0015803//branched-chain amino acid transport;GO:0015824//proline transport;GO:0015804//neutral amino acid transport;GO:0006812//cation transport;GO:0071705//nitrogen compound transport;GO:0006811//ion transport;GO:0006865//amino acid transport;GO:0046942//carboxylic acid transport;G…	molecular_function;biological_process;cellular_component	[C]membrane part;cell;membrane;[P]localization;[F]transporter activity;	-1.86651	Slc6a15	2.03	0.53	0.1	0.1	0.43	0.2	K05048//solute carrier family 6 (neurotransmitter transporter, amino acid/orphan) member 15/16/17/18/20;K05048//solute carrier family 6 (neurotransmitter transporter, amino acid/orphan) member 15/16/17/18/20;K05048//solute carrier family 6 (neurotransmitter transporter, amino acid/orphan) member 15/16/17/18/20;K05048//solute carrier family 6 (neurotransmitter transporter, amino acid/orphan) membe…	GO:0071702//organic substance transport;GO:0051234//establishment of localization;GO:0006820//anion transport;GO:0015803//branched-chain amino acid transport;GO:0015824//proline transport;GO:0015804//neutral amino acid transport;GO:0006812//cation transport;GO:0071705//nitrogen compound transport;GO:0006811//ion transport;GO:0006865//amino acid transport;GO:0046942//carboxylic acid transport;GO:0…
16497	[P]GO:0065009//regulation of molecular function;GO:0050794//regulation of cellular process;GO:0032410//negative regulation of transporter activity;GO:0030154//cell differentiation;GO:0015672//monovalent inorganic cation transport;GO:0008152//metabolic process;GO:0050890//cognition;GO:0006813//potassium ion transport;GO:0034763//negative regulation of transmembrane transport;GO:1901016//regulation…	biological_process;molecular_function;cellular_component	[C]cell;membrane part;macromolecular complex;membrane;[P]multicellular organismal process;behavior;localization;biological regulation;cellular process;metabolic process;developmental process;[F]binding;catalytic activity;transporter activity;molecular function regulator;	-1.86169	Kcnab1	6.82	0.28	0.2	0.95	0.55	0.53	K04882//potassium voltage-gated channel Shaker-related subfamily A, beta member 1;K04882//potassium voltage-gated channel Shaker-related subfamily A, beta member 1;K04882//potassium voltage-gated channel Shaker-related subfamily A, beta member 1;K04882//potassium voltage-gated channel Shaker-related subfamily A, beta member 1	GO:0065009//regulation of molecular function;GO:0050794//regulation of cellular process;GO:0032410//negative regulation of transporter activity;GO:0030154//cell differentiation;GO:0015672//monovalent inorganic cation transport;GO:0008152//metabolic process;GO:0050890//cognition;GO:0006813//potassium ion transport;GO:0034763//negative regulation of transmembrane transport;GO:1901016//regulation of…
50779	[P]GO:0009968//negative regulation of signal transduction;GO:0043547//positive regulation of GTPase activity;GO:0050790//regulation of catalytic activity;GO:0023052//signaling;GO:0065007//biological regulation;GO:0010646//regulation of cell communication;GO:0043085//positive regulation of catalytic activity;GO:0007154//cell communication;GO:0048585//negative regulation of response to stimulus;GO:…	molecular_function;cellular_component;biological_process	[C]membrane;cell;macromolecular complex;membrane part;organelle;[P]biological regulation;cellular process;signaling;response to stimulus;[F]signal transducer activity;molecular function regulator;	-1.86169	Rgs6	0.34	0.13	0.18	0	0.09	0.1	K16449//regulator of G-protein signaling;K16449//regulator of G-protein signaling;K16449//regulator of G-protein signaling;K16449//regulator of G-protein signaling;K16449//regulator of G-protein signaling;K16449//regulator of G-protein signaling;K16449//regulator of G-protein signaling;K16449//regulator of G-protein signaling;K16449//regulator of G-protein signaling;K16449//regulator of G-protein…	GO:0009968//negative regulation of signal transduction;GO:0043547//positive regulation of GTPase activity;GO:0050790//regulation of catalytic activity;GO:0023052//signaling;GO:0065007//biological regulation;GO:0010646//regulation of cell communication;GO:0043085//positive regulation of catalytic activity;GO:0007154//cell communication;GO:0048585//negative regulation of response to stimulus;GO:002…
140492	[P]GO:0086013//membrane repolarization during cardiac muscle cell action potential;GO:0050789//regulation of biological process;GO:0034762//regulation of transmembrane transport;GO:0034220//ion transmembrane transport;GO:0086001//cardiac muscle cell action potential;GO:0086066//atrial cardiac muscle cell to AV node cell communication;GO:0051234//establishment of localization;GO:0044057//regulatio…	molecular_function;biological_process;cellular_component	[C]synapse part;organelle part;membrane;organelle;cell;membrane part;synapse;supramolecular complex;[P]biological regulation;signaling;cellular process;multicellular organismal process;localization;[F]transporter activity;binding;	-1.86071	Kcnn2	1.58	0.1	0.04	0.16	0.1	0.21	K04943//potassium intermediate/small conductance calcium-activated channel subfamily N member 2+ko04911//Insulin secretion+ko04976//Bile secretion+ko04726//Serotonergic synapse;K04943//potassium intermediate/small conductance calcium-activated channel subfamily N member 2+ko04911//Insulin secretion+ko04976//Bile secretion+ko04726//Serotonergic synapse;K04943//potassium intermediate/small conducta…	GO:0086013//membrane repolarization during cardiac muscle cell action potential;GO:0050789//regulation of biological process;GO:0034762//regulation of transmembrane transport;GO:0034220//ion transmembrane transport;GO:0086001//cardiac muscle cell action potential;GO:0086066//atrial cardiac muscle cell to AV node cell communication;GO:0051234//establishment of localization;GO:0044057//regulation o…
14969	[P]GO:0019882//antigen processing and presentation;GO:0006955//immune response;GO:0002376//immune system process;GO:0050896//response to stimulus;GO:0002504//antigen processing and presentation of peptide or polysaccharide antigen via MHC class II;[C]GO:0031224//intrinsic component of membrane;GO:0044464//cell part;GO:0044425//membrane part;GO:0016021//integral component of membrane;GO:0032991//m…	cellular_component;biological_process	[C]membrane part;membrane;macromolecular complex;cell;[P]immune system process;response to stimulus;	-1.85937	H2-Eb1	8.98	0	0	1.22	0.61	0.6	K06752//major histocompatibility complex, class II+ko05332//Graft-versus-host disease+ko04658//Th1 and Th2 cell differentiation+ko04659//Th17 cell differentiation+ko05416//Viral myocarditis+ko04145//Phagosome+ko05145//Toxoplasmosis+ko05140//Leishmaniasis+ko05323//Rheumatoid arthritis+ko05321//Inflammatory bowel disease (IBD)+ko05320//Autoimmune thyroid disease+ko05150//Staphylococcus aureus infec…	GO:0019882//antigen processing and presentation;GO:0006955//immune response;GO:0002376//immune system process;GO:0050896//response to stimulus;GO:0002504//antigen processing and presentation of peptide or polysaccharide antigen via MHC class II;GO:0031224//intrinsic component of membrane;GO:0044464//cell part;GO:0044425//membrane part;GO:0016021//integral component of membrane;GO:0032991//macromo…
BGI_novel_G001759	[P]GO:0071346//cellular response to interferon-gamma;GO:0007566//embryo implantation;GO:0002376//immune system process;GO:0042221//response to chemical;GO:0045087//innate immune response;GO:0006950//response to stress;GO:0051704//multi-organism process;GO:0032501//multicellular organismal process;GO:0048002//antigen processing and presentation of peptide antigen;GO:0034341//response to interferon…	molecular_function;cellular_component;biological_process	[C]membrane part;extracellular region;macromolecular complex;organelle part;organelle;membrane;cell;[P]cellular process;reproductive process;developmental process;multicellular organismal process;response to stimulus;reproduction;immune system process;multi-organism process;[F]binding;	-1.85506	BGI_novel_G001759	27.06	0.45	0.92	4.44	1.31	1.99	K06751//major histocompatibility complex, class I+ko05332//Graft-versus-host disease+ko05416//Viral myocarditis+ko04144//Endocytosis+ko04145//Phagosome+ko05320//Autoimmune thyroid disease+ko05330//Allograft rejection+ko04612//Antigen processing and presentation+ko04940//Type I diabetes mellitus+ko04514//Cell adhesion molecules (CAMs)+ko04218//Cellular senescence+ko05203//Viral carcinogenesis+ko05…	GO:0071346//cellular response to interferon-gamma;GO:0007566//embryo implantation;GO:0002376//immune system process;GO:0042221//response to chemical;GO:0045087//innate immune response;GO:0006950//response to stress;GO:0051704//multi-organism process;GO:0032501//multicellular organismal process;GO:0048002//antigen processing and presentation of peptide antigen;GO:0034341//response to interferon-ga…
15001	[P]GO:0002376//immune system process;GO:0050896//response to stimulus;GO:0019886//antigen processing and presentation of exogenous peptide antigen via MHC class II;GO:0002682//regulation of immune system process;GO:0022407//regulation of cell-cell adhesion;GO:1902105//regulation of leukocyte differentiation;GO:0002577//regulation of antigen processing and presentation;GO:0002694//regulation of le…	molecular_function;biological_process;cellular_component	[C]membrane;membrane part;macromolecular complex;cell;[P]biological regulation;immune system process;response to stimulus;[F]binding;	-1.85407	H2-Oa	2.93	0.12	0.08	0.39	0.35	0.12	K06752//major histocompatibility complex, class II+ko05332//Graft-versus-host disease+ko04658//Th1 and Th2 cell differentiation+ko04659//Th17 cell differentiation+ko05416//Viral myocarditis+ko04145//Phagosome+ko05145//Toxoplasmosis+ko05140//Leishmaniasis+ko05323//Rheumatoid arthritis+ko05321//Inflammatory bowel disease (IBD)+ko05320//Autoimmune thyroid disease+ko05150//Staphylococcus aureus infec…	GO:0002376//immune system process;GO:0050896//response to stimulus;GO:0019886//antigen processing and presentation of exogenous peptide antigen via MHC class II;GO:0002682//regulation of immune system process;GO:0022407//regulation of cell-cell adhesion;GO:1902105//regulation of leukocyte differentiation;GO:0002577//regulation of antigen processing and presentation;GO:0002694//regulation of leuko…
545902	[C]GO:0005622//intracellular;GO:0042995//cell projection;GO:0016021//integral component of membrane;GO:0005902//microvillus;GO:0005737//cytoplasm;GO:0031224//intrinsic component of membrane;GO:0031528//microvillus membrane;GO:0044464//cell part;GO:0005886//plasma membrane;GO:0045177//apical part of cell;GO:0044463//cell projection part;GO:0044425//membrane part;GO:0098858//actin-based cell projec…	molecular_function;cellular_component	[C]membrane part;membrane;cell;[F]catalytic activity;molecular transducer activity;signal transducer activity;	-1.84027	Ptprh	0.4	0.08	0.07	0.04	0.03	0.08	K18034//receptor-type tyrosine-protein phosphatase H [EC:3.1.3.48];K18034//receptor-type tyrosine-protein phosphatase H [EC:3.1.3.48];K18034//receptor-type tyrosine-protein phosphatase H [EC:3.1.3.48];K18034//receptor-type tyrosine-protein phosphatase H [EC:3.1.3.48];K18034//receptor-type tyrosine-protein phosphatase H [EC:3.1.3.48];K18034//receptor-type tyrosine-protein phosphatase H [EC:3.1.3.4…	GO:0005622//intracellular;GO:0042995//cell projection;GO:0016021//integral component of membrane;GO:0005902//microvillus;GO:0005737//cytoplasm;GO:0031224//intrinsic component of membrane;GO:0031528//microvillus membrane;GO:0044464//cell part;GO:0005886//plasma membrane;GO:0045177//apical part of cell;GO:0044463//cell projection part;GO:0044425//membrane part;GO:0098858//actin-based cell projectio…
16367	[P]GO:0010565//regulation of cellular ketone metabolic process;GO:0043085//positive regulation of catalytic activity;GO:0009725//response to hormone;GO:0050796//regulation of insulin secretion;GO:0032870//cellular response to hormone stimulus;GO:1903532//positive regulation of secretion by cell;GO:0008284//positive regulation of cell proliferation;GO:1903727//positive regulation of phospholipid m…	cellular_component;biological_process;molecular_function	[C]organelle part;membrane;cell;macromolecular complex;membrane part;organelle;[P]localization;cellular component organization or biogenesis;response to stimulus;biological regulation;developmental process;multicellular organismal process;metabolic process;signaling;cellular process;[F]signal transducer activity;binding;	-1.84014	Irs1	14.2	0.84	0.94	1.77	1.16	1.46	K16172//insulin receptor substrate 1+ko04152//AMPK signaling pathway+ko04151//PI3K-Akt signaling pathway+ko04150//mTOR signaling pathway+ko04910//Insulin signaling pathway+ko04068//FoxO signaling pathway+ko04022//cGMP-PKG signaling pathway+ko04140//Autophagy - animal+ko04211//Longevity regulating pathway+ko04722//Neurotrophin signaling pathway+ko04923//Regulation of lipolysis in adipocytes+ko0496…	GO:0010565//regulation of cellular ketone metabolic process;GO:0043085//positive regulation of catalytic activity;GO:0009725//response to hormone;GO:0050796//regulation of insulin secretion;GO:0032870//cellular response to hormone stimulus;GO:1903532//positive regulation of secretion by cell;GO:0008284//positive regulation of cell proliferation;GO:1903727//positive regulation of phospholipid meta…
399548	[P]GO:0006928//movement of cell or subcellular component;GO:0001508//action potential;GO:0003015//heart process;GO:0030048//actin filament-based movement;GO:0042391//regulation of membrane potential;GO:0065009//regulation of molecular function;GO:0050789//regulation of biological process;GO:0060047//heart contraction;GO:1904062//regulation of cation transmembrane transport;GO:0086019//cell-cell s…	molecular_function;cellular_component;biological_process	[C]membrane part;cell;cell junction;membrane;macromolecular complex;[P]signaling;cellular process;biological regulation;multicellular organismal process;localization;[F]transporter activity;molecular function regulator;binding;	-1.82694	Scn4b	0.72	0.03	0.01	0.07	0.07	0.06	K04848//voltage-gated sodium channel type IV beta+ko04261//Adrenergic signaling in cardiomyocytes	GO:0006928//movement of cell or subcellular component;GO:0001508//action potential;GO:0003015//heart process;GO:0030048//actin filament-based movement;GO:0042391//regulation of membrane potential;GO:0065009//regulation of molecular function;GO:0050789//regulation of biological process;GO:0060047//heart contraction;GO:1904062//regulation of cation transmembrane transport;GO:0086019//cell-cell sign…
11539	[P]GO:0043410//positive regulation of MAPK cascade;GO:0042127//regulation of cell proliferation;GO:0050965//detection of temperature stimulus involved in sensory perception of pain;GO:0032239//regulation of nucleobase-containing compound transport;GO:0050795//regulation of behavior;GO:0032845//negative regulation of homeostatic process;GO:0060255//regulation of macromolecule metabolic process;GO:…	biological_process;cellular_component;molecular_function	[C]synapse;membrane part;cell;membrane;organelle;synapse part;[P]metabolic process;cellular process;multicellular organismal process;response to stimulus;localization;biological regulation;signaling;[F]signal transducer activity;binding;molecular transducer activity;catalytic activity;	-1.82503	Adora1	1.67	1.91	0.98	0.16	0.48	0.67	K04265//adenosine A1 receptor+ko04080//Neuroactive ligand-receptor interaction+ko04022//cGMP-PKG signaling pathway+ko04923//Regulation of lipolysis in adipocytes+ko05032//Morphine addiction+ko04024//cAMP signaling pathway+ko04071//Sphingolipid signaling pathway+ko04924//Renin secretion;K04265//adenosine A1 receptor+ko04080//Neuroactive ligand-receptor interaction+ko04022//cGMP-PKG signaling pathw…	GO:0043410//positive regulation of MAPK cascade;GO:0042127//regulation of cell proliferation;GO:0050965//detection of temperature stimulus involved in sensory perception of pain;GO:0032239//regulation of nucleobase-containing compound transport;GO:0050795//regulation of behavior;GO:0032845//negative regulation of homeostatic process;GO:0060255//regulation of macromolecule metabolic process;GO:005…
14397	[P]GO:0007275//multicellular organism development;GO:0007214//gamma-aminobutyric acid signaling pathway;GO:0051234//establishment of localization;GO:0048731//system development;GO:0006820//anion transport;GO:0051716//cellular response to stimulus;GO:0015698//inorganic anion transport;GO:0009987//cellular process;GO:0023052//signaling;GO:0006821//chloride transport;GO:0050789//regulation of biolog…	molecular_function;cellular_component;biological_process	[C]synapse;membrane part;macromolecular complex;cell junction;synapse part;cell;membrane;[P]biological regulation;multicellular organismal process;cellular process;localization;response to stimulus;developmental process;signaling;[F]transporter activity;molecular transducer activity;signal transducer activity;	-1.82433	Gabra4	0.27	0	0.01	0.01	0.05	0.01	K05175//gamma-aminobutyric acid receptor subunit alpha+ko04742//Taste transduction+ko04080//Neuroactive ligand-receptor interaction+ko04727//GABAergic synapse+ko04723//Retrograde endocannabinoid signaling+ko05033//Nicotine addiction+ko05032//Morphine addiction;K05175//gamma-aminobutyric acid receptor subunit alpha+ko04742//Taste transduction+ko04080//Neuroactive ligand-receptor interaction+ko0472…	GO:0007275//multicellular organism development;GO:0007214//gamma-aminobutyric acid signaling pathway;GO:0051234//establishment of localization;GO:0048731//system development;GO:0006820//anion transport;GO:0051716//cellular response to stimulus;GO:0015698//inorganic anion transport;GO:0009987//cellular process;GO:0023052//signaling;GO:0006821//chloride transport;GO:0050789//regulation of biologica…
320127	[P]GO:0065009//regulation of molecular function;GO:0046834//lipid phosphorylation;GO:0007267//cell-cell signaling;GO:0065008//regulation of biological quality;GO:0044255//cellular lipid metabolic process;GO:0008152//metabolic process;GO:0048522//positive regulation of cellular process;GO:0050877//nervous system process;GO:0032940//secretion by cell;GO:0042391//regulation of membrane potential;GO:…	cellular_component;molecular_function;biological_process	[C]organelle;synapse part;organelle part;synapse;membrane part;membrane-enclosed lumen;membrane;cell;macromolecular complex;[P]localization;response to stimulus;behavior;multicellular organismal process;signaling;biological regulation;metabolic process;cellular process;[F]binding;catalytic activity;molecular function regulator;	-1.81298	Dgki	1.08	0.06	0.05	0.18	0.07	0.09	K00901//diacylglycerol kinase (ATP) [EC:2.7.1.107]+ko05231//Choline metabolism in cancer+ko01100//Metabolic pathways+ko04070//Phosphatidylinositol signaling system+ko04072//Phospholipase D signaling pathway+ko00564//Glycerophospholipid metabolism+ko00561//Glycerolipid metabolism;K00901//diacylglycerol kinase (ATP) [EC:2.7.1.107]+ko05231//Choline metabolism in cancer+ko01100//Metabolic pathways+ko…	GO:0065009//regulation of molecular function;GO:0046834//lipid phosphorylation;GO:0007267//cell-cell signaling;GO:0065008//regulation of biological quality;GO:0044255//cellular lipid metabolic process;GO:0008152//metabolic process;GO:0048522//positive regulation of cellular process;GO:0050877//nervous system process;GO:0032940//secretion by cell;GO:0042391//regulation of membrane potential;GO:005…
13607	[P]GO:0032501//multicellular organismal process;GO:0030111//regulation of Wnt signaling pathway;GO:0060789//hair follicle placode formation;GO:0060348//bone development;GO:0022612//gland morphogenesis;GO:0060255//regulation of macromolecule metabolic process;GO:0010556//regulation of macromolecule biosynthetic process;GO:0031323//regulation of cellular metabolic process;GO:0022404//molting cycle …	biological_process;cellular_component;molecular_function	[C]cell;membrane part;macromolecular complex;membrane;organelle;organelle part;extracellular region;[P]immune system process;biological adhesion;pigmentation;signaling;response to stimulus;multicellular organismal process;developmental process;cellular process;metabolic process;biological regulation;[F]binding;molecular function regulator;	-1.80081	Eda	5.03	0.32	0.18	0.69	0.27	0.6	K19721//collagen, type V/XI/XXIV/XXVII, alpha+ko04974//Protein digestion and absorption;K19721//collagen, type V/XI/XXIV/XXVII, alpha+ko04974//Protein digestion and absorption;K19721//collagen, type V/XI/XXIV/XXVII, alpha+ko04974//Protein digestion and absorption;K07603//collagen, type XVII, alpha+ko04974//Protein digestion and absorption;K07603//collagen, type XVII, alpha+ko04974//Protein digest…	GO:0032501//multicellular organismal process;GO:0030111//regulation of Wnt signaling pathway;GO:0060789//hair follicle placode formation;GO:0060348//bone development;GO:0022612//gland morphogenesis;GO:0060255//regulation of macromolecule metabolic process;GO:0010556//regulation of macromolecule biosynthetic process;GO:0031323//regulation of cellular metabolic process;GO:0022404//molting cycle pro…
17389	[P]GO:0006807//nitrogen compound metabolic process;GO:0009056//catabolic process;GO:0060348//bone development;GO:0048568//embryonic organ development;GO:0008152//metabolic process;GO:0032501//multicellular organismal process;GO:0051604//protein maturation;GO:1901564//organonitrogen compound metabolic process;GO:0006508//proteolysis;GO:0097094//craniofacial suture morphogenesis;GO:0030574//collage…	molecular_function;cellular_component;biological_process	[C]cell;membrane;extracellular region;membrane part;[P]multicellular organismal process;developmental process;metabolic process;cell proliferation;[F]binding;catalytic activity;	-1.79631	Mmp16	1.5	0.1	0.15	0.22	0.11	0.25	K07996//matrix metalloproteinase-16 (membrane-inserted) [EC:3.4.24.-]+ko05206//MicroRNAs in cancer;K07996//matrix metalloproteinase-16 (membrane-inserted) [EC:3.4.24.-]+ko05206//MicroRNAs in cancer	GO:0006807//nitrogen compound metabolic process;GO:0009056//catabolic process;GO:0060348//bone development;GO:0048568//embryonic organ development;GO:0008152//metabolic process;GO:0032501//multicellular organismal process;GO:0051604//protein maturation;GO:1901564//organonitrogen compound metabolic process;GO:0006508//proteolysis;GO:0097094//craniofacial suture morphogenesis;GO:0030574//collagen c…
12501	[P]GO:0002911//regulation of lymphocyte anergy;GO:0050730//regulation of peptidyl-tyrosine phosphorylation;GO:0048584//positive regulation of response to stimulus;GO:0008284//positive regulation of cell proliferation;GO:0031175//neuron projection development;GO:0030155//regulation of cell adhesion;GO:0022008//neurogenesis;GO:0023056//positive regulation of signaling;GO:0050731//positive regulatio…	biological_process;molecular_function;cellular_component	[C]synapse part;membrane part;membrane;synapse;macromolecular complex;cell junction;cell;[P]multicellular organismal process;response to stimulus;signaling;cellular process;cellular component organization or biogenesis;biological regulation;immune system process;developmental process;[F]binding;molecular transducer activity;signal transducer activity;	-1.78368	Cd3e	2.18	0.09	0.03	0.28	0.28	0.11	K06451//T-cell surface glycoprotein CD3 epsilon chain+ko04658//Th1 and Th2 cell differentiation+ko04659//Th17 cell differentiation+ko05142//Chagas disease (American trypanosomiasis)+ko04640//Hematopoietic cell lineage+ko05340//Primary immunodeficiency+ko04660//T cell receptor signaling pathway+ko05162//Measles+ko05166//HTLV-I infection;K06451//T-cell surface glycoprotein CD3 epsilon chain+ko04658…	GO:0002911//regulation of lymphocyte anergy;GO:0050730//regulation of peptidyl-tyrosine phosphorylation;GO:0048584//positive regulation of response to stimulus;GO:0008284//positive regulation of cell proliferation;GO:0031175//neuron projection development;GO:0030155//regulation of cell adhesion;GO:0022008//neurogenesis;GO:0023056//positive regulation of signaling;GO:0050731//positive regulation o…
252974	[P]GO:0050877//nervous system process;GO:0007605//sensory perception of sound;GO:0003008//system process;GO:0032501//multicellular organismal process;GO:0050954//sensory perception of mechanical stimulus;GO:0007600//sensory perception;[C]GO:0120038//plasma membrane bounded cell projection part;GO:0071944//cell periphery;GO:0098588//bounding membrane of organelle;GO:0043227//membrane-bounded organ…	biological_process;cellular_component	[C]organelle part;cell;extracellular region;membrane part;organelle;membrane;[P]multicellular organismal process;	-1.78368	Tspear	0.4	0.06	0.03	0.05	0.05	0.05	K18263//G-protein coupled receptor 98;K19721//collagen, type V/XI/XXIV/XXVII, alpha+ko04974//Protein digestion and absorption;K18263//G-protein coupled receptor 98;K18263//G-protein coupled receptor 98;K18263//G-protein coupled receptor 98;K18263//G-protein coupled receptor 98;K19721//collagen, type V/XI/XXIV/XXVII, alpha+ko04974//Protein digestion and absorption;K18263//G-protein coupled recepto…	GO:0050877//nervous system process;GO:0007605//sensory perception of sound;GO:0003008//system process;GO:0032501//multicellular organismal process;GO:0050954//sensory perception of mechanical stimulus;GO:0007600//sensory perception;GO:0120038//plasma membrane bounded cell projection part;GO:0071944//cell periphery;GO:0098588//bounding membrane of organelle;GO:0043227//membrane-bounded organelle;G…
14960	[P]GO:0050867//positive regulation of cell activation;GO:2000026//regulation of multicellular organismal development;GO:0045580//regulation of T cell differentiation;GO:0050865//regulation of cell activation;GO:0050793//regulation of developmental process;GO:0019882//antigen processing and presentation;GO:0045621//positive regulation of lymphocyte differentiation;GO:0019884//antigen processing an…	cellular_component;molecular_function;biological_process	[C]membrane part;cell;organelle;macromolecular complex;membrane;[P]response to stimulus;biological regulation;immune system process;[F]binding;	-1.77321	H2-Aa	230.24	9.07	10.45	27.23	20.13	24.74	K06752//major histocompatibility complex, class II+ko05332//Graft-versus-host disease+ko04658//Th1 and Th2 cell differentiation+ko04659//Th17 cell differentiation+ko05416//Viral myocarditis+ko04145//Phagosome+ko05145//Toxoplasmosis+ko05140//Leishmaniasis+ko05323//Rheumatoid arthritis+ko05321//Inflammatory bowel disease (IBD)+ko05320//Autoimmune thyroid disease+ko05150//Staphylococcus aureus infec…	GO:0050867//positive regulation of cell activation;GO:2000026//regulation of multicellular organismal development;GO:0045580//regulation of T cell differentiation;GO:0050865//regulation of cell activation;GO:0050793//regulation of developmental process;GO:0019882//antigen processing and presentation;GO:0045621//positive regulation of lymphocyte differentiation;GO:0019884//antigen processing and p…
319387	[P]GO:0050793//regulation of developmental process;GO:0048522//positive regulation of cellular process;GO:0007165//signal transduction;GO:0007155//cell adhesion;GO:0016043//cellular component organization;GO:0023052//signaling;GO:0009987//cellular process;GO:0001764//neuron migration;GO:0032502//developmental process;GO:0060359//response to ammonium ion;GO:0098742//cell-cell adhesion via plasma-m…	cellular_component;molecular_function;biological_process	[C]membrane;cell;membrane part;cell junction;[P]multicellular organismal process;behavior;cellular process;developmental process;biological regulation;biological adhesion;locomotion;response to stimulus;signaling;cellular component organization or biogenesis;localization;[F]signal transducer activity;molecular transducer activity;binding;	-1.77161	Adgrl3	0.74	0.14	0.15	0.07	0.09	0.15	K04594//latrophilin 3;K04594//latrophilin 3;K04594//latrophilin 3;K04594//latrophilin 3;K04594//latrophilin 3;K04594//latrophilin 3;K04594//latrophilin 3;K04594//latrophilin 3;K04594//latrophilin 3;K04594//latrophilin 3;K04594//latrophilin 3;K04594//latrophilin 3;K04594//latrophilin 3;K04594//latrophilin 3;K04594//latrophilin 3;K04594//latrophilin 3;K04594//latrophilin 3;K04594//latrophilin 3;K04…	GO:0050793//regulation of developmental process;GO:0048522//positive regulation of cellular process;GO:0007165//signal transduction;GO:0007155//cell adhesion;GO:0016043//cellular component organization;GO:0023052//signaling;GO:0009987//cellular process;GO:0001764//neuron migration;GO:0032502//developmental process;GO:0060359//response to ammonium ion;GO:0098742//cell-cell adhesion via plasma-memb…
50905	[P]GO:0051239//regulation of multicellular organismal process;GO:0032880//regulation of protein localization;GO:2000665//regulation of interleukin-13 secretion;GO:0032754//positive regulation of interleukin-5 production;GO:0031349//positive regulation of defense response;GO:0051240//positive regulation of multicellular organismal process;GO:0050715//positive regulation of cytokine secretion;GO:00…	biological_process;cellular_component;molecular_function	[C]membrane;membrane part;extracellular region;cell;[P]biological regulation;[F]signal transducer activity;molecular transducer activity;	-1.75573	Il17rb	23.32	9.26	5.81	0.33	8.31	5.34	K05165//interleukin 17 receptor B+ko04657//IL-17 signaling pathway+ko04060//Cytokine-cytokine receptor interaction;K05165//interleukin 17 receptor B+ko04657//IL-17 signaling pathway+ko04060//Cytokine-cytokine receptor interaction	GO:0051239//regulation of multicellular organismal process;GO:0032880//regulation of protein localization;GO:2000665//regulation of interleukin-13 secretion;GO:0032754//positive regulation of interleukin-5 production;GO:0031349//positive regulation of defense response;GO:0051240//positive regulation of multicellular organismal process;GO:0050715//positive regulation of cytokine secretion;GO:00510…
14658	[P]GO:0006810//transport;GO:0008344//adult locomotory behavior;GO:0007186//G-protein coupled receptor signaling pathway;GO:0016043//cellular component organization;GO:0030534//adult behavior;GO:0051704//multi-organism process;GO:0090659//walking behavior;GO:0098660//inorganic ion transmembrane transport;GO:0007165//signal transduction;GO:0008104//protein localization;GO:0042391//regulation of mem…	molecular_function;cellular_component;biological_process	[C]membrane;membrane part;macromolecular complex;synapse part;cell;synapse;organelle;cell junction;[P]multicellular organismal process;localization;signaling;cellular component organization or biogenesis;reproductive process;cellular process;developmental process;biological regulation;response to stimulus;reproduction;behavior;multi-organism process;[F]signal transducer activity;transporter activ…	-1.74333	Glrb	3.32	0.25	0.24	0.45	0.37	0.32	K05196//glycine receptor beta+ko04080//Neuroactive ligand-receptor interaction;K05196//glycine receptor beta+ko04080//Neuroactive ligand-receptor interaction;K05196//glycine receptor beta+ko04080//Neuroactive ligand-receptor interaction;K05196//glycine receptor beta+ko04080//Neuroactive ligand-receptor interaction;K05196//glycine receptor beta+ko04080//Neuroactive ligand-receptor interaction;K051…	GO:0006810//transport;GO:0008344//adult locomotory behavior;GO:0007186//G-protein coupled receptor signaling pathway;GO:0016043//cellular component organization;GO:0030534//adult behavior;GO:0051704//multi-organism process;GO:0090659//walking behavior;GO:0098660//inorganic ion transmembrane transport;GO:0007165//signal transduction;GO:0008104//protein localization;GO:0042391//regulation of membra…
16490	[P]GO:2001023//regulation of response to drug;GO:0050794//regulation of cellular process;GO:0048583//regulation of response to stimulus;GO:0051259//protein oligomerization;GO:0065007//biological regulation;GO:1903530//regulation of secretion by cell;GO:0045187//regulation of circadian sleep/wake cycle, sleep;GO:0051179//localization;GO:0014059//regulation of dopamine secretion;GO:0007275//multice…	molecular_function;cellular_component;biological_process	[C]macromolecular complex;cell;membrane part;synapse part;membrane;synapse;[P]developmental process;biological regulation;cellular process;multicellular organismal process;localization;cellular component organization or biogenesis;[F]transporter activity;	-1.74333	Kcna2	0.19	0.03	0.1	0.01	0.03	0.05	K04875//potassium voltage-gated channel Shaker-related subfamily A member 2;K04875//potassium voltage-gated channel Shaker-related subfamily A member 2;K04875//potassium voltage-gated channel Shaker-related subfamily A member 2;K04875//potassium voltage-gated channel Shaker-related subfamily A member 2;K04875//potassium voltage-gated channel Shaker-related subfamily A member 2;K04875//potassium v…	GO:2001023//regulation of response to drug;GO:0050794//regulation of cellular process;GO:0048583//regulation of response to stimulus;GO:0051259//protein oligomerization;GO:0065007//biological regulation;GO:1903530//regulation of secretion by cell;GO:0045187//regulation of circadian sleep/wake cycle, sleep;GO:0051179//localization;GO:0014059//regulation of dopamine secretion;GO:0007275//multicellu…
14400	[P]GO:0007154//cell communication;GO:0006811//ion transport;GO:0009987//cellular process;GO:0007186//G-protein coupled receptor signaling pathway;GO:0048545//response to steroid hormone;GO:0051234//establishment of localization;GO:0032570//response to progesterone;GO:0007165//signal transduction;GO:0021954//central nervous system neuron development;GO:0042698//ovulation cycle;GO:0022414//reproduc…	cellular_component;biological_process;molecular_function	[C]organelle part;synapse;macromolecular complex;cell;cell junction;organelle;synapse part;membrane;membrane part;[P]reproductive process;cellular process;multicellular organismal process;reproduction;localization;response to stimulus;biological regulation;signaling;developmental process;rhythmic process;[F]transporter activity;signal transducer activity;binding;molecular transducer activity;	-1.70968	Gabrb1	0.13	0.02	0.02	0.02	0.02	0.03	K05181//gamma-aminobutyric acid receptor subunit beta+ko04080//Neuroactive ligand-receptor interaction+ko04726//Serotonergic synapse+ko04727//GABAergic synapse+ko04723//Retrograde endocannabinoid signaling+ko05033//Nicotine addiction+ko05032//Morphine addiction;K05181//gamma-aminobutyric acid receptor subunit beta+ko04080//Neuroactive ligand-receptor interaction+ko04726//Serotonergic synapse+ko04…	GO:0007154//cell communication;GO:0006811//ion transport;GO:0009987//cellular process;GO:0007186//G-protein coupled receptor signaling pathway;GO:0048545//response to steroid hormone;GO:0051234//establishment of localization;GO:0032570//response to progesterone;GO:0007165//signal transduction;GO:0021954//central nervous system neuron development;GO:0042698//ovulation cycle;GO:0022414//reproductiv…
72821	[P]GO:0032844//regulation of homeostatic process;GO:0060048//cardiac muscle contraction;GO:0009636//response to toxic substance;GO:0086001//cardiac muscle cell action potential;GO:1902305//regulation of sodium ion transmembrane transport;GO:2000021//regulation of ion homeostasis;GO:0017085//response to insecticide;GO:0043269//regulation of ion transport;GO:0065008//regulation of biological qualit…	molecular_function;biological_process;cellular_component	[C]cell;macromolecular complex;membrane;membrane part;[P]multicellular organismal process;cellular process;biological regulation;localization;developmental process;response to stimulus;signaling;[F]molecular function regulator;transporter activity;	-1.70444	Scn2b	4.49	0.28	0.11	0.62	0.31	0.55	K04846//voltage-gated sodium channel type II beta;K04846//voltage-gated sodium channel type II beta	GO:0032844//regulation of homeostatic process;GO:0060048//cardiac muscle contraction;GO:0009636//response to toxic substance;GO:0086001//cardiac muscle cell action potential;GO:1902305//regulation of sodium ion transmembrane transport;GO:2000021//regulation of ion homeostasis;GO:0017085//response to insecticide;GO:0043269//regulation of ion transport;GO:0065008//regulation of biological quality;G…
12481	[P]GO:0002791//regulation of peptide secretion;GO:0051240//positive regulation of multicellular organismal process;GO:0070201//regulation of establishment of protein localization;GO:0065007//biological regulation;GO:0051222//positive regulation of protein transport;GO:0051046//regulation of secretion;GO:1904951//positive regulation of establishment of protein localization;GO:2000484//positive reg…	cellular_component;biological_process;molecular_function	[C]cell junction;membrane;cell;membrane part;extracellular region;[P]biological regulation;biological adhesion;[F]binding;	-1.70158	Cd2	5.15	0.18	0.22	0.83	0.32	0.53	K06449//T-cell surface glycoprotein CD2+ko04640//Hematopoietic cell lineage+ko04514//Cell adhesion molecules (CAMs)	GO:0002791//regulation of peptide secretion;GO:0051240//positive regulation of multicellular organismal process;GO:0070201//regulation of establishment of protein localization;GO:0065007//biological regulation;GO:0051222//positive regulation of protein transport;GO:0051046//regulation of secretion;GO:1904951//positive regulation of establishment of protein localization;GO:2000484//positive regula…
93882	[P]GO:0009987//cellular process;GO:0007267//cell-cell signaling;GO:0023052//signaling;GO:0016043//cellular component organization;GO:0098742//cell-cell adhesion via plasma-membrane adhesion molecules;GO:0099537//trans-synaptic signaling;GO:0007154//cell communication;GO:0007268//chemical synaptic transmission;GO:0007399//nervous system development;GO:0048856//anatomical structure development;GO:0…	molecular_function;cellular_component;biological_process	[C]membrane part;membrane;cell junction;cell;[P]biological adhesion;cellular process;developmental process;signaling;multicellular organismal process;cellular component organization or biogenesis;[F]binding;	-1.70122	Pcdhb11	0.89	0.05	0.01	0.17	0.03	0.09	K16494//protocadherin beta	GO:0009987//cellular process;GO:0007267//cell-cell signaling;GO:0023052//signaling;GO:0016043//cellular component organization;GO:0098742//cell-cell adhesion via plasma-membrane adhesion molecules;GO:0099537//trans-synaptic signaling;GO:0007154//cell communication;GO:0007268//chemical synaptic transmission;GO:0007399//nervous system development;GO:0048856//anatomical structure development;GO:0007…
16797	[P]GO:0002275//myeloid cell activation involved in immune response;GO:0002366//leukocyte activation involved in immune response;GO:0009893//positive regulation of metabolic process;GO:0080090//regulation of primary metabolic process;GO:0051246//regulation of protein metabolic process;GO:0071704//organic substance metabolic process;GO:0019222//regulation of metabolic process;GO:0010604//positive r…	biological_process;cellular_component;molecular_function	[C]organelle part;organelle;macromolecular complex;cell junction;membrane;membrane part;cell;[P]signaling;cellular process;biological regulation;metabolic process;response to stimulus;localization;immune system process;[F]signal transducer activity;binding;	-1.69787	Lat	6.58	0.22	0.63	1.19	0.55	0.53	K07362//linker for activation of T cells+ko04014//Ras signaling pathway+ko04650//Natural killer cell mediated cytotoxicity+ko04658//Th1 and Th2 cell differentiation+ko04659//Th17 cell differentiation+ko04015//Rap1 signaling pathway+ko04064//NF-kappa B signaling pathway+ko04664//Fc epsilon RI signaling pathway+ko04666//Fc gamma R-mediated phagocytosis+ko04660//T cell receptor signaling pathway;K07…	GO:0002275//myeloid cell activation involved in immune response;GO:0002366//leukocyte activation involved in immune response;GO:0009893//positive regulation of metabolic process;GO:0080090//regulation of primary metabolic process;GO:0051246//regulation of protein metabolic process;GO:0071704//organic substance metabolic process;GO:0019222//regulation of metabolic process;GO:0010604//positive regu…
20608	[P]GO:0008285//negative regulation of cell proliferation;GO:0042221//response to chemical;GO:0051247//positive regulation of protein metabolic process;GO:0030900//forebrain development;GO:0019222//regulation of metabolic process;GO:0010647//positive regulation of cell communication;GO:0019752//carboxylic acid metabolic process;GO:0048545//response to steroid hormone;GO:0030814//regulation of cAMP…	molecular_function;cellular_component;biological_process	[C]membrane part;cell;membrane;[P]localization;multicellular organismal process;metabolic process;locomotion;cellular process;biological regulation;response to stimulus;developmental process;signaling;[F]binding;molecular transducer activity;signal transducer activity;	-1.68415	Sstr4	0.31	0.32	0.21	0.06	0.12	0.09	K04220//somatostatin receptor 4+ko04080//Neuroactive ligand-receptor interaction	GO:0008285//negative regulation of cell proliferation;GO:0042221//response to chemical;GO:0051247//positive regulation of protein metabolic process;GO:0030900//forebrain development;GO:0019222//regulation of metabolic process;GO:0010647//positive regulation of cell communication;GO:0019752//carboxylic acid metabolic process;GO:0048545//response to steroid hormone;GO:0030814//regulation of cAMP me…
22342	[P]GO:0006836//neurotransmitter transport;GO:0001505//regulation of neurotransmitter levels;GO:0016192//vesicle-mediated transport;GO:0051179//localization;GO:0033036//macromolecule localization;GO:0045216//cell-cell junction organization;GO:0045197//establishment or maintenance of epithelial cell apical/basal polarity;GO:0007269//neurotransmitter secretion;GO:0051234//establishment of localizati…	biological_process;molecular_function;cellular_component	[C]membrane;cell;macromolecular complex;organelle;membrane part;synapse part;cell junction;synapse;[P]localization;cellular component organization or biogenesis;signaling;cellular process;biological regulation;[F]binding;	-1.68036	Lin7b	12.41	0.43	0.91	1.55	1.24	1.62	K19931//protein lin-7;K19931//protein lin-7;K19931//protein lin-7	GO:0006836//neurotransmitter transport;GO:0001505//regulation of neurotransmitter levels;GO:0016192//vesicle-mediated transport;GO:0051179//localization;GO:0033036//macromolecule localization;GO:0045216//cell-cell junction organization;GO:0045197//establishment or maintenance of epithelial cell apical/basal polarity;GO:0007269//neurotransmitter secretion;GO:0051234//establishment of localization;…
12291	[P]GO:1903530//regulation of secretion by cell;GO:0032879//regulation of localization;GO:0098662//inorganic cation transmembrane transport;GO:0086070//SA node cell to atrial cardiac muscle cell communication;GO:0006810//transport;GO:0070509//calcium ion import;GO:0086002//cardiac muscle cell action potential involved in contraction;GO:0006928//movement of cell or subcellular component;GO:0072511/…	cellular_component;molecular_function;biological_process	[C]membrane part;membrane;cell;macromolecular complex;[P]multicellular organismal process;response to stimulus;signaling;localization;biological regulation;cellular process;[F]binding;transporter activity;	-1.67206	Cacna1g	13.51	1.14	0.78	2.08	1.12	1.82	K04854//voltage-dependent calcium channel T type alpha-1G+ko04010//MAPK signaling pathway+ko04020//Calcium signaling pathway+ko04713//Circadian entrainment+ko04930//Type II diabetes mellitus+ko04925//Aldosterone synthesis and secretion;K04854//voltage-dependent calcium channel T type alpha-1G+ko04010//MAPK signaling pathway+ko04020//Calcium signaling pathway+ko04713//Circadian entrainment+ko04930…	GO:1903530//regulation of secretion by cell;GO:0032879//regulation of localization;GO:0098662//inorganic cation transmembrane transport;GO:0086070//SA node cell to atrial cardiac muscle cell communication;GO:0006810//transport;GO:0070509//calcium ion import;GO:0086002//cardiac muscle cell action potential involved in contraction;GO:0006928//movement of cell or subcellular component;GO:0072511//di…
56543	[P]GO:0008015//blood circulation;GO:0070271//protein complex biogenesis;GO:0030029//actin filament-based process;GO:0071840//cellular component organization or biogenesis;GO:0060047//heart contraction;GO:0006810//transport;GO:0098655//cation transmembrane transport;GO:0051234//establishment of localization;GO:0071804//cellular potassium ion transport;GO:0003015//heart process;GO:0071495//cellular…	biological_process;cellular_component;molecular_function	[C]organelle part;cell;macromolecular complex;membrane part;organelle;membrane;[P]response to stimulus;localization;signaling;multicellular organismal process;biological regulation;cellular component organization or biogenesis;cellular process;[F]binding;transporter activity;	-1.6469	Kcnd3	7.26	0.7	1.21	1.33	0.67	0.88	K04893//potassium voltage-gated channel Shal-related subfamily D member 3;K04893//potassium voltage-gated channel Shal-related subfamily D member 3;K04893//potassium voltage-gated channel Shal-related subfamily D member 3;K04893//potassium voltage-gated channel Shal-related subfamily D member 3;K04893//potassium voltage-gated channel Shal-related subfamily D member 3	GO:0008015//blood circulation;GO:0070271//protein complex biogenesis;GO:0030029//actin filament-based process;GO:0071840//cellular component organization or biogenesis;GO:0060047//heart contraction;GO:0006810//transport;GO:0098655//cation transmembrane transport;GO:0051234//establishment of localization;GO:0071804//cellular potassium ion transport;GO:0003015//heart process;GO:0071495//cellular re…
16000	[P]GO:0042325//regulation of phosphorylation;GO:0032148//activation of protein kinase B activity;GO:0010907//positive regulation of glucose metabolic process;GO:1903829//positive regulation of cellular protein localization;GO:1903532//positive regulation of secretion by cell;GO:0050867//positive regulation of cell activation;GO:0045821//positive regulation of glycolytic process;GO:0050678//regula…	cellular_component;biological_process;molecular_function	[C]membrane part;macromolecular complex;organelle;membrane;extracellular region;cell;[P]cellular process;developmental process;growth;metabolic process;signaling;response to stimulus;multicellular organismal process;cell proliferation;biological regulation;[F]binding;molecular function regulator;	-1.63835	Igf1	39.86	2.23	2.32	6.53	3.86	3.61	K05459//insulin-like growth factor 1+ko04750//Inflammatory mediator regulation of TRP channels+ko04730//Long-term depression+ko04152//AMPK signaling pathway+ko04151//PI3K-Akt signaling pathway+ko04150//mTOR signaling pathway+ko04010//MAPK signaling pathway+ko04014//Ras signaling pathway+ko04068//FoxO signaling pathway+ko04550//Signaling pathways regulating pluripotency of stem cells+ko05414//Dila…	GO:0042325//regulation of phosphorylation;GO:0032148//activation of protein kinase B activity;GO:0010907//positive regulation of glucose metabolic process;GO:1903829//positive regulation of cellular protein localization;GO:1903532//positive regulation of secretion by cell;GO:0050867//positive regulation of cell activation;GO:0045821//positive regulation of glycolytic process;GO:0050678//regulatio…
15002	[P]GO:0002584//negative regulation of antigen processing and presentation of peptide antigen;GO:0002580//regulation of antigen processing and presentation of peptide or polysaccharide antigen via MHC class II;GO:0050896//response to stimulus;GO:0002376//immune system process;GO:0048519//negative regulation of biological process;GO:0002583//regulation of antigen processing and presentation of pept…	molecular_function;cellular_component;biological_process	[C]membrane;organelle;macromolecular complex;membrane part;cell;[P]immune system process;response to stimulus;biological regulation;[F]binding;	-1.6248	H2-Ob	2.85	0.13	0.24	0.44	0.29	0.33	K06752//major histocompatibility complex, class II+ko05332//Graft-versus-host disease+ko04658//Th1 and Th2 cell differentiation+ko04659//Th17 cell differentiation+ko05416//Viral myocarditis+ko04145//Phagosome+ko05145//Toxoplasmosis+ko05140//Leishmaniasis+ko05323//Rheumatoid arthritis+ko05321//Inflammatory bowel disease (IBD)+ko05320//Autoimmune thyroid disease+ko05150//Staphylococcus aureus infec…	GO:0002584//negative regulation of antigen processing and presentation of peptide antigen;GO:0002580//regulation of antigen processing and presentation of peptide or polysaccharide antigen via MHC class II;GO:0050896//response to stimulus;GO:0002376//immune system process;GO:0048519//negative regulation of biological process;GO:0002583//regulation of antigen processing and presentation of peptide…
22064	[P]GO:0051716//cellular response to stimulus;GO:0009987//cellular process;GO:0007618//mating;GO:0042221//response to chemical;GO:1902436//negative regulation of male mating behavior;GO:0044238//primary metabolic process;GO:0006873//cellular ion homeostasis;GO:0046483//heterocycle metabolic process;GO:0000003//reproduction;GO:0006812//cation transport;GO:0032501//multicellular organismal process;G…	molecular_function;biological_process;cellular_component	[C]membrane part;cell;organelle;membrane;organelle part;[P]reproduction;biological regulation;response to stimulus;reproductive process;multi-organism process;cellular process;localization;behavior;multicellular organismal process;metabolic process;[F]binding;transporter activity;	-1.62169	Trpc2	1.86	0	0.38	0.19	0.36	0.17	K04965//transient receptor potential cation channel subfamily C member 2	GO:0051716//cellular response to stimulus;GO:0009987//cellular process;GO:0007618//mating;GO:0042221//response to chemical;GO:1902436//negative regulation of male mating behavior;GO:0044238//primary metabolic process;GO:0006873//cellular ion homeostasis;GO:0046483//heterocycle metabolic process;GO:0000003//reproduction;GO:0006812//cation transport;GO:0032501//multicellular organismal process;GO:0…
14160	[P]GO:0048839//inner ear development;GO:0007275//multicellular organism development;GO:0048869//cellular developmental process;GO:0061326//renal tubule development;GO:0009888//tissue development;GO:0050789//regulation of biological process;GO:0030154//cell differentiation;GO:0048522//positive regulation of cellular process;GO:0023052//signaling;GO:0001655//urogenital system development;GO:0051716…	molecular_function;cellular_component;biological_process	[C]cell;organelle part;organelle;membrane;membrane part;[P]multicellular organismal process;signaling;reproduction;cell proliferation;biological regulation;response to stimulus;multi-organism process;developmental process;reproductive process;cellular process;[F]signal transducer activity;molecular transducer activity;	-1.6115	Lgr5	0.64	0.13	0.44	0.02	0.22	0.15	K04308//leucine-rich repeat-containing G protein-coupled receptor 5	GO:0048839//inner ear development;GO:0007275//multicellular organism development;GO:0048869//cellular developmental process;GO:0061326//renal tubule development;GO:0009888//tissue development;GO:0050789//regulation of biological process;GO:0030154//cell differentiation;GO:0048522//positive regulation of cellular process;GO:0023052//signaling;GO:0001655//urogenital system development;GO:0051716//c…
12288	[P]GO:0051899//membrane depolarization;GO:0007612//learning;GO:0009314//response to radiation;GO:0014848//urinary tract smooth muscle contraction;GO:0046879//hormone secretion;GO:0015833//peptide transport;GO:0002376//immune system process;GO:0061577//calcium ion transmembrane transport via high voltage-gated calcium channel;GO:0098916//anterograde trans-synaptic signaling;GO:0015031//protein tra…	molecular_function;cellular_component;biological_process	[C]organelle part;membrane part;synapse;synapse part;supramolecular complex;macromolecular complex;membrane;cell;organelle;[P]cellular process;localization;developmental process;biological regulation;multicellular organismal process;signaling;immune system process;response to stimulus;behavior;[F]transporter activity;binding;	-1.59153	Cacna1c	19.22	0.87	1.1	2.75	1.88	2.2	K04850//voltage-dependent calcium channel L type alpha-1C+ko04742//Taste transduction+ko04010//MAPK signaling pathway+ko04912//GnRH signaling pathway+ko04724//Glutamatergic synapse+ko04911//Insulin secretion+ko04022//cGMP-PKG signaling pathway+ko04020//Calcium signaling pathway+ko05414//Dilated cardiomyopathy (DCM)+ko05410//Hypertrophic cardiomyopathy (HCM)+ko05412//Arrhythmogenic right ventricul…
16818	[P]GO:0002764//immune response-regulating signaling pathway;GO:0043170//macromolecule metabolic process;GO:1903037//regulation of leukocyte cell-cell adhesion;GO:0030003//cellular cation homeostasis;GO:0048513//animal organ development;GO:2000116//regulation of cysteine-type endopeptidase activity;GO:0002757//immune response-activating signal transduction;GO:0007154//cell communication;GO:0001775…	biological_process;cellular_component;molecular_function	[C]cell;membrane;extracellular region;organelle;membrane part;organelle part;[P]metabolic process;immune system process;cellular process;signaling;biological regulation;locomotion;response to stimulus;multicellular organismal process;localization;developmental process;[F]catalytic activity;binding;	-1.56917	Lck	8.3	1.22	0.76	1.31	1.15	1.01	K05856//lymphocyte cell-specific protein tyrosine kinase [EC:2.7.10.2]+ko04650//Natural killer cell mediated cytotoxicity+ko04658//Th1 and Th2 cell differentiation+ko04659//Th17 cell differentiation+ko04380//Osteoclast differentiation+ko05340//Primary immunodeficiency+ko04064//NF-kappa B signaling pathway+ko04660//T cell receptor signaling pathway+ko05166//HTLV-I infection;K05856//lymphocyte cell…	GO:0002764//immune response-regulating signaling pathway;GO:0043170//macromolecule metabolic process;GO:1903037//regulation of leukocyte cell-cell adhesion;GO:0030003//cellular cation homeostasis;GO:0048513//animal organ development;GO:2000116//regulation of cysteine-type endopeptidase activity;GO:0002757//immune response-activating signal transduction;GO:0007154//cell communication;GO:0001775//c…
14402	[P]GO:0048699//generation of neurons;GO:0042981//regulation of apoptotic process;GO:0043524//negative regulation of neuron apoptotic process;GO:0071417//cellular response to organonitrogen compound;GO:0051234//establishment of localization;GO:0042221//response to chemical;GO:0060119//inner ear receptor cell development;GO:0007186//G-protein coupled receptor signaling pathway;GO:0042391//regulatio…	biological_process;molecular_function;cellular_component	[C]organelle part;cell junction;cell;membrane;membrane part;synapse part;synapse;organelle;macromolecular complex;[P]developmental process;signaling;cellular process;localization;response to stimulus;biological regulation;multicellular organismal process;[F]signal transducer activity;transporter activity;molecular transducer activity;binding;	-1.56129	Gabrb3	0.18	0.04	0.06	0.01	0.03	0.05	K05181//gamma-aminobutyric acid receptor subunit beta+ko04080//Neuroactive ligand-receptor interaction+ko04726//Serotonergic synapse+ko04727//GABAergic synapse+ko04723//Retrograde endocannabinoid signaling+ko05033//Nicotine addiction+ko05032//Morphine addiction;K05181//gamma-aminobutyric acid receptor subunit beta+ko04080//Neuroactive ligand-receptor interaction+ko04726//Serotonergic synapse+ko04…	GO:0048699//generation of neurons;GO:0042981//regulation of apoptotic process;GO:0043524//negative regulation of neuron apoptotic process;GO:0071417//cellular response to organonitrogen compound;GO:0051234//establishment of localization;GO:0042221//response to chemical;GO:0060119//inner ear receptor cell development;GO:0007186//G-protein coupled receptor signaling pathway;GO:0042391//regulation o…
66805	[P]GO:0048518//positive regulation of biological process;GO:0016477//cell migration;GO:0009987//cellular process;GO:0006928//movement of cell or subcellular component;GO:0050821//protein stabilization;GO:0048522//positive regulation of cellular process;GO:0051128//regulation of cellular component organization;GO:0007166//cell surface receptor signaling pathway;GO:0045807//positive regulation of e…	biological_process;cellular_component	[C]membrane;cell;cell junction;membrane part;membrane-enclosed lumen;organelle;extracellular region;organelle part;[P]locomotion;cell proliferation;cellular process;biological regulation;localization;response to stimulus;signaling;	-1.55236	Tspan1	18.44	3.14	3.06	1.79	3.06	3.56	K17348//tetraspanin-1;K17348//tetraspanin-1	GO:0048518//positive regulation of biological process;GO:0016477//cell migration;GO:0009987//cellular process;GO:0006928//movement of cell or subcellular component;GO:0050821//protein stabilization;GO:0048522//positive regulation of cellular process;GO:0051128//regulation of cellular component organization;GO:0007166//cell surface receptor signaling pathway;GO:0045807//positive regulation of endo…
BGI_novel_G000069	[P]GO:0043122//regulation of I-kappaB kinase/NF-kappaB signaling;GO:0008219//cell death;GO:0048583//regulation of response to stimulus;GO:0019219//regulation of nucleobase-containing compound metabolic process;GO:0008284//positive regulation of cell proliferation;GO:0009987//cellular process;GO:0051716//cellular response to stimulus;GO:0006915//apoptotic process;GO:2000112//regulation of cellular…	biological_process;molecular_function;cellular_component	[C]cell;organelle part;macromolecular complex;organelle;membrane;membrane part;[P]biological regulation;cellular process;response to stimulus;signaling;[F]signal transducer activity;binding;	-1.55146	BGI_novel_G000069	4.36	0.57	1.09	0.04	1.08	0.92	K09849//TNF receptor-associated factor 5+ko04657//IL-17 signaling pathway+ko04621//NOD-like receptor signaling pathway+ko05222//Small cell lung cancer+ko04064//NF-kappa B signaling pathway+ko04217//Necroptosis+ko05200//Pathways in cancer+ko05203//Viral carcinogenesis+ko04668//TNF signaling pathway+ko05169//Epstein-Barr virus infection+ko05168//Herpes simplex infection	GO:0043122//regulation of I-kappaB kinase/NF-kappaB signaling;GO:0008219//cell death;GO:0048583//regulation of response to stimulus;GO:0019219//regulation of nucleobase-containing compound metabolic process;GO:0008284//positive regulation of cell proliferation;GO:0009987//cellular process;GO:0051716//cellular response to stimulus;GO:0006915//apoptotic process;GO:2000112//regulation of cellular ma…
12502	[P]GO:0015031//protein transport;GO:0006461//protein complex assembly;GO:0043067//regulation of programmed cell death;GO:0050896//response to stimulus;GO:0006810//transport;GO:0071702//organic substance transport;GO:0071840//cellular component organization or biogenesis;GO:0043933//macromolecular complex subunit organization;GO:0015833//peptide transport;GO:0033036//macromolecule localization;GO:…	molecular_function;cellular_component;biological_process	[C]macromolecular complex;membrane part;cell;membrane;[P]biological regulation;cellular process;cellular component organization or biogenesis;response to stimulus;localization;signaling;immune system process;[F]signal transducer activity;binding;molecular transducer activity;	-1.54802	Cd3g	8.02	0.33	0.17	2.11	0.2	0.56	K06452//T-cell surface glycoprotein CD3 gamma chain+ko04658//Th1 and Th2 cell differentiation+ko04659//Th17 cell differentiation+ko05142//Chagas disease (American trypanosomiasis)+ko04640//Hematopoietic cell lineage+ko04660//T cell receptor signaling pathway+ko05162//Measles+ko05166//HTLV-I infection	GO:0015031//protein transport;GO:0006461//protein complex assembly;GO:0043067//regulation of programmed cell death;GO:0050896//response to stimulus;GO:0006810//transport;GO:0071702//organic substance transport;GO:0071840//cellular component organization or biogenesis;GO:0043933//macromolecular complex subunit organization;GO:0015833//peptide transport;GO:0033036//macromolecule localization;GO:006…
BGI_novel_G001431	[P]GO:0071345//cellular response to cytokine stimulus;GO:0022414//reproductive process;GO:0050896//response to stimulus;GO:0044706//multi-multicellular organism process;GO:0034097//response to cytokine;GO:0034341//response to interferon-gamma;GO:0070887//cellular response to chemical stimulus;GO:0007566//embryo implantation;GO:0048856//anatomical structure development;GO:0006955//immune response;…	cellular_component;molecular_function;biological_process	[C]cell;organelle;extracellular region;macromolecular complex;membrane part;organelle part;membrane;[P]response to stimulus;cellular process;immune system process;multicellular organismal process;reproduction;reproductive process;multi-organism process;developmental process;[F]binding;	-1.52965	BGI_novel_G001431	1.78	0	0.12	0.39	0	0.25	K06751//major histocompatibility complex, class I+ko05332//Graft-versus-host disease+ko05416//Viral myocarditis+ko04144//Endocytosis+ko04145//Phagosome+ko05320//Autoimmune thyroid disease+ko05330//Allograft rejection+ko04612//Antigen processing and presentation+ko04940//Type I diabetes mellitus+ko04514//Cell adhesion molecules (CAMs)+ko04218//Cellular senescence+ko05203//Viral carcinogenesis+ko05…	GO:0071345//cellular response to cytokine stimulus;GO:0022414//reproductive process;GO:0050896//response to stimulus;GO:0044706//multi-multicellular organism process;GO:0034097//response to cytokine;GO:0034341//response to interferon-gamma;GO:0070887//cellular response to chemical stimulus;GO:0007566//embryo implantation;GO:0048856//anatomical structure development;GO:0006955//immune response;GO:…
227394	[P]GO:0048232//male gamete generation;GO:0032501//multicellular organismal process;GO:0006810//transport;GO:0071702//organic substance transport;GO:0032504//multicellular organism reproduction;GO:0007276//gamete generation;GO:0006811//ion transport;GO:0000003//reproduction;GO:0019953//sexual reproduction;GO:0043252//sodium-independent organic anion transport;GO:0007283//spermatogenesis;GO:0048609…	cellular_component;biological_process;molecular_function	[C]extracellular region;membrane;membrane part;cell;organelle;[P]localization;cellular process;multicellular organismal process;developmental process;multi-organism process;reproductive process;reproduction;[F]transporter activity;	-1.52316	Slco4c1	0.31	0	0.77	0.02	0.1	0.26	K14355//solute carrier organic anion transporter family, member 4C	GO:0048232//male gamete generation;GO:0032501//multicellular organismal process;GO:0006810//transport;GO:0071702//organic substance transport;GO:0032504//multicellular organism reproduction;GO:0007276//gamete generation;GO:0006811//ion transport;GO:0000003//reproduction;GO:0019953//sexual reproduction;GO:0043252//sodium-independent organic anion transport;GO:0007283//spermatogenesis;GO:0048609//m…
71893	[P]GO:0043062//extracellular structure organization;GO:0022617//extracellular matrix disassembly;GO:0030198//extracellular matrix organization;GO:0016043//cellular component organization;GO:0006801//superoxide metabolic process;GO:0072593//reactive oxygen species metabolic process;GO:0009987//cellular process;GO:0044237//cellular metabolic process;GO:0055114//oxidation-reduction process;GO:002241…	biological_process;molecular_function;cellular_component	[C]membrane;cell;membrane part;macromolecular complex;[P]metabolic process;cellular component organization or biogenesis;cellular process;[F]binding;molecular function regulator;	-1.51294	Noxo1	16.96	1.5	1.3	2.14	2.18	1.69	K17934//NADPH oxidase organizer 1;K17934//NADPH oxidase organizer 1;K17934//NADPH oxidase organizer 1;K17934//NADPH oxidase organizer 1;K17934//NADPH oxidase organizer 1;K17934//NADPH oxidase organizer 1;K17934//NADPH oxidase organizer 1;K17934//NADPH oxidase organizer 1;K17934//NADPH oxidase organizer 1;K17934//NADPH oxidase organizer 1;K17934//NADPH oxidase organizer 1	GO:0043062//extracellular structure organization;GO:0022617//extracellular matrix disassembly;GO:0030198//extracellular matrix organization;GO:0016043//cellular component organization;GO:0006801//superoxide metabolic process;GO:0072593//reactive oxygen species metabolic process;GO:0009987//cellular process;GO:0044237//cellular metabolic process;GO:0055114//oxidation-reduction process;GO:0022411//…
12500	[P]GO:0045061//thymic T cell selection;GO:0023052//signaling;GO:0031323//regulation of cellular metabolic process;GO:0032501//multicellular organismal process;GO:0009987//cellular process;GO:0006461//protein complex assembly;GO:1902680//positive regulation of RNA biosynthetic process;GO:0045321//leukocyte activation;GO:0044085//cellular component biogenesis;GO:0010468//regulation of gene expressi…	cellular_component;biological_process;molecular_function	[C]membrane part;cell;macromolecular complex;membrane;[P]signaling;multicellular organismal process;immune system process;developmental process;cellular component organization or biogenesis;cellular process;biological regulation;response to stimulus;[F]molecular transducer activity;signal transducer activity;binding;transcription regulator activity;	-1.50615	Cd3d	2.9	0.03	0.06	0.62	0.38	0.19	K06450//T-cell surface glycoprotein CD3 delta chain+ko04658//Th1 and Th2 cell differentiation+ko04659//Th17 cell differentiation+ko05142//Chagas disease (American trypanosomiasis)+ko04640//Hematopoietic cell lineage+ko05340//Primary immunodeficiency+ko04660//T cell receptor signaling pathway+ko05162//Measles+ko05166//HTLV-I infection;K06450//T-cell surface glycoprotein CD3 delta chain+ko04658//Th…	GO:0045061//thymic T cell selection;GO:0023052//signaling;GO:0031323//regulation of cellular metabolic process;GO:0032501//multicellular organismal process;GO:0009987//cellular process;GO:0006461//protein complex assembly;GO:1902680//positive regulation of RNA biosynthetic process;GO:0045321//leukocyte activation;GO:0044085//cellular component biogenesis;GO:0010468//regulation of gene expression;…
18440	[P]GO:0050896//response to stimulus;GO:0051259//protein oligomerization;GO:0010033//response to organic substance;GO:0051260//protein homooligomerization;GO:0009987//cellular process;GO:0070271//protein complex biogenesis;GO:0009991//response to extracellular stimulus;GO:0031667//response to nutrient levels;GO:0046683//response to organophosphorus;GO:0043933//macromolecular complex subunit organi…	cellular_component;molecular_function;biological_process	[C]cell junction;membrane;synapse part;organelle part;cell;membrane part;organelle;synapse;[P]cellular process;response to stimulus;cellular component organization or biogenesis;[F]binding;transporter activity;signal transducer activity;molecular transducer activity;	-1.48523	P2rx6	8.06	1.22	1.26	1.27	0.99	1.51	K05221//P2X purinoceptor 6+ko04080//Neuroactive ligand-receptor interaction+ko04020//Calcium signaling pathway;K05221//P2X purinoceptor 6+ko04080//Neuroactive ligand-receptor interaction+ko04020//Calcium signaling pathway;K05221//P2X purinoceptor 6+ko04080//Neuroactive ligand-receptor interaction+ko04020//Calcium signaling pathway;K05221//P2X purinoceptor 6+ko04080//Neuroactive ligand-receptor in…	GO:0050896//response to stimulus;GO:0051259//protein oligomerization;GO:0010033//response to organic substance;GO:0051260//protein homooligomerization;GO:0009987//cellular process;GO:0070271//protein complex biogenesis;GO:0009991//response to extracellular stimulus;GO:0031667//response to nutrient levels;GO:0046683//response to organophosphorus;GO:0043933//macromolecular complex subunit organizat…
80976	[P]GO:0006887//exocytosis;GO:0048791//calcium ion-regulated exocytosis of neurotransmitter;GO:0023061//signal release;GO:0051234//establishment of localization;GO:0016079//synaptic vesicle exocytosis;GO:0051648//vesicle localization;GO:0017157//regulation of exocytosis;GO:0065008//regulation of biological quality;GO:0051179//localization;GO:0051656//establishment of organelle localization;GO:0023…	biological_process;cellular_component;molecular_function	[C]synapse part;organelle part;membrane;synapse;cell;membrane part;organelle;[P]cellular process;signaling;cellular component organization or biogenesis;localization;biological regulation;[F]binding;	-1.48515	Syt13	11.89	8.86	4.89	0.33	4.43	4.37	K19913//synaptotagmin-13	GO:0006887//exocytosis;GO:0048791//calcium ion-regulated exocytosis of neurotransmitter;GO:0023061//signal release;GO:0051234//establishment of localization;GO:0016079//synaptic vesicle exocytosis;GO:0051648//vesicle localization;GO:0017157//regulation of exocytosis;GO:0065008//regulation of biological quality;GO:0051179//localization;GO:0051656//establishment of organelle localization;GO:0023052…
13841	[P]GO:0051246//regulation of protein metabolic process;GO:0048583//regulation of response to stimulus;GO:0035239//tube morphogenesis;GO:0050771//negative regulation of axonogenesis;GO:0012501//programmed cell death;GO:0032270//positive regulation of cellular protein metabolic process;GO:0031290//retinal ganglion cell axon guidance;GO:0008361//regulation of cell size;GO:0010604//positive regulatio…	molecular_function;cellular_component;biological_process	[C]synapse part;membrane;membrane part;cell;synapse;[P]multicellular organismal process;cellular component organization or biogenesis;response to stimulus;metabolic process;developmental process;signaling;biological regulation;cellular process;locomotion;[F]signal transducer activity;catalytic activity;molecular function regulator;molecular transducer activity;binding;	-1.48082	Epha7	1.07	0.16	0.33	0.07	0.17	0.33	K05108//EphA7 [EC:2.7.10.1]+ko04360//Axon guidance;K05108//EphA7 [EC:2.7.10.1]+ko04360//Axon guidance;K05108//EphA7 [EC:2.7.10.1]+ko04360//Axon guidance;K05108//EphA7 [EC:2.7.10.1]+ko04360//Axon guidance;K05108//EphA7 [EC:2.7.10.1]+ko04360//Axon guidance;K05108//EphA7 [EC:2.7.10.1]+ko04360//Axon guidance;K05108//EphA7 [EC:2.7.10.1]+ko04360//Axon guidance;K05108//EphA7 [EC:2.7.10.1]+ko04360//Axon …	GO:0051246//regulation of protein metabolic process;GO:0048583//regulation of response to stimulus;GO:0035239//tube morphogenesis;GO:0050771//negative regulation of axonogenesis;GO:0012501//programmed cell death;GO:0032270//positive regulation of cellular protein metabolic process;GO:0031290//retinal ganglion cell axon guidance;GO:0008361//regulation of cell size;GO:0010604//positive regulation o…
56741	[C]GO:0005886//plasma membrane;GO:0005623//cell;GO:0005887//integral component of plasma membrane;GO:0071944//cell periphery;GO:0031224//intrinsic component of membrane;GO:0044459//plasma membrane part;GO:0016020//membrane;GO:0044464//cell part;GO:0031226//intrinsic component of plasma membrane;GO:0016021//integral component of membrane;GO:0044425//membrane part;	cellular_component	[C]membrane part;cell;membrane;	-1.47784	Igdcc4	10.51	0.88	1.54	0.95	0.74	2.9	K06766//neogenin+ko04514//Cell adhesion molecules (CAMs);K06765//deleted in colorectal carcinoma+ko04360//Axon guidance+ko05210//Colorectal cancer+ko05200//Pathways in cancer;K06766//neogenin+ko04514//Cell adhesion molecules (CAMs);K06765//deleted in colorectal carcinoma+ko04360//Axon guidance+ko05210//Colorectal cancer+ko05200//Pathways in cancer;K06766//neogenin+ko04514//Cell adhesion molecules…	GO:0005886//plasma membrane;GO:0005623//cell;GO:0005887//integral component of plasma membrane;GO:0071944//cell periphery;GO:0031224//intrinsic component of membrane;GO:0044459//plasma membrane part;GO:0016020//membrane;GO:0044464//cell part;GO:0031226//intrinsic component of plasma membrane;GO:0016021//integral component of membrane;GO:0044425//membrane part;
22163	[P]GO:0002793//positive regulation of peptide secretion;GO:0045859//regulation of protein kinase activity;GO:0009605//response to external stimulus;GO:0051707//response to other organism;GO:0002637//regulation of immunoglobulin production;GO:0050670//regulation of lymphocyte proliferation;GO:0006950//response to stress;GO:0008284//positive regulation of cell proliferation;GO:0023057//negative reg…	molecular_function;biological_process;cellular_component	[C]membrane;cell;membrane part;[P]biological regulation;developmental process;cellular process;multi-organism process;multicellular organismal process;cell proliferation;immune system process;response to stimulus;[F]signal transducer activity;molecular transducer activity;	-1.47659	Tnfrsf4	0.91	0.15	0.37	0.38	0	0.12	K05142//tumor necrosis factor receptor superfamily member 4+ko04060//Cytokine-cytokine receptor interaction;K05142//tumor necrosis factor receptor superfamily member 4+ko04060//Cytokine-cytokine receptor interaction	GO:0002793//positive regulation of peptide secretion;GO:0045859//regulation of protein kinase activity;GO:0009605//response to external stimulus;GO:0051707//response to other organism;GO:0002637//regulation of immunoglobulin production;GO:0050670//regulation of lymphocyte proliferation;GO:0006950//response to stress;GO:0008284//positive regulation of cell proliferation;GO:0023057//negative regula…
BGI_novel_G000068	[P]GO:0042127//regulation of cell proliferation;GO:0080090//regulation of primary metabolic process;GO:0048583//regulation of response to stimulus;GO:0010646//regulation of cell communication;GO:0051252//regulation of RNA metabolic process;GO:0010468//regulation of gene expression;GO:0010647//positive regulation of cell communication;GO:0043122//regulation of I-kappaB kinase/NF-kappaB signaling;G…	molecular_function;cellular_component;biological_process	[C]organelle;macromolecular complex;membrane;membrane part;cell;organelle part;[P]response to stimulus;signaling;cellular process;biological regulation;[F]signal transducer activity;binding;	-1.46704	BGI_novel_G000068	2.17	0.29	0.58	0.17	0.4	0.52	K09849//TNF receptor-associated factor 5+ko04657//IL-17 signaling pathway+ko04621//NOD-like receptor signaling pathway+ko05222//Small cell lung cancer+ko04064//NF-kappa B signaling pathway+ko04217//Necroptosis+ko05200//Pathways in cancer+ko05203//Viral carcinogenesis+ko04668//TNF signaling pathway+ko05169//Epstein-Barr virus infection+ko05168//Herpes simplex infection	GO:0042127//regulation of cell proliferation;GO:0080090//regulation of primary metabolic process;GO:0048583//regulation of response to stimulus;GO:0010646//regulation of cell communication;GO:0051252//regulation of RNA metabolic process;GO:0010468//regulation of gene expression;GO:0010647//positive regulation of cell communication;GO:0043122//regulation of I-kappaB kinase/NF-kappaB signaling;GO:0…
14409	[P]GO:0032501//multicellular organismal process;GO:0051234//establishment of localization;GO:0007165//signal transduction;GO:0006821//chloride transport;GO:0015698//inorganic anion transport;GO:0051716//cellular response to stimulus;GO:0023052//signaling;GO:0007601//visual perception;GO:0050896//response to stimulus;GO:0003008//system process;GO:0050789//regulation of biological process;GO:000718…	cellular_component;molecular_function;biological_process	[C]cell;membrane part;cell junction;synapse;membrane;macromolecular complex;synapse part;[P]biological regulation;localization;multicellular organismal process;response to stimulus;cellular process;signaling;[F]transporter activity;binding;molecular transducer activity;signal transducer activity;	-1.46176	Gabrr2	0.25	0.13	0.32	0.11	0.15	0	K05190//gamma-aminobutyric acid receptor subunit rho+ko04080//Neuroactive ligand-receptor interaction+ko04727//GABAergic synapse+ko04723//Retrograde endocannabinoid signaling+ko05033//Nicotine addiction+ko05032//Morphine addiction;K05190//gamma-aminobutyric acid receptor subunit rho+ko04080//Neuroactive ligand-receptor interaction+ko04727//GABAergic synapse+ko04723//Retrograde endocannabinoid sig…	GO:0032501//multicellular organismal process;GO:0051234//establishment of localization;GO:0007165//signal transduction;GO:0006821//chloride transport;GO:0015698//inorganic anion transport;GO:0051716//cellular response to stimulus;GO:0023052//signaling;GO:0007601//visual perception;GO:0050896//response to stimulus;GO:0003008//system process;GO:0050789//regulation of biological process;GO:0007186//…
73835	[P]GO:0048731//system development;GO:0050896//response to stimulus;GO:0009653//anatomical structure morphogenesis;GO:2000026//regulation of multicellular organismal development;GO:0030278//regulation of ossification;GO:0009888//tissue development;GO:0031214//biomineral tissue development;GO:0051239//regulation of multicellular organismal process;GO:0009790//embryo development;GO:0048856//anatomic…	cellular_component;biological_process	[C]membrane part;cell;membrane;[P]developmental process;biological regulation;multicellular organismal process;response to stimulus;	-1.46176	Ifitm5	2.76	0.06	0.12	0.53	0.24	0.29	K06566//interferon induced transmembrane protein	GO:0048731//system development;GO:0050896//response to stimulus;GO:0009653//anatomical structure morphogenesis;GO:2000026//regulation of multicellular organismal development;GO:0030278//regulation of ossification;GO:0009888//tissue development;GO:0031214//biomineral tissue development;GO:0051239//regulation of multicellular organismal process;GO:0009790//embryo development;GO:0048856//anatomical …
BGI_novel_G001758	[P]GO:0034341//response to interferon-gamma;GO:0007565//female pregnancy;GO:0045087//innate immune response;GO:0006952//defense response;GO:0007275//multicellular organism development;GO:0051704//multi-organism process;GO:0044706//multi-multicellular organism process;GO:0006955//immune response;GO:0019882//antigen processing and presentation;GO:0032501//multicellular organismal process;GO:0022414…	molecular_function;biological_process;cellular_component	[C]macromolecular complex;membrane part;organelle;membrane;extracellular region;cell;organelle part;[P]response to stimulus;multi-organism process;multicellular organismal process;reproductive process;reproduction;immune system process;developmental process;cellular process;[F]binding;	-1.46024	BGI_novel_G001758	70.73	1.8	2.85	14.67	6.27	6.02	K06751//major histocompatibility complex, class I+ko05332//Graft-versus-host disease+ko05416//Viral myocarditis+ko04144//Endocytosis+ko04145//Phagosome+ko05320//Autoimmune thyroid disease+ko05330//Allograft rejection+ko04612//Antigen processing and presentation+ko04940//Type I diabetes mellitus+ko04514//Cell adhesion molecules (CAMs)+ko04218//Cellular senescence+ko05203//Viral carcinogenesis+ko05…	GO:0034341//response to interferon-gamma;GO:0007565//female pregnancy;GO:0045087//innate immune response;GO:0006952//defense response;GO:0007275//multicellular organism development;GO:0051704//multi-organism process;GO:0044706//multi-multicellular organism process;GO:0006955//immune response;GO:0019882//antigen processing and presentation;GO:0032501//multicellular organismal process;GO:0022414//r…
110876	[P]GO:0006970//response to osmotic stress;GO:0007154//cell communication;GO:0048731//system development;GO:0071214//cellular response to abiotic stimulus;GO:0009628//response to abiotic stimulus;GO:0097190//apoptotic signaling pathway;GO:0023052//signaling;GO:0104004//cellular response to environmental stimulus;GO:0033554//cellular response to stress;GO:0050789//regulation of biological process;G…	molecular_function;cellular_component;biological_process	[C]membrane;membrane part;cell junction;macromolecular complex;cell;[P]multicellular organismal process;signaling;biological regulation;developmental process;cellular process;response to stimulus;[F]transporter activity;	-1.45079	Scn2a1	1.06	0.04	0.1	0.16	0.13	0.13	K04834//voltage-gated sodium channel type II alpha+ko04742//Taste transduction;K04834//voltage-gated sodium channel type II alpha+ko04742//Taste transduction;K04834//voltage-gated sodium channel type II alpha+ko04742//Taste transduction;K04834//voltage-gated sodium channel type II alpha+ko04742//Taste transduction;K04834//voltage-gated sodium channel type II alpha+ko04742//Taste transduction;K048…	GO:0006970//response to osmotic stress;GO:0007154//cell communication;GO:0048731//system development;GO:0071214//cellular response to abiotic stimulus;GO:0009628//response to abiotic stimulus;GO:0097190//apoptotic signaling pathway;GO:0023052//signaling;GO:0104004//cellular response to environmental stimulus;GO:0033554//cellular response to stress;GO:0050789//regulation of biological process;GO:0…
329064	[P]GO:0065003//macromolecular complex assembly;GO:0007600//sensory perception;GO:0050912//detection of chemical stimulus involved in sensory perception of taste;GO:0034220//ion transmembrane transport;GO:0050896//response to stimulus;GO:0065007//biological regulation;GO:0043933//macromolecular complex subunit organization;GO:0070206//protein trimerization;GO:0050909//sensory perception of taste;G…	biological_process;cellular_component;molecular_function	[C]cell;macromolecular complex;membrane part;organelle;organelle part;membrane;[P]cellular component organization or biogenesis;cellular process;biological regulation;signaling;multicellular organismal process;response to stimulus;localization;[F]binding;transporter activity;	-1.44665	Pkd2l1	0.44	0.21	0.49	0	0.2	0.15	K04990//polycystin 2L1+ko04742//Taste transduction;K04990//polycystin 2L1+ko04742//Taste transduction;K04990//polycystin 2L1+ko04742//Taste transduction;K04990//polycystin 2L1+ko04742//Taste transduction;K04990//polycystin 2L1+ko04742//Taste transduction;K04990//polycystin 2L1+ko04742//Taste transduction;K04990//polycystin 2L1+ko04742//Taste transduction;K04990//polycystin 2L1+ko04742//Taste tran…	GO:0065003//macromolecular complex assembly;GO:0007600//sensory perception;GO:0050912//detection of chemical stimulus involved in sensory perception of taste;GO:0034220//ion transmembrane transport;GO:0050896//response to stimulus;GO:0065007//biological regulation;GO:0043933//macromolecular complex subunit organization;GO:0070206//protein trimerization;GO:0050909//sensory perception of taste;GO:0…
20315	[P]GO:0048729//tissue morphogenesis;GO:0043069//negative regulation of programmed cell death;GO:0001667//ameboidal-type cell migration;GO:0048646//anatomical structure formation involved in morphogenesis;GO:0050982//detection of mechanical stimulus;GO:0071345//cellular response to cytokine stimulus;GO:0022407//regulation of cell-cell adhesion;GO:1901739//regulation of myoblast fusion;GO:0036293//…	cellular_component;biological_process;molecular_function	[C]cell;membrane;membrane part;extracellular region;organelle;[P]localization;cellular component organization or biogenesis;multi-organism process;immune system process;response to stimulus;signaling;reproductive process;biological regulation;cellular process;developmental process;cell proliferation;reproduction;multicellular organismal process;behavior;locomotion;biological adhesion;[F]molecular…	-1.44571	Cxcl12	218.13	56.9	38.34	20.92	53.66	34.26	K10031//C-X-C motif chemokine 12+ko04360//Axon guidance+ko05323//Rheumatoid arthritis+ko04062//Chemokine signaling pathway+ko04060//Cytokine-cytokine receptor interaction+ko04064//NF-kappa B signaling pathway+ko05200//Pathways in cancer+ko04672//Intestinal immune network for IgA production+ko04670//Leukocyte transendothelial migration;K10031//C-X-C motif chemokine 12+ko04360//Axon guidance+ko0532…	GO:0048729//tissue morphogenesis;GO:0043069//negative regulation of programmed cell death;GO:0001667//ameboidal-type cell migration;GO:0048646//anatomical structure formation involved in morphogenesis;GO:0050982//detection of mechanical stimulus;GO:0071345//cellular response to cytokine stimulus;GO:0022407//regulation of cell-cell adhesion;GO:1901739//regulation of myoblast fusion;GO:0036293//res…
24053	[P]GO:0048869//cellular developmental process;GO:0003015//heart process;GO:0060537//muscle tissue development;GO:0007507//heart development;GO:0048468//cell development;GO:0009987//cellular process;GO:0061024//membrane organization;GO:0007517//muscle organ development;GO:0014706//striated muscle tissue development;GO:0072359//circulatory system development;GO:0030154//cell differentiation;GO:0071…	biological_process;cellular_component	[C]macromolecular complex;membrane part;organelle part;cell;membrane;organelle;membrane-enclosed lumen;[P]cellular component organization or biogenesis;developmental process;cellular process;multicellular organismal process;	-1.43464	Sgcg	1.15	0.18	0.09	0.22	0.11	0.19	K12564//gamma-sarcoglycan+ko05414//Dilated cardiomyopathy (DCM)+ko05416//Viral myocarditis+ko05410//Hypertrophic cardiomyopathy (HCM)+ko05412//Arrhythmogenic right ventricular cardiomyopathy (ARVC);K12564//gamma-sarcoglycan+ko05414//Dilated cardiomyopathy (DCM)+ko05416//Viral myocarditis+ko05410//Hypertrophic cardiomyopathy (HCM)+ko05412//Arrhythmogenic right ventricular cardiomyopathy (ARVC)	GO:0048869//cellular developmental process;GO:0003015//heart process;GO:0060537//muscle tissue development;GO:0007507//heart development;GO:0048468//cell development;GO:0009987//cellular process;GO:0061024//membrane organization;GO:0007517//muscle organ development;GO:0014706//striated muscle tissue development;GO:0072359//circulatory system development;GO:0030154//cell differentiation;GO:0071840…
60361	[C]GO:0044464//cell part;GO:0005887//integral component of plasma membrane;GO:0031226//intrinsic component of plasma membrane;GO:0005886//plasma membrane;GO:0071944//cell periphery;GO:0031224//intrinsic component of membrane;GO:0016021//integral component of membrane;GO:0005623//cell;GO:0016020//membrane;GO:0044425//membrane part;GO:0044459//plasma membrane part;	cellular_component	[C]membrane part;membrane;cell;	-1.43223	Ms4a4b	6.85	0.16	0.53	1.56	0.64	0.57	K22190//membrane-spanning 4-domains subfamily A member 3/4/8/12/15/18	GO:0044464//cell part;GO:0005887//integral component of plasma membrane;GO:0031226//intrinsic component of plasma membrane;GO:0005886//plasma membrane;GO:0071944//cell periphery;GO:0031224//intrinsic component of membrane;GO:0016021//integral component of membrane;GO:0005623//cell;GO:0016020//membrane;GO:0044425//membrane part;GO:0044459//plasma membrane part;
11932	[P]GO:0071804//cellular potassium ion transport;GO:0051234//establishment of localization;GO:0055078//sodium ion homeostasis;GO:0002028//regulation of sodium ion transport;GO:0065009//regulation of molecular function;GO:0050789//regulation of biological process;GO:0019725//cellular homeostasis;GO:1901016//regulation of potassium ion transmembrane transporter activity;GO:0030004//cellular monovale…	biological_process;molecular_function;cellular_component	[C]membrane;membrane part;cell;macromolecular complex;[P]cellular process;localization;biological regulation;biological adhesion;[F]molecular function regulator;catalytic activity;transporter activity;binding;	-1.42268	Atp1b2	13.82	1.06	0.78	2.68	0.94	2.13	K01540//sodium/potassium-transporting ATPase subunit beta+ko04971//Gastric acid secretion+ko04919//Thyroid hormone signaling pathway+ko04911//Insulin secretion+ko04022//cGMP-PKG signaling pathway+ko04973//Carbohydrate digestion and absorption+ko04918//Thyroid hormone synthesis+ko04978//Mineral absorption+ko04974//Protein digestion and absorption+ko04976//Bile secretion+ko04970//Salivary secretion…	GO:0071804//cellular potassium ion transport;GO:0051234//establishment of localization;GO:0055078//sodium ion homeostasis;GO:0002028//regulation of sodium ion transport;GO:0065009//regulation of molecular function;GO:0050789//regulation of biological process;GO:0019725//cellular homeostasis;GO:1901016//regulation of potassium ion transmembrane transporter activity;GO:0030004//cellular monovalent …
19739	[P]GO:0008277//regulation of G-protein coupled receptor protein signaling pathway;GO:0023057//negative regulation of signaling;GO:0050794//regulation of cellular process;GO:0023051//regulation of signaling;GO:0050896//response to stimulus;GO:0007399//nervous system development;GO:0048583//regulation of response to stimulus;GO:0048585//negative regulation of response to stimulus;GO:0048519//negati…	cellular_component;biological_process;molecular_function	[C]organelle part;membrane part;cell;membrane;macromolecular complex;organelle;[P]cellular process;multicellular organismal process;signaling;developmental process;biological regulation;response to stimulus;[F]binding;molecular function regulator;signal transducer activity;	-1.4139	Rgs9	5.6	0.54	0.55	1	0.56	0.78	K13765//regulator of G-protein signaling 9+ko05030//Cocaine addiction+ko04744//Phototransduction;K13765//regulator of G-protein signaling 9+ko05030//Cocaine addiction+ko04744//Phototransduction;K13765//regulator of G-protein signaling 9+ko05030//Cocaine addiction+ko04744//Phototransduction;K13765//regulator of G-protein signaling 9+ko05030//Cocaine addiction+ko04744//Phototransduction;K13765//reg…	GO:0008277//regulation of G-protein coupled receptor protein signaling pathway;GO:0023057//negative regulation of signaling;GO:0050794//regulation of cellular process;GO:0023051//regulation of signaling;GO:0050896//response to stimulus;GO:0007399//nervous system development;GO:0048583//regulation of response to stimulus;GO:0048585//negative regulation of response to stimulus;GO:0048519//negative …
15558	[P]GO:0045600//positive regulation of fat cell differentiation;GO:0043467//regulation of generation of precursor metabolites and energy;GO:0035296//regulation of tube diameter;GO:0010604//positive regulation of macromolecule metabolic process;GO:0048017//inositol lipid-mediated signaling;GO:0003008//system process;GO:0008015//blood circulation;GO:0007611//learning or memory;GO:0009605//response t…	cellular_component;biological_process;molecular_function	[C]organelle;cell;membrane;membrane part;[P]biological regulation;localization;response to stimulus;developmental process;behavior;cellular process;multicellular organismal process;signaling;[F]signal transducer activity;binding;molecular transducer activity;	-1.41172	Htr2a	1.05	0	0.12	0.28	0.08	0.08	K04157//5-hydroxytryptamine receptor 2+ko04750//Inflammatory mediator regulation of TRP channels+ko04080//Neuroactive ligand-receptor interaction+ko04020//Calcium signaling pathway+ko04540//Gap junction+ko04726//Serotonergic synapse	GO:0045600//positive regulation of fat cell differentiation;GO:0043467//regulation of generation of precursor metabolites and energy;GO:0035296//regulation of tube diameter;GO:0010604//positive regulation of macromolecule metabolic process;GO:0048017//inositol lipid-mediated signaling;GO:0003008//system process;GO:0008015//blood circulation;GO:0007611//learning or memory;GO:0009605//response to e…
67880	[P]GO:1901564//organonitrogen compound metabolic process;GO:0009117//nucleotide metabolic process;GO:0072524//pyridine-containing compound metabolic process;GO:0055114//oxidation-reduction process;GO:0044281//small molecule metabolic process;GO:0006796//phosphate-containing compound metabolic process;GO:0044085//cellular component biogenesis;GO:0046496//nicotinamide nucleotide metabolic process;G…	cellular_component;biological_process;molecular_function	[C]organelle;membrane part;extracellular region;cell;organelle part;membrane;supramolecular complex;[P]cellular process;metabolic process;cellular component organization or biogenesis;[F]binding;catalytic activity;	-1.41077	Dcxr	46.56	3.3	9.31	10.16	4.87	7.13	K03331//L-xylulose reductase [EC:1.1.1.10]+ko01100//Metabolic pathways+ko00040//Pentose and glucuronate interconversions;K03331//L-xylulose reductase [EC:1.1.1.10]+ko01100//Metabolic pathways+ko00040//Pentose and glucuronate interconversions;K03331//L-xylulose reductase [EC:1.1.1.10]+ko01100//Metabolic pathways+ko00040//Pentose and glucuronate interconversions	GO:1901564//organonitrogen compound metabolic process;GO:0009117//nucleotide metabolic process;GO:0072524//pyridine-containing compound metabolic process;GO:0055114//oxidation-reduction process;GO:0044281//small molecule metabolic process;GO:0006796//phosphate-containing compound metabolic process;GO:0044085//cellular component biogenesis;GO:0046496//nicotinamide nucleotide metabolic process;GO:0…
BGI_novel_G000811	[P]GO:0046323//glucose import;GO:0071356//cellular response to tumor necrosis factor;GO:1901653//cellular response to peptide;GO:0009725//response to hormone;GO:0006970//response to osmotic stress;GO:0008643//carbohydrate transport;GO:0042592//homeostatic process;GO:0048878//chemical homeostasis;GO:0050873//brown fat cell differentiation;GO:0008152//metabolic process;GO:0071214//cellular response…	cellular_component;biological_process;molecular_function	[C]cell;membrane part;extracellular region;membrane;organelle part;organelle;[P]developmental process;biological regulation;metabolic process;localization;response to stimulus;cellular process;[F]transporter activity;	-1.40975	BGI_novel_G000811	5.82	0.7	0	1.17	0.83	0.43	K07191//MFS transporter, SP family, solute carrier family 2 (facilitated glucose transporter), member 4+ko04152//AMPK signaling pathway+ko04910//Insulin signaling pathway+ko04068//FoxO signaling pathway+ko04931//Insulin resistance+ko04930//Type II diabetes mellitus+ko04920//Adipocytokine signaling pathway	GO:0046323//glucose import;GO:0071356//cellular response to tumor necrosis factor;GO:1901653//cellular response to peptide;GO:0009725//response to hormone;GO:0006970//response to osmotic stress;GO:0008643//carbohydrate transport;GO:0042592//homeostatic process;GO:0048878//chemical homeostasis;GO:0050873//brown fat cell differentiation;GO:0008152//metabolic process;GO:0071214//cellular response to…
22329	[P]GO:0050789//regulation of biological process;GO:0071363//cellular response to growth factor stimulus;GO:0009607//response to biotic stimulus;GO:0002682//regulation of immune system process;GO:0030155//regulation of cell adhesion;GO:0022610//biological adhesion;GO:0009628//response to abiotic stimulus;GO:0034612//response to tumor necrosis factor;GO:0050671//positive regulation of lymphocyte pr…	biological_process;cellular_component;molecular_function	[C]organelle part;membrane;extracellular region;organelle;cell;membrane part;macromolecular complex;[P]cellular process;locomotion;biological regulation;localization;signaling;metabolic process;biological adhesion;multi-organism process;developmental process;response to stimulus;immune system process;[F]binding;catalytic activity;	-1.40678	Vcam1	13.53	2.53	4.45	2.48	2.28	2.9	K06527//vascular cell adhesion molecule 1+ko05418//Fluid shear stress and atherosclerosis+ko05144//Malaria+ko05143//African trypanosomiasis+ko04064//NF-kappa B signaling pathway+ko04514//Cell adhesion molecules (CAMs)+ko04933//AGE-RAGE signaling pathway in diabetic complications+ko04668//TNF signaling pathway+ko04670//Leukocyte transendothelial migration+ko05166//HTLV-I infection	GO:0050789//regulation of biological process;GO:0071363//cellular response to growth factor stimulus;GO:0009607//response to biotic stimulus;GO:0002682//regulation of immune system process;GO:0030155//regulation of cell adhesion;GO:0022610//biological adhesion;GO:0009628//response to abiotic stimulus;GO:0034612//response to tumor necrosis factor;GO:0050671//positive regulation of lymphocyte proli…
72293	[P]GO:1904377//positive regulation of protein localization to cell periphery;GO:0016055//Wnt signaling pathway;GO:0080090//regulation of primary metabolic process;GO:0060828//regulation of canonical Wnt signaling pathway;GO:1903362//regulation of cellular protein catabolic process;GO:0050896//response to stimulus;GO:0010954//positive regulation of protein processing;GO:1903078//positive regulatio…	cellular_component;biological_process;molecular_function	[C]membrane part;organelle;membrane;cell;[P]signaling;localization;cellular component organization or biogenesis;cellular process;biological regulation;response to stimulus;[F]binding;	-1.40225	Nkd2	9.17	0.51	0.41	1.48	0.77	1.54	K03213//naked cuticle+ko04310//Wnt signaling pathway;K03213//naked cuticle+ko04310//Wnt signaling pathway	GO:1904377//positive regulation of protein localization to cell periphery;GO:0016055//Wnt signaling pathway;GO:0080090//regulation of primary metabolic process;GO:0060828//regulation of canonical Wnt signaling pathway;GO:1903362//regulation of cellular protein catabolic process;GO:0050896//response to stimulus;GO:0010954//positive regulation of protein processing;GO:1903078//positive regulation o…
14708	[P]GO:0051174//regulation of phosphorus metabolic process;GO:0050790//regulation of catalytic activity;GO:0001662//behavioral fear response;GO:0006140//regulation of nucleotide metabolic process;GO:0007166//cell surface receptor signaling pathway;GO:0065007//biological regulation;GO:0080090//regulation of primary metabolic process;GO:0032501//multicellular organismal process;GO:0031279//regulatio…	cellular_component;biological_process;molecular_function	[C]membrane;macromolecular complex;membrane part;organelle;cell;extracellular region;[P]behavior;multicellular organismal process;biological regulation;response to stimulus;signaling;cellular process;[F]signal transducer activity;	-1.39675	Gng7	3.04	0.29	0.43	0.59	0.36	0.46	K04543//guanine nucleotide-binding protein G(I)/G(S)/G(O) subunit gamma-7+ko04151//PI3K-Akt signaling pathway+ko04014//Ras signaling pathway+ko04724//Glutamatergic synapse+ko04728//Dopaminergic synapse+ko04725//Cholinergic synapse+ko04726//Serotonergic synapse+ko04727//GABAergic synapse+ko04723//Retrograde endocannabinoid signaling+ko04713//Circadian entrainment+ko05034//Alcoholism+ko05032//Morph…	GO:0051174//regulation of phosphorus metabolic process;GO:0050790//regulation of catalytic activity;GO:0001662//behavioral fear response;GO:0006140//regulation of nucleotide metabolic process;GO:0007166//cell surface receptor signaling pathway;GO:0065007//biological regulation;GO:0080090//regulation of primary metabolic process;GO:0032501//multicellular organismal process;GO:0031279//regulation o…
13844	[P]GO:0048812//neuron projection morphogenesis;GO:1902532//negative regulation of intracellular signal transduction;GO:0043170//macromolecule metabolic process;GO:0048514//blood vessel morphogenesis;GO:0048646//anatomical structure formation involved in morphogenesis;GO:0071840//cellular component organization or biogenesis;GO:0048169//regulation of long-term neuronal synaptic plasticity;GO:00513…	biological_process;molecular_function;cellular_component	[C]synapse part;membrane;organelle;extracellular region;synapse;membrane part;cell;[P]behavior;cellular process;biological regulation;response to stimulus;multicellular organismal process;cellular component organization or biogenesis;locomotion;developmental process;metabolic process;signaling;[F]binding;catalytic activity;molecular transducer activity;signal transducer activity;	-1.39078	Ephb2	6.23	1.1	0.23	1.33	0.59	0.92	K05111//Eph receptor B2 [EC:2.7.10.1]+ko04360//Axon guidance;K05111//Eph receptor B2 [EC:2.7.10.1]+ko04360//Axon guidance;K05111//Eph receptor B2 [EC:2.7.10.1]+ko04360//Axon guidance;K05111//Eph receptor B2 [EC:2.7.10.1]+ko04360//Axon guidance;K05111//Eph receptor B2 [EC:2.7.10.1]+ko04360//Axon guidance	GO:0048812//neuron projection morphogenesis;GO:1902532//negative regulation of intracellular signal transduction;GO:0043170//macromolecule metabolic process;GO:0048514//blood vessel morphogenesis;GO:0048646//anatomical structure formation involved in morphogenesis;GO:0071840//cellular component organization or biogenesis;GO:0048169//regulation of long-term neuronal synaptic plasticity;GO:0051338/…
20343	[P]GO:0007584//response to nutrient;GO:1901698//response to nitrogen compound;GO:1901700//response to oxygen-containing compound;GO:0022610//biological adhesion;GO:0014070//response to organic cyclic compound;GO:0050900//leukocyte migration;GO:0010033//response to organic substance;GO:0009605//response to external stimulus;GO:0010243//response to organonitrogen compound;GO:0016477//cell migration…	biological_process;cellular_component;molecular_function	[C]membrane part;membrane;cell;[P]response to stimulus;biological adhesion;localization;immune system process;locomotion;cellular process;[F]binding;	-1.39067	Sell	1.65	0.25	0.41	0.19	0.48	0.21	K06495//selectin, lymphocyte+ko04514//Cell adhesion molecules (CAMs);K06495//selectin, lymphocyte+ko04514//Cell adhesion molecules (CAMs);K06495//selectin, lymphocyte+ko04514//Cell adhesion molecules (CAMs);K06495//selectin, lymphocyte+ko04514//Cell adhesion molecules (CAMs);K06495//selectin, lymphocyte+ko04514//Cell adhesion molecules (CAMs);K06495//selectin, lymphocyte+ko04514//Cell adhesion mo…	GO:0007584//response to nutrient;GO:1901698//response to nitrogen compound;GO:1901700//response to oxygen-containing compound;GO:0022610//biological adhesion;GO:0014070//response to organic cyclic compound;GO:0050900//leukocyte migration;GO:0010033//response to organic substance;GO:0009605//response to external stimulus;GO:0010243//response to organonitrogen compound;GO:0016477//cell migration;GO…
208890	[P]GO:0015849//organic acid transport;GO:0003008//system process;GO:0001696//gastric acid secretion;GO:0072348//sulfur compound transport;GO:0007586//digestion;GO:0042592//homeostatic process;GO:0030641//regulation of cellular pH;GO:0030003//cellular cation homeostasis;GO:0055082//cellular chemical homeostasis;GO:0065008//regulation of biological quality;GO:0006873//cellular ion homeostasis;GO:00…	biological_process;cellular_component;molecular_function	[C]membrane part;organelle;membrane;cell;organelle part;[P]localization;cellular process;multicellular organismal process;biological regulation;[F]transporter activity;	-1.38947	Slc26a7	1.12	2.14	5.27	0.12	1.78	1.47	K13962//solute carrier family 26 (anion exchange transporter), member 7+ko04971//Gastric acid secretion;K13962//solute carrier family 26 (anion exchange transporter), member 7+ko04971//Gastric acid secretion;K13962//solute carrier family 26 (anion exchange transporter), member 7+ko04971//Gastric acid secretion	GO:0015849//organic acid transport;GO:0003008//system process;GO:0001696//gastric acid secretion;GO:0072348//sulfur compound transport;GO:0007586//digestion;GO:0042592//homeostatic process;GO:0030641//regulation of cellular pH;GO:0030003//cellular cation homeostasis;GO:0055082//cellular chemical homeostasis;GO:0065008//regulation of biological quality;GO:0006873//cellular ion homeostasis;GO:00325…
229706	[P]GO:0015803//branched-chain amino acid transport;GO:0006836//neurotransmitter transport;GO:0007420//brain development;GO:0006811//ion transport;GO:0015711//organic anion transport;GO:0032501//multicellular organismal process;GO:0006820//anion transport;GO:0006810//transport;GO:0015820//leucine transport;GO:0048731//system development;GO:0042493//response to drug;GO:0032502//developmental proces…	cellular_component;molecular_function;biological_process	[C]synapse part;organelle part;cell junction;cell;synapse;membrane;membrane part;organelle;[P]response to stimulus;localization;developmental process;multicellular organismal process;[F]transporter activity;	-1.38657	Slc6a17	4.84	0.28	0.18	0.95	0.28	0.76	K05048//solute carrier family 6 (neurotransmitter transporter, amino acid/orphan) member 15/16/17/18/20;K05048//solute carrier family 6 (neurotransmitter transporter, amino acid/orphan) member 15/16/17/18/20;K05048//solute carrier family 6 (neurotransmitter transporter, amino acid/orphan) member 15/16/17/18/20;K05048//solute carrier family 6 (neurotransmitter transporter, amino acid/orphan) membe…	GO:0015803//branched-chain amino acid transport;GO:0006836//neurotransmitter transport;GO:0007420//brain development;GO:0006811//ion transport;GO:0015711//organic anion transport;GO:0032501//multicellular organismal process;GO:0006820//anion transport;GO:0006810//transport;GO:0015820//leucine transport;GO:0048731//system development;GO:0042493//response to drug;GO:0032502//developmental process;G…
214593	[P]GO:1901615//organic hydroxy compound metabolic process;GO:0051716//cellular response to stimulus;GO:0007399//nervous system development;GO:0021983//pituitary gland development;GO:0048513//animal organ development;GO:0042403//thyroid hormone metabolic process;GO:0048731//system development;GO:0044703//multi-organism reproductive process;GO:0009888//tissue development;GO:0042446//hormone biosynt…	molecular_function;biological_process;cellular_component	[C]cell;organelle;membrane;cell junction;extracellular region;membrane part;[P]signaling;reproductive process;cellular process;multi-organism process;biological regulation;multicellular organismal process;growth;metabolic process;developmental process;response to stimulus;reproduction;[F]catalytic activity;binding;antioxidant activity;	-1.37793	Duox2	0.38	0.04	0.09	0.08	0.08	0.04	K13411//dual oxidase [EC:1.6.3.1 1.11.1.-]+ko04013//MAPK signaling pathway - fly+ko04624//Toll and Imd signaling pathway;K13411//dual oxidase [EC:1.6.3.1 1.11.1.-]+ko04013//MAPK signaling pathway - fly+ko04624//Toll and Imd signaling pathway	GO:1901615//organic hydroxy compound metabolic process;GO:0051716//cellular response to stimulus;GO:0007399//nervous system development;GO:0021983//pituitary gland development;GO:0048513//animal organ development;GO:0042403//thyroid hormone metabolic process;GO:0048731//system development;GO:0044703//multi-organism reproductive process;GO:0009888//tissue development;GO:0042446//hormone biosynthet…
BGI_novel_G001379	[P]GO:0006955//immune response;GO:0019882//antigen processing and presentation;GO:0002504//antigen processing and presentation of peptide or polysaccharide antigen via MHC class II;GO:0050896//response to stimulus;GO:0002376//immune system process;[C]GO:0032991//macromolecular complex;GO:0016020//membrane;GO:0044459//plasma membrane part;GO:0044464//cell part;GO:0031224//intrinsic component of me…	cellular_component;biological_process	[C]membrane part;membrane;cell;macromolecular complex;[P]response to stimulus;immune system process;	-1.37657	BGI_novel_G001379	184.82	9.33	7.22	34.01	16.36	26.02	K06752//major histocompatibility complex, class II+ko05332//Graft-versus-host disease+ko04658//Th1 and Th2 cell differentiation+ko04659//Th17 cell differentiation+ko05416//Viral myocarditis+ko04145//Phagosome+ko05145//Toxoplasmosis+ko05140//Leishmaniasis+ko05323//Rheumatoid arthritis+ko05321//Inflammatory bowel disease (IBD)+ko05320//Autoimmune thyroid disease+ko05150//Staphylococcus aureus infec…	GO:0006955//immune response;GO:0019882//antigen processing and presentation;GO:0002504//antigen processing and presentation of peptide or polysaccharide antigen via MHC class II;GO:0050896//response to stimulus;GO:0002376//immune system process;GO:0032991//macromolecular complex;GO:0016020//membrane;GO:0044459//plasma membrane part;GO:0044464//cell part;GO:0031224//intrinsic component of membrane…
54525	[P]GO:0032880//regulation of protein localization;GO:0016050//vesicle organization;GO:0051050//positive regulation of transport;GO:0090385//phagosome-lysosome fusion;GO:0032366//intracellular sterol transport;GO:0017158//regulation of calcium ion-dependent exocytosis;GO:0051128//regulation of cellular component organization;GO:0070092//regulation of glucagon secretion;GO:0050789//regulation of bi…	cellular_component;biological_process;molecular_function	[C]extracellular region;synapse;organelle part;membrane;synapse part;organelle;cell;membrane part;cell junction;[P]response to stimulus;biological regulation;signaling;cellular process;cellular component organization or biogenesis;localization;[F]binding;	-1.35792	Syt7	1.29	0.18	0.19	0.24	0.15	0.26	K19907//synaptotagmin-7;K19907//synaptotagmin-7;K19907//synaptotagmin-7;K19907//synaptotagmin-7;K19907//synaptotagmin-7;K19907//synaptotagmin-7;K19907//synaptotagmin-7;K19907//synaptotagmin-7;K19907//synaptotagmin-7;K19907//synaptotagmin-7;K19907//synaptotagmin-7	GO:0032880//regulation of protein localization;GO:0016050//vesicle organization;GO:0051050//positive regulation of transport;GO:0090385//phagosome-lysosome fusion;GO:0032366//intracellular sterol transport;GO:0017158//regulation of calcium ion-dependent exocytosis;GO:0051128//regulation of cellular component organization;GO:0070092//regulation of glucagon secretion;GO:0050789//regulation of biolo…
20528	[P]GO:0044381//glucose import in response to insulin stimulus;GO:0104004//cellular response to environmental stimulus;GO:1901698//response to nitrogen compound;GO:0043434//response to peptide hormone;GO:0042593//glucose homeostasis;GO:0051234//establishment of localization;GO:1901700//response to oxygen-containing compound;GO:0071310//cellular response to organic substance;GO:0071702//organic sub…	molecular_function;biological_process;cellular_component	[C]organelle part;cell;membrane part;organelle;membrane;extracellular region;[P]developmental process;metabolic process;localization;cellular process;biological regulation;response to stimulus;[F]transporter activity;	-1.35313	Slc2a4	5.61	0	0.7	1.01	0.26	1.16	K07191//MFS transporter, SP family, solute carrier family 2 (facilitated glucose transporter), member 4+ko04152//AMPK signaling pathway+ko04910//Insulin signaling pathway+ko04068//FoxO signaling pathway+ko04931//Insulin resistance+ko04930//Type II diabetes mellitus+ko04920//Adipocytokine signaling pathway;K07191//MFS transporter, SP family, solute carrier family 2 (facilitated glucose transporter…	GO:0044381//glucose import in response to insulin stimulus;GO:0104004//cellular response to environmental stimulus;GO:1901698//response to nitrogen compound;GO:0043434//response to peptide hormone;GO:0042593//glucose homeostasis;GO:0051234//establishment of localization;GO:1901700//response to oxygen-containing compound;GO:0071310//cellular response to organic substance;GO:0071702//organic substa…
20502	[P]GO:0051234//establishment of localization;GO:0015718//monocarboxylic acid transport;GO:0051179//localization;GO:0015711//organic anion transport;GO:0046942//carboxylic acid transport;GO:0071702//organic substance transport;GO:0065007//biological regulation;GO:0070327//thyroid hormone transport;GO:0006810//transport;GO:0010817//regulation of hormone levels;GO:0015849//organic acid transport;GO:…	biological_process;molecular_function;cellular_component	[C]cell;membrane;membrane part;[P]biological regulation;localization;[F]transporter activity;	-1.3488	Slc16a2	30.12	1.98	1.58	6.53	2.65	3.86	K08231//MFS transporter, MCP family, solute carrier family 16 (monocarboxylic acid transporters), member 2+ko04919//Thyroid hormone signaling pathway;K08231//MFS transporter, MCP family, solute carrier family 16 (monocarboxylic acid transporters), member 2+ko04919//Thyroid hormone signaling pathway	GO:0051234//establishment of localization;GO:0015718//monocarboxylic acid transport;GO:0051179//localization;GO:0015711//organic anion transport;GO:0046942//carboxylic acid transport;GO:0071702//organic substance transport;GO:0065007//biological regulation;GO:0070327//thyroid hormone transport;GO:0006810//transport;GO:0010817//regulation of hormone levels;GO:0015849//organic acid transport;GO:000…
245684	[P]GO:0009987//cellular process;GO:0007165//signal transduction;GO:0050789//regulation of biological process;GO:0050896//response to stimulus;GO:0051716//cellular response to stimulus;GO:0035556//intracellular signal transduction;GO:0023051//regulation of signaling;GO:0050794//regulation of cellular process;GO:0065007//biological regulation;GO:0007154//cell communication;GO:0010646//regulation of…	cellular_component;molecular_function;biological_process	[C]synapse;extracellular region;cell;organelle;membrane part;synapse part;membrane;[P]signaling;cellular process;response to stimulus;biological regulation;[F]catalytic activity;binding;	-1.3336	Cnksr2	0.32	0.07	0.07	0.05	0.09	0.04	K17536//connector enhancer of kinase suppressor of Ras 2+ko04013//MAPK signaling pathway - fly;K17536//connector enhancer of kinase suppressor of Ras 2+ko04013//MAPK signaling pathway - fly;K17536//connector enhancer of kinase suppressor of Ras 2+ko04013//MAPK signaling pathway - fly;K17536//connector enhancer of kinase suppressor of Ras 2+ko04013//MAPK signaling pathway - fly;K17536//connector e…	GO:0009987//cellular process;GO:0007165//signal transduction;GO:0050789//regulation of biological process;GO:0050896//response to stimulus;GO:0051716//cellular response to stimulus;GO:0035556//intracellular signal transduction;GO:0023051//regulation of signaling;GO:0050794//regulation of cellular process;GO:0065007//biological regulation;GO:0007154//cell communication;GO:0010646//regulation of ce…
11838	[P]GO:0040011//locomotion;GO:0007275//multicellular organism development;GO:1904064//positive regulation of cation transmembrane transport;GO:0048699//generation of neurons;GO:0022603//regulation of anatomical structure morphogenesis;GO:0034765//regulation of ion transmembrane transport;GO:0048814//regulation of dendrite morphogenesis;GO:0003008//system process;GO:0048583//regulation of response …	biological_process;cellular_component;molecular_function	[C]organelle;synapse part;cell;synapse;cell junction;membrane part;membrane;[P]biological regulation;behavior;developmental process;multicellular organismal process;locomotion;localization;cellular component organization or biogenesis;cellular process;[F]binding;	-1.3279	Arc	2.17	0.18	0.21	0.4	0.24	0.37	K15867//activity-regulated cytoskeleton-associated protein+ko05031//Amphetamine addiction;K15867//activity-regulated cytoskeleton-associated protein+ko05031//Amphetamine addiction	GO:0040011//locomotion;GO:0007275//multicellular organism development;GO:1904064//positive regulation of cation transmembrane transport;GO:0048699//generation of neurons;GO:0022603//regulation of anatomical structure morphogenesis;GO:0034765//regulation of ion transmembrane transport;GO:0048814//regulation of dendrite morphogenesis;GO:0003008//system process;GO:0048583//regulation of response to …
140795	[C]GO:0016020//membrane;GO:0016021//integral component of membrane;GO:0031224//intrinsic component of membrane;GO:0005886//plasma membrane;GO:0044464//cell part;GO:0071944//cell periphery;GO:0044459//plasma membrane part;GO:0005623//cell;GO:0044425//membrane part;GO:0031226//intrinsic component of plasma membrane;GO:0005887//integral component of plasma membrane;[F]GO:0004888//transmembrane signa…	molecular_function;cellular_component	[C]cell;membrane part;membrane;[F]signal transducer activity;molecular transducer activity;	-1.31351	P2ry14	7	0.69	1.28	1.31	0.7	1.57	K04299//purinergic receptor P2Y, G protein-coupled, 14+ko04080//Neuroactive ligand-receptor interaction;K04299//purinergic receptor P2Y, G protein-coupled, 14+ko04080//Neuroactive ligand-receptor interaction;K04299//purinergic receptor P2Y, G protein-coupled, 14+ko04080//Neuroactive ligand-receptor interaction;K04299//purinergic receptor P2Y, G protein-coupled, 14+ko04080//Neuroactive ligand-rece…	GO:0016020//membrane;GO:0016021//integral component of membrane;GO:0031224//intrinsic component of membrane;GO:0005886//plasma membrane;GO:0044464//cell part;GO:0071944//cell periphery;GO:0044459//plasma membrane part;GO:0005623//cell;GO:0044425//membrane part;GO:0031226//intrinsic component of plasma membrane;GO:0005887//integral component of plasma membrane;GO:0004888//transmembrane signaling r…
12143	[P]GO:0010817//regulation of hormone levels;GO:0043412//macromolecule modification;GO:0007165//signal transduction;GO:0002768//immune response-regulating cell surface receptor signaling pathway;GO:0046777//protein autophosphorylation;GO:0018193//peptidyl-amino acid modification;GO:0065007//biological regulation;GO:1904951//positive regulation of establishment of protein localization;GO:0038083//p…	molecular_function;biological_process;cellular_component	[C]cell;membrane;membrane part;[P]localization;cellular process;signaling;biological regulation;metabolic process;locomotion;response to stimulus;developmental process;immune system process;[F]binding;catalytic activity;	-1.30975	Blk	0.67	0.05	0.08	0.08	0.13	0.11	K08890//B lymphoid tyrosine kinase [EC:2.7.10.2]	GO:0010817//regulation of hormone levels;GO:0043412//macromolecule modification;GO:0007165//signal transduction;GO:0002768//immune response-regulating cell surface receptor signaling pathway;GO:0046777//protein autophosphorylation;GO:0018193//peptidyl-amino acid modification;GO:0065007//biological regulation;GO:1904951//positive regulation of establishment of protein localization;GO:0038083//pept…
266614	[P]GO:0016043//cellular component organization;GO:0071840//cellular component organization or biogenesis;GO:0071822//protein complex subunit organization;GO:0006461//protein complex assembly;GO:0009987//cellular process;GO:0065003//macromolecular complex assembly;GO:0051259//protein oligomerization;GO:0051260//protein homooligomerization;GO:0043933//macromolecular complex subunit organization;GO:…	molecular_function;cellular_component;biological_process	[C]cell;extracellular region;membrane part;macromolecular complex;membrane;[P]cellular component organization or biogenesis;cellular process;[F]binding;	-1.30306	Ly6g5b	1.43	0.08	0.24	0.31	0.2	0.19	K20005//lymphocyte antigen 6 complex locus protein G5	GO:0016043//cellular component organization;GO:0071840//cellular component organization or biogenesis;GO:0071822//protein complex subunit organization;GO:0006461//protein complex assembly;GO:0009987//cellular process;GO:0065003//macromolecular complex assembly;GO:0051259//protein oligomerization;GO:0051260//protein homooligomerization;GO:0043933//macromolecular complex subunit organization;GO:002…
93879	[P]GO:0098916//anterograde trans-synaptic signaling;GO:0007416//synapse assembly;GO:0016043//cellular component organization;GO:0007267//cell-cell signaling;GO:0032502//developmental process;GO:0098742//cell-cell adhesion via plasma-membrane adhesion molecules;GO:0009987//cellular process;GO:0008037//cell recognition;GO:0007154//cell communication;GO:0007155//cell adhesion;GO:0048731//system deve…	biological_process;molecular_function;cellular_component	[C]membrane;cell;membrane part;[P]biological adhesion;developmental process;signaling;multicellular organismal process;cellular process;cellular component organization or biogenesis;[F]binding;	-1.29064	Pcdhb8	0.72	0.05	0.02	0.17	0.03	0.12	K16494//protocadherin beta	GO:0098916//anterograde trans-synaptic signaling;GO:0007416//synapse assembly;GO:0016043//cellular component organization;GO:0007267//cell-cell signaling;GO:0032502//developmental process;GO:0098742//cell-cell adhesion via plasma-membrane adhesion molecules;GO:0009987//cellular process;GO:0008037//cell recognition;GO:0007154//cell communication;GO:0007155//cell adhesion;GO:0048731//system develop…
12348	[C]GO:0016323//basolateral plasma membrane;GO:0098590//plasma membrane region;GO:0044459//plasma membrane part;GO:0071944//cell periphery;GO:0016020//membrane;GO:0005886//plasma membrane;GO:0044425//membrane part;GO:0005623//cell;GO:0005576//extracellular region;GO:0044464//cell part;	cellular_component	[C]extracellular region;membrane part;cell;membrane;	-1.29031	Car11	7.71	0.52	0.48	1.78	0.85	1.49	K18245//carbonic anhydrase 2 [EC:4.2.1.1]+ko04971//Gastric acid secretion+ko00910//Nitrogen metabolism+ko04976//Bile secretion+ko04972//Pancreatic secretion+ko04964//Proximal tubule bicarbonate reclamation+ko04966//Collecting duct acid secretion;K18245//carbonic anhydrase 2 [EC:4.2.1.1]+ko04971//Gastric acid secretion+ko00910//Nitrogen metabolism+ko04976//Bile secretion+ko04972//Pancreatic secret…	GO:0016323//basolateral plasma membrane;GO:0098590//plasma membrane region;GO:0044459//plasma membrane part;GO:0071944//cell periphery;GO:0016020//membrane;GO:0005886//plasma membrane;GO:0044425//membrane part;GO:0005623//cell;GO:0005576//extracellular region;GO:0044464//cell part;
209837	[C]GO:0005886//plasma membrane;GO:0071944//cell periphery;GO:0005887//integral component of plasma membrane;GO:0005623//cell;GO:0016020//membrane;GO:0031224//intrinsic component of membrane;GO:0044459//plasma membrane part;GO:0044425//membrane part;GO:0016021//integral component of membrane;GO:0031226//intrinsic component of plasma membrane;GO:0044464//cell part;[F]GO:0015238//drug transmembrane …	molecular_function;cellular_component	[C]membrane;cell;membrane part;[F]transporter activity;	-1.28302	Slc38a5	0.95	1.73	0.32	0.36	0.25	0.63	K14992//solute carrier family 38 (sodium-coupled neutral amino acid transporter), member 5+ko04727//GABAergic synapse	GO:0005886//plasma membrane;GO:0071944//cell periphery;GO:0005887//integral component of plasma membrane;GO:0005623//cell;GO:0016020//membrane;GO:0031224//intrinsic component of membrane;GO:0044459//plasma membrane part;GO:0044425//membrane part;GO:0016021//integral component of membrane;GO:0031226//intrinsic component of plasma membrane;GO:0044464//cell part;GO:0015238//drug transmembrane transp…
98741	[P]GO:0006812//cation transport;GO:0006813//potassium ion transport;GO:0055085//transmembrane transport;GO:0051259//protein oligomerization;GO:0051234//establishment of localization;GO:0072659//protein localization to plasma membrane;GO:0043933//macromolecular complex subunit organization;GO:0098662//inorganic cation transmembrane transport;GO:0098660//inorganic ion transmembrane transport;GO:005…	molecular_function;cellular_component;biological_process	[C]membrane;cell;membrane part;macromolecular complex;[P]cellular process;cellular component organization or biogenesis;localization;[F]transporter activity;binding;	-1.27702	Kcnb2	0.11	0.02	0.04	0.03	0.05	0.02	K04886//potassium voltage-gated channel Shab-related subfamily B member 2;K04886//potassium voltage-gated channel Shab-related subfamily B member 2;K04886//potassium voltage-gated channel Shab-related subfamily B member 2;K04886//potassium voltage-gated channel Shab-related subfamily B member 2	GO:0006812//cation transport;GO:0006813//potassium ion transport;GO:0055085//transmembrane transport;GO:0051259//protein oligomerization;GO:0051234//establishment of localization;GO:0072659//protein localization to plasma membrane;GO:0043933//macromolecular complex subunit organization;GO:0098662//inorganic cation transmembrane transport;GO:0098660//inorganic ion transmembrane transport;GO:005117…
11438	[P]GO:0050877//nervous system process;GO:0030534//adult behavior;GO:1905144//response to acetylcholine;GO:0006979//response to oxidative stress;GO:0035640//exploration behavior;GO:0048583//regulation of response to stimulus;GO:0050433//regulation of catecholamine secretion;GO:0001666//response to hypoxia;GO:0006974//cellular response to DNA damage stimulus;GO:0043170//macromolecule metabolic proc…	cellular_component;biological_process;molecular_function	[C]cell;membrane;membrane part;synapse;synapse part;cell junction;macromolecular complex;[P]metabolic process;response to stimulus;immune system process;behavior;biological regulation;cellular process;signaling;localization;multicellular organismal process;[F]transporter activity;molecular transducer activity;signal transducer activity;	-1.27104	Chrna4	0.13	1.01	1.05	0	0.49	0.44	K04806//nicotinic acetylcholine receptor alpha-4+ko04080//Neuroactive ligand-receptor interaction+ko04725//Cholinergic synapse+ko05033//Nicotine addiction;K04806//nicotinic acetylcholine receptor alpha-4+ko04080//Neuroactive ligand-receptor interaction+ko04725//Cholinergic synapse+ko05033//Nicotine addiction	GO:0050877//nervous system process;GO:0030534//adult behavior;GO:1905144//response to acetylcholine;GO:0006979//response to oxidative stress;GO:0035640//exploration behavior;GO:0048583//regulation of response to stimulus;GO:0050433//regulation of catecholamine secretion;GO:0001666//response to hypoxia;GO:0006974//cellular response to DNA damage stimulus;GO:0043170//macromolecule metabolic process…
56696	[P]GO:1901990//regulation of mitotic cell cycle phase transition;GO:0010948//negative regulation of cell cycle process;GO:0045930//negative regulation of mitotic cell cycle;GO:0010564//regulation of cell cycle process;GO:0007049//cell cycle;GO:0022402//cell cycle process;GO:1902749//regulation of cell cycle G2/M phase transition;GO:1903047//mitotic cell cycle process;GO:1902750//negative regulati…	molecular_function;cellular_component;biological_process	[C]membrane part;membrane;cell;[P]cellular process;biological regulation;[F]signal transducer activity;molecular transducer activity;	-1.26911	Gpr132	4.49	0.15	0.25	0.92	0.54	0.53	K08426//G protein-coupled receptor 132;K08426//G protein-coupled receptor 132;K08426//G protein-coupled receptor 132	GO:1901990//regulation of mitotic cell cycle phase transition;GO:0010948//negative regulation of cell cycle process;GO:0045930//negative regulation of mitotic cell cycle;GO:0010564//regulation of cell cycle process;GO:0007049//cell cycle;GO:0022402//cell cycle process;GO:1902749//regulation of cell cycle G2/M phase transition;GO:1903047//mitotic cell cycle process;GO:1902750//negative regulation …
18606	[P]GO:0051270//regulation of cellular component movement;GO:0051171//regulation of nitrogen compound metabolic process;GO:0009987//cellular process;GO:0051247//positive regulation of protein metabolic process;GO:0071704//organic substance metabolic process;GO:0051094//positive regulation of developmental process;GO:0051128//regulation of cellular component organization;GO:0022603//regulation of a…	molecular_function;cellular_component;biological_process	[C]membrane part;extracellular region;cell;membrane;[P]response to stimulus;locomotion;immune system process;metabolic process;biological regulation;cellular process;[F]binding;molecular transducer activity;catalytic activity;	-1.26863	Enpp2	18.2	9.23	16.64	2.75	10.19	5.96	K01122//ectonucleotide pyrophosphatase/phosphodiesterase family member 2 [EC:3.1.4.39]+ko00565//Ether lipid metabolism;K01122//ectonucleotide pyrophosphatase/phosphodiesterase family member 2 [EC:3.1.4.39]+ko00565//Ether lipid metabolism;K01122//ectonucleotide pyrophosphatase/phosphodiesterase family member 2 [EC:3.1.4.39]+ko00565//Ether lipid metabolism;K01122//ectonucleotide pyrophosphatase/pho…	GO:0051270//regulation of cellular component movement;GO:0051171//regulation of nitrogen compound metabolic process;GO:0009987//cellular process;GO:0051247//positive regulation of protein metabolic process;GO:0071704//organic substance metabolic process;GO:0051094//positive regulation of developmental process;GO:0051128//regulation of cellular component organization;GO:0022603//regulation of anat…
68799	[P]GO:0042221//response to chemical;GO:0009719//response to endogenous stimulus;GO:0045935//positive regulation of nucleobase-containing compound metabolic process;GO:0009987//cellular process;GO:0010557//positive regulation of macromolecule biosynthetic process;GO:0070848//response to growth factor;GO:0050896//response to stimulus;GO:1903508//positive regulation of nucleic acid-templated transcr…	biological_process;molecular_function;cellular_component	[C]membrane part;membrane;organelle;cell;[P]cellular process;biological regulation;signaling;biological adhesion;response to stimulus;[F]binding;signal transducer activity;molecular transducer activity;	-1.26307	Rgmb	22.19	4.57	3.75	5.48	3.69	5.54	K06847//RGM domain family;K06847//RGM domain family;K06847//RGM domain family;K06847//RGM domain family;K06847//RGM domain family	GO:0042221//response to chemical;GO:0009719//response to endogenous stimulus;GO:0045935//positive regulation of nucleobase-containing compound metabolic process;GO:0009987//cellular process;GO:0010557//positive regulation of macromolecule biosynthetic process;GO:0070848//response to growth factor;GO:0050896//response to stimulus;GO:1903508//positive regulation of nucleic acid-templated transcript…
78134	[P]GO:0051480//regulation of cytosolic calcium ion concentration;GO:0007186//G-protein coupled receptor signaling pathway;GO:0051057//positive regulation of small GTPase mediated signal transduction;GO:0051056//regulation of small GTPase mediated signal transduction;GO:0006874//cellular calcium ion homeostasis;GO:0048878//chemical homeostasis;GO:0007165//signal transduction;GO:0051482//positive r…	cellular_component;biological_process;molecular_function	[C]cell;membrane;membrane part;[P]response to stimulus;cellular process;signaling;biological regulation;[F]binding;signal transducer activity;molecular transducer activity;	-1.25743	Lpar4	0.99	0.75	3.64	0.24	1.51	0.52	K04275//lysophosphatidic acid receptor 4+ko04151//PI3K-Akt signaling pathway+ko04080//Neuroactive ligand-receptor interaction+ko04015//Rap1 signaling pathway+ko05200//Pathways in cancer+ko04072//Phospholipase D signaling pathway	GO:0051480//regulation of cytosolic calcium ion concentration;GO:0007186//G-protein coupled receptor signaling pathway;GO:0051057//positive regulation of small GTPase mediated signal transduction;GO:0051056//regulation of small GTPase mediated signal transduction;GO:0006874//cellular calcium ion homeostasis;GO:0048878//chemical homeostasis;GO:0007165//signal transduction;GO:0051482//positive regu…
194597	[P]GO:0009987//cellular process;GO:0007049//cell cycle;[C]GO:0071944//cell periphery;GO:0005576//extracellular region;GO:0044464//cell part;GO:0044425//membrane part;GO:0005886//plasma membrane;GO:0044459//plasma membrane part;GO:0031224//intrinsic component of membrane;GO:0031226//intrinsic component of plasma membrane;GO:0016021//integral component of membrane;GO:0016020//membrane;GO:0005623//c…	molecular_function;biological_process;cellular_component	[C]membrane part;cell;membrane;extracellular region;[P]cellular process;[F]catalytic activity;	-1.25617	Tmprss11a	1.99	0.09	0.18	0.15	0.52	0.27	K09750//transmembrane protease serine 11A [EC:3.4.21.-];K09750//transmembrane protease serine 11A [EC:3.4.21.-]	GO:0009987//cellular process;GO:0007049//cell cycle;GO:0071944//cell periphery;GO:0005576//extracellular region;GO:0044464//cell part;GO:0044425//membrane part;GO:0005886//plasma membrane;GO:0044459//plasma membrane part;GO:0031224//intrinsic component of membrane;GO:0031226//intrinsic component of plasma membrane;GO:0016021//integral component of membrane;GO:0016020//membrane;GO:0005623//cell;GO…
20355	[P]GO:0051128//regulation of cellular component organization;GO:0009987//cellular process;GO:0048858//cell projection morphogenesis;GO:0008361//regulation of cell size;GO:0006935//chemotaxis;GO:0000902//cell morphogenesis;GO:0048812//neuron projection morphogenesis;GO:0030030//cell projection organization;GO:0045664//regulation of neuron differentiation;GO:0032535//regulation of cellular componen…	cellular_component;biological_process	[C]synapse part;membrane part;cell;extracellular region;organelle;synapse;membrane;[P]cellular component organization or biogenesis;cellular process;biological regulation;locomotion;multicellular organismal process;response to stimulus;developmental process;	-1.24666	Sema4f	0.73	0.09	0.07	0.08	0.15	0.16	K06521//semaphorin 4+ko04360//Axon guidance;K06521//semaphorin 4+ko04360//Axon guidance;K06521//semaphorin 4+ko04360//Axon guidance;K06521//semaphorin 4+ko04360//Axon guidance	GO:0051128//regulation of cellular component organization;GO:0009987//cellular process;GO:0048858//cell projection morphogenesis;GO:0008361//regulation of cell size;GO:0006935//chemotaxis;GO:0000902//cell morphogenesis;GO:0048812//neuron projection morphogenesis;GO:0030030//cell projection organization;GO:0045664//regulation of neuron differentiation;GO:0032535//regulation of cellular component s…
56216	[P]GO:0099504//synaptic vesicle cycle;GO:1903422//negative regulation of synaptic vesicle recycling;GO:1902803//regulation of synaptic vesicle transport;GO:0050804//modulation of chemical synaptic transmission;GO:0048519//negative regulation of biological process;GO:0065007//biological regulation;GO:0097479//synaptic vesicle localization;GO:0007275//multicellular organism development;GO:0031629//…	cellular_component;biological_process;molecular_function	[C]membrane-enclosed lumen;membrane part;synapse part;macromolecular complex;synapse;membrane;organelle part;organelle;cell;[P]cellular process;developmental process;multicellular organismal process;signaling;localization;cellular component organization or biogenesis;biological regulation;[F]binding;	-1.24444	Stx1b	4.6	1.33	2.43	0.54	1.5	1.43	K08486//syntaxin 1B/2/3+ko04130//SNARE interactions in vesicular transport+ko04721//Synaptic vesicle cycle;K04560//syntaxin 1A+ko04911//Insulin secretion+ko04130//SNARE interactions in vesicular transport+ko04721//Synaptic vesicle cycle+ko05031//Amphetamine addiction;K04560//syntaxin 1A+ko04911//Insulin secretion+ko04130//SNARE interactions in vesicular transport+ko04721//Synaptic vesicle cycle+k…	GO:0099504//synaptic vesicle cycle;GO:1903422//negative regulation of synaptic vesicle recycling;GO:1902803//regulation of synaptic vesicle transport;GO:0050804//modulation of chemical synaptic transmission;GO:0048519//negative regulation of biological process;GO:0065007//biological regulation;GO:0097479//synaptic vesicle localization;GO:0007275//multicellular organism development;GO:0031629//syn…
14365	[P]GO:0051241//negative regulation of multicellular organismal process;GO:0036515//serotonergic neuron axon guidance;GO:0032989//cellular component morphogenesis;GO:0048667//cell morphogenesis involved in neuron differentiation;GO:0007420//brain development;GO:0051240//positive regulation of multicellular organismal process;GO:0048839//inner ear development;GO:1902692//regulation of neuroblast pr…	molecular_function;biological_process;cellular_component	[C]membrane part;membrane;cell;[P]cell proliferation;developmental process;cellular component organization or biogenesis;cellular process;multicellular organismal process;localization;biological regulation;locomotion;response to stimulus;signaling;[F]molecular transducer activity;signal transducer activity;binding;	-1.23609	Fzd3	1.61	0.21	0.34	0.23	0.38	0.29	K02329//frizzled 3+ko04150//mTOR signaling pathway+ko04360//Axon guidance+ko04550//Signaling pathways regulating pluripotency of stem cells+ko04310//Wnt signaling pathway+ko04916//Melanogenesis+ko04390//Hippo signaling pathway+ko05224//Breast cancer+ko05226//Gastric cancer+ko05225//Hepatocellular carcinoma+ko05217//Basal cell carcinoma+ko05200//Pathways in cancer+ko05205//Proteoglycans in cancer+…	GO:0051241//negative regulation of multicellular organismal process;GO:0036515//serotonergic neuron axon guidance;GO:0032989//cellular component morphogenesis;GO:0048667//cell morphogenesis involved in neuron differentiation;GO:0007420//brain development;GO:0051240//positive regulation of multicellular organismal process;GO:0048839//inner ear development;GO:1902692//regulation of neuroblast proli…
16939	[P]GO:0048731//system development;GO:0032501//multicellular organismal process;GO:0030154//cell differentiation;GO:0030855//epithelial cell differentiation;GO:0009987//cellular process;GO:0048856//anatomical structure development;GO:0048513//animal organ development;GO:0030216//keratinocyte differentiation;GO:0031424//keratinization;GO:0009913//epidermal cell differentiation;GO:0060429//epitheliu…	molecular_function;cellular_component;biological_process	[C]cell;membrane part;membrane;[P]cellular process;developmental process;multicellular organismal process;[F]structural molecule activity;	-1.23435	Lor	0.67	0.25	0.02	0.13	0.11	0.15	K10385//loricrin	GO:0048731//system development;GO:0032501//multicellular organismal process;GO:0030154//cell differentiation;GO:0030855//epithelial cell differentiation;GO:0009987//cellular process;GO:0048856//anatomical structure development;GO:0048513//animal organ development;GO:0030216//keratinocyte differentiation;GO:0031424//keratinization;GO:0009913//epidermal cell differentiation;GO:0060429//epithelium d…
14961	[P]GO:0002819//regulation of adaptive immune response;GO:0050776//regulation of immune response;GO:0030183//B cell differentiation;GO:1903039//positive regulation of leukocyte cell-cell adhesion;GO:0048518//positive regulation of biological process;GO:0002694//regulation of leukocyte activation;GO:0002827//positive regulation of T-helper 1 type immune response;GO:0002460//adaptive immune response…	molecular_function;biological_process;cellular_component	[C]macromolecular complex;membrane part;organelle;cell;membrane;[P]immune system process;response to stimulus;biological regulation;multicellular organismal process;developmental process;cellular process;[F]binding;	-1.23297	H2-Ab1	283.86	17.09	4.7	59.42	31.92	36.99	K06752//major histocompatibility complex, class II+ko05332//Graft-versus-host disease+ko04658//Th1 and Th2 cell differentiation+ko04659//Th17 cell differentiation+ko05416//Viral myocarditis+ko04145//Phagosome+ko05145//Toxoplasmosis+ko05140//Leishmaniasis+ko05323//Rheumatoid arthritis+ko05321//Inflammatory bowel disease (IBD)+ko05320//Autoimmune thyroid disease+ko05150//Staphylococcus aureus infec…	GO:0002819//regulation of adaptive immune response;GO:0050776//regulation of immune response;GO:0030183//B cell differentiation;GO:1903039//positive regulation of leukocyte cell-cell adhesion;GO:0048518//positive regulation of biological process;GO:0002694//regulation of leukocyte activation;GO:0002827//positive regulation of T-helper 1 type immune response;GO:0002460//adaptive immune response ba…
60613	[P]GO:0007275//multicellular organism development;GO:0043583//ear development;GO:0042471//ear morphogenesis;GO:0048731//system development;GO:0006810//transport;GO:0006812//cation transport;GO:0007600//sensory perception;GO:0009653//anatomical structure morphogenesis;GO:0015672//monovalent inorganic cation transport;GO:0009887//animal organ morphogenesis;GO:0050877//nervous system process;GO:0032…	biological_process;molecular_function;cellular_component	[C]macromolecular complex;cell;membrane part;membrane;[P]multicellular organismal process;localization;developmental process;[F]transporter activity;	-1.23052	Kcnq4	5.22	3.14	3.44	0.52	2.54	2.66	K04929//potassium voltage-gated channel KQT-like subfamily member 4+ko04725//Cholinergic synapse;K04929//potassium voltage-gated channel KQT-like subfamily member 4+ko04725//Cholinergic synapse;K04929//potassium voltage-gated channel KQT-like subfamily member 4+ko04725//Cholinergic synapse;K04929//potassium voltage-gated channel KQT-like subfamily member 4+ko04725//Cholinergic synapse;K04929//pot…	GO:0007275//multicellular organism development;GO:0043583//ear development;GO:0042471//ear morphogenesis;GO:0048731//system development;GO:0006810//transport;GO:0006812//cation transport;GO:0007600//sensory perception;GO:0009653//anatomical structure morphogenesis;GO:0015672//monovalent inorganic cation transport;GO:0009887//animal organ morphogenesis;GO:0050877//nervous system process;GO:0032502…
11517	[P]GO:0010676//positive regulation of cellular carbohydrate metabolic process;GO:0010863//positive regulation of phospholipase C activity;GO:0055065//metal ion homeostasis;GO:0051049//regulation of transport;GO:0010517//regulation of phospholipase activity;GO:0019725//cellular homeostasis;GO:0030802//regulation of cyclic nucleotide biosynthetic process;GO:0045913//positive regulation of carbohydr…	biological_process;molecular_function;cellular_component	[C]macromolecular complex;cell junction;membrane;membrane part;organelle part;cell;organelle;[P]reproduction;signaling;biological regulation;multicellular organismal process;reproductive process;multi-organism process;cellular process;developmental process;response to stimulus;[F]molecular transducer activity;signal transducer activity;binding;	-1.22815	Adcyap1r1	4.67	0.78	1.01	0.75	0.84	1.12	K04587//pituitary adenylate cyclase-activating polypeptide type I receptor+ko04080//Neuroactive ligand-receptor interaction+ko04911//Insulin secretion+ko04713//Circadian entrainment+ko04024//cAMP signaling pathway+ko04924//Renin secretion;K04587//pituitary adenylate cyclase-activating polypeptide type I receptor+ko04080//Neuroactive ligand-receptor interaction+ko04911//Insulin secretion+ko04713//…	GO:0010676//positive regulation of cellular carbohydrate metabolic process;GO:0010863//positive regulation of phospholipase C activity;GO:0055065//metal ion homeostasis;GO:0051049//regulation of transport;GO:0010517//regulation of phospholipase activity;GO:0019725//cellular homeostasis;GO:0030802//regulation of cyclic nucleotide biosynthetic process;GO:0045913//positive regulation of carbohydrate…
245527	[P]GO:0043408//regulation of MAPK cascade;GO:0048584//positive regulation of response to stimulus;GO:0009893//positive regulation of metabolic process;GO:0051252//regulation of RNA metabolic process;GO:0043123//positive regulation of I-kappaB kinase/NF-kappaB signaling;GO:0065009//regulation of molecular function;GO:0050896//response to stimulus;GO:0070304//positive regulation of stress-activated…	cellular_component;biological_process;molecular_function	[C]membrane part;cell;membrane;[P]signaling;response to stimulus;cellular process;biological regulation;developmental process;multicellular organismal process;[F]molecular transducer activity;	-1.22426	Eda2r	3.43	0.26	0.58	0.91	0.49	0.46	K05163//tumor necrosis factor receptor superfamily member 27+ko04060//Cytokine-cytokine receptor interaction;K05163//tumor necrosis factor receptor superfamily member 27+ko04060//Cytokine-cytokine receptor interaction;K05163//tumor necrosis factor receptor superfamily member 27+ko04060//Cytokine-cytokine receptor interaction;K05163//tumor necrosis factor receptor superfamily member 27+ko04060//Cy…	GO:0043408//regulation of MAPK cascade;GO:0048584//positive regulation of response to stimulus;GO:0009893//positive regulation of metabolic process;GO:0051252//regulation of RNA metabolic process;GO:0043123//positive regulation of I-kappaB kinase/NF-kappaB signaling;GO:0065009//regulation of molecular function;GO:0050896//response to stimulus;GO:0070304//positive regulation of stress-activated pr…
16511	[P]GO:0086003//cardiac muscle cell contraction;GO:0086005//ventricular cardiac muscle cell action potential;GO:0006813//potassium ion transport;GO:0099622//cardiac muscle cell membrane repolarization;GO:0050896//response to stimulus;GO:0042592//homeostatic process;GO:0006812//cation transport;GO:0015672//monovalent inorganic cation transport;GO:0060306//regulation of membrane repolarization;GO:00…	biological_process;molecular_function;cellular_component	[C]macromolecular complex;organelle part;membrane;cell;membrane part;organelle;[P]cellular process;response to stimulus;multicellular organismal process;biological regulation;signaling;localization;[F]transporter activity;binding;molecular transducer activity;signal transducer activity;catalytic activity;	-1.21839	Kcnh2	22.96	2.35	2.05	4.43	2.52	4.58	K04905//potassium voltage-gated channel Eag-related subfamily H member 2;K04905//potassium voltage-gated channel Eag-related subfamily H member 2;K04905//potassium voltage-gated channel Eag-related subfamily H member 2;K04905//potassium voltage-gated channel Eag-related subfamily H member 2;K04905//potassium voltage-gated channel Eag-related subfamily H member 2;K04905//potassium voltage-gated ch…	GO:0086003//cardiac muscle cell contraction;GO:0086005//ventricular cardiac muscle cell action potential;GO:0006813//potassium ion transport;GO:0099622//cardiac muscle cell membrane repolarization;GO:0050896//response to stimulus;GO:0042592//homeostatic process;GO:0006812//cation transport;GO:0015672//monovalent inorganic cation transport;GO:0060306//regulation of membrane repolarization;GO:00600…
19735	[P]GO:0043405//regulation of MAP kinase activity;GO:0045932//negative regulation of muscle contraction;GO:0031113//regulation of microtubule polymerization;GO:0023052//signaling;GO:0060192//negative regulation of lipase activity;GO:0010517//regulation of phospholipase activity;GO:0043086//negative regulation of catalytic activity;GO:0007154//cell communication;GO:0050794//regulation of cellular p…	molecular_function;biological_process;cellular_component	[C]membrane;organelle;membrane part;cell;organelle part;membrane-enclosed lumen;[P]signaling;multicellular organismal process;reproductive process;developmental process;cellular process;biological regulation;multi-organism process;response to stimulus;reproduction;[F]binding;molecular function regulator;	-1.20877	Rgs2	293.98	11.74	11.51	85.31	22.84	26.94	K18154//regulator of G-protein signaling 2+ko04022//cGMP-PKG signaling pathway+ko04740//Olfactory transduction+ko04921//Oxytocin signaling pathway	GO:0043405//regulation of MAP kinase activity;GO:0045932//negative regulation of muscle contraction;GO:0031113//regulation of microtubule polymerization;GO:0023052//signaling;GO:0060192//negative regulation of lipase activity;GO:0010517//regulation of phospholipase activity;GO:0043086//negative regulation of catalytic activity;GO:0007154//cell communication;GO:0050794//regulation of cellular proc…
16149	[P]GO:0006692//prostanoid metabolic process;GO:2000107//negative regulation of leukocyte apoptotic process;GO:0008610//lipid biosynthetic process;GO:0080135//regulation of cellular response to stress;GO:0002700//regulation of production of molecular mediator of immune response;GO:0023057//negative regulation of signaling;GO:0032103//positive regulation of response to external stimulus;GO:0002449/…	biological_process;cellular_component;molecular_function	[C]membrane;membrane part;organelle;cell;extracellular region;macromolecular complex;[P]cellular process;multicellular organismal process;immune system process;localization;biological regulation;signaling;developmental process;response to stimulus;cellular component organization or biogenesis;cell proliferation;metabolic process;[F]binding;molecular transducer activity;signal transducer activity;	-1.20169	Cd74	493.68	30.81	20.21	107.99	48.9	76.67	K06505//CD74 antigen+ko05152//Tuberculosis+ko04612//Antigen processing and presentation+ko05168//Herpes simplex infection;K06505//CD74 antigen+ko05152//Tuberculosis+ko04612//Antigen processing and presentation+ko05168//Herpes simplex infection	GO:0006692//prostanoid metabolic process;GO:2000107//negative regulation of leukocyte apoptotic process;GO:0008610//lipid biosynthetic process;GO:0080135//regulation of cellular response to stress;GO:0002700//regulation of production of molecular mediator of immune response;GO:0023057//negative regulation of signaling;GO:0032103//positive regulation of response to external stimulus;GO:0002449//ly…
19206	[P]GO:0048736//appendage development;GO:0060443//mammary gland morphogenesis;GO:0021904//dorsal/ventral neural tube patterning;GO:0060896//neural plate pattern specification;GO:0045682//regulation of epidermis development;GO:1903507//negative regulation of nucleic acid-templated transcription;GO:2000112//regulation of cellular macromolecule biosynthetic process;GO:0050794//regulation of cellular …	biological_process;cellular_component;molecular_function	[C]membrane part;organelle;membrane;cell;[P]response to stimulus;biological regulation;signaling;cellular process;developmental process;metabolic process;cell proliferation;multicellular organismal process;[F]binding;molecular transducer activity;signal transducer activity;	-1.20092	Ptch1	14.59	3.39	3.49	2.07	2.95	4.35	K06225//patched 1+ko04360//Axon guidance+ko05217//Basal cell carcinoma+ko04341//Hedgehog signaling pathway - fly+ko05200//Pathways in cancer+ko05205//Proteoglycans in cancer+ko04024//cAMP signaling pathway+ko04340//Hedgehog signaling pathway;K06225//patched 1+ko04360//Axon guidance+ko05217//Basal cell carcinoma+ko04341//Hedgehog signaling pathway - fly+ko05200//Pathways in cancer+ko05205//Proteog…	GO:0048736//appendage development;GO:0060443//mammary gland morphogenesis;GO:0021904//dorsal/ventral neural tube patterning;GO:0060896//neural plate pattern specification;GO:0045682//regulation of epidermis development;GO:1903507//negative regulation of nucleic acid-templated transcription;GO:2000112//regulation of cellular macromolecule biosynthetic process;GO:0050794//regulation of cellular pro…
15000	[P]GO:0051084//'de novo' posttranslational protein folding;GO:0006457//protein folding;GO:0019886//antigen processing and presentation of exogenous peptide antigen via MHC class II;GO:0051085//chaperone cofactor-dependent protein refolding;GO:0006955//immune response;GO:0019884//antigen processing and presentation of exogenous antigen;GO:0002478//antigen processing and presentation of exogenous p…	cellular_component;biological_process;molecular_function	[C]organelle part;organelle;macromolecular complex;membrane;cell;membrane part;[P]immune system process;cellular process;response to stimulus;[F]binding;	-1.19716	H2-DMb2	4.23	0.42	0.17	1.39	0.34	0.35	K06752//major histocompatibility complex, class II+ko05332//Graft-versus-host disease+ko04658//Th1 and Th2 cell differentiation+ko04659//Th17 cell differentiation+ko05416//Viral myocarditis+ko04145//Phagosome+ko05145//Toxoplasmosis+ko05140//Leishmaniasis+ko05323//Rheumatoid arthritis+ko05321//Inflammatory bowel disease (IBD)+ko05320//Autoimmune thyroid disease+ko05150//Staphylococcus aureus infec…	GO:0051084//'de novo' posttranslational protein folding;GO:0006457//protein folding;GO:0019886//antigen processing and presentation of exogenous peptide antigen via MHC class II;GO:0051085//chaperone cofactor-dependent protein refolding;GO:0006955//immune response;GO:0019884//antigen processing and presentation of exogenous antigen;GO:0002478//antigen processing and presentation of exogenous pept…
20510	[P]GO:0006865//amino acid transport;GO:0006812//cation transport;GO:0071822//protein complex subunit organization;GO:0140016//D-aspartate import across plasma membrane;GO:0070779//D-aspartate import;GO:0050789//regulation of biological process;GO:1905039//carboxylic acid transmembrane transport;GO:0006810//transport;GO:0006835//dicarboxylic acid transport;GO:0071840//cellular component organizati…	cellular_component;biological_process;molecular_function	[C]organelle;membrane;cell;extracellular region;membrane part;[P]cellular component organization or biogenesis;response to stimulus;localization;biological regulation;cellular process;[F]transporter activity;binding;	-1.1943	Slc1a1	20.06	8.44	12.75	2.75	6.64	8.53	K05612//solute carrier family 1 (neuronal/epithelial high affinity glutamate transporter), member 1+ko04724//Glutamatergic synapse+ko04974//Protein digestion and absorption	GO:0006865//amino acid transport;GO:0006812//cation transport;GO:0071822//protein complex subunit organization;GO:0140016//D-aspartate import across plasma membrane;GO:0070779//D-aspartate import;GO:0050789//regulation of biological process;GO:1905039//carboxylic acid transmembrane transport;GO:0006810//transport;GO:0006835//dicarboxylic acid transport;GO:0071840//cellular component organization …
20840	[P]GO:2001257//regulation of cation channel activity;GO:1903169//regulation of calcium ion transmembrane transport;GO:0065009//regulation of molecular function;GO:0033554//cellular response to stress;GO:0032879//regulation of localization;GO:0009628//response to abiotic stimulus;GO:0009266//response to temperature stimulus;GO:0006950//response to stress;GO:0050789//regulation of biological proces…	cellular_component;molecular_function;biological_process	[C]cell;membrane part;membrane;[P]signaling;biological regulation;multicellular organismal process;response to stimulus;cellular process;[F]binding;	-1.18968	Stac	0.67	0.03	0.12	0.18	0.06	0.12	K06114//spectrin alpha+ko04210//Apoptosis;K06114//spectrin alpha+ko04210//Apoptosis;K06114//spectrin alpha+ko04210//Apoptosis	GO:2001257//regulation of cation channel activity;GO:1903169//regulation of calcium ion transmembrane transport;GO:0065009//regulation of molecular function;GO:0033554//cellular response to stress;GO:0032879//regulation of localization;GO:0009628//response to abiotic stimulus;GO:0009266//response to temperature stimulus;GO:0006950//response to stress;GO:0050789//regulation of biological process;G…
13483	[P]GO:0007154//cell communication;GO:0034767//positive regulation of ion transmembrane transport;GO:0008104//protein localization;GO:0034613//cellular protein localization;GO:0035637//multicellular organismal signaling;GO:1903078//positive regulation of protein localization to plasma membrane;GO:0034762//regulation of transmembrane transport;GO:0033036//macromolecule localization;GO:1903827//regu…	biological_process;molecular_function;cellular_component	[C]membrane part;organelle;extracellular region;cell;macromolecular complex;membrane;[P]localization;biological regulation;signaling;multicellular organismal process;cellular process;[F]molecular function regulator;catalytic activity;	-1.17739	Dpp6	11.34	0.45	0.61	3.14	0.72	1.54	K01278//dipeptidyl-peptidase 4 [EC:3.4.14.5]+ko04974//Protein digestion and absorption;K01278//dipeptidyl-peptidase 4 [EC:3.4.14.5]+ko04974//Protein digestion and absorption;K01278//dipeptidyl-peptidase 4 [EC:3.4.14.5]+ko04974//Protein digestion and absorption;K01278//dipeptidyl-peptidase 4 [EC:3.4.14.5]+ko04974//Protein digestion and absorption	GO:0007154//cell communication;GO:0034767//positive regulation of ion transmembrane transport;GO:0008104//protein localization;GO:0034613//cellular protein localization;GO:0035637//multicellular organismal signaling;GO:1903078//positive regulation of protein localization to plasma membrane;GO:0034762//regulation of transmembrane transport;GO:0033036//macromolecule localization;GO:1903827//regulat…
68404	[P]GO:0009653//anatomical structure morphogenesis;GO:0048812//neuron projection morphogenesis;GO:0048588//developmental cell growth;GO:0061564//axon development;GO:0048731//system development;GO:0048856//anatomical structure development;GO:0007275//multicellular organism development;GO:0071840//cellular component organization or biogenesis;GO:0048869//cellular developmental process;GO:0060560//de…	molecular_function;biological_process;cellular_component	[C]macromolecular complex;cell;membrane part;cell junction;membrane;synapse;extracellular region;[P]cellular component organization or biogenesis;cellular process;multicellular organismal process;growth;developmental process;[F]binding;	-1.1766	Nrn1	11.46	0.95	3.17	1.69	1.35	3.86	K05726//breast cancer anti-estrogen resistance 1+ko04015//Rap1 signaling pathway+ko05100//Bacterial invasion of epithelial cells+ko04810//Regulation of actin cytoskeleton+ko04062//Chemokine signaling pathway+ko04510//Focal adhesion+ko04670//Leukocyte transendothelial migration;K05726//breast cancer anti-estrogen resistance 1+ko04015//Rap1 signaling pathway+ko05100//Bacterial invasion of epithelia…	GO:0009653//anatomical structure morphogenesis;GO:0048812//neuron projection morphogenesis;GO:0048588//developmental cell growth;GO:0061564//axon development;GO:0048731//system development;GO:0048856//anatomical structure development;GO:0007275//multicellular organism development;GO:0071840//cellular component organization or biogenesis;GO:0048869//cellular developmental process;GO:0060560//devel…
268902	[P]GO:0050770//regulation of axonogenesis;GO:0022008//neurogenesis;GO:0051239//regulation of multicellular organismal process;GO:0048511//rhythmic process;GO:0010720//positive regulation of cell development;GO:0050789//regulation of biological process;GO:0022604//regulation of cell morphogenesis;GO:0045597//positive regulation of cell differentiation;GO:0048522//positive regulation of cellular pr…	biological_process;molecular_function;cellular_component	[C]membrane part;extracellular region;membrane;organelle;cell;[P]biological adhesion;developmental process;signaling;reproductive process;cellular process;multicellular organismal process;reproduction;rhythmic process;biological regulation;response to stimulus;[F]molecular transducer activity;signal transducer activity;binding;	-1.17622	Robo2	3.74	0.29	0.53	0.74	0.51	0.72	K06754//roundabout, axon guidance receptor 2+ko04360//Axon guidance;K06754//roundabout, axon guidance receptor 2+ko04360//Axon guidance;K06754//roundabout, axon guidance receptor 2+ko04360//Axon guidance;K06754//roundabout, axon guidance receptor 2+ko04360//Axon guidance;K06754//roundabout, axon guidance receptor 2+ko04360//Axon guidance;K06754//roundabout, axon guidance receptor 2+ko04360//Axon …	GO:0050770//regulation of axonogenesis;GO:0022008//neurogenesis;GO:0051239//regulation of multicellular organismal process;GO:0048511//rhythmic process;GO:0010720//positive regulation of cell development;GO:0050789//regulation of biological process;GO:0022604//regulation of cell morphogenesis;GO:0045597//positive regulation of cell differentiation;GO:0048522//positive regulation of cellular proce…
12671	[P]GO:0046903//secretion;GO:0042221//response to chemical;GO:1901701//cellular response to oxygen-containing compound;GO:0050896//response to stimulus;GO:1905144//response to acetylcholine;GO:0007165//signal transduction;GO:0035690//cellular response to drug;GO:0035150//regulation of tube size;GO:0009719//response to endogenous stimulus;GO:0007197//adenylate cyclase-inhibiting G-protein coupled a…	cellular_component;molecular_function;biological_process	[C]cell junction;synapse part;membrane part;membrane;cell;synapse;[P]localization;multicellular organismal process;response to stimulus;biological regulation;cellular process;signaling;[F]binding;molecular function regulator;signal transducer activity;molecular transducer activity;	-1.17491	Chrm3	2.04	0.22	0.16	0.41	0.21	0.45	K04131//muscarinic acetylcholine receptor M3+ko04742//Taste transduction+ko04971//Gastric acid secretion+ko04080//Neuroactive ligand-receptor interaction+ko04911//Insulin secretion+ko04020//Calcium signaling pathway+ko04970//Salivary secretion+ko04725//Cholinergic synapse+ko04972//Pancreatic secretion+ko04810//Regulation of actin cytoskeleton;K04131//muscarinic acetylcholine receptor M3+ko04742//…	GO:0046903//secretion;GO:0042221//response to chemical;GO:1901701//cellular response to oxygen-containing compound;GO:0050896//response to stimulus;GO:1905144//response to acetylcholine;GO:0007165//signal transduction;GO:0035690//cellular response to drug;GO:0035150//regulation of tube size;GO:0009719//response to endogenous stimulus;GO:0007197//adenylate cyclase-inhibiting G-protein coupled acet…
93883	[P]GO:0032501//multicellular organismal process;GO:0007154//cell communication;GO:0007155//cell adhesion;GO:0007399//nervous system development;GO:0044085//cellular component biogenesis;GO:0016043//cellular component organization;GO:0050808//synapse organization;GO:0007267//cell-cell signaling;GO:0098609//cell-cell adhesion;GO:0099536//synaptic signaling;GO:0009987//cellular process;GO:0099537//t…	biological_process;molecular_function;cellular_component	[C]cell;membrane part;cell junction;membrane;[P]cellular process;developmental process;signaling;multicellular organismal process;cellular component organization or biogenesis;biological adhesion;[F]binding;	-1.17447	Pcdhb12	1.4	0.1	0.08	0.37	0.13	0.19	K16494//protocadherin beta	GO:0032501//multicellular organismal process;GO:0007154//cell communication;GO:0007155//cell adhesion;GO:0007399//nervous system development;GO:0044085//cellular component biogenesis;GO:0016043//cellular component organization;GO:0050808//synapse organization;GO:0007267//cell-cell signaling;GO:0098609//cell-cell adhesion;GO:0099536//synaptic signaling;GO:0009987//cellular process;GO:0099537//tran…
330814	[P]GO:0050807//regulation of synapse organization;GO:0090128//regulation of synapse maturation;GO:0050794//regulation of cellular process;GO:0050803//regulation of synapse structure or activity;GO:0022610//biological adhesion;GO:0007154//cell communication;GO:0007155//cell adhesion;GO:0050896//response to stimulus;GO:0065007//biological regulation;GO:0007157//heterophilic cell-cell adhesion via p…	biological_process;molecular_function;cellular_component	[C]membrane;membrane part;synapse;synapse part;cell junction;cell;[P]biological adhesion;cellular process;response to stimulus;biological regulation;signaling;[F]binding;signal transducer activity;molecular transducer activity;	-1.17123	Adgrl1	26.98	7.41	5.82	4.39	6.21	7.22	K04592//latrophilin 1;K04592//latrophilin 1;K04592//latrophilin 1;K04592//latrophilin 1;K04592//latrophilin 1;K04592//latrophilin 1;K04592//latrophilin 1;K04592//latrophilin 1;K04592//latrophilin 1;K04592//latrophilin 1;K04592//latrophilin 1;K04592//latrophilin 1;K04592//latrophilin 1;K04592//latrophilin 1;K04592//latrophilin 1;K04592//latrophilin 1;K04592//latrophilin 1;K04592//latrophilin 1;K04…	GO:0050807//regulation of synapse organization;GO:0090128//regulation of synapse maturation;GO:0050794//regulation of cellular process;GO:0050803//regulation of synapse structure or activity;GO:0022610//biological adhesion;GO:0007154//cell communication;GO:0007155//cell adhesion;GO:0050896//response to stimulus;GO:0065007//biological regulation;GO:0007157//heterophilic cell-cell adhesion via plas…
50782	[P]GO:0050896//response to stimulus;GO:0009987//cellular process;GO:0050789//regulation of biological process;GO:0007165//signal transduction;GO:0023052//signaling;GO:0065007//biological regulation;GO:0050794//regulation of cellular process;GO:0051716//cellular response to stimulus;GO:0007186//G-protein coupled receptor signaling pathway;GO:0035556//intracellular signal transduction;GO:0007154//c…	biological_process;cellular_component;molecular_function	[C]cell;membrane;membrane part;macromolecular complex;[P]cellular process;signaling;response to stimulus;biological regulation;[F]signal transducer activity;binding;	-1.16818	Rgs11	3.87	0.23	0.43	0.81	0.54	0.66	K16449//regulator of G-protein signaling;K16449//regulator of G-protein signaling;K16449//regulator of G-protein signaling;K16449//regulator of G-protein signaling;K16449//regulator of G-protein signaling;K16449//regulator of G-protein signaling	GO:0050896//response to stimulus;GO:0009987//cellular process;GO:0050789//regulation of biological process;GO:0007165//signal transduction;GO:0023052//signaling;GO:0065007//biological regulation;GO:0050794//regulation of cellular process;GO:0051716//cellular response to stimulus;GO:0007186//G-protein coupled receptor signaling pathway;GO:0035556//intracellular signal transduction;GO:0007154//cell…
14128	[P]GO:0043902//positive regulation of multi-organism process;GO:0043900//regulation of multi-organism process;GO:0048583//regulation of response to stimulus;GO:0010604//positive regulation of macromolecule metabolic process;GO:0060255//regulation of macromolecule metabolic process;GO:0048584//positive regulation of response to stimulus;GO:0050790//regulation of catalytic activity;GO:0048518//posi…	biological_process;molecular_function;cellular_component	[C]membrane part;cell;organelle;extracellular region;membrane;[P]biological regulation;[F]binding;	-1.1631	Fcer2a	0.69	0.15	0.15	0.07	0.09	0.16	K06468//low affinity immunoglobulin epsilon Fc receptor+ko04640//Hematopoietic cell lineage+ko05169//Epstein-Barr virus infection;K06468//low affinity immunoglobulin epsilon Fc receptor+ko04640//Hematopoietic cell lineage+ko05169//Epstein-Barr virus infection;K06468//low affinity immunoglobulin epsilon Fc receptor+ko04640//Hematopoietic cell lineage+ko05169//Epstein-Barr virus infection;K06468//l…	GO:0043902//positive regulation of multi-organism process;GO:0043900//regulation of multi-organism process;GO:0048583//regulation of response to stimulus;GO:0010604//positive regulation of macromolecule metabolic process;GO:0060255//regulation of macromolecule metabolic process;GO:0048584//positive regulation of response to stimulus;GO:0050790//regulation of catalytic activity;GO:0048518//positiv…
243961	[P]GO:0120039//plasma membrane bounded cell projection morphogenesis;GO:0030154//cell differentiation;GO:0051641//cellular localization;GO:0051651//maintenance of location in cell;GO:0022607//cellular component assembly;GO:0032879//regulation of localization;GO:0099177//regulation of trans-synaptic signaling;GO:0120036//plasma membrane bounded cell projection organization;GO:0010975//regulation o…	cellular_component;biological_process;molecular_function	[C]cell;organelle;synapse part;cell junction;membrane;membrane part;macromolecular complex;synapse;[P]cellular component organization or biogenesis;developmental process;multi-organism process;cellular process;multicellular organismal process;behavior;response to stimulus;localization;biological regulation;[F]structural molecule activity;binding;	-1.16128	Shank1	1.52	0.07	0.12	0.34	0.14	0.3	K15009//SH3 and multiple ankyrin repeat domains protein+ko04724//Glutamatergic synapse;K15009//SH3 and multiple ankyrin repeat domains protein+ko04724//Glutamatergic synapse;K15009//SH3 and multiple ankyrin repeat domains protein+ko04724//Glutamatergic synapse;K15009//SH3 and multiple ankyrin repeat domains protein+ko04724//Glutamatergic synapse;K15009//SH3 and multiple ankyrin repeat domains pro…	GO:0120039//plasma membrane bounded cell projection morphogenesis;GO:0030154//cell differentiation;GO:0051641//cellular localization;GO:0051651//maintenance of location in cell;GO:0022607//cellular component assembly;GO:0032879//regulation of localization;GO:0099177//regulation of trans-synaptic signaling;GO:0120036//plasma membrane bounded cell projection organization;GO:0010975//regulation of n…
23965	[P]GO:0006508//proteolysis;GO:0050896//response to stimulus;GO:0007154//cell communication;GO:0006807//nitrogen compound metabolic process;GO:0043170//macromolecule metabolic process;GO:0071704//organic substance metabolic process;GO:0051716//cellular response to stimulus;GO:0050789//regulation of biological process;GO:0008152//metabolic process;GO:0050794//regulation of cellular process;GO:00195…	biological_process;cellular_component	[C]cell;membrane;membrane part;[P]response to stimulus;biological regulation;signaling;cellular process;metabolic process;	-1.16111	Tenm3	6.9	0.52	0.58	1.09	0.65	1.77	K06252//tenascin+ko04151//PI3K-Akt signaling pathway+ko04510//Focal adhesion+ko04512//ECM-receptor interaction+ko05206//MicroRNAs in cancer+ko05165//Human papillomavirus infection;K06252//tenascin+ko04151//PI3K-Akt signaling pathway+ko04510//Focal adhesion+ko04512//ECM-receptor interaction+ko05206//MicroRNAs in cancer+ko05165//Human papillomavirus infection;K06252//tenascin+ko04151//PI3K-Akt sign…	GO:0006508//proteolysis;GO:0050896//response to stimulus;GO:0007154//cell communication;GO:0006807//nitrogen compound metabolic process;GO:0043170//macromolecule metabolic process;GO:0071704//organic substance metabolic process;GO:0051716//cellular response to stimulus;GO:0050789//regulation of biological process;GO:0008152//metabolic process;GO:0050794//regulation of cellular process;GO:0019538/…
18566	[P]GO:0002644//negative regulation of tolerance induction;GO:0002683//negative regulation of immune system process;GO:0043065//positive regulation of apoptotic process;GO:0006915//apoptotic process;GO:0050789//regulation of biological process;GO:0070234//positive regulation of T cell apoptotic process;GO:0051093//negative regulation of developmental process;GO:0051241//negative regulation of mult…	cellular_component;biological_process	[C]cell;membrane;membrane part;[P]immune system process;cellular process;biological regulation;	-1.15524	Pdcd1	1.35	0.06	0.04	0.36	0.12	0.16	K06744//programmed cell death protein 1+ko04514//Cell adhesion molecules (CAMs)+ko04660//T cell receptor signaling pathway	GO:0002644//negative regulation of tolerance induction;GO:0002683//negative regulation of immune system process;GO:0043065//positive regulation of apoptotic process;GO:0006915//apoptotic process;GO:0050789//regulation of biological process;GO:0070234//positive regulation of T cell apoptotic process;GO:0051093//negative regulation of developmental process;GO:0051241//negative regulation of multice…
12773	[P]GO:0048856//anatomical structure development;GO:0009636//response to toxic substance;GO:0048699//generation of neurons;GO:0009607//response to biotic stimulus;GO:0048869//cellular developmental process;GO:0046677//response to antibiotic;GO:0002520//immune system development;GO:0051179//localization;GO:0006955//immune response;GO:0040011//locomotion;GO:0032501//multicellular organismal process;…	cellular_component;molecular_function;biological_process	[C]membrane;membrane part;cell;[P]biological regulation;response to stimulus;developmental process;multicellular organismal process;multi-organism process;immune system process;cellular process;locomotion;localization;[F]molecular transducer activity;signal transducer activity;	-1.15251	Ccr4	0.55	0.45	0.43	0.05	0.21	0.42	K04179//C-C chemokine receptor type 4+ko04062//Chemokine signaling pathway+ko04060//Cytokine-cytokine receptor interaction+ko05203//Viral carcinogenesis+ko05167//Kaposi's sarcoma-associated herpesvirus infection;K04179//C-C chemokine receptor type 4+ko04062//Chemokine signaling pathway+ko04060//Cytokine-cytokine receptor interaction+ko05203//Viral carcinogenesis+ko05167//Kaposi's sarcoma-associat…	GO:0048856//anatomical structure development;GO:0009636//response to toxic substance;GO:0048699//generation of neurons;GO:0009607//response to biotic stimulus;GO:0048869//cellular developmental process;GO:0046677//response to antibiotic;GO:0002520//immune system development;GO:0051179//localization;GO:0006955//immune response;GO:0040011//locomotion;GO:0032501//multicellular organismal process;GO:…
243328	[C]GO:0044464//cell part;GO:0045177//apical part of cell;GO:0044425//membrane part;GO:0071944//cell periphery;GO:0005623//cell;GO:0016324//apical plasma membrane;GO:0016020//membrane;GO:0031224//intrinsic component of membrane;GO:0016021//integral component of membrane;GO:0098590//plasma membrane region;GO:0044459//plasma membrane part;GO:0005886//plasma membrane;[F]GO:0022857//transmembrane tran…	cellular_component;molecular_function	[C]membrane;cell;membrane part;[F]transporter activity;	-1.14358	Slc29a4	0.31	0.33	0.51	0.03	0.24	0.23	K03323//solute carrier family 29 (equilibrative nucleoside transporter), member 4;K03323//solute carrier family 29 (equilibrative nucleoside transporter), member 4;K03323//solute carrier family 29 (equilibrative nucleoside transporter), member 4;K03323//solute carrier family 29 (equilibrative nucleoside transporter), member 4;K03323//solute carrier family 29 (equilibrative nucleoside transporter)…	GO:0044464//cell part;GO:0045177//apical part of cell;GO:0044425//membrane part;GO:0071944//cell periphery;GO:0005623//cell;GO:0016324//apical plasma membrane;GO:0016020//membrane;GO:0031224//intrinsic component of membrane;GO:0016021//integral component of membrane;GO:0098590//plasma membrane region;GO:0044459//plasma membrane part;GO:0005886//plasma membrane;GO:0022857//transmembrane transporte…
16641	[C]GO:0005886//plasma membrane;GO:0071944//cell periphery;GO:0016020//membrane;GO:0098552//side of membrane;GO:0043235//receptor complex;GO:0009897//external side of plasma membrane;GO:0005623//cell;GO:0044459//plasma membrane part;GO:0009986//cell surface;GO:0031224//intrinsic component of membrane;GO:0044425//membrane part;GO:0032991//macromolecular complex;GO:0044464//cell part;GO:0016021//int…	molecular_function;cellular_component	[C]membrane part;membrane;macromolecular complex;cell;[F]binding;	-1.14293	Klrc1	1.12	0.06	0.13	0.4	0.04	0.16	K06541//killer cell lectin-like receptor subfamily C+ko04612//Antigen processing and presentation;K06541//killer cell lectin-like receptor subfamily C+ko04612//Antigen processing and presentation;K06541//killer cell lectin-like receptor subfamily C+ko04612//Antigen processing and presentation;K06541//killer cell lectin-like receptor subfamily C+ko04612//Antigen processing and presentation;K06541/…	GO:0005886//plasma membrane;GO:0071944//cell periphery;GO:0016020//membrane;GO:0098552//side of membrane;GO:0043235//receptor complex;GO:0009897//external side of plasma membrane;GO:0005623//cell;GO:0044459//plasma membrane part;GO:0009986//cell surface;GO:0031224//intrinsic component of membrane;GO:0044425//membrane part;GO:0032991//macromolecular complex;GO:0044464//cell part;GO:0016021//integr…
BGI_novel_G000244	[P]GO:0032502//developmental process;GO:0006875//cellular metal ion homeostasis;GO:0043254//regulation of protein complex assembly;GO:0001954//positive regulation of cell-matrix adhesion;GO:0071621//granulocyte chemotaxis;GO:0033674//positive regulation of kinase activity;GO:0002690//positive regulation of leukocyte chemotaxis;GO:0043550//regulation of lipid kinase activity;GO:0048731//system dev…	biological_process;molecular_function;cellular_component	[C]membrane;cell;membrane part;extracellular region;[P]immune system process;signaling;cellular component organization or biogenesis;localization;biological regulation;biological adhesion;developmental process;locomotion;multicellular organismal process;cellular process;response to stimulus;[F]binding;molecular function regulator;	-1.13995	BGI_novel_G000244	99.9	6.96	14.61	26.06	21.32	7.42	K16062//C-C motif chemokine 21+ko04062//Chemokine signaling pathway+ko04060//Cytokine-cytokine receptor interaction+ko04064//NF-kappa B signaling pathway	GO:0032502//developmental process;GO:0006875//cellular metal ion homeostasis;GO:0043254//regulation of protein complex assembly;GO:0001954//positive regulation of cell-matrix adhesion;GO:0071621//granulocyte chemotaxis;GO:0033674//positive regulation of kinase activity;GO:0002690//positive regulation of leukocyte chemotaxis;GO:0043550//regulation of lipid kinase activity;GO:0048731//system develo…
BGI_novel_G001428	[P]GO:0006952//defense response;GO:0050896//response to stimulus;GO:0032502//developmental process;GO:0007565//female pregnancy;GO:0007275//multicellular organism development;GO:0048856//anatomical structure development;GO:0045087//innate immune response;GO:0000003//reproduction;GO:0002376//immune system process;GO:0034341//response to interferon-gamma;GO:0070887//cellular response to chemical st…	molecular_function;cellular_component;biological_process	[C]extracellular region;macromolecular complex;membrane;membrane part;cell;organelle part;organelle;[P]response to stimulus;multicellular organismal process;immune system process;multi-organism process;reproductive process;cellular process;developmental process;reproduction;[F]binding;	-1.1339	BGI_novel_G001428	26.59	0.98	1	7.4	2.09	3.31	K06751//major histocompatibility complex, class I+ko05332//Graft-versus-host disease+ko05416//Viral myocarditis+ko04144//Endocytosis+ko04145//Phagosome+ko05320//Autoimmune thyroid disease+ko05330//Allograft rejection+ko04612//Antigen processing and presentation+ko04940//Type I diabetes mellitus+ko04514//Cell adhesion molecules (CAMs)+ko04218//Cellular senescence+ko05203//Viral carcinogenesis+ko05…	GO:0006952//defense response;GO:0050896//response to stimulus;GO:0032502//developmental process;GO:0007565//female pregnancy;GO:0007275//multicellular organism development;GO:0048856//anatomical structure development;GO:0045087//innate immune response;GO:0000003//reproduction;GO:0002376//immune system process;GO:0034341//response to interferon-gamma;GO:0070887//cellular response to chemical stimu…
16847	[P]GO:0051234//establishment of localization;GO:2000252//negative regulation of feeding behavior;GO:1904951//positive regulation of establishment of protein localization;GO:0098657//import into cell;GO:0023051//regulation of signaling;GO:0002520//immune system development;GO:0044237//cellular metabolic process;GO:0061458//reproductive system development;GO:0032504//multicellular organism reproduc…	cellular_component;molecular_function;biological_process	[C]extracellular region;macromolecular complex;cell;membrane part;membrane;[P]multi-organism process;behavior;growth;biological regulation;response to stimulus;rhythmic process;reproduction;immune system process;metabolic process;reproductive process;localization;multicellular organismal process;signaling;cellular process;developmental process;[F]molecular transducer activity;signal transducer ac…	-1.1339	Lepr	9.16	29.17	96.15	5.05	29.12	26.18	K05062//leptin receptor+ko04152//AMPK signaling pathway+ko04080//Neuroactive ligand-receptor interaction+ko04630//Jak-STAT signaling pathway+ko04932//Non-alcoholic fatty liver disease (NAFLD)+ko04060//Cytokine-cytokine receptor interaction+ko04920//Adipocytokine signaling pathway;K05062//leptin receptor+ko04152//AMPK signaling pathway+ko04080//Neuroactive ligand-receptor interaction+ko04630//Jak-…	GO:0051234//establishment of localization;GO:2000252//negative regulation of feeding behavior;GO:1904951//positive regulation of establishment of protein localization;GO:0098657//import into cell;GO:0023051//regulation of signaling;GO:0002520//immune system development;GO:0044237//cellular metabolic process;GO:0061458//reproductive system development;GO:0032504//multicellular organism reproductio…
218756	[P]GO:0060219//camera-type eye photoreceptor cell differentiation;GO:0030003//cellular cation homeostasis;GO:0072358//cardiovascular system development;GO:0022037//metencephalon development;GO:0048731//system development;GO:0050953//sensory perception of light stimulus;GO:0003407//neural retina development;GO:0007275//multicellular organism development;GO:0001944//vasculature development;GO:00601…	molecular_function;cellular_component;biological_process	[C]organelle part;membrane part;membrane;organelle;cell;synapse;[P]developmental process;biological regulation;cellular process;multicellular organismal process;[F]transporter activity;	-1.13074	Slc4a7	13.89	2.46	3.26	3.52	2.86	2.54	K13858//solute carrier family 4 (sodium bicarbonate cotransporter), member 7;K13858//solute carrier family 4 (sodium bicarbonate cotransporter), member 7;K13858//solute carrier family 4 (sodium bicarbonate cotransporter), member 7;K13858//solute carrier family 4 (sodium bicarbonate cotransporter), member 7;K13858//solute carrier family 4 (sodium bicarbonate cotransporter), member 7;K13858//solute…	GO:0060219//camera-type eye photoreceptor cell differentiation;GO:0030003//cellular cation homeostasis;GO:0072358//cardiovascular system development;GO:0022037//metencephalon development;GO:0048731//system development;GO:0050953//sensory perception of light stimulus;GO:0003407//neural retina development;GO:0007275//multicellular organism development;GO:0001944//vasculature development;GO:0060113/…
229927	[P]GO:1902476//chloride transmembrane transport;GO:0098660//inorganic ion transmembrane transport;GO:0055085//transmembrane transport;GO:0051234//establishment of localization;GO:0006820//anion transport;GO:0051179//localization;GO:0006811//ion transport;GO:0006821//chloride transport;GO:0015698//inorganic anion transport;GO:0006810//transport;GO:0098661//inorganic anion transmembrane transport;G…	molecular_function;biological_process;cellular_component	[C]cell;membrane;membrane part;[P]localization;[F]catalytic activity;transporter activity;	-1.1295	Clca3b	5.62	0.65	0.23	1.23	0.35	1.34	K05030//calcium-activated chloride channel regulator 3/4+ko04972//Pancreatic secretion+ko04924//Renin secretion	GO:1902476//chloride transmembrane transport;GO:0098660//inorganic ion transmembrane transport;GO:0055085//transmembrane transport;GO:0051234//establishment of localization;GO:0006820//anion transport;GO:0051179//localization;GO:0006811//ion transport;GO:0006821//chloride transport;GO:0015698//inorganic anion transport;GO:0006810//transport;GO:0098661//inorganic anion transmembrane transport;GO:0…
20541	[P]GO:0071456//cellular response to hypoxia;GO:0009991//response to extracellular stimulus;GO:0006810//transport;GO:0043269//regulation of ion transport;GO:0055082//cellular chemical homeostasis;GO:0032502//developmental process;GO:0051179//localization;GO:0031000//response to caffeine;GO:0060429//epithelium development;GO:0055078//sodium ion homeostasis;GO:0086064//cell communication by electric…	biological_process;cellular_component;molecular_function	[C]organelle part;synapse part;membrane-enclosed lumen;membrane part;cell junction;organelle;cell;membrane;supramolecular complex;synapse;[P]localization;reproductive process;cellular process;signaling;reproduction;biological regulation;developmental process;response to stimulus;multicellular organismal process;[F]binding;transporter activity;	-1.12482	Slc8a1	11.87	0.97	0.79	3.48	1.1	2.23	K05849//solute carrier family 8 (sodium/calcium exchanger)+ko04022//cGMP-PKG signaling pathway+ko04020//Calcium signaling pathway+ko04974//Protein digestion and absorption+ko04740//Olfactory transduction+ko04371//Apelin signaling pathway;K05849//solute carrier family 8 (sodium/calcium exchanger)+ko04022//cGMP-PKG signaling pathway+ko04020//Calcium signaling pathway+ko04974//Protein digestion and …	GO:0071456//cellular response to hypoxia;GO:0009991//response to extracellular stimulus;GO:0006810//transport;GO:0043269//regulation of ion transport;GO:0055082//cellular chemical homeostasis;GO:0032502//developmental process;GO:0051179//localization;GO:0031000//response to caffeine;GO:0060429//epithelium development;GO:0055078//sodium ion homeostasis;GO:0086064//cell communication by electrical …
18007	[P]GO:0048666//neuron development;GO:0048858//cell projection morphogenesis;GO:0030510//regulation of BMP signaling pathway;GO:0019222//regulation of metabolic process;GO:0048878//chemical homeostasis;GO:0032989//cellular component morphogenesis;GO:0031323//regulation of cellular metabolic process;GO:0048731//system development;GO:0000904//cell morphogenesis involved in differentiation;GO:0000902…	biological_process;cellular_component;molecular_function	[C]membrane-enclosed lumen;organelle;cell;organelle part;macromolecular complex;membrane part;membrane;[P]biological regulation;cellular component organization or biogenesis;response to stimulus;developmental process;multicellular organismal process;locomotion;cellular process;[F]binding;molecular transducer activity;	-1.10743	Neo1	33.15	4.09	4.48	7.99	3.72	7.51	K06766//neogenin+ko04514//Cell adhesion molecules (CAMs);K06766//neogenin+ko04514//Cell adhesion molecules (CAMs);K06766//neogenin+ko04514//Cell adhesion molecules (CAMs);K06766//neogenin+ko04514//Cell adhesion molecules (CAMs);K06766//neogenin+ko04514//Cell adhesion molecules (CAMs);K06766//neogenin+ko04514//Cell adhesion molecules (CAMs);K06766//neogenin+ko04514//Cell adhesion molecules (CAMs);…	GO:0048666//neuron development;GO:0048858//cell projection morphogenesis;GO:0030510//regulation of BMP signaling pathway;GO:0019222//regulation of metabolic process;GO:0048878//chemical homeostasis;GO:0032989//cellular component morphogenesis;GO:0031323//regulation of cellular metabolic process;GO:0048731//system development;GO:0000904//cell morphogenesis involved in differentiation;GO:0000902//c…
16407	[P]GO:0022610//biological adhesion;GO:0065007//biological regulation;GO:0007155//cell adhesion;GO:0007229//integrin-mediated signaling pathway;GO:0009987//cellular process;GO:0050794//regulation of cellular process;GO:0007154//cell communication;GO:0007165//signal transduction;GO:0050896//response to stimulus;GO:0051716//cellular response to stimulus;GO:0023052//signaling;GO:0007166//cell surface…	molecular_function;cellular_component;biological_process	[C]macromolecular complex;membrane;cell;membrane part;[P]cellular process;signaling;biological regulation;biological adhesion;response to stimulus;[F]binding;	-1.10525	Itgae	1.67	0.05	0.06	0.51	0.12	0.17	K06524//integrin alpha E+ko04810//Regulation of actin cytoskeleton;K06524//integrin alpha E+ko04810//Regulation of actin cytoskeleton;K06524//integrin alpha E+ko04810//Regulation of actin cytoskeleton	GO:0022610//biological adhesion;GO:0065007//biological regulation;GO:0007155//cell adhesion;GO:0007229//integrin-mediated signaling pathway;GO:0009987//cellular process;GO:0050794//regulation of cellular process;GO:0007154//cell communication;GO:0007165//signal transduction;GO:0050896//response to stimulus;GO:0051716//cellular response to stimulus;GO:0023052//signaling;GO:0007166//cell surface re…
71461	[P]GO:0007154//cell communication;GO:0003205//cardiac chamber development;GO:0071300//cellular response to retinoic acid;GO:2000027//regulation of organ morphogenesis;GO:0061339//establishment or maintenance of monopolar cell polarity;GO:0050793//regulation of developmental process;GO:0060560//developmental growth involved in morphogenesis;GO:0003281//ventricular septum development;GO:0050769//po…	molecular_function;cellular_component;biological_process	[C]membrane;cell junction;cell;membrane part;[P]multicellular organismal process;cellular component organization or biogenesis;response to stimulus;growth;localization;cellular process;locomotion;biological adhesion;developmental process;signaling;biological regulation;[F]signal transducer activity;molecular transducer activity;	-1.10322	Ptk7	33.97	4.52	4.67	6.83	4.94	8.26	K05127//PTK7 protein tyrosine kinase 7 [EC:2.7.10.1];K05127//PTK7 protein tyrosine kinase 7 [EC:2.7.10.1];K05127//PTK7 protein tyrosine kinase 7 [EC:2.7.10.1];K05127//PTK7 protein tyrosine kinase 7 [EC:2.7.10.1];K05127//PTK7 protein tyrosine kinase 7 [EC:2.7.10.1]	GO:0007154//cell communication;GO:0003205//cardiac chamber development;GO:0071300//cellular response to retinoic acid;GO:2000027//regulation of organ morphogenesis;GO:0061339//establishment or maintenance of monopolar cell polarity;GO:0050793//regulation of developmental process;GO:0060560//developmental growth involved in morphogenesis;GO:0003281//ventricular septum development;GO:0050769//posit…
12298	[P]GO:0006820//anion transport;GO:0006874//cellular calcium ion homeostasis;GO:0042221//response to chemical;GO:0050852//T cell receptor signaling pathway;GO:0070887//cellular response to chemical stimulus;GO:0050778//positive regulation of immune response;GO:0046903//secretion;GO:0048513//animal organ development;GO:0006875//cellular metal ion homeostasis;GO:0050908//detection of light stimulus …	biological_process;molecular_function;cellular_component	[C]membrane part;membrane;cell;macromolecular complex;synapse;[P]biological regulation;immune system process;metabolic process;cellular component organization or biogenesis;signaling;response to stimulus;multicellular organismal process;cellular process;localization;behavior;developmental process;[F]binding;transporter activity;	-1.09735	Cacnb4	0.57	0.14	0.19	0.07	0.17	0.17	K04865//voltage-dependent calcium channel beta-4+ko04010//MAPK signaling pathway+ko05414//Dilated cardiomyopathy (DCM)+ko05410//Hypertrophic cardiomyopathy (HCM)+ko05412//Arrhythmogenic right ventricular cardiomyopathy (ARVC)+ko04261//Adrenergic signaling in cardiomyocytes+ko04260//Cardiac muscle contraction+ko04921//Oxytocin signaling pathway;K04865//voltage-dependent calcium channel beta-4+ko04…	GO:0006820//anion transport;GO:0006874//cellular calcium ion homeostasis;GO:0042221//response to chemical;GO:0050852//T cell receptor signaling pathway;GO:0070887//cellular response to chemical stimulus;GO:0050778//positive regulation of immune response;GO:0046903//secretion;GO:0048513//animal organ development;GO:0006875//cellular metal ion homeostasis;GO:0050908//detection of light stimulus inv…
111368	[P]GO:0009566//fertilization;GO:0044085//cellular component biogenesis;GO:0071822//protein complex subunit organization;GO:0055080//cation homeostasis;GO:0044703//multi-organism reproductive process;GO:0065008//regulation of biological quality;GO:0098771//inorganic ion homeostasis;GO:0006875//cellular metal ion homeostasis;GO:0043933//macromolecular complex subunit organization;GO:0055076//transi…	cellular_component;biological_process;molecular_function	[C]membrane part;membrane;cell;[P]biological regulation;reproduction;cellular process;multi-organism process;reproductive process;cellular component organization or biogenesis;[F]binding;	-1.09073	Prn	0.24	0.15	0.93	0.41	0.11	0.11		GO:0009566//fertilization;GO:0044085//cellular component biogenesis;GO:0071822//protein complex subunit organization;GO:0055080//cation homeostasis;GO:0044703//multi-organism reproductive process;GO:0065008//regulation of biological quality;GO:0098771//inorganic ion homeostasis;GO:0006875//cellular metal ion homeostasis;GO:0043933//macromolecular complex subunit organization;GO:0055076//transitio…
27007	[P]GO:0007154//cell communication;GO:0009891//positive regulation of biosynthetic process;GO:0050896//response to stimulus;GO:0031343//positive regulation of cell killing;GO:0002757//immune response-activating signal transduction;GO:0001775//cell activation;GO:0032502//developmental process;GO:0009987//cellular process;GO:0019222//regulation of metabolic process;GO:0048585//negative regulation of…	molecular_function;cellular_component;biological_process	[C]cell;membrane;membrane part;[P]signaling;multi-organism process;developmental process;biological regulation;cell killing;response to stimulus;immune system process;cellular process;[F]binding;signal transducer activity;molecular transducer activity;	-1.08234	Klrk1	2.87	0.06	0.21	0.77	0.28	0.23	K06728//killer cell lectin-like receptor subfamily K member 1+ko04650//Natural killer cell mediated cytotoxicity+ko05144//Malaria;K06728//killer cell lectin-like receptor subfamily K member 1+ko04650//Natural killer cell mediated cytotoxicity+ko05144//Malaria;K06728//killer cell lectin-like receptor subfamily K member 1+ko04650//Natural killer cell mediated cytotoxicity+ko05144//Malaria;K06728//k…	GO:0007154//cell communication;GO:0009891//positive regulation of biosynthetic process;GO:0050896//response to stimulus;GO:0031343//positive regulation of cell killing;GO:0002757//immune response-activating signal transduction;GO:0001775//cell activation;GO:0032502//developmental process;GO:0009987//cellular process;GO:0019222//regulation of metabolic process;GO:0048585//negative regulation of re…
19280	[P]GO:0048519//negative regulation of biological process;GO:0090066//regulation of anatomical structure size;GO:0048731//system development;GO:0016043//cellular component organization;GO:0120035//regulation of plasma membrane bounded cell projection organization;GO:0034121//regulation of toll-like receptor signaling pathway;GO:0021987//cerebral cortex development;GO:0031344//regulation of cell pr…	biological_process;cellular_component;molecular_function	[C]synapse part;membrane;extracellular region;membrane part;cell junction;synapse;organelle;cell;organelle part;[P]biological adhesion;multicellular organismal process;metabolic process;cellular component organization or biogenesis;developmental process;biological regulation;cellular process;[F]binding;catalytic activity;	-1.08158	Ptprs	36.21	5.38	4.46	8.24	5.81	8.68	K06778//receptor-type tyrosine-protein phosphatase S [EC:3.1.3.48];K06778//receptor-type tyrosine-protein phosphatase S [EC:3.1.3.48];K06778//receptor-type tyrosine-protein phosphatase S [EC:3.1.3.48];K06778//receptor-type tyrosine-protein phosphatase S [EC:3.1.3.48];K06778//receptor-type tyrosine-protein phosphatase S [EC:3.1.3.48];K06778//receptor-type tyrosine-protein phosphatase S [EC:3.1.3.4…	GO:0048519//negative regulation of biological process;GO:0090066//regulation of anatomical structure size;GO:0048731//system development;GO:0016043//cellular component organization;GO:0120035//regulation of plasma membrane bounded cell projection organization;GO:0034121//regulation of toll-like receptor signaling pathway;GO:0021987//cerebral cortex development;GO:0031344//regulation of cell proje…
78473	[P]GO:0031323//regulation of cellular metabolic process;GO:0008104//protein localization;GO:0048522//positive regulation of cellular process;GO:0031325//positive regulation of cellular metabolic process;GO:0051171//regulation of nitrogen compound metabolic process;GO:0019222//regulation of metabolic process;GO:0010604//positive regulation of macromolecule metabolic process;GO:0006355//regulation …	cellular_component;biological_process;molecular_function	[C]organelle;cell junction;membrane part;cell;membrane;macromolecular complex;[P]localization;response to stimulus;signaling;immune system process;biological regulation;cellular process;[F]binding;	-1.07866	Skap1	2.34	0.19	0.19	0.53	0.42	0.32	K17699//src kinase associated phosphoprotein 1+ko04015//Rap1 signaling pathway;K17699//src kinase associated phosphoprotein 1+ko04015//Rap1 signaling pathway;K17699//src kinase associated phosphoprotein 1+ko04015//Rap1 signaling pathway;K17699//src kinase associated phosphoprotein 1+ko04015//Rap1 signaling pathway;K17699//src kinase associated phosphoprotein 1+ko04015//Rap1 signaling pathway;K176…	GO:0031323//regulation of cellular metabolic process;GO:0008104//protein localization;GO:0048522//positive regulation of cellular process;GO:0031325//positive regulation of cellular metabolic process;GO:0051171//regulation of nitrogen compound metabolic process;GO:0019222//regulation of metabolic process;GO:0010604//positive regulation of macromolecule metabolic process;GO:0006355//regulation of …
93878	[P]GO:0099536//synaptic signaling;GO:0007154//cell communication;GO:0023052//signaling;GO:0007399//nervous system development;GO:0022607//cellular component assembly;GO:0007275//multicellular organism development;GO:0098742//cell-cell adhesion via plasma-membrane adhesion molecules;GO:0032501//multicellular organismal process;GO:0048731//system development;GO:0048856//anatomical structure develop…	biological_process;cellular_component;molecular_function	[C]membrane;cell;membrane part;[P]cellular process;multicellular organismal process;biological adhesion;developmental process;cellular component organization or biogenesis;signaling;[F]binding;	-1.07127	Pcdhb7	2.69	0.16	0.1	0.74	0.41	0.23	K16494//protocadherin beta	GO:0099536//synaptic signaling;GO:0007154//cell communication;GO:0023052//signaling;GO:0007399//nervous system development;GO:0022607//cellular component assembly;GO:0007275//multicellular organism development;GO:0098742//cell-cell adhesion via plasma-membrane adhesion molecules;GO:0032501//multicellular organismal process;GO:0048731//system development;GO:0048856//anatomical structure developmen…
229323	[P]GO:1903706//regulation of hemopoiesis;GO:0002683//negative regulation of immune system process;GO:0050793//regulation of developmental process;GO:0002682//regulation of immune system process;GO:0048523//negative regulation of cellular process;GO:0045595//regulation of cell differentiation;GO:0051093//negative regulation of developmental process;GO:0051241//negative regulation of multicellular …	cellular_component;biological_process;molecular_function	[C]membrane part;cell;membrane;[P]biological regulation;[F]signal transducer activity;molecular transducer activity;	-1.05954	Gpr171	1.95	0.05	0.09	0.51	0.37	0.11	K08441//G protein-coupled receptor 171	GO:1903706//regulation of hemopoiesis;GO:0002683//negative regulation of immune system process;GO:0050793//regulation of developmental process;GO:0002682//regulation of immune system process;GO:0048523//negative regulation of cellular process;GO:0045595//regulation of cell differentiation;GO:0051093//negative regulation of developmental process;GO:0051241//negative regulation of multicellular org…
319757	[P]GO:0016049//cell growth;GO:0060560//developmental growth involved in morphogenesis;GO:0040011//locomotion;GO:0001655//urogenital system development;GO:0032502//developmental process;GO:0048666//neuron development;GO:0048588//developmental cell growth;GO:0003209//cardiac atrium morphogenesis;GO:0048846//axon extension involved in axon guidance;GO:0006928//movement of cell or subcellular compone…	biological_process;molecular_function;cellular_component	[C]extracellular region;cell;membrane;organelle;membrane part;organelle part;[P]developmental process;multicellular organismal process;cellular component organization or biogenesis;response to stimulus;signaling;locomotion;biological regulation;cellular process;growth;[F]molecular transducer activity;binding;signal transducer activity;	-1.05935	Smo	42.64	3.24	5.46	8.72	5.54	9.72	K06226//smoothened+ko04360//Axon guidance+ko05217//Basal cell carcinoma+ko04341//Hedgehog signaling pathway - fly+ko05200//Pathways in cancer+ko05205//Proteoglycans in cancer+ko04340//Hedgehog signaling pathway;K06226//smoothened+ko04360//Axon guidance+ko05217//Basal cell carcinoma+ko04341//Hedgehog signaling pathway - fly+ko05200//Pathways in cancer+ko05205//Proteoglycans in cancer+ko04340//Hedg…	GO:0016049//cell growth;GO:0060560//developmental growth involved in morphogenesis;GO:0040011//locomotion;GO:0001655//urogenital system development;GO:0032502//developmental process;GO:0048666//neuron development;GO:0048588//developmental cell growth;GO:0003209//cardiac atrium morphogenesis;GO:0048846//axon extension involved in axon guidance;GO:0006928//movement of cell or subcellular component;…
12290	[C]GO:0071944//cell periphery;GO:0031224//intrinsic component of membrane;GO:0032991//macromolecular complex;GO:0044459//plasma membrane part;GO:0044464//cell part;GO:1990351//transporter complex;GO:0016021//integral component of membrane;GO:0005886//plasma membrane;GO:0034703//cation channel complex;GO:1902495//transmembrane transporter complex;GO:0034704//calcium channel complex;GO:0044425//mem…	molecular_function;cellular_component	[C]macromolecular complex;membrane;membrane part;cell;[F]binding;transporter activity;	-1.05417	Cacna1e	0.87	0.07	0.11	0.14	0.2	0.14	K04852//voltage-dependent calcium channel R type alpha-1E+ko04010//MAPK signaling pathway+ko04020//Calcium signaling pathway+ko04930//Type II diabetes mellitus;K04852//voltage-dependent calcium channel R type alpha-1E+ko04010//MAPK signaling pathway+ko04020//Calcium signaling pathway+ko04930//Type II diabetes mellitus;K04852//voltage-dependent calcium channel R type alpha-1E+ko04010//MAPK signali…	GO:0071944//cell periphery;GO:0031224//intrinsic component of membrane;GO:0032991//macromolecular complex;GO:0044459//plasma membrane part;GO:0044464//cell part;GO:1990351//transporter complex;GO:0016021//integral component of membrane;GO:0005886//plasma membrane;GO:0034703//cation channel complex;GO:1902495//transmembrane transporter complex;GO:0034704//calcium channel complex;GO:0044425//membra…
110542	[P]GO:0007165//signal transduction;GO:0071363//cellular response to growth factor stimulus;GO:0070848//response to growth factor;GO:0008584//male gonad development;GO:0065007//biological regulation;GO:0051716//cellular response to stimulus;GO:0050896//response to stimulus;GO:0046545//development of primary female sexual characteristics;GO:0008406//gonad development;GO:0046546//development of prim…	biological_process;cellular_component;molecular_function	[C]membrane;cell;membrane part;[P]multicellular organismal process;developmental process;reproductive process;cellular process;reproduction;biological regulation;signaling;response to stimulus;[F]molecular transducer activity;signal transducer activity;binding;catalytic activity;	-1.04672	Amhr2	1.16	0.23	0.26	0.19	0.39	0.22	K04672//anti-mullerian hormone receptor type-2 [EC:2.7.11.30]+ko04350//TGF-beta signaling pathway+ko04060//Cytokine-cytokine receptor interaction;K04672//anti-mullerian hormone receptor type-2 [EC:2.7.11.30]+ko04350//TGF-beta signaling pathway+ko04060//Cytokine-cytokine receptor interaction;K04672//anti-mullerian hormone receptor type-2 [EC:2.7.11.30]+ko04350//TGF-beta signaling pathway+ko04060//…	GO:0007165//signal transduction;GO:0071363//cellular response to growth factor stimulus;GO:0070848//response to growth factor;GO:0008584//male gonad development;GO:0065007//biological regulation;GO:0051716//cellular response to stimulus;GO:0050896//response to stimulus;GO:0046545//development of primary female sexual characteristics;GO:0008406//gonad development;GO:0046546//development of primary…
110891	[P]GO:0006873//cellular ion homeostasis;GO:0023056//positive regulation of signaling;GO:0099177//regulation of trans-synaptic signaling;GO:0072507//divalent inorganic cation homeostasis;GO:0050877//nervous system process;GO:0006811//ion transport;GO:0050890//cognition;GO:0009987//cellular process;GO:0048878//chemical homeostasis;GO:0015672//monovalent inorganic cation transport;GO:0007613//memory…	cellular_component;molecular_function;biological_process	[C]cell;membrane part;membrane;[P]localization;multicellular organismal process;cellular process;biological regulation;behavior;[F]binding;transporter activity;	-1.03558	Slc8a2	2.94	0.14	0.26	0.7	0.34	0.58	K05849//solute carrier family 8 (sodium/calcium exchanger)+ko04022//cGMP-PKG signaling pathway+ko04020//Calcium signaling pathway+ko04974//Protein digestion and absorption+ko04740//Olfactory transduction+ko04371//Apelin signaling pathway;K05849//solute carrier family 8 (sodium/calcium exchanger)+ko04022//cGMP-PKG signaling pathway+ko04020//Calcium signaling pathway+ko04974//Protein digestion and …	GO:0006873//cellular ion homeostasis;GO:0023056//positive regulation of signaling;GO:0099177//regulation of trans-synaptic signaling;GO:0072507//divalent inorganic cation homeostasis;GO:0050877//nervous system process;GO:0006811//ion transport;GO:0050890//cognition;GO:0009987//cellular process;GO:0048878//chemical homeostasis;GO:0015672//monovalent inorganic cation transport;GO:0007613//memory;GO…
77018	[P]GO:0009653//anatomical structure morphogenesis;GO:0048468//cell development;GO:0030182//neuron differentiation;GO:0048667//cell morphogenesis involved in neuron differentiation;GO:0000904//cell morphogenesis involved in differentiation;GO:0120036//plasma membrane bounded cell projection organization;GO:0007399//nervous system development;GO:0022008//neurogenesis;GO:0120039//plasma membrane bou…	molecular_function;biological_process;cellular_component	[C]cell;membrane;membrane part;extracellular region;macromolecular complex;[P]cellular process;multicellular organismal process;cellular component organization or biogenesis;developmental process;[F]binding;	-1.03522	Col25a1	0.1	0.22	0.35	0	0.2	0.18	K19721//collagen, type V/XI/XXIV/XXVII, alpha+ko04974//Protein digestion and absorption;K19721//collagen, type V/XI/XXIV/XXVII, alpha+ko04974//Protein digestion and absorption;K19721//collagen, type V/XI/XXIV/XXVII, alpha+ko04974//Protein digestion and absorption;K16617//collagen, type XIII, alpha+ko04974//Protein digestion and absorption;K16617//collagen, type XIII, alpha+ko04974//Protein digest…	GO:0009653//anatomical structure morphogenesis;GO:0048468//cell development;GO:0030182//neuron differentiation;GO:0048667//cell morphogenesis involved in neuron differentiation;GO:0000904//cell morphogenesis involved in differentiation;GO:0120036//plasma membrane bounded cell projection organization;GO:0007399//nervous system development;GO:0022008//neurogenesis;GO:0120039//plasma membrane bounde…
12766	[P]GO:1901343//negative regulation of vasculature development;GO:0051252//regulation of RNA metabolic process;GO:0030801//positive regulation of cyclic nucleotide metabolic process;GO:0050678//regulation of epithelial cell proliferation;GO:0050801//ion homeostasis;GO:0055065//metal ion homeostasis;GO:0048646//anatomical structure formation involved in morphogenesis;GO:0050921//positive regulation…	cellular_component;molecular_function;biological_process	[C]membrane;cell;membrane part;[P]localization;locomotion;signaling;cellular process;developmental process;immune system process;response to stimulus;biological regulation;multicellular organismal process;[F]signal transducer activity;binding;molecular transducer activity;	-1.03465	Cxcr3	2.74	0.25	0.1	0.75	0.45	0.3	K04188//C-X-C chemokine receptor type 3+ko04062//Chemokine signaling pathway+ko04060//Cytokine-cytokine receptor interaction	GO:1901343//negative regulation of vasculature development;GO:0051252//regulation of RNA metabolic process;GO:0030801//positive regulation of cyclic nucleotide metabolic process;GO:0050678//regulation of epithelial cell proliferation;GO:0050801//ion homeostasis;GO:0055065//metal ion homeostasis;GO:0048646//anatomical structure formation involved in morphogenesis;GO:0050921//positive regulation of…
22042	[P]GO:0045780//positive regulation of bone resorption;GO:0002682//regulation of immune system process;GO:0006812//cation transport;GO:0045191//regulation of isotype switching;GO:0030099//myeloid cell differentiation;GO:0030003//cellular cation homeostasis;GO:0055065//metal ion homeostasis;GO:0010038//response to metal ion;GO:0034105//positive regulation of tissue remodeling;GO:0032944//regulation…	biological_process;cellular_component;molecular_function	[C]organelle;membrane part;extracellular region;organelle part;cell;macromolecular complex;membrane;[P]biological regulation;developmental process;immune system process;metabolic process;multicellular organismal process;response to stimulus;localization;cellular process;[F]binding;transporter activity;molecular transducer activity;	-1.02423	Tfrc	8.89	133.46	250.81	6.52	103.5	85	K06503//transferrin receptor+ko04144//Endocytosis+ko04145//Phagosome+ko04640//Hematopoietic cell lineage+ko04066//HIF-1 signaling pathway+ko04216//Ferroptosis;K06503//transferrin receptor+ko04144//Endocytosis+ko04145//Phagosome+ko04640//Hematopoietic cell lineage+ko04066//HIF-1 signaling pathway+ko04216//Ferroptosis;K06503//transferrin receptor+ko04144//Endocytosis+ko04145//Phagosome+ko04640//Hem…	GO:0045780//positive regulation of bone resorption;GO:0002682//regulation of immune system process;GO:0006812//cation transport;GO:0045191//regulation of isotype switching;GO:0030099//myeloid cell differentiation;GO:0030003//cellular cation homeostasis;GO:0055065//metal ion homeostasis;GO:0010038//response to metal ion;GO:0034105//positive regulation of tissue remodeling;GO:0032944//regulation of…
20512	[P]GO:0007600//sensory perception;GO:0030182//neuron differentiation;GO:1901576//organic substance biosynthetic process;GO:0030154//cell differentiation;GO:0043090//amino acid import;GO:0006082//organic acid metabolic process;GO:0050954//sensory perception of mechanical stimulus;GO:0022900//electron transport chain;GO:0009058//biosynthetic process;GO:0048522//positive regulation of cellular proce…	molecular_function;biological_process;cellular_component	[C]organelle;synapse part;cell;membrane;organelle part;synapse;membrane part;[P]biological regulation;cellular component organization or biogenesis;metabolic process;localization;behavior;response to stimulus;cellular process;developmental process;multicellular organismal process;[F]binding;transporter activity;	-1.02341	Slc1a3	2.29	0.36	0.54	0.24	0.34	0.97	K05614//solute carrier family 1 (glial high affinity glutamate transporter), member 3+ko04724//Glutamatergic synapse;K05614//solute carrier family 1 (glial high affinity glutamate transporter), member 3+ko04724//Glutamatergic synapse	GO:0007600//sensory perception;GO:0030182//neuron differentiation;GO:1901576//organic substance biosynthetic process;GO:0030154//cell differentiation;GO:0043090//amino acid import;GO:0006082//organic acid metabolic process;GO:0050954//sensory perception of mechanical stimulus;GO:0022900//electron transport chain;GO:0009058//biosynthetic process;GO:0048522//positive regulation of cellular process;…
12286	[P]GO:0098662//inorganic cation transmembrane transport;GO:0010941//regulation of cell death;GO:0097480//establishment of synaptic vesicle localization;GO:0099531//presynaptic process involved in chemical synaptic transmission;GO:0007186//G-protein coupled receptor signaling pathway;GO:0022603//regulation of anatomical structure morphogenesis;GO:1903530//regulation of secretion by cell;GO:0021680…	molecular_function;biological_process;cellular_component	[C]synapse part;membrane part;cell;membrane;synapse;organelle;macromolecular complex;[P]behavior;cellular process;cellular component organization or biogenesis;growth;localization;multicellular organismal process;signaling;developmental process;biological regulation;response to stimulus;[F]transporter activity;binding;	-1.02078	Cacna1a	8.47	0.88	1	1.95	0.94	2.18	K04344//voltage-dependent calcium channel P/Q type alpha-1A+ko04742//Taste transduction+ko04730//Long-term depression+ko04010//MAPK signaling pathway+ko04724//Glutamatergic synapse+ko04020//Calcium signaling pathway+ko04728//Dopaminergic synapse+ko04725//Cholinergic synapse+ko04726//Serotonergic synapse+ko04727//GABAergic synapse+ko04723//Retrograde endocannabinoid signaling+ko04721//Synaptic ves…	GO:0098662//inorganic cation transmembrane transport;GO:0010941//regulation of cell death;GO:0097480//establishment of synaptic vesicle localization;GO:0099531//presynaptic process involved in chemical synaptic transmission;GO:0007186//G-protein coupled receptor signaling pathway;GO:0022603//regulation of anatomical structure morphogenesis;GO:1903530//regulation of secretion by cell;GO:0021680//c…
12295	[P]GO:0051049//regulation of transport;GO:0070887//cellular response to chemical stimulus;GO:0015833//peptide transport;GO:0099537//trans-synaptic signaling;GO:0007268//chemical synaptic transmission;GO:0006612//protein targeting to membrane;GO:0035637//multicellular organismal signaling;GO:1904646//cellular response to amyloid-beta;GO:0051179//localization;GO:0043269//regulation of ion transport…	cellular_component;molecular_function;biological_process	[C]cell;organelle;membrane;macromolecular complex;membrane part;[P]multicellular organismal process;signaling;localization;cellular component organization or biogenesis;biological regulation;cellular process;response to stimulus;[F]transporter activity;	-1.01933	Cacnb1	8.88	0.87	0.7	2.27	1.39	1.57	K04862//voltage-dependent calcium channel beta-1+ko04010//MAPK signaling pathway+ko05414//Dilated cardiomyopathy (DCM)+ko05410//Hypertrophic cardiomyopathy (HCM)+ko05412//Arrhythmogenic right ventricular cardiomyopathy (ARVC)+ko04261//Adrenergic signaling in cardiomyocytes+ko04260//Cardiac muscle contraction+ko04921//Oxytocin signaling pathway;K04862//voltage-dependent calcium channel beta-1+ko04…	GO:0051049//regulation of transport;GO:0070887//cellular response to chemical stimulus;GO:0015833//peptide transport;GO:0099537//trans-synaptic signaling;GO:0007268//chemical synaptic transmission;GO:0006612//protein targeting to membrane;GO:0035637//multicellular organismal signaling;GO:1904646//cellular response to amyloid-beta;GO:0051179//localization;GO:0043269//regulation of ion transport;GO…
17444	[P]GO:0006950//response to stress;GO:0007165//signal transduction;GO:0007166//cell surface receptor signaling pathway;GO:0042127//regulation of cell proliferation;GO:0040011//locomotion;GO:0051716//cellular response to stimulus;GO:0009987//cellular process;GO:0006464//cellular protein modification process;GO:0018193//peptidyl-amino acid modification;GO:0007169//transmembrane receptor protein tyro…	biological_process;molecular_function;cellular_component	[C]membrane part;cell;organelle;membrane;[P]metabolic process;biological regulation;immune system process;locomotion;cellular process;localization;response to stimulus;developmental process;signaling;[F]binding;catalytic activity;	-1.01309	Grap2	1.53	0.54	1.04	0.26	0.77	0.49	K07366//GRB2-related adaptor protein 2+ko04660//T cell receptor signaling pathway;K07366//GRB2-related adaptor protein 2+ko04660//T cell receptor signaling pathway	GO:0006950//response to stress;GO:0007165//signal transduction;GO:0007166//cell surface receptor signaling pathway;GO:0042127//regulation of cell proliferation;GO:0040011//locomotion;GO:0051716//cellular response to stimulus;GO:0009987//cellular process;GO:0006464//cellular protein modification process;GO:0018193//peptidyl-amino acid modification;GO:0007169//transmembrane receptor protein tyrosin…
14799	[C]GO:0016021//integral component of membrane;GO:0045211//postsynaptic membrane;GO:0097060//synaptic membrane;GO:0071944//cell periphery;GO:0098590//plasma membrane region;GO:0005623//cell;GO:0044425//membrane part;GO:0030054//cell junction;GO:0031224//intrinsic component of membrane;GO:0016020//membrane;GO:0005886//plasma membrane;GO:0098794//postsynapse;GO:0044456//synapse part;GO:0045202//syna…	molecular_function;cellular_component	[C]membrane;membrane part;cell junction;synapse;synapse part;cell;[F]transporter activity;molecular transducer activity;signal transducer activity;	-1.00142	Gria1	3.5	0.18	0.19	0.67	0.24	0.96	K05197//glutamate receptor 1+ko04730//Long-term depression+ko04724//Glutamatergic synapse+ko04080//Neuroactive ligand-receptor interaction+ko04728//Dopaminergic synapse+ko04720//Long-term potentiation+ko04723//Retrograde endocannabinoid signaling+ko05014//Amyotrophic lateral sclerosis (ALS)+ko04713//Circadian entrainment+ko05033//Nicotine addiction+ko05031//Amphetamine addiction+ko04024//cAMP sig…	GO:0016021//integral component of membrane;GO:0045211//postsynaptic membrane;GO:0097060//synaptic membrane;GO:0071944//cell periphery;GO:0098590//plasma membrane region;GO:0005623//cell;GO:0044425//membrane part;GO:0030054//cell junction;GO:0031224//intrinsic component of membrane;GO:0016020//membrane;GO:0005886//plasma membrane;GO:0098794//postsynapse;GO:0044456//synapse part;GO:0045202//synapse…
19260	[P]GO:0010468//regulation of gene expression;GO:0032501//multicellular organismal process;GO:1902715//positive regulation of interferon-gamma secretion;GO:0031347//regulation of defense response;GO:0044092//negative regulation of molecular function;GO:1900182//positive regulation of protein localization to nucleus;GO:0050865//regulation of cell activation;GO:0050854//regulation of antigen recepto…	cellular_component;biological_process;molecular_function	[C]membrane;membrane part;organelle;cell;[P]biological regulation;developmental process;cellular process;signaling;multicellular organismal process;response to stimulus;metabolic process;immune system process;multi-organism process;[F]binding;catalytic activity;	1.01079	Ptpn22	9.97	2.01	0.74	20.87	1.41	4.24	K18024//tyrosine-protein phosphatase non-receptor type 12/18/22 [EC:3.1.3.48];K18024//tyrosine-protein phosphatase non-receptor type 12/18/22 [EC:3.1.3.48];K18024//tyrosine-protein phosphatase non-receptor type 12/18/22 [EC:3.1.3.48];K18024//tyrosine-protein phosphatase non-receptor type 12/18/22 [EC:3.1.3.48];K18024//tyrosine-protein phosphatase non-receptor type 12/18/22 [EC:3.1.3.48];K18024//t…	GO:0010468//regulation of gene expression;GO:0032501//multicellular organismal process;GO:1902715//positive regulation of interferon-gamma secretion;GO:0031347//regulation of defense response;GO:0044092//negative regulation of molecular function;GO:1900182//positive regulation of protein localization to nucleus;GO:0050865//regulation of cell activation;GO:0050854//regulation of antigen receptor-m…
241226	[P]GO:0032989//cellular component morphogenesis;GO:0007611//learning or memory;GO:0010557//positive regulation of macromolecule biosynthetic process;GO:0010468//regulation of gene expression;GO:0042472//inner ear morphogenesis;GO:0003008//system process;GO:0007610//behavior;GO:0051252//regulation of RNA metabolic process;GO:0051179//localization;GO:0007498//mesoderm development;GO:0001822//kidney…	molecular_function;biological_process;cellular_component	[C]macromolecular complex;synapse;cell junction;synapse part;cell;membrane part;organelle;membrane;[P]biological regulation;cellular component organization or biogenesis;localization;signaling;multicellular organismal process;behavior;biological adhesion;response to stimulus;developmental process;cellular process;[F]binding;	1.0109	Itga8	4.15	2.03	2.57	6.38	6.41	4.86	K06584//integrin alpha 8+ko04151//PI3K-Akt signaling pathway+ko05414//Dilated cardiomyopathy (DCM)+ko05410//Hypertrophic cardiomyopathy (HCM)+ko05412//Arrhythmogenic right ventricular cardiomyopathy (ARVC)+ko04810//Regulation of actin cytoskeleton+ko04510//Focal adhesion+ko04514//Cell adhesion molecules (CAMs)+ko04512//ECM-receptor interaction+ko05165//Human papillomavirus infection;K06584//integ…	GO:0032989//cellular component morphogenesis;GO:0007611//learning or memory;GO:0010557//positive regulation of macromolecule biosynthetic process;GO:0010468//regulation of gene expression;GO:0042472//inner ear morphogenesis;GO:0003008//system process;GO:0007610//behavior;GO:0051252//regulation of RNA metabolic process;GO:0051179//localization;GO:0007498//mesoderm development;GO:0001822//kidney de…
16421	[P]GO:0050789//regulation of biological process;GO:0022610//biological adhesion;GO:0031589//cell-substrate adhesion;GO:0009987//cellular process;GO:0051716//cellular response to stimulus;GO:0050794//regulation of cellular process;GO:0007160//cell-matrix adhesion;GO:0023052//signaling;GO:0007166//cell surface receptor signaling pathway;GO:0007229//integrin-mediated signaling pathway;GO:0050896//re…	molecular_function;cellular_component;biological_process	[C]membrane;cell;macromolecular complex;membrane part;[P]biological regulation;cellular process;signaling;response to stimulus;biological adhesion;[F]molecular transducer activity;	1.01808	Itgb7	6.54	1.29	0.74	12.32	1.36	3.5	K06590//integrin beta 7+ko04151//PI3K-Akt signaling pathway+ko05414//Dilated cardiomyopathy (DCM)+ko05410//Hypertrophic cardiomyopathy (HCM)+ko05412//Arrhythmogenic right ventricular cardiomyopathy (ARVC)+ko04810//Regulation of actin cytoskeleton+ko04510//Focal adhesion+ko04514//Cell adhesion molecules (CAMs)+ko04512//ECM-receptor interaction+ko05202//Transcriptional misregulation in cancer+ko046…	GO:0050789//regulation of biological process;GO:0022610//biological adhesion;GO:0031589//cell-substrate adhesion;GO:0009987//cellular process;GO:0051716//cellular response to stimulus;GO:0050794//regulation of cellular process;GO:0007160//cell-matrix adhesion;GO:0023052//signaling;GO:0007166//cell surface receptor signaling pathway;GO:0007229//integrin-mediated signaling pathway;GO:0050896//respo…
114644	[P]GO:0015746//citrate transport;GO:0046942//carboxylic acid transport;GO:0006820//anion transport;GO:0071702//organic substance transport;GO:0015849//organic acid transport;GO:0006810//transport;GO:0006811//ion transport;GO:0006835//dicarboxylic acid transport;GO:0015711//organic anion transport;GO:0006842//tricarboxylic acid transport;GO:0051234//establishment of localization;GO:0051179//locali…	biological_process;cellular_component;molecular_function	[C]membrane;extracellular region;organelle;membrane part;cell;[P]localization;[F]transporter activity;	1.01853	Slc13a3	0.39	1.06	5.49	0.42	3.1	10.58	K14445//solute carrier family 13 (sodium-dependent dicarboxylate transporter), member 2/3/5	GO:0015746//citrate transport;GO:0046942//carboxylic acid transport;GO:0006820//anion transport;GO:0071702//organic substance transport;GO:0015849//organic acid transport;GO:0006810//transport;GO:0006811//ion transport;GO:0006835//dicarboxylic acid transport;GO:0015711//organic anion transport;GO:0006842//tricarboxylic acid transport;GO:0051234//establishment of localization;GO:0051179//localizat…
77777	[P]GO:0031325//positive regulation of cellular metabolic process;GO:0050865//regulation of cell activation;GO:0045089//positive regulation of innate immune response;GO:0051251//positive regulation of lymphocyte activation;GO:0002697//regulation of immune effector process;GO:0001775//cell activation;GO:0080134//regulation of response to stress;GO:0048518//positive regulation of biological process;…	biological_process;molecular_function;cellular_component	[C]membrane;membrane part;organelle;cell;[P]cell killing;biological regulation;cellular process;response to stimulus;immune system process;[F]binding;	1.01882	Ulbp1	0.49	1.43	2.09	4.7	1.32	2.14	K07986//UL16 binding protein+ko04650//Natural killer cell mediated cytotoxicity;K07986//UL16 binding protein+ko04650//Natural killer cell mediated cytotoxicity	GO:0031325//positive regulation of cellular metabolic process;GO:0050865//regulation of cell activation;GO:0045089//positive regulation of innate immune response;GO:0051251//positive regulation of lymphocyte activation;GO:0002697//regulation of immune effector process;GO:0001775//cell activation;GO:0080134//regulation of response to stress;GO:0048518//positive regulation of biological process;GO:…
20737	[P]GO:0051250//negative regulation of lymphocyte activation;GO:0009605//response to external stimulus;GO:1903557//positive regulation of tumor necrosis factor superfamily cytokine production;GO:0002376//immune system process;GO:0043900//regulation of multi-organism process;GO:0006915//apoptotic process;GO:0042035//regulation of cytokine biosynthetic process;GO:0002696//positive regulation of leuk…	molecular_function;cellular_component;biological_process	[C]organelle;cell;membrane;membrane part;extracellular region;[P]signaling;response to stimulus;developmental process;immune system process;biological regulation;cellular process;multi-organism process;multicellular organismal process;[F]binding;	1.02252	Spn	3.69	5.05	3.24	15.53	3.56	5.42	K06477//sialophorin+ko04514//Cell adhesion molecules (CAMs)+ko05169//Epstein-Barr virus infection;K06477//sialophorin+ko04514//Cell adhesion molecules (CAMs)+ko05169//Epstein-Barr virus infection;K06477//sialophorin+ko04514//Cell adhesion molecules (CAMs)+ko05169//Epstein-Barr virus infection;K06477//sialophorin+ko04514//Cell adhesion molecules (CAMs)+ko05169//Epstein-Barr virus infection;K06477/…	GO:0051250//negative regulation of lymphocyte activation;GO:0009605//response to external stimulus;GO:1903557//positive regulation of tumor necrosis factor superfamily cytokine production;GO:0002376//immune system process;GO:0043900//regulation of multi-organism process;GO:0006915//apoptotic process;GO:0042035//regulation of cytokine biosynthetic process;GO:0002696//positive regulation of leukocy…
22598	[P]GO:0046942//carboxylic acid transport;GO:0055085//transmembrane transport;GO:0098656//anion transmembrane transport;GO:0034220//ion transmembrane transport;GO:0006810//transport;GO:0071702//organic substance transport;GO:0015711//organic anion transport;GO:0006820//anion transport;GO:0003333//amino acid transmembrane transport;GO:1903825//organic acid transmembrane transport;GO:0006811//ion tr…	cellular_component;molecular_function;biological_process	[C]membrane;cell;membrane part;[P]localization;[F]transporter activity;	1.02452	Slc6a18	0	0.16	0.09	0.15	0.24	0.12	K05048//solute carrier family 6 (neurotransmitter transporter, amino acid/orphan) member 15/16/17/18/20;K05048//solute carrier family 6 (neurotransmitter transporter, amino acid/orphan) member 15/16/17/18/20;K05048//solute carrier family 6 (neurotransmitter transporter, amino acid/orphan) member 15/16/17/18/20;K05048//solute carrier family 6 (neurotransmitter transporter, amino acid/orphan) membe…	GO:0046942//carboxylic acid transport;GO:0055085//transmembrane transport;GO:0098656//anion transmembrane transport;GO:0034220//ion transmembrane transport;GO:0006810//transport;GO:0071702//organic substance transport;GO:0015711//organic anion transport;GO:0006820//anion transport;GO:0003333//amino acid transmembrane transport;GO:1903825//organic acid transmembrane transport;GO:0006811//ion trans…
14726	[P]GO:0048286//lung alveolus development;GO:1900024//regulation of substrate adhesion-dependent cell spreading;GO:0040011//locomotion;GO:0051716//cellular response to stimulus;GO:0060548//negative regulation of cell death;GO:0042060//wound healing;GO:0034110//regulation of homotypic cell-cell adhesion;GO:0051130//positive regulation of cellular component organization;GO:0010564//regulation of cel…	molecular_function;biological_process;cellular_component	[C]membrane part;cell junction;cell;organelle;membrane;[P]cellular component organization or biogenesis;metabolic process;localization;response to stimulus;biological adhesion;signaling;immune system process;cell proliferation;locomotion;cellular process;multicellular organismal process;biological regulation;developmental process;[F]binding;	1.02638	Pdpn	24.55	29.71	36.25	86.13	45.83	53.4	K16778//podoplanin;K16778//podoplanin	GO:0048286//lung alveolus development;GO:1900024//regulation of substrate adhesion-dependent cell spreading;GO:0040011//locomotion;GO:0051716//cellular response to stimulus;GO:0060548//negative regulation of cell death;GO:0042060//wound healing;GO:0034110//regulation of homotypic cell-cell adhesion;GO:0051130//positive regulation of cellular component organization;GO:0010564//regulation of cell c…
74762	[P]GO:0051960//regulation of nervous system development;GO:0007399//nervous system development;GO:0051128//regulation of cellular component organization;GO:0001764//neuron migration;GO:0051241//negative regulation of multicellular organismal process;GO:0032502//developmental process;GO:0048731//system development;GO:0030900//forebrain development;GO:0007420//brain development;GO:0051961//negative…	biological_process;cellular_component	[C]cell;extracellular region;membrane part;membrane;[P]cellular process;localization;biological regulation;multicellular organismal process;developmental process;locomotion;	1.02857	Mdga1	0.14	0.1	0.07	0.18	0.14	0.31	K17341//hemicentin;K17341//hemicentin;K17341//hemicentin	GO:0051960//regulation of nervous system development;GO:0007399//nervous system development;GO:0051128//regulation of cellular component organization;GO:0001764//neuron migration;GO:0051241//negative regulation of multicellular organismal process;GO:0032502//developmental process;GO:0048731//system development;GO:0030900//forebrain development;GO:0007420//brain development;GO:0051961//negative re…
72080	[P]GO:0050789//regulation of biological process;GO:1905330//regulation of morphogenesis of an epithelium;GO:0050794//regulation of cellular process;GO:0051641//cellular localization;GO:2000026//regulation of multicellular organismal development;GO:0051649//establishment of localization in cell;GO:1903827//regulation of cellular protein localization;GO:0051293//establishment of spindle localizatio…	biological_process;cellular_component	[C]membrane;membrane-enclosed lumen;organelle part;cell;organelle;cell junction;membrane part;[P]cellular process;cellular component organization or biogenesis;biological regulation;localization;	1.0329	Sapcd2	0.41	0.34	1.01	0.38	1.26	2.01	K16628//collagen, type VII, alpha+ko04974//Protein digestion and absorption;K16628//collagen, type VII, alpha+ko04974//Protein digestion and absorption	GO:0050789//regulation of biological process;GO:1905330//regulation of morphogenesis of an epithelium;GO:0050794//regulation of cellular process;GO:0051641//cellular localization;GO:2000026//regulation of multicellular organismal development;GO:0051649//establishment of localization in cell;GO:1903827//regulation of cellular protein localization;GO:0051293//establishment of spindle localization;G…
13527	[C]GO:0044464//cell part;GO:0043234//protein complex;GO:0005886//plasma membrane;GO:0005622//intracellular;GO:0031224//intrinsic component of membrane;GO:0042383//sarcolemma;GO:0044425//membrane part;GO:0032991//macromolecular complex;GO:0030054//cell junction;GO:0098796//membrane protein complex;GO:0045202//synapse;GO:0016020//membrane;GO:0005737//cytoplasm;GO:0016010//dystrophin-associated glyc…	molecular_function;cellular_component	[C]cell;synapse;membrane part;cell junction;membrane;macromolecular complex;[F]binding;	1.03841	Dtna	6.91	4.8	4.14	16.45	8.56	7.77	K10366//dystrophin+ko05414//Dilated cardiomyopathy (DCM)+ko05416//Viral myocarditis+ko05410//Hypertrophic cardiomyopathy (HCM)+ko05412//Arrhythmogenic right ventricular cardiomyopathy (ARVC);K10366//dystrophin+ko05414//Dilated cardiomyopathy (DCM)+ko05416//Viral myocarditis+ko05410//Hypertrophic cardiomyopathy (HCM)+ko05412//Arrhythmogenic right ventricular cardiomyopathy (ARVC);K10366//dystrophi…	GO:0044464//cell part;GO:0043234//protein complex;GO:0005886//plasma membrane;GO:0005622//intracellular;GO:0031224//intrinsic component of membrane;GO:0042383//sarcolemma;GO:0044425//membrane part;GO:0032991//macromolecular complex;GO:0030054//cell junction;GO:0098796//membrane protein complex;GO:0045202//synapse;GO:0016020//membrane;GO:0005737//cytoplasm;GO:0016010//dystrophin-associated glycopr…
50490	[P]GO:0051171//regulation of nitrogen compound metabolic process;GO:0008285//negative regulation of cell proliferation;GO:2000145//regulation of cell motility;GO:0001934//positive regulation of protein phosphorylation;GO:0009719//response to endogenous stimulus;GO:0051272//positive regulation of cellular component movement;GO:0048878//chemical homeostasis;GO:0046683//response to organophosphorus;…	biological_process;molecular_function;cellular_component	[C]organelle part;membrane part;membrane;organelle;macromolecular complex;cell;cell junction;[P]biological regulation;metabolic process;cellular component organization or biogenesis;multicellular organismal process;cellular process;response to stimulus;developmental process;[F]binding;catalytic activity;	1.04136	Nox4	0.44	3.26	3.56	5.16	6.74	3.2	K21423//NADPH oxidase 4 [EC:1.6.3.-]+ko04933//AGE-RAGE signaling pathway in diabetic complications;K21423//NADPH oxidase 4 [EC:1.6.3.-]+ko04933//AGE-RAGE signaling pathway in diabetic complications;K21423//NADPH oxidase 4 [EC:1.6.3.-]+ko04933//AGE-RAGE signaling pathway in diabetic complications;K21423//NADPH oxidase 4 [EC:1.6.3.-]+ko04933//AGE-RAGE signaling pathway in diabetic complications;K21…	GO:0051171//regulation of nitrogen compound metabolic process;GO:0008285//negative regulation of cell proliferation;GO:2000145//regulation of cell motility;GO:0001934//positive regulation of protein phosphorylation;GO:0009719//response to endogenous stimulus;GO:0051272//positive regulation of cellular component movement;GO:0048878//chemical homeostasis;GO:0046683//response to organophosphorus;GO:…
11833	[P]GO:0070887//cellular response to chemical stimulus;GO:0071417//cellular response to organonitrogen compound;GO:0042221//response to chemical;GO:0051591//response to cAMP;GO:0009987//cellular process;GO:1901698//response to nitrogen compound;GO:0006833//water transport;GO:0014070//response to organic cyclic compound;GO:0051234//establishment of localization;GO:1901700//response to oxygen-contai…	biological_process;cellular_component;molecular_function	[C]membrane;membrane part;cell;[P]cellular process;response to stimulus;localization;[F]transporter activity;	1.04239	Aqp8	52.82	395.71	110.04	407.03	350.07	410.92	K09869//aquaporin-8+ko04976//Bile secretion;K09869//aquaporin-8+ko04976//Bile secretion	GO:0070887//cellular response to chemical stimulus;GO:0071417//cellular response to organonitrogen compound;GO:0042221//response to chemical;GO:0051591//response to cAMP;GO:0009987//cellular process;GO:1901698//response to nitrogen compound;GO:0006833//water transport;GO:0014070//response to organic cyclic compound;GO:0051234//establishment of localization;GO:1901700//response to oxygen-containin…
171171	[P]GO:0007399//nervous system development;GO:0120036//plasma membrane bounded cell projection organization;GO:0048812//neuron projection morphogenesis;GO:0007409//axonogenesis;GO:0032989//cellular component morphogenesis;GO:0009653//anatomical structure morphogenesis;GO:0071840//cellular component organization or biogenesis;GO:0048699//generation of neurons;GO:0009987//cellular process;GO:0030030…	cellular_component;biological_process	[C]cell;membrane part;membrane;[P]developmental process;cellular process;multicellular organismal process;cellular component organization or biogenesis;	1.04279	Ntng2	8.22	4.63	4.75	9.88	17.87	7.47	K16359//netrin-G2+ko04360//Axon guidance+ko04514//Cell adhesion molecules (CAMs);K16359//netrin-G2+ko04360//Axon guidance+ko04514//Cell adhesion molecules (CAMs);K16359//netrin-G2+ko04360//Axon guidance+ko04514//Cell adhesion molecules (CAMs);K16359//netrin-G2+ko04360//Axon guidance+ko04514//Cell adhesion molecules (CAMs);K16359//netrin-G2+ko04360//Axon guidance+ko04514//Cell adhesion molecules (…	GO:0007399//nervous system development;GO:0120036//plasma membrane bounded cell projection organization;GO:0048812//neuron projection morphogenesis;GO:0007409//axonogenesis;GO:0032989//cellular component morphogenesis;GO:0009653//anatomical structure morphogenesis;GO:0071840//cellular component organization or biogenesis;GO:0048699//generation of neurons;GO:0009987//cellular process;GO:0030030//c…
68016	[P]GO:0051171//regulation of nitrogen compound metabolic process;GO:0080090//regulation of primary metabolic process;GO:0034654//nucleobase-containing compound biosynthetic process;GO:0030154//cell differentiation;GO:0048869//cellular developmental process;GO:0006725//cellular aromatic compound metabolic process;GO:0044237//cellular metabolic process;GO:0010927//cellular component assembly involv…	molecular_function;biological_process;cellular_component	[C]organelle;supramolecular complex;membrane part;membrane;cell;organelle part;[P]cellular component organization or biogenesis;biological regulation;cellular process;multicellular organismal process;signaling;developmental process;metabolic process;response to stimulus;[F]molecular function regulator;	1.05158	Murc	0.1	0.64	0.79	1.94	0.75	0.51	K19387//polymerase I and transcript release factor	GO:0051171//regulation of nitrogen compound metabolic process;GO:0080090//regulation of primary metabolic process;GO:0034654//nucleobase-containing compound biosynthetic process;GO:0030154//cell differentiation;GO:0048869//cellular developmental process;GO:0006725//cellular aromatic compound metabolic process;GO:0044237//cellular metabolic process;GO:0010927//cellular component assembly involved …
14276	[P]GO:0006605//protein targeting;GO:0072594//establishment of protein localization to organelle;GO:0065007//biological regulation;GO:0042127//regulation of cell proliferation;GO:0045047//protein targeting to ER;GO:0051649//establishment of localization in cell;GO:0046942//carboxylic acid transport;GO:0015849//organic acid transport;GO:0050789//regulation of biological process;GO:0051181//cofactor…	molecular_function;cellular_component;biological_process	[C]membrane;membrane part;cell;[P]localization;response to stimulus;biological regulation;[F]binding;transporter activity;	1.05487	Folr2	6.07	4.93	8.26	16.66	9.4	14.97	K13649//folate receptor+ko04144//Endocytosis+ko01523//Antifolate resistance;K13649//folate receptor+ko04144//Endocytosis+ko01523//Antifolate resistance;K13649//folate receptor+ko04144//Endocytosis+ko01523//Antifolate resistance;K13649//folate receptor+ko04144//Endocytosis+ko01523//Antifolate resistance	GO:0006605//protein targeting;GO:0072594//establishment of protein localization to organelle;GO:0065007//biological regulation;GO:0042127//regulation of cell proliferation;GO:0045047//protein targeting to ER;GO:0051649//establishment of localization in cell;GO:0046942//carboxylic acid transport;GO:0015849//organic acid transport;GO:0050789//regulation of biological process;GO:0051181//cofactor tr…
217826	[P]GO:0071804//cellular potassium ion transport;GO:0006810//transport;GO:0098662//inorganic cation transmembrane transport;GO:0015672//monovalent inorganic cation transport;GO:0042391//regulation of membrane potential;GO:0055085//transmembrane transport;GO:0006811//ion transport;GO:0006813//potassium ion transport;GO:0098660//inorganic ion transmembrane transport;GO:0009987//cellular process;GO:0…	biological_process;molecular_function;cellular_component	[C]membrane part;membrane;cell;[P]biological regulation;cellular process;localization;[F]transporter activity;	1.05863	Kcnk13	0.27	0.05	0.12	0.31	0.28	0.32	K04922//potassium channel subfamily K member 13;K04922//potassium channel subfamily K member 13;K04922//potassium channel subfamily K member 13	GO:0071804//cellular potassium ion transport;GO:0006810//transport;GO:0098662//inorganic cation transmembrane transport;GO:0015672//monovalent inorganic cation transport;GO:0042391//regulation of membrane potential;GO:0055085//transmembrane transport;GO:0006811//ion transport;GO:0006813//potassium ion transport;GO:0098660//inorganic ion transmembrane transport;GO:0009987//cellular process;GO:0030…
51791	[P]GO:0043620//regulation of DNA-templated transcription in response to stress;GO:0044092//negative regulation of molecular function;GO:0050804//modulation of chemical synaptic transmission;GO:0070372//regulation of ERK1 and ERK2 cascade;GO:0050896//response to stimulus;GO:0003008//system process;GO:0065008//regulation of biological quality;GO:0006996//organelle organization;GO:0043408//regulatio…	molecular_function;biological_process;cellular_component	[C]membrane part;cell junction;membrane-enclosed lumen;cell;synapse;synapse part;organelle part;membrane;organelle;supramolecular complex;[P]response to stimulus;cellular component organization or biogenesis;multicellular organismal process;behavior;signaling;biological regulation;developmental process;localization;cellular process;[F]binding;signal transducer activity;molecular function regulato…	1.08519	Rgs14	1.09	0.19	0.36	2.25	0.44	0.74	K17706//regulator of G-protein signaling 14+ko04015//Rap1 signaling pathway;K17706//regulator of G-protein signaling 14+ko04015//Rap1 signaling pathway	GO:0043620//regulation of DNA-templated transcription in response to stress;GO:0044092//negative regulation of molecular function;GO:0050804//modulation of chemical synaptic transmission;GO:0070372//regulation of ERK1 and ERK2 cascade;GO:0050896//response to stimulus;GO:0003008//system process;GO:0065008//regulation of biological quality;GO:0006996//organelle organization;GO:0043408//regulation o…
20271	[P]GO:0086010//membrane depolarization during action potential;GO:1902305//regulation of sodium ion transmembrane transport;GO:0050896//response to stimulus;GO:0090257//regulation of muscle system process;GO:0060372//regulation of atrial cardiac muscle cell membrane repolarization;GO:0051050//positive regulation of transport;GO:0044057//regulation of system process;GO:0060047//heart contraction;G…	biological_process;molecular_function;cellular_component	[C]cell;organelle part;macromolecular complex;organelle;cell junction;membrane;membrane part;supramolecular complex;[P]developmental process;response to stimulus;multicellular organismal process;biological regulation;localization;signaling;cellular process;[F]binding;transporter activity;	1.08531	Scn5a	0.12	0.93	0.63	1.29	1.13	1.18	K04838//voltage-gated sodium channel type V alpha+ko04261//Adrenergic signaling in cardiomyocytes;K04838//voltage-gated sodium channel type V alpha+ko04261//Adrenergic signaling in cardiomyocytes;K04838//voltage-gated sodium channel type V alpha+ko04261//Adrenergic signaling in cardiomyocytes;K04838//voltage-gated sodium channel type V alpha+ko04261//Adrenergic signaling in cardiomyocytes;K04838/…	GO:0086010//membrane depolarization during action potential;GO:1902305//regulation of sodium ion transmembrane transport;GO:0050896//response to stimulus;GO:0090257//regulation of muscle system process;GO:0060372//regulation of atrial cardiac muscle cell membrane repolarization;GO:0051050//positive regulation of transport;GO:0044057//regulation of system process;GO:0060047//heart contraction;GO:0…
12503	[P]GO:0050789//regulation of biological process;GO:0002429//immune response-activating cell surface receptor signaling pathway;GO:0050852//T cell receptor signaling pathway;GO:0002250//adaptive immune response;GO:0002253//activation of immune response;GO:0002684//positive regulation of immune system process;GO:0070207//protein homotrimerization;GO:0044085//cellular component biogenesis;GO:0006461…	biological_process;cellular_component;molecular_function	[C]macromolecular complex;cell;membrane part;membrane;[P]biological regulation;immune system process;cellular component organization or biogenesis;cellular process;response to stimulus;signaling;[F]signal transducer activity;binding;molecular transducer activity;	1.10468	Cd247	3.2	0.74	0.84	8.99	0.96	2.08	K06453//CD3Z antigen, zeta polypeptide+ko04650//Natural killer cell mediated cytotoxicity+ko04658//Th1 and Th2 cell differentiation+ko04659//Th17 cell differentiation+ko05142//Chagas disease (American trypanosomiasis)+ko04660//T cell receptor signaling pathway;K06453//CD3Z antigen, zeta polypeptide+ko04650//Natural killer cell mediated cytotoxicity+ko04658//Th1 and Th2 cell differentiation+ko0465…	GO:0050789//regulation of biological process;GO:0002429//immune response-activating cell surface receptor signaling pathway;GO:0050852//T cell receptor signaling pathway;GO:0002250//adaptive immune response;GO:0002253//activation of immune response;GO:0002684//positive regulation of immune system process;GO:0070207//protein homotrimerization;GO:0044085//cellular component biogenesis;GO:0006461//p…
14131	[P]GO:0060326//cell chemotaxis;GO:0006810//transport;GO:0070887//cellular response to chemical stimulus;GO:0006897//endocytosis;GO:0045576//mast cell activation;GO:0006952//defense response;GO:0050778//positive regulation of immune response;GO:0070201//regulation of establishment of protein localization;GO:0002821//positive regulation of adaptive immune response;GO:0002863//positive regulation of…	molecular_function;cellular_component;biological_process	[C]cell;membrane;extracellular region;organelle;membrane part;[P]response to stimulus;locomotion;cell killing;signaling;multicellular organismal process;cellular component organization or biogenesis;immune system process;developmental process;cellular process;localization;biological regulation;[F]signal transducer activity;molecular transducer activity;binding;	1.10908	Fcgr3	20.8	9.57	17.76	55.09	16.98	31.87	K16824//low affinity immunoglobulin gamma Fc receptor II-c+ko04145//Phagosome+ko04380//Osteoclast differentiation+ko05140//Leishmaniasis+ko05150//Staphylococcus aureus infection+ko05152//Tuberculosis;K06472//low affinity immunoglobulin gamma Fc receptor II-a+ko04145//Phagosome+ko04380//Osteoclast differentiation+ko05140//Leishmaniasis+ko05150//Staphylococcus aureus infection+ko05152//Tuberculosis…	GO:0060326//cell chemotaxis;GO:0006810//transport;GO:0070887//cellular response to chemical stimulus;GO:0006897//endocytosis;GO:0045576//mast cell activation;GO:0006952//defense response;GO:0050778//positive regulation of immune response;GO:0070201//regulation of establishment of protein localization;GO:0002821//positive regulation of adaptive immune response;GO:0002863//positive regulation of in…
394436	[P]GO:0010033//response to organic substance;GO:0071310//cellular response to organic substance;GO:0044270//cellular nitrogen compound catabolic process;GO:0033993//response to lipid;GO:0048545//response to steroid hormone;GO:0050896//response to stimulus;GO:0048731//system development;GO:0010677//negative regulation of cellular carbohydrate metabolic process;GO:0071361//cellular response to etha…	biological_process;molecular_function;cellular_component	[C]cell;organelle part;membrane part;membrane;macromolecular complex;organelle;[P]developmental process;biological regulation;response to stimulus;metabolic process;multicellular organismal process;cellular process;multi-organism process;[F]binding;molecular function regulator;catalytic activity;	1.11558	Ugt1a1	0.11	0.16	0.12	0.28	0.08	0.48	K00699//glucuronosyltransferase [EC:2.4.1.17]+ko00140//Steroid hormone biosynthesis+ko00860//Porphyrin and chlorophyll metabolism+ko00980//Metabolism of xenobiotics by cytochrome P450+ko00982//Drug metabolism - cytochrome P450+ko00983//Drug metabolism - other enzymes+ko01100//Metabolic pathways+ko00040//Pentose and glucuronate interconversions+ko00053//Ascorbate and aldarate metabolism+ko05204//C…	GO:0010033//response to organic substance;GO:0071310//cellular response to organic substance;GO:0044270//cellular nitrogen compound catabolic process;GO:0033993//response to lipid;GO:0048545//response to steroid hormone;GO:0050896//response to stimulus;GO:0048731//system development;GO:0010677//negative regulation of cellular carbohydrate metabolic process;GO:0071361//cellular response to ethanol…
15168	[P]GO:1901700//response to oxygen-containing compound;GO:0071869//response to catecholamine;GO:0070887//cellular response to chemical stimulus;GO:1903350//response to dopamine;GO:0071310//cellular response to organic substance;GO:1901699//cellular response to nitrogen compound;GO:0042493//response to drug;GO:0010033//response to organic substance;GO:0098660//inorganic ion transmembrane transport;…	molecular_function;cellular_component;biological_process	[C]membrane;synapse;membrane part;synapse part;cell;[P]biological regulation;localization;response to stimulus;cellular process;[F]transporter activity;binding;	1.11678	Hcn3	0.29	0.24	0.39	1.07	0.36	0.57	K04956//hyperpolarization activated cyclic nucleotide-gated potassium channel 3	GO:1901700//response to oxygen-containing compound;GO:0071869//response to catecholamine;GO:0070887//cellular response to chemical stimulus;GO:1903350//response to dopamine;GO:0071310//cellular response to organic substance;GO:1901699//cellular response to nitrogen compound;GO:0042493//response to drug;GO:0010033//response to organic substance;GO:0098660//inorganic ion transmembrane transport;GO:…
94045	[P]GO:0046683//response to organophosphorus;GO:0051716//cellular response to stimulus;GO:0031667//response to nutrient levels;GO:0007584//response to nutrient;GO:0010243//response to organonitrogen compound;GO:0007165//signal transduction;GO:0042221//response to chemical;GO:1901700//response to oxygen-containing compound;GO:0033198//response to ATP;GO:0007166//cell surface receptor signaling path…	biological_process;cellular_component;molecular_function	[C]membrane;organelle;cell;synapse;organelle part;membrane part;synapse part;[P]response to stimulus;biological regulation;cellular process;signaling;[F]binding;transporter activity;signal transducer activity;molecular transducer activity;	1.11687	P2rx5	1.59	1.15	1.1	4.42	1.91	2.37	K05219//P2X purinoceptor 5+ko04080//Neuroactive ligand-receptor interaction+ko04020//Calcium signaling pathway;K05219//P2X purinoceptor 5+ko04080//Neuroactive ligand-receptor interaction+ko04020//Calcium signaling pathway;K05219//P2X purinoceptor 5+ko04080//Neuroactive ligand-receptor interaction+ko04020//Calcium signaling pathway;K05219//P2X purinoceptor 5+ko04080//Neuroactive ligand-receptor in…	GO:0046683//response to organophosphorus;GO:0051716//cellular response to stimulus;GO:0031667//response to nutrient levels;GO:0007584//response to nutrient;GO:0010243//response to organonitrogen compound;GO:0007165//signal transduction;GO:0042221//response to chemical;GO:1901700//response to oxygen-containing compound;GO:0033198//response to ATP;GO:0007166//cell surface receptor signaling pathway…
74048	[P]GO:0002683//negative regulation of immune system process;GO:0030155//regulation of cell adhesion;GO:0002703//regulation of leukocyte mediated immunity;GO:0019219//regulation of nucleobase-containing compound metabolic process;GO:0002698//negative regulation of immune effector process;GO:0090100//positive regulation of transmembrane receptor protein serine/threonine kinase signaling pathway;GO:…	molecular_function;cellular_component;biological_process	[C]cell;membrane;membrane part;[P]response to stimulus;signaling;biological regulation;developmental process;cellular process;[F]binding;	1.12091	Vsir	8.57	19.31	13.19	49.77	17.2	22.95		GO:0002683//negative regulation of immune system process;GO:0030155//regulation of cell adhesion;GO:0002703//regulation of leukocyte mediated immunity;GO:0019219//regulation of nucleobase-containing compound metabolic process;GO:0002698//negative regulation of immune effector process;GO:0090100//positive regulation of transmembrane receptor protein serine/threonine kinase signaling pathway;GO:190…
20532	[P]GO:0006865//amino acid transport;GO:0051234//establishment of localization;GO:0046942//carboxylic acid transport;GO:0008152//metabolic process;GO:0044238//primary metabolic process;GO:0005975//carbohydrate metabolic process;GO:0006820//anion transport;GO:0071705//nitrogen compound transport;GO:0051179//localization;GO:0006810//transport;GO:0071702//organic substance transport;GO:0071704//organ…	cellular_component;biological_process;molecular_function	[C]cell;extracellular region;membrane;organelle part;organelle;membrane part;[P]metabolic process;localization;[F]binding;catalytic activity;	1.12744	Slc3a1	0.42	1.08	2.93	1.13	1.64	6.96	K14210//solute carrier family 3 (neutral and basic amino acid transporter), member 1+ko04974//Protein digestion and absorption	GO:0006865//amino acid transport;GO:0051234//establishment of localization;GO:0046942//carboxylic acid transport;GO:0008152//metabolic process;GO:0044238//primary metabolic process;GO:0005975//carbohydrate metabolic process;GO:0006820//anion transport;GO:0071705//nitrogen compound transport;GO:0051179//localization;GO:0006810//transport;GO:0071702//organic substance transport;GO:0071704//organic …
269295	[P]GO:1904893//negative regulation of STAT cascade;GO:0007154//cell communication;GO:0051246//regulation of protein metabolic process;GO:0022008//neurogenesis;GO:0070887//cellular response to chemical stimulus;GO:1904892//regulation of STAT cascade;GO:0120036//plasma membrane bounded cell projection organization;GO:0010648//negative regulation of cell communication;GO:0031175//neuron projection d…	molecular_function;cellular_component;biological_process	[C]cell;membrane part;organelle;membrane;extracellular region;[P]signaling;developmental process;cellular component organization or biogenesis;cellular process;biological regulation;response to stimulus;multicellular organismal process;[F]molecular transducer activity;molecular function regulator;	1.13016	Rtn4rl2	0.49	0.31	0.21	1.26	0.23	0.74	K16661//reticulon-4 receptor-like 2;K16661//reticulon-4 receptor-like 2;K16661//reticulon-4 receptor-like 2;K16661//reticulon-4 receptor-like 2;K16661//reticulon-4 receptor-like 2;K16661//reticulon-4 receptor-like 2	GO:1904893//negative regulation of STAT cascade;GO:0007154//cell communication;GO:0051246//regulation of protein metabolic process;GO:0022008//neurogenesis;GO:0070887//cellular response to chemical stimulus;GO:1904892//regulation of STAT cascade;GO:0120036//plasma membrane bounded cell projection organization;GO:0010648//negative regulation of cell communication;GO:0031175//neuron projection deve…
12774	[P]GO:0070723//response to cholesterol;GO:2000106//regulation of leukocyte apoptotic process;GO:0006874//cellular calcium ion homeostasis;GO:0006955//immune response;GO:0040011//locomotion;GO:0019722//calcium-mediated signaling;GO:0010941//regulation of cell death;GO:0006935//chemotaxis;GO:0006812//cation transport;GO:0019932//second-messenger-mediated signaling;GO:0050789//regulation of biologic…	cellular_component;molecular_function;biological_process	[C]membrane part;organelle;membrane;cell;[P]immune system process;localization;signaling;cellular process;response to stimulus;biological regulation;locomotion;[F]signal transducer activity;binding;molecular transducer activity;	1.1462	Ccr5	5.74	1.04	1.54	12.34	2.62	3.3	K04180//C-C chemokine receptor type 5+ko04144//Endocytosis+ko05145//Toxoplasmosis+ko04062//Chemokine signaling pathway+ko04060//Cytokine-cytokine receptor interaction+ko05203//Viral carcinogenesis+ko05167//Kaposi's sarcoma-associated herpesvirus infection	GO:0070723//response to cholesterol;GO:2000106//regulation of leukocyte apoptotic process;GO:0006874//cellular calcium ion homeostasis;GO:0006955//immune response;GO:0040011//locomotion;GO:0019722//calcium-mediated signaling;GO:0010941//regulation of cell death;GO:0006935//chemotaxis;GO:0006812//cation transport;GO:0019932//second-messenger-mediated signaling;GO:0050789//regulation of biological …
14745	[P]GO:0021537//telencephalon development;GO:0030003//cellular cation homeostasis;GO:0009889//regulation of biosynthetic process;GO:0010941//regulation of cell death;GO:0035023//regulation of Rho protein signal transduction;GO:0031346//positive regulation of cell projection organization;GO:0010646//regulation of cell communication;GO:0022008//neurogenesis;GO:0045595//regulation of cell differentia…	biological_process;molecular_function;cellular_component	[C]organelle;membrane part;cell;membrane;synapse;synapse part;[P]multicellular organismal process;developmental process;cellular component organization or biogenesis;cellular process;signaling;response to stimulus;biological regulation;locomotion;localization;[F]binding;molecular transducer activity;signal transducer activity;	1.17242	Lpar1	25.75	12.78	17.49	71.82	27.56	26.38	K04289//lysophosphatidic acid receptor 1+ko04151//PI3K-Akt signaling pathway+ko04080//Neuroactive ligand-receptor interaction+ko04540//Gap junction+ko04015//Rap1 signaling pathway+ko05200//Pathways in cancer+ko04072//Phospholipase D signaling pathway;K04289//lysophosphatidic acid receptor 1+ko04151//PI3K-Akt signaling pathway+ko04080//Neuroactive ligand-receptor interaction+ko04540//Gap junction+…	GO:0021537//telencephalon development;GO:0030003//cellular cation homeostasis;GO:0009889//regulation of biosynthetic process;GO:0010941//regulation of cell death;GO:0035023//regulation of Rho protein signal transduction;GO:0031346//positive regulation of cell projection organization;GO:0010646//regulation of cell communication;GO:0022008//neurogenesis;GO:0045595//regulation of cell differentiatio…
12955	[P]GO:0034622//cellular macromolecular complex assembly;GO:0010941//regulation of cell death;GO:0048731//system development;GO:0060255//regulation of macromolecule metabolic process;GO:0006950//response to stress;GO:0008219//cell death;GO:0052548//regulation of endopeptidase activity;GO:0042221//response to chemical;GO:1905906//regulation of amyloid fibril formation;GO:0006461//protein complex as…	cellular_component;molecular_function;biological_process	[C]membrane;synapse;organelle;membrane part;supramolecular complex;organelle part;synapse part;cell;extracellular region;[P]metabolic process;response to stimulus;signaling;cellular component organization or biogenesis;biological regulation;developmental process;cellular process;multicellular organismal process;[F]binding;structural molecule activity;	1.17259	Cryab	51.45	342.97	271.53	589.69	418.47	527.8	K09542//crystallin, alpha B+ko04141//Protein processing in endoplasmic reticulum+ko04213//Longevity regulating pathway - multiple species;K09542//crystallin, alpha B+ko04141//Protein processing in endoplasmic reticulum+ko04213//Longevity regulating pathway - multiple species;K09542//crystallin, alpha B+ko04141//Protein processing in endoplasmic reticulum+ko04213//Longevity regulating pathway - mu…	GO:0034622//cellular macromolecular complex assembly;GO:0010941//regulation of cell death;GO:0048731//system development;GO:0060255//regulation of macromolecule metabolic process;GO:0006950//response to stress;GO:0008219//cell death;GO:0052548//regulation of endopeptidase activity;GO:0042221//response to chemical;GO:1905906//regulation of amyloid fibril formation;GO:0006461//protein complex assem…
14744	[P]GO:0065009//regulation of molecular function;GO:0010646//regulation of cell communication;GO:0035025//positive regulation of Rho protein signal transduction;GO:1902905//positive regulation of supramolecular fiber organization;GO:0051716//cellular response to stimulus;GO:0043087//regulation of GTPase activity;GO:1902531//regulation of intracellular signal transduction;GO:0031532//actin cytoskel…	biological_process;cellular_component;molecular_function	[C]membrane part;membrane;cell;[P]cellular process;biological regulation;cellular component organization or biogenesis;response to stimulus;signaling;[F]signal transducer activity;molecular transducer activity;	1.20528	Gpr65	2.46	0.31	0.77	5.4	1.23	1.49	K08416//G protein-coupled receptor 65	GO:0065009//regulation of molecular function;GO:0010646//regulation of cell communication;GO:0035025//positive regulation of Rho protein signal transduction;GO:1902905//positive regulation of supramolecular fiber organization;GO:0051716//cellular response to stimulus;GO:0043087//regulation of GTPase activity;GO:1902531//regulation of intracellular signal transduction;GO:0031532//actin cytoskeleto…
20500	[P]GO:0006814//sodium ion transport;GO:0006811//ion transport;GO:0051179//localization;GO:0006810//transport;GO:0030001//metal ion transport;GO:0015672//monovalent inorganic cation transport;GO:0006820//anion transport;GO:0034220//ion transmembrane transport;GO:0006812//cation transport;GO:0051234//establishment of localization;GO:0098656//anion transmembrane transport;GO:0055085//transmembrane t…	biological_process;molecular_function;cellular_component	[C]organelle;membrane;membrane part;cell;extracellular region;[P]localization;[F]transporter activity;	1.21431	Slc13a2	2.57	11.68	3.72	19.03	12.05	11.76	K14445//solute carrier family 13 (sodium-dependent dicarboxylate transporter), member 2/3/5;K14445//solute carrier family 13 (sodium-dependent dicarboxylate transporter), member 2/3/5;K14445//solute carrier family 13 (sodium-dependent dicarboxylate transporter), member 2/3/5;K14445//solute carrier family 13 (sodium-dependent dicarboxylate transporter), member 2/3/5;K14445//solute carrier family 1…	GO:0006814//sodium ion transport;GO:0006811//ion transport;GO:0051179//localization;GO:0006810//transport;GO:0030001//metal ion transport;GO:0015672//monovalent inorganic cation transport;GO:0006820//anion transport;GO:0034220//ion transmembrane transport;GO:0006812//cation transport;GO:0051234//establishment of localization;GO:0098656//anion transmembrane transport;GO:0055085//transmembrane tran…
16408	[P]GO:0050870//positive regulation of T cell activation;GO:0007166//cell surface receptor signaling pathway;GO:0002252//immune effector process;GO:0051668//localization within membrane;GO:0072657//protein localization to membrane;GO:0002684//positive regulation of immune system process;GO:0007160//cell-matrix adhesion;GO:0034613//cellular protein localization;GO:0007229//integrin-mediated signali…	biological_process;molecular_function;cellular_component	[C]cell junction;membrane;membrane part;extracellular region;cell;macromolecular complex;organelle;[P]biological adhesion;response to stimulus;biological regulation;localization;signaling;cell proliferation;cellular process;immune system process;[F]binding;signal transducer activity;molecular transducer activity;	1.21805	Itgal	5.47	0.43	0.48	11.52	0.83	2.3	K05718//integrin alpha L+ko04650//Natural killer cell mediated cytotoxicity+ko05416//Viral myocarditis+ko05144//Malaria+ko05323//Rheumatoid arthritis+ko05150//Staphylococcus aureus infection+ko04015//Rap1 signaling pathway+ko04810//Regulation of actin cytoskeleton+ko04514//Cell adhesion molecules (CAMs)+ko04670//Leukocyte transendothelial migration+ko05166//HTLV-I infection+ko05169//Epstein-Barr …	GO:0050870//positive regulation of T cell activation;GO:0007166//cell surface receptor signaling pathway;GO:0002252//immune effector process;GO:0051668//localization within membrane;GO:0072657//protein localization to membrane;GO:0002684//positive regulation of immune system process;GO:0007160//cell-matrix adhesion;GO:0034613//cellular protein localization;GO:0007229//integrin-mediated signaling …
BGI_novel_G002057	[P]GO:0002483//antigen processing and presentation of endogenous peptide antigen;GO:0010977//negative regulation of neuron projection development;GO:0045665//negative regulation of neuron differentiation;GO:0001914//regulation of T cell mediated cytotoxicity;GO:0048519//negative regulation of biological process;GO:0045595//regulation of cell differentiation;GO:0019883//antigen processing and pres…	biological_process;molecular_function;cellular_component	[C]organelle part;organelle;extracellular region;membrane part;membrane;macromolecular complex;cell;[P]response to stimulus;multicellular organismal process;cellular process;immune system process;biological regulation;developmental process;[F]binding;	1.23071	BGI_novel_G002057	0.95	1.96	5.34	0.19	3.64	15.6	K06751//major histocompatibility complex, class I+ko05332//Graft-versus-host disease+ko05416//Viral myocarditis+ko04144//Endocytosis+ko04145//Phagosome+ko05320//Autoimmune thyroid disease+ko05330//Allograft rejection+ko04612//Antigen processing and presentation+ko04940//Type I diabetes mellitus+ko04514//Cell adhesion molecules (CAMs)+ko04218//Cellular senescence+ko05203//Viral carcinogenesis+ko05…	GO:0002483//antigen processing and presentation of endogenous peptide antigen;GO:0010977//negative regulation of neuron projection development;GO:0045665//negative regulation of neuron differentiation;GO:0001914//regulation of T cell mediated cytotoxicity;GO:0048519//negative regulation of biological process;GO:0045595//regulation of cell differentiation;GO:0019883//antigen processing and present…
73379	[P]GO:0042060//wound healing;GO:0065007//biological regulation;GO:0040008//regulation of growth;GO:0009611//response to wounding;GO:0048523//negative regulation of cellular process;GO:0048519//negative regulation of biological process;GO:0050794//regulation of cellular process;GO:0050896//response to stimulus;GO:0045926//negative regulation of growth;GO:0006950//response to stress;GO:0050789//reg…	cellular_component;biological_process	[C]cell;membrane part;membrane;[P]biological regulation;response to stimulus;	1.2383	Dcbld2	14.89	9.79	11.93	52.64	15.71	17.97	K17253//lactadherin;K17253//lactadherin;K17253//lactadherin;K17253//lactadherin;K17253//lactadherin	GO:0042060//wound healing;GO:0065007//biological regulation;GO:0040008//regulation of growth;GO:0009611//response to wounding;GO:0048523//negative regulation of cellular process;GO:0048519//negative regulation of biological process;GO:0050794//regulation of cellular process;GO:0050896//response to stimulus;GO:0045926//negative regulation of growth;GO:0006950//response to stress;GO:0050789//regula…
246177	[P]GO:0002431//Fc receptor mediated stimulatory signaling pathway;GO:0038093//Fc receptor signaling pathway;GO:0050900//leukocyte migration;GO:0002376//immune system process;GO:0051234//establishment of localization;GO:0038096//Fc-gamma receptor signaling pathway involved in phagocytosis;GO:0002443//leukocyte mediated immunity;GO:0040011//locomotion;GO:0046903//secretion;GO:0002684//positive regu…	molecular_function;biological_process;cellular_component	[C]organelle part;macromolecular complex;cell;organelle;membrane part;extracellular region;membrane;[P]biological adhesion;response to stimulus;cellular process;locomotion;biological regulation;signaling;localization;immune system process;[F]binding;catalytic activity;	1.25211	Myo1g	3.16	2.07	2.26	11.59	2.5	3.8	K10356//myosin I;K10356//myosin I;K10356//myosin I	GO:0002431//Fc receptor mediated stimulatory signaling pathway;GO:0038093//Fc receptor signaling pathway;GO:0050900//leukocyte migration;GO:0002376//immune system process;GO:0051234//establishment of localization;GO:0038096//Fc-gamma receptor signaling pathway involved in phagocytosis;GO:0002443//leukocyte mediated immunity;GO:0040011//locomotion;GO:0046903//secretion;GO:0002684//positive regulat…
12493	[P]GO:0008285//negative regulation of cell proliferation;GO:0002684//positive regulation of immune system process;GO:0002683//negative regulation of immune system process;GO:0002831//regulation of response to biotic stimulus;GO:0002637//regulation of immunoglobulin production;GO:0050896//response to stimulus;GO:0002699//positive regulation of immune effector process;GO:0009607//response to biotic…	cellular_component;biological_process	[C]cell;organelle;membrane;extracellular region;membrane part;[P]cellular process;biological regulation;signaling;response to stimulus;multi-organism process;	1.25315	Cd37	6.36	1.69	1	15.5	2.76	4.41	K06475//CD37 antigen+ko04640//Hematopoietic cell lineage;K06475//CD37 antigen+ko04640//Hematopoietic cell lineage;K06475//CD37 antigen+ko04640//Hematopoietic cell lineage;K06475//CD37 antigen+ko04640//Hematopoietic cell lineage;K06475//CD37 antigen+ko04640//Hematopoietic cell lineage	GO:0008285//negative regulation of cell proliferation;GO:0002684//positive regulation of immune system process;GO:0002683//negative regulation of immune system process;GO:0002831//regulation of response to biotic stimulus;GO:0002637//regulation of immunoglobulin production;GO:0050896//response to stimulus;GO:0002699//positive regulation of immune effector process;GO:0009607//response to biotic st…
53419	[P]GO:0019538//protein metabolic process;GO:0051049//regulation of transport;GO:0065007//biological regulation;GO:0008217//regulation of blood pressure;GO:0003073//regulation of systemic arterial blood pressure;GO:0006807//nitrogen compound metabolic process;GO:0048856//anatomical structure development;GO:0044237//cellular metabolic process;GO:0044062//regulation of excretion;GO:0051604//protein …	biological_process;molecular_function;cellular_component	[C]membrane;membrane-enclosed lumen;organelle;cell;membrane part;organelle part;extracellular region;[P]multicellular organismal process;cellular process;multi-organism process;metabolic process;reproduction;reproductive process;biological regulation;developmental process;[F]catalytic activity;molecular transducer activity;	1.25445	Corin	0.07	1.48	1.54	2.48	1.83	3.12	K09614//corin [EC:3.4.21.-];K09614//corin [EC:3.4.21.-];K09614//corin [EC:3.4.21.-];K09614//corin [EC:3.4.21.-]	GO:0019538//protein metabolic process;GO:0051049//regulation of transport;GO:0065007//biological regulation;GO:0008217//regulation of blood pressure;GO:0003073//regulation of systemic arterial blood pressure;GO:0006807//nitrogen compound metabolic process;GO:0048856//anatomical structure development;GO:0044237//cellular metabolic process;GO:0044062//regulation of excretion;GO:0051604//protein mat…
268934	[P]GO:0071900//regulation of protein serine/threonine kinase activity;GO:0023051//regulation of signaling;GO:0010604//positive regulation of macromolecule metabolic process;GO:1902531//regulation of intracellular signal transduction;GO:0051966//regulation of synaptic transmission, glutamatergic;GO:0050804//modulation of chemical synaptic transmission;GO:0007612//learning;GO:0003008//system proces…	biological_process;molecular_function;cellular_component	[C]cell;synapse part;membrane;synapse;organelle;membrane part;[P]cellular process;signaling;multicellular organismal process;biological regulation;response to stimulus;behavior;[F]signal transducer activity;molecular transducer activity;	1.25994	Grm4	0.03	0.19	0.23	0.18	0.55	0.37	K04607//metabotropic glutamate receptor 4+ko04742//Taste transduction+ko04724//Glutamatergic synapse+ko04080//Neuroactive ligand-receptor interaction+ko04072//Phospholipase D signaling pathway;K04607//metabotropic glutamate receptor 4+ko04742//Taste transduction+ko04724//Glutamatergic synapse+ko04080//Neuroactive ligand-receptor interaction+ko04072//Phospholipase D signaling pathway;K04607//metab…	GO:0071900//regulation of protein serine/threonine kinase activity;GO:0023051//regulation of signaling;GO:0010604//positive regulation of macromolecule metabolic process;GO:1902531//regulation of intracellular signal transduction;GO:0051966//regulation of synaptic transmission, glutamatergic;GO:0050804//modulation of chemical synaptic transmission;GO:0007612//learning;GO:0003008//system process;G…
18438	[P]GO:0019226//transmission of nerve impulse;GO:0009987//cellular process;GO:1901698//response to nitrogen compound;GO:1901699//cellular response to nitrogen compound;GO:0031669//cellular response to nutrient levels;GO:0023052//signaling;GO:0010959//regulation of metal ion transport;GO:0008217//regulation of blood pressure;GO:0035637//multicellular organismal signaling;GO:0030334//regulation of c…	cellular_component;biological_process;molecular_function	[C]cell;extracellular region;organelle;synapse;synapse part;membrane;cell junction;organelle part;membrane part;[P]response to stimulus;cellular component organization or biogenesis;cellular process;multicellular organismal process;signaling;biological regulation;[F]binding;molecular transducer activity;transporter activity;signal transducer activity;	1.26265	P2rx4	15.78	16.34	17.24	64.88	19.46	34.31	K05218//P2X purinoceptor 4+ko04080//Neuroactive ligand-receptor interaction+ko04020//Calcium signaling pathway;K05218//P2X purinoceptor 4+ko04080//Neuroactive ligand-receptor interaction+ko04020//Calcium signaling pathway;K05218//P2X purinoceptor 4+ko04080//Neuroactive ligand-receptor interaction+ko04020//Calcium signaling pathway;K05218//P2X purinoceptor 4+ko04080//Neuroactive ligand-receptor in…	GO:0019226//transmission of nerve impulse;GO:0009987//cellular process;GO:1901698//response to nitrogen compound;GO:1901699//cellular response to nitrogen compound;GO:0031669//cellular response to nutrient levels;GO:0023052//signaling;GO:0010959//regulation of metal ion transport;GO:0008217//regulation of blood pressure;GO:0035637//multicellular organismal signaling;GO:0030334//regulation of cell…
12737	[P]GO:0065008//regulation of biological quality;GO:0044089//positive regulation of cellular component biogenesis;GO:0071495//cellular response to endogenous stimulus;GO:0050794//regulation of cellular process;GO:0043933//macromolecular complex subunit organization;GO:0051707//response to other organism;GO:0071241//cellular response to inorganic substance;GO:0009636//response to toxic substance;GO…	biological_process;cellular_component;molecular_function	[C]membrane part;cell junction;membrane;cell;[P]biological regulation;multicellular organismal process;response to stimulus;immune system process;localization;cellular component organization or biogenesis;multi-organism process;biological adhesion;cellular process;developmental process;[F]structural molecule activity;hijacked molecular function;binding;	1.26901	Cldn1	6.39	9.25	19.14	39.76	18.17	26.32	K06087//claudin+ko04530//Tight junction+ko04514//Cell adhesion molecules (CAMs)+ko04670//Leukocyte transendothelial migration+ko05160//Hepatitis C	GO:0065008//regulation of biological quality;GO:0044089//positive regulation of cellular component biogenesis;GO:0071495//cellular response to endogenous stimulus;GO:0050794//regulation of cellular process;GO:0043933//macromolecular complex subunit organization;GO:0051707//response to other organism;GO:0071241//cellular response to inorganic substance;GO:0009636//response to toxic substance;GO:00…
12367	[P]GO:0048523//negative regulation of cellular process;GO:0008285//negative regulation of cell proliferation;GO:0022408//negative regulation of cell-cell adhesion;GO:0032501//multicellular organismal process;GO:0035556//intracellular signal transduction;GO:1901700//response to oxygen-containing compound;GO:0071901//negative regulation of protein serine/threonine kinase activity;GO:0048731//system…	molecular_function;biological_process;cellular_component	[C]macromolecular complex;membrane;organelle;cell;membrane part;[P]metabolic process;multicellular organismal process;behavior;multi-organism process;signaling;response to stimulus;developmental process;cellular process;immune system process;biological regulation;[F]catalytic activity;binding;molecular function regulator;	1.27082	Casp3	9.41	3.98	5.84	31.14	5.68	9.16	K02187//caspase 3 [EC:3.4.22.56]+ko04010//MAPK signaling pathway+ko04657//IL-17 signaling pathway+ko04650//Natural killer cell mediated cytotoxicity+ko05416//Viral myocarditis+ko05146//Amoebiasis+ko05145//Toxoplasmosis+ko05120//Epithelial cell signaling in Helicobacter pylori infection+ko04215//Apoptosis - multiple species+ko05010//Alzheimer's disease+ko05012//Parkinson's disease+ko05016//Hunting…	GO:0048523//negative regulation of cellular process;GO:0008285//negative regulation of cell proliferation;GO:0022408//negative regulation of cell-cell adhesion;GO:0032501//multicellular organismal process;GO:0035556//intracellular signal transduction;GO:1901700//response to oxygen-containing compound;GO:0071901//negative regulation of protein serine/threonine kinase activity;GO:0048731//system de…
58235	[P]GO:0070166//enamel mineralization;GO:1902414//protein localization to cell junction;GO:0007411//axon guidance;GO:0000902//cell morphogenesis;GO:0007409//axonogenesis;GO:0098742//cell-cell adhesion via plasma-membrane adhesion molecules;GO:0046718//viral entry into host cell;GO:0051128//regulation of cellular component organization;GO:0051239//regulation of multicellular organismal process;GO:0…	cellular_component;molecular_function;biological_process	[C]organelle;synapse;cell junction;membrane part;macromolecular complex;cell;membrane;synapse part;[P]developmental process;cellular component organization or biogenesis;localization;biological adhesion;multi-organism process;locomotion;multicellular organismal process;response to stimulus;cellular process;biological regulation;[F]binding;molecular transducer activity;	1.28427	Nectin1	2.56	3.62	3.19	11.6	4.9	7.17	K06081//poliovirus receptor-related protein 1+ko04520//Adherens junction+ko04514//Cell adhesion molecules (CAMs)+ko05168//Herpes simplex infection;K06081//poliovirus receptor-related protein 1+ko04520//Adherens junction+ko04514//Cell adhesion molecules (CAMs)+ko05168//Herpes simplex infection	GO:0070166//enamel mineralization;GO:1902414//protein localization to cell junction;GO:0007411//axon guidance;GO:0000902//cell morphogenesis;GO:0007409//axonogenesis;GO:0098742//cell-cell adhesion via plasma-membrane adhesion molecules;GO:0046718//viral entry into host cell;GO:0051128//regulation of cellular component organization;GO:0051239//regulation of multicellular organismal process;GO:0030…
BGI_novel_G002393	[P]GO:0033993//response to lipid;GO:0071624//positive regulation of granulocyte chemotaxis;GO:0006954//inflammatory response;GO:0045807//positive regulation of endocytosis;GO:0051270//regulation of cellular component movement;GO:0042330//taxis;GO:0071356//cellular response to tumor necrosis factor;GO:1902622//regulation of neutrophil migration;GO:0045834//positive regulation of lipid metabolic pr…	molecular_function;cellular_component;biological_process	[C]extracellular region;membrane;cell;membrane part;[P]locomotion;multicellular organismal process;cellular component organization or biogenesis;biological regulation;signaling;developmental process;cellular process;biological adhesion;immune system process;localization;response to stimulus;[F]binding;molecular function regulator;	1.28675	BGI_novel_G002393	14.7	0	0	11.01	12.46	11.9	K16062//C-C motif chemokine 21+ko04062//Chemokine signaling pathway+ko04060//Cytokine-cytokine receptor interaction+ko04064//NF-kappa B signaling pathway	GO:0033993//response to lipid;GO:0071624//positive regulation of granulocyte chemotaxis;GO:0006954//inflammatory response;GO:0045807//positive regulation of endocytosis;GO:0051270//regulation of cellular component movement;GO:0042330//taxis;GO:0071356//cellular response to tumor necrosis factor;GO:1902622//regulation of neutrophil migration;GO:0045834//positive regulation of lipid metabolic proce…
12721	[P]GO:0032501//multicellular organismal process;GO:0010639//negative regulation of organelle organization;GO:0048873//homeostasis of number of cells within a tissue;GO:0006887//exocytosis;GO:0010522//regulation of calcium ion transport into cytosol;GO:0001894//tissue homeostasis;GO:0060627//regulation of vesicle-mediated transport;GO:1901215//negative regulation of neuron death;GO:1990090//cellul…	molecular_function;biological_process;cellular_component	[C]cell;supramolecular complex;extracellular region;membrane;organelle;cell junction;organelle part;membrane part;macromolecular complex;[P]immune system process;biological adhesion;locomotion;localization;cellular process;multicellular organismal process;signaling;biological regulation;cell killing;response to stimulus;cellular component organization or biogenesis;[F]binding;	1.2994	Coro1a	26.03	4.91	5.78	59.78	12.48	17.28	K13882//coronin-1A+ko04145//Phagosome+ko05152//Tuberculosis;K13882//coronin-1A+ko04145//Phagosome+ko05152//Tuberculosis;K13882//coronin-1A+ko04145//Phagosome+ko05152//Tuberculosis;K13882//coronin-1A+ko04145//Phagosome+ko05152//Tuberculosis	GO:0032501//multicellular organismal process;GO:0010639//negative regulation of organelle organization;GO:0048873//homeostasis of number of cells within a tissue;GO:0006887//exocytosis;GO:0010522//regulation of calcium ion transport into cytosol;GO:0001894//tissue homeostasis;GO:0060627//regulation of vesicle-mediated transport;GO:1901215//negative regulation of neuron death;GO:1990090//cellular …
18779	[P]GO:0032370//positive regulation of lipid transport;GO:0032369//negative regulation of lipid transport;GO:0043269//regulation of ion transport;GO:0006810//transport;GO:0009987//cellular process;GO:1900138//negative regulation of phospholipase A2 activity;GO:0090403//oxidative stress-induced premature senescence;GO:0051179//localization;GO:0048869//cellular developmental process;GO:0051336//regu…	molecular_function;cellular_component;biological_process	[C]membrane part;organelle;macromolecular complex;membrane;extracellular region;cell;[P]response to stimulus;cellular process;metabolic process;multicellular organismal process;developmental process;localization;biological regulation;[F]signal transducer activity;binding;molecular transducer activity;	1.31513	Pla2r1	3.02	2.35	3.75	14.35	3.71	5.78	K06560//mannose receptor, C type+ko04145//Phagosome+ko05152//Tuberculosis;K06560//mannose receptor, C type+ko04145//Phagosome+ko05152//Tuberculosis;K06560//mannose receptor, C type+ko04145//Phagosome+ko05152//Tuberculosis	GO:0032370//positive regulation of lipid transport;GO:0032369//negative regulation of lipid transport;GO:0043269//regulation of ion transport;GO:0006810//transport;GO:0009987//cellular process;GO:1900138//negative regulation of phospholipase A2 activity;GO:0090403//oxidative stress-induced premature senescence;GO:0051179//localization;GO:0048869//cellular developmental process;GO:0051336//regulat…
BGI_novel_G000455	[P]GO:0046854//phosphatidylinositol phosphorylation;GO:0016310//phosphorylation;GO:0046834//lipid phosphorylation;GO:0072659//protein localization to plasma membrane;GO:0033036//macromolecule localization;GO:0044238//primary metabolic process;GO:0006629//lipid metabolic process;GO:0070727//cellular macromolecule localization;GO:0072657//protein localization to membrane;GO:0006793//phosphorus meta…	biological_process;cellular_component	[C]organelle;cell;membrane part;membrane;[P]metabolic process;cellular process;localization;	1.32084	BGI_novel_G000455	0.12	1.14	0.44	1.88	1.06	1.36	K21846//transmembrane protein 150	GO:0046854//phosphatidylinositol phosphorylation;GO:0016310//phosphorylation;GO:0046834//lipid phosphorylation;GO:0072659//protein localization to plasma membrane;GO:0033036//macromolecule localization;GO:0044238//primary metabolic process;GO:0006629//lipid metabolic process;GO:0070727//cellular macromolecule localization;GO:0072657//protein localization to membrane;GO:0006793//phosphorus metabol…
240185	[P]GO:0031323//regulation of cellular metabolic process;GO:0001936//regulation of endothelial cell proliferation;GO:0023056//positive regulation of signaling;GO:1900746//regulation of vascular endothelial growth factor signaling pathway;GO:0045766//positive regulation of angiogenesis;GO:0010646//regulation of cell communication;GO:0032879//regulation of localization;GO:0010634//positive regulatio…	biological_process;cellular_component	[C]cell junction;membrane part;membrane;cell;[P]biological adhesion;biological regulation;	1.34502	9430020K01Rik	10.68	13.38	12.81	58.49	13.82	21.64		GO:0031323//regulation of cellular metabolic process;GO:0001936//regulation of endothelial cell proliferation;GO:0023056//positive regulation of signaling;GO:1900746//regulation of vascular endothelial growth factor signaling pathway;GO:0045766//positive regulation of angiogenesis;GO:0010646//regulation of cell communication;GO:0032879//regulation of localization;GO:0010634//positive regulation o…
16185	[P]GO:0007165//signal transduction;GO:0048523//negative regulation of cellular process;GO:0007154//cell communication;GO:0071310//cellular response to organic substance;GO:0007166//cell surface receptor signaling pathway;GO:0043069//negative regulation of programmed cell death;GO:0071345//cellular response to cytokine stimulus;GO:0050789//regulation of biological process;GO:0010941//regulation of…	cellular_component;biological_process;molecular_function	[C]membrane;cell;membrane part;[P]biological regulation;cellular process;signaling;response to stimulus;[F]molecular transducer activity;binding;signal transducer activity;	1.34741	Il2rb	13.64	33.24	17.89	112.5	21.33	34.26	K05069//interleukin 2 receptor beta+ko04151//PI3K-Akt signaling pathway+ko04658//Th1 and Th2 cell differentiation+ko04659//Th17 cell differentiation+ko04144//Endocytosis+ko04630//Jak-STAT signaling pathway+ko04060//Cytokine-cytokine receptor interaction+ko05200//Pathways in cancer+ko05202//Transcriptional misregulation in cancer+ko05162//Measles+ko05166//HTLV-I infection;K05069//interleukin 2 rec…	GO:0007165//signal transduction;GO:0048523//negative regulation of cellular process;GO:0007154//cell communication;GO:0071310//cellular response to organic substance;GO:0007166//cell surface receptor signaling pathway;GO:0043069//negative regulation of programmed cell death;GO:0071345//cellular response to cytokine stimulus;GO:0050789//regulation of biological process;GO:0010941//regulation of ce…
12374	[P]GO:0005513//detection of calcium ion;GO:0006811//ion transport;GO:0007275//multicellular organism development;GO:0051606//detection of stimulus;GO:0006464//cellular protein modification process;GO:0016310//phosphorylation;GO:0050714//positive regulation of protein secretion;GO:0044093//positive regulation of molecular function;GO:0031670//cellular response to nutrient;GO:0060429//epithelium de…	biological_process;cellular_component;molecular_function	[C]cell;membrane part;synapse;synapse part;organelle;membrane;[P]biological regulation;response to stimulus;signaling;developmental process;multicellular organismal process;localization;metabolic process;cellular process;[F]molecular transducer activity;signal transducer activity;binding;	1.35514	Casr	0.15	0.58	0.18	1.03	0.65	0.69	K04612//calcium-sensing receptor+ko04621//NOD-like receptor signaling pathway;K04612//calcium-sensing receptor+ko04621//NOD-like receptor signaling pathway;K04612//calcium-sensing receptor+ko04621//NOD-like receptor signaling pathway;K04612//calcium-sensing receptor+ko04621//NOD-like receptor signaling pathway;K04612//calcium-sensing receptor+ko04621//NOD-like receptor signaling pathway;K04612//c…	GO:0005513//detection of calcium ion;GO:0006811//ion transport;GO:0007275//multicellular organism development;GO:0051606//detection of stimulus;GO:0006464//cellular protein modification process;GO:0016310//phosphorylation;GO:0050714//positive regulation of protein secretion;GO:0044093//positive regulation of molecular function;GO:0031670//cellular response to nutrient;GO:0060429//epithelium devel…
[truncated: 110 more rows]
