# Supplementary material for: The Uterine Melatonergic Systems of AANAT and Melatonin Membrane Receptor 2 (MT2) Are Essential for Endometrial Receptivity and Early Implantation in Mice
Source: Int J Mol Sci. 2023 Apr 12;24(8):7127. doi: 10.3390/ijms24087127 (PMC10139237; doi:10.3390/ijms24087127)
Supplement: Supplementary file 1 [file ijms-24-07127-s001.zip › Table S6.xlsx]

## Sheet: Supplementary Table S6
Pathway ID	Pathway Name	Level 1	Level 2	Term Candidate Gene Num	Total Candidate Gene Num	Term Gene Num	Total Gene Num	Rich Ratio	P value	Q value
ko05332	Graft-versus-host disease	Human Diseases	Immune diseases	12	207	131	13191	0.0916031	1.00198e-06	0.000240475
ko04940	Type I diabetes mellitus	Human Diseases	Endocrine and metabolic diseases	12	207	152	13191	0.0789474	4.81585e-06	0.000577902
ko04650	Natural killer cell mediated cytotoxicity	Organismal Systems	Immune system	15	207	251	13191	0.059761	9.89049e-06	0.000791239
ko05320	Autoimmune thyroid disease	Human Diseases	Immune diseases	14	207	249	13191	0.0562249	3.86799e-05	0.00232079
ko04610	Complement and coagulation cascades	Organismal Systems	Immune system	12	207	196	13191	0.0612245	6.17051e-05	0.00296185
ko04210	Apoptosis	Cellular Processes	Cell growth and death	14	207	265	13191	0.0528302	7.59598e-05	0.00303839
ko05330	Allograft rejection	Human Diseases	Immune diseases	12	207	210	13191	0.0571429	0.000119367	0.00409257
ko04014	Ras signaling pathway	Environmental Information Processing	Signal transduction	17	207	413	13191	0.0411622	0.000279103	0.0083731
ko04060	Cytokine-cytokine receptor interaction	Environmental Information Processing	Signaling molecules and interaction	16	207	379	13191	0.0422164	0.000319328	0.00851542
ko04151	PI3K-Akt signaling pathway	Environmental Information Processing	Signal transduction	24	207	775	13191	0.0309677	0.00110869	0.0258558
ko04614	Renin-angiotensin system	Organismal Systems	Endocrine system	5	207	51	13191	0.0980392	0.00118506	0.0258558
ko04510	Focal adhesion	Cellular Processes	Cellular community - eukaryotes	16	207	485	13191	0.0329897	0.00412936	0.0825873
ko04711	Circadian rhythm - fly	Organismal Systems	Environmental adaptation	2	207	8	13191	0.25	0.00644787	0.108841
ko04913	Ovarian steroidogenesis	Organismal Systems	Endocrine system	5	207	76	13191	0.0657895	0.00680257	0.108841
ko05323	Rheumatoid arthritis	Human Diseases	Immune diseases	9	207	212	13191	0.0424528	0.00630857	0.108841
ko04660	T cell receptor signaling pathway	Organismal Systems	Immune system	7	207	155	13191	0.0451613	0.0111827	0.16774
ko04925	Aldosterone synthesis and secretion	Organismal Systems	Endocrine system	6	207	139	13191	0.0431655	0.0223275	0.315212
ko04015	Rap1 signaling pathway	Environmental Information Processing	Signal transduction	12	207	401	13191	0.0299252	0.0244954	0.318822
ko04658	Th1 and Th2 cell differentiation	Organismal Systems	Immune system	6	207	143	13191	0.041958	0.02524	0.318822
ko05226	Gastric cancer	Human Diseases	Cancers: Specific types	10	207	322	13191	0.0310559	0.0308263	0.369915
ko04512	ECM-receptor interaction	Environmental Information Processing	Signaling molecules and interaction	9	207	281	13191	0.0320285	0.0333726	0.381401
ko04659	Th17 cell differentiation	Organismal Systems	Immune system	6	207	158	13191	0.0379747	0.0383828	0.418722
ko05416	Viral myocarditis	Human Diseases	Cardiovascular diseases	9	207	292	13191	0.0308219	0.0410113	0.427944
ko00730	Thiamine metabolism	Metabolism	Metabolism of cofactors and vitamins	2	207	23	13191	0.0869565	0.0499633	0.479648
ko05133	Pertussis	Human Diseases	Infectious diseases: Bacterial	5	207	126	13191	0.0396825	0.0483667	0.479648
ko00564	Glycerophospholipid metabolism	Metabolism	Lipid metabolism	6	207	184	13191	0.0326087	0.0700585	0.525439
ko04142	Lysosome	Cellular Processes	Transport and catabolism	7	207	228	13191	0.0307018	0.0681904	0.525439
ko04612	Antigen processing and presentation	Organismal Systems	Immune system	7	207	227	13191	0.030837	0.0669422	0.525439
ko04725	Cholinergic synapse	Organismal Systems	Nervous system	5	207	139	13191	0.0359712	0.0679265	0.525439
ko04971	Gastric acid secretion	Organismal Systems	Digestive system	5	207	133	13191	0.037594	0.0584233	0.525439
ko05165	Human papillomavirus infection	Human Diseases	Infectious diseases: Viral	17	207	723	13191	0.0235131	0.0625593	0.525439
ko05322	Systemic lupus erythematosus	Human Diseases	Immune diseases	8	207	267	13191	0.0299625	0.0598002	0.525439
ko00380	Tryptophan metabolism	Metabolism	Amino acid metabolism	3	207	63	13191	0.047619	0.0763139	0.528151
ko05034	Alcoholism	Human Diseases	Substance dependence	8	207	284	13191	0.028169	0.0792227	0.528151
ko05150	Staphylococcus aureus infection	Human Diseases	Infectious diseases: Bacterial	6	207	190	13191	0.0315789	0.0790213	0.528151
ko05203	Viral carcinogenesis	Human Diseases	Cancers: Overview	11	207	431	13191	0.025522	0.0775414	0.528151
ko04145	Phagosome	Cellular Processes	Transport and catabolism	11	207	435	13191	0.0252874	0.0815156	0.52875
ko02010	ABC transporters	Environmental Information Processing	Membrane transport	3	207	67	13191	0.0447761	0.088063	0.541926
ko04976	Bile secretion	Organismal Systems	Digestive system	4	207	107	13191	0.0373832	0.0877464	0.541926
ko00590	Arachidonic acid metabolism	Metabolism	Lipid metabolism	5	207	154	13191	0.0324675	0.0951882	0.55094
ko04370	VEGF signaling pathway	Environmental Information Processing	Signal transduction	4	207	110	13191	0.0363636	0.0947789	0.55094
ko05202	Transcriptional misregulation in cancer	Human Diseases	Cancers: Overview	11	207	449	13191	0.0244989	0.0964145	0.55094
ko00592	alpha-Linolenic acid metabolism	Metabolism	Lipid metabolism	2	207	34	13191	0.0588235	0.0991768	0.553545
ko04062	Chemokine signaling pathway	Organismal Systems	Immune system	8	207	302	13191	0.0264901	0.103461	0.564331
ko04066	HIF-1 signaling pathway	Environmental Information Processing	Signal transduction	5	207	160	13191	0.03125	0.107446	0.573047
ko05030	Cocaine addiction	Human Diseases	Substance dependence	3	207	74	13191	0.0405405	0.110301	0.575481
ko00140	Steroid hormone biosynthesis	Metabolism	Lipid metabolism	4	207	118	13191	0.0338983	0.114773	0.586077
ko00260	Glycine, serine and threonine metabolism	Metabolism	Amino acid metabolism	2	207	45	13191	0.0444444	0.156941	0.596406
ko00510	N-Glycan biosynthesis	Metabolism	Glycan biosynthesis and metabolism	3	207	87	13191	0.0344828	0.156447	0.596406
ko00565	Ether lipid metabolism	Metabolism	Lipid metabolism	3	207	84	13191	0.0357143	0.145307	0.596406
ko04010	MAPK signaling pathway	Environmental Information Processing	Signal transduction	10	207	442	13191	0.0226244	0.157898	0.596406
ko04024	cAMP signaling pathway	Environmental Information Processing	Signal transduction	8	207	331	13191	0.0241692	0.150204	0.596406
ko04371	Apelin signaling pathway	Environmental Information Processing	Signal transduction	6	207	223	13191	0.0269058	0.139021	0.596406
ko04640	Hematopoietic cell lineage	Organismal Systems	Immune system	6	207	232	13191	0.0258621	0.158296	0.596406
ko04721	Synaptic vesicle cycle	Organismal Systems	Nervous system	3	207	86	13191	0.0348837	0.152704	0.596406
ko04918	Thyroid hormone synthesis	Organismal Systems	Endocrine system	4	207	128	13191	0.03125	0.142116	0.596406
ko04961	Endocrine and other factor-regulated calcium reabsorption	Organismal Systems	Excretory system	3	207	82	13191	0.0365854	0.138033	0.596406
ko05144	Malaria	Human Diseases	Infectious diseases: Parasitic	3	207	83	13191	0.0361446	0.141654	0.596406
ko05166	HTLV-I infection	Human Diseases	Infectious diseases: Viral	10	207	419	13191	0.0238663	0.123977	0.596406
ko05167	Kaposi's sarcoma-associated herpesvirus infection	Human Diseases	Infectious diseases: Viral	9	207	389	13191	0.0231362	0.159042	0.596406
ko05200	Pathways in cancer	Human Diseases	Cancers: Overview	19	207	943	13191	0.0201485	0.156668	0.596406
ko05205	Proteoglycans in cancer	Human Diseases	Cancers: Overview	9	207	385	13191	0.0233766	0.152381	0.596406
ko05217	Basal cell carcinoma	Human Diseases	Cancers: Specific types	3	207	84	13191	0.0357143	0.145307	0.596406
ko05321	Inflammatory bowel disease (IBD)	Human Diseases	Immune diseases	3	207	86	13191	0.0348837	0.152704	0.596406
ko00480	Glutathione metabolism	Metabolism	Metabolism of other amino acids	3	207	90	13191	0.0333333	0.167844	0.619731
ko04724	Glutamatergic synapse	Organismal Systems	Nervous system	5	207	188	13191	0.0265957	0.173786	0.631947
ko04390	Hippo signaling pathway	Environmental Information Processing	Signal transduction	6	207	244	13191	0.0245902	0.185688	0.665151
ko01521	EGFR tyrosine kinase inhibitor resistance	Human Diseases	Drug resistance: Antineoplastic	4	207	146	13191	0.0273973	0.196876	0.668824
ko04960	Aldosterone-regulated sodium reabsorption	Organismal Systems	Excretory system	2	207	52	13191	0.0384615	0.196294	0.668824
ko04972	Pancreatic secretion	Organismal Systems	Digestive system	5	207	197	13191	0.0253807	0.19786	0.668824
ko05162	Measles	Human Diseases	Infectious diseases: Viral	7	207	301	13191	0.0232558	0.195141	0.668824
ko04916	Melanogenesis	Organismal Systems	Endocrine system	4	207	148	13191	0.027027	0.203327	0.677756
ko00533	Glycosaminoglycan biosynthesis - keratan sulfate	Metabolism	Glycan biosynthesis and metabolism	1	207	15	13191	0.0666667	0.211309	0.694716
ko04723	Retrograde endocannabinoid signaling	Organismal Systems	Nervous system	5	207	203	13191	0.0246305	0.214517	0.695732
ko05146	Amoebiasis	Human Diseases	Infectious diseases: Parasitic	9	207	422	13191	0.021327	0.219008	0.700827
ko04742	Taste transduction	Organismal Systems	Sensory system	3	207	107	13191	0.0280374	0.236228	0.745984
ko00790	Folate biosynthesis	Metabolism	Metabolism of cofactors and vitamins	2	207	60	13191	0.0333333	0.24251	0.755874
ko00591	Linoleic acid metabolism	Metabolism	Lipid metabolism	2	207	61	13191	0.0327869	0.248333	0.75965
ko04726	Serotonergic synapse	Organismal Systems	Nervous system	4	207	162	13191	0.0246914	0.250051	0.75965
ko00430	Taurine and hypotaurine metabolism	Metabolism	Metabolism of other amino acids	1	207	19	13191	0.0526316	0.259722	0.779165
ko04744	Phototransduction	Organismal Systems	Sensory system	2	207	64	13191	0.03125	0.265825	0.787629
ko05143	African trypanosomiasis	Human Diseases	Infectious diseases: Parasitic	3	207	117	13191	0.025641	0.278469	0.815031
ko05418	Fluid shear stress and atherosclerosis	Human Diseases	Cardiovascular diseases	6	207	284	13191	0.0211268	0.287896	0.832471
ko04380	Osteoclast differentiation	Organismal Systems	Development	4	207	175	13191	0.0228571	0.295258	0.843595
ko00910	Nitrogen metabolism	Metabolism	Energy metabolism	1	207	24	13191	0.0416667	0.316098	0.862086
ko04911	Insulin secretion	Organismal Systems	Endocrine system	3	207	125	13191	0.024	0.312761	0.862086
ko04926	Relaxin signaling pathway	Organismal Systems	Endocrine system	6	207	294	13191	0.0204082	0.315254	0.862086
ko05224	Breast cancer	Human Diseases	Cancers: Specific types	5	207	236	13191	0.0211864	0.312428	0.862086
ko04727	GABAergic synapse	Organismal Systems	Nervous system	3	207	129	13191	0.0232558	0.329966	0.889796
ko04970	Salivary secretion	Organismal Systems	Digestive system	4	207	186	13191	0.0215054	0.334276	0.891403
ko04974	Protein digestion and absorption	Organismal Systems	Digestive system	7	207	361	13191	0.0193906	0.338838	0.893639
ko05032	Morphine addiction	Human Diseases	Substance dependence	3	207	132	13191	0.0227273	0.342867	0.894436
ko04261	Adrenergic signaling in cardiomyocytes	Organismal Systems	Circulatory system	5	207	250	13191	0.02	0.355845	0.914313
ko04964	Proximal tubule bicarbonate reclamation	Organismal Systems	Excretory system	1	207	28	13191	0.0357143	0.358106	0.914313
ko00100	Steroid biosynthesis	Metabolism	Lipid metabolism	1	207	31	13191	0.0322581	0.387918	0.931002
ko00330	Arginine and proline metabolism	Metabolism	Amino acid metabolism	2	207	82	13191	0.0243902	0.369594	0.931002
ko00340	Histidine metabolism	Metabolism	Amino acid metabolism	1	207	31	13191	0.0322581	0.387918	0.931002
ko00360	Phenylalanine metabolism	Metabolism	Amino acid metabolism	1	207	31	13191	0.0322581	0.387918	0.931002
ko04212	Longevity regulating pathway - worm	Organismal Systems	Aging	3	207	142	13191	0.0211268	0.385663	0.931002
ko04923	Regulation of lipolysis in adipocytes	Organismal Systems	Endocrine system	2	207	84	13191	0.0238095	0.38083	0.931002
ko00010	Glycolysis / Gluconeogenesis	Metabolism	Carbohydrate metabolism	2	207	97	13191	0.0206186	0.451566	0.939758
ko00410	beta-Alanine metabolism	Metabolism	Metabolism of other amino acids	1	207	38	13191	0.0263158	0.452228	0.939758
ko00982	Drug metabolism - cytochrome P450	Metabolism	Xenobiotics biodegradation and metabolism	2	207	92	13191	0.0217391	0.424871	0.939758
ko04022	cGMP-PKG signaling pathway	Environmental Information Processing	Signal transduction	5	207	268	13191	0.0186567	0.411952	0.939758
ko04072	Phospholipase D signaling pathway	Environmental Information Processing	Signal transduction	6	207	337	13191	0.0178042	0.435514	0.939758
ko04140	Autophagy - animal	Cellular Processes	Transport and catabolism	4	207	220	13191	0.0181818	0.454631	0.939758
ko04211	Longevity regulating pathway	Organismal Systems	Aging	3	207	153	13191	0.0196078	0.431959	0.939758
ko04217	Necroptosis	Cellular Processes	Cell growth and death	5	207	282	13191	0.0177305	0.455153	0.939758
ko04310	Wnt signaling pathway	Environmental Information Processing	Signal transduction	4	207	217	13191	0.0184332	0.444205	0.939758
ko04514	Cell adhesion molecules (CAMs)	Environmental Information Processing	Signaling molecules and interaction	6	207	323	13191	0.0185759	0.396289	0.939758
ko04623	Cytosolic DNA-sensing pathway	Organismal Systems	Immune system	2	207	99	13191	0.020202	0.462047	0.939758
ko04624	Toll and Imd signaling pathway	Organismal Systems	Immune system	2	207	88	13191	0.0227273	0.403041	0.939758
ko04670	Leukocyte transendothelial migration	Organismal Systems	Immune system	4	207	222	13191	0.018018	0.461546	0.939758
ko04713	Circadian entrainment	Organismal Systems	Environmental adaptation	3	207	150	13191	0.02	0.419443	0.939758
ko04924	Renin secretion	Organismal Systems	Endocrine system	3	207	154	13191	0.0194805	0.436109	0.939758
ko04966	Collecting duct acid secretion	Organismal Systems	Excretory system	1	207	35	13191	0.0285714	0.425534	0.939758
ko04977	Vitamin digestion and absorption	Organismal Systems	Digestive system	1	207	33	13191	0.030303	0.407022	0.939758
ko05168	Herpes simplex infection	Human Diseases	Infectious diseases: Viral	10	207	592	13191	0.0168919	0.451858	0.939758
ko04920	Adipocytokine signaling pathway	Organismal Systems	Endocrine system	2	207	101	13191	0.019802	0.472411	0.952762
ko00030	Pentose phosphate pathway	Metabolism	Carbohydrate metabolism	1	207	43	13191	0.0232558	0.494002	0.971535
ko00190	Oxidative phosphorylation	Metabolism	Energy metabolism	2	207	178	13191	0.011236	0.772263	0.971535
ko00230	Purine metabolism	Metabolism	Nucleotide metabolism	4	207	317	13191	0.0126183	0.736986	0.971535
ko00240	Pyrimidine metabolism	Metabolism	Nucleotide metabolism	2	207	221	13191	0.00904977	0.865026	0.971535
ko00350	Tyrosine metabolism	Metabolism	Amino acid metabolism	1	207	58	13191	0.0172414	0.601236	0.971535
ko00561	Glycerolipid metabolism	Metabolism	Lipid metabolism	1	207	97	13191	0.0103093	0.785597	0.971535
ko00830	Retinol metabolism	Metabolism	Metabolism of cofactors and vitamins	1	207	123	13191	0.00813008	0.85838	0.971535
ko00860	Porphyrin and chlorophyll metabolism	Metabolism	Metabolism of cofactors and vitamins	1	207	52	13191	0.0192308	0.561365	0.971535
ko00970	Aminoacyl-tRNA biosynthesis	Genetic Information Processing	Translation	1	207	82	13191	0.0121951	0.727746	0.971535
ko00980	Metabolism of xenobiotics by cytochrome P450	Metabolism	Xenobiotics biodegradation and metabolism	1	207	104	13191	0.00961538	0.808232	0.971535
ko01200	Carbon metabolism	Metabolism	Global and overview maps	2	207	222	13191	0.00900901	0.866702	0.971535
ko01230	Biosynthesis of amino acids	Metabolism	Global and overview maps	2	207	120	13191	0.0166667	0.564576	0.971535
ko01522	Endocrine resistance	Human Diseases	Drug resistance: Antineoplastic	2	207	217	13191	0.00921659	0.858128	0.971535
ko01524	Platinum drug resistance	Human Diseases	Drug resistance: Antineoplastic	1	207	112	13191	0.00892857	0.831202	0.971535
ko03008	Ribosome biogenesis in eukaryotes	Genetic Information Processing	Translation	1	207	162	13191	0.00617284	0.924092	0.971535
ko03013	RNA transport	Genetic Information Processing	Translation	6	207	485	13191	0.0123711	0.77777	0.971535
ko03015	mRNA surveillance pathway	Genetic Information Processing	Translation	2	207	298	13191	0.00671141	0.950175	0.971535
ko03018	RNA degradation	Genetic Information Processing	Folding, sorting and degradation	2	207	144	13191	0.0138889	0.663721	0.971535
ko03020	RNA polymerase	Genetic Information Processing	Transcription	1	207	122	13191	0.00819672	0.856101	0.971535
ko03040	Spliceosome	Genetic Information Processing	Transcription	4	207	387	13191	0.0103359	0.861165	0.971535
ko03320	PPAR signaling pathway	Organismal Systems	Endocrine system	1	207	139	13191	0.00719424	0.890325	0.971535
ko03460	Fanconi anemia pathway	Genetic Information Processing	Replication and repair	1	207	75	13191	0.0133333	0.695669	0.971535
ko04012	ErbB signaling pathway	Environmental Information Processing	Signal transduction	2	207	129	13191	0.0155039	0.604042	0.971535
ko04013	MAPK signaling pathway - fly	Environmental Information Processing	Signal transduction	2	207	160	13191	0.0125	0.719214	0.971535
ko04064	NF-kappa B signaling pathway	Environmental Information Processing	Signal transduction	4	207	230	13191	0.0173913	0.488892	0.971535
ko04068	FoxO signaling pathway	Environmental Information Processing	Signal transduction	1	207	181	13191	0.00552486	0.944019	0.971535
ko04070	Phosphatidylinositol signaling system	Environmental Information Processing	Signal transduction	2	207	234	13191	0.00854701	0.885382	0.971535
ko04071	Sphingolipid signaling pathway	Environmental Information Processing	Signal transduction	1	207	198	13191	0.00505051	0.957386	0.971535
ko04080	Neuroactive ligand-receptor interaction	Environmental Information Processing	Signaling molecules and interaction	5	207	418	13191	0.0119617	0.789591	0.971535
ko04114	Oocyte meiosis	Cellular Processes	Cell growth and death	1	207	181	13191	0.00552486	0.944019	0.971535
ko04115	p53 signaling pathway	Cellular Processes	Cell growth and death	2	207	118	13191	0.0169492	0.555432	0.971535
ko04120	Ubiquitin mediated proteolysis	Genetic Information Processing	Folding, sorting and degradation	3	207	259	13191	0.011583	0.776375	0.971535
ko04136	Autophagy - other	Cellular Processes	Transport and catabolism	1	207	62	13191	0.016129	0.625792	0.971535
ko04141	Protein processing in endoplasmic reticulum	Genetic Information Processing	Folding, sorting and degradation	3	207	274	13191	0.0109489	0.807897	0.971535
ko04144	Endocytosis	Cellular Processes	Transport and catabolism	8	207	650	13191	0.0123077	0.80622	0.971535
ko04150	mTOR signaling pathway	Environmental Information Processing	Signal transduction	4	207	251	13191	0.0159363	0.557735	0.971535
ko04152	AMPK signaling pathway	Environmental Information Processing	Signal transduction	2	207	203	13191	0.00985222	0.831391	0.971535
ko04213	Longevity regulating pathway - multiple species	Organismal Systems	Aging	2	207	122	13191	0.0163934	0.573584	0.971535
ko04216	Ferroptosis	Cellular Processes	Cell growth and death	1	207	73	13191	0.0136986	0.685831	0.971535
ko04218	Cellular senescence	Cellular Processes	Cell growth and death	3	207	329	13191	0.00911854	0.89331	0.971535
ko04260	Cardiac muscle contraction	Organismal Systems	Circulatory system	2	207	112	13191	0.0178571	0.527201	0.971535
ko04270	Vascular smooth muscle contraction	Organismal Systems	Circulatory system	2	207	215	13191	0.00930233	0.85456	0.971535
ko04320	Dorso-ventral axis formation	Organismal Systems	Development	1	207	106	13191	0.00943396	0.814251	0.971535
ko04330	Notch signaling pathway	Environmental Information Processing	Signal transduction	2	207	110	13191	0.0181818	0.517526	0.971535
ko04350	TGF-beta signaling pathway	Environmental Information Processing	Signal transduction	2	207	138	13191	0.0144928	0.640758	0.971535
ko04360	Axon guidance	Organismal Systems	Development	2	207	293	13191	0.00682594	0.946746	0.971535
ko04391	Hippo signaling pathway - fly	Environmental Information Processing	Signal transduction	1	207	153	13191	0.00653595	0.912328	0.971535
ko04530	Tight junction	Cellular Processes	Cellular community - eukaryotes	4	207	430	13191	0.00930233	0.909532	0.971535
ko04540	Gap junction	Cellular Processes	Cellular community - eukaryotes	2	207	128	13191	0.015625	0.599793	0.971535
ko04550	Signaling pathways regulating pluripotency of stem cells	Cellular Processes	Cellular community - eukaryotes	4	207	246	13191	0.0162602	0.541779	0.971535
ko04611	Platelet activation	Organismal Systems	Immune system	4	207	296	13191	0.0135135	0.686647	0.971535
ko04620	Toll-like receptor signaling pathway	Organismal Systems	Immune system	2	207	146	13191	0.0136986	0.67111	0.971535
ko04621	NOD-like receptor signaling pathway	Organismal Systems	Immune system	3	207	388	13191	0.00773196	0.945718	0.971535
ko04630	Jak-STAT signaling pathway	Environmental Information Processing	Signal transduction	4	207	262	13191	0.0152672	0.591766	0.971535
ko04657	IL-17 signaling pathway	Organismal Systems	Immune system	2	207	219	13191	0.00913242	0.861616	0.971535
ko04664	Fc epsilon RI signaling pathway	Organismal Systems	Immune system	2	207	175	13191	0.0114286	0.764071	0.971535
ko04666	Fc gamma R-mediated phagocytosis	Organismal Systems	Immune system	2	207	302	13191	0.00662252	0.952767	0.971535
ko04668	TNF signaling pathway	Environmental Information Processing	Signal transduction	2	207	177	13191	0.0112994	0.76956	0.971535
ko04672	Intestinal immune network for IgA production	Organismal Systems	Immune system	1	207	140	13191	0.00714286	0.892064	0.971535
ko04720	Long-term potentiation	Organismal Systems	Nervous system	1	207	125	13191	0.008	0.862831	0.971535
ko04722	Neurotrophin signaling pathway	Organismal Systems	Nervous system	3	207	233	13191	0.0128755	0.711904	0.971535
ko04728	Dopaminergic synapse	Organismal Systems	Nervous system	3	207	218	13191	0.0137615	0.66869	0.971535
ko04745	Phototransduction - fly	Organismal Systems	Sensory system	1	207	72	13191	0.0138889	0.680795	0.971535
ko04750	Inflammatory mediator regulation of TRP channels	Organismal Systems	Sensory system	1	207	189	13191	0.00529101	0.950762	0.971535
ko04810	Regulation of actin cytoskeleton	Cellular Processes	Cell motility	6	207	419	13191	0.0143198	0.647197	0.971535
ko04910	Insulin signaling pathway	Organismal Systems	Endocrine system	2	207	256	13191	0.0078125	0.913497	0.971535
ko04912	GnRH signaling pathway	Organismal Systems	Endocrine system	2	207	160	13191	0.0125	0.719214	0.971535
ko04914	Progesterone-mediated oocyte maturation	Organismal Systems	Endocrine system	1	207	137	13191	0.00729927	0.886762	0.971535
ko04915	Estrogen signaling pathway	Organismal Systems	Endocrine system	2	207	186	13191	0.0107527	0.79291	0.971535
ko04919	Thyroid hormone signaling pathway	Organismal Systems	Endocrine system	2	207	251	13191	0.00796813	0.907738	0.971535
ko04921	Oxytocin signaling pathway	Organismal Systems	Endocrine system	3	207	247	13191	0.0121457	0.748223	0.971535
ko04930	Type II diabetes mellitus	Human Diseases	Endocrine and metabolic diseases	1	207	69	13191	0.0144928	0.665198	0.971535
ko04931	Insulin resistance	Human Diseases	Endocrine and metabolic diseases	2	207	156	13191	0.0128205	0.706105	0.971535
ko04932	Non-alcoholic fatty liver disease (NAFLD)	Human Diseases	Endocrine and metabolic diseases	3	207	206	13191	0.0145631	0.63087	0.971535
ko04933	AGE-RAGE signaling pathway in diabetic complications	Human Diseases	Endocrine and metabolic diseases	2	207	246	13191	0.00813008	0.901623	0.971535
ko04973	Carbohydrate digestion and absorption	Organismal Systems	Digestive system	1	207	63	13191	0.015873	0.631692	0.971535
ko04975	Fat digestion and absorption	Organismal Systems	Digestive system	1	207	54	13191	0.0185185	0.575078	0.971535
ko04978	Mineral absorption	Organismal Systems	Digestive system	1	207	66	13191	0.0151515	0.648842	0.971535
ko05010	Alzheimer's disease	Human Diseases	Neurodegenerative diseases	2	207	281	13191	0.00711744	0.937579	0.971535
ko05012	Parkinson's disease	Human Diseases	Neurodegenerative diseases	1	207	172	13191	0.00581395	0.935329	0.971535
ko05016	Huntington's disease	Human Diseases	Neurodegenerative diseases	3	207	370	13191	0.00810811	0.933003	0.971535
ko05020	Prion diseases	Human Diseases	Neurodegenerative diseases	1	207	51	13191	0.0196078	0.554345	0.971535
ko05031	Amphetamine addiction	Human Diseases	Substance dependence	1	207	117	13191	0.00854701	0.844146	0.971535
ko05033	Nicotine addiction	Human Diseases	Substance dependence	1	207	73	13191	0.0136986	0.685831	0.971535
ko05100	Bacterial invasion of epithelial cells	Human Diseases	Infectious diseases: Bacterial	1	207	201	13191	0.00497512	0.95939	0.971535
ko05110	Vibrio cholerae infection	Human Diseases	Infectious diseases: Bacterial	1	207	87	13191	0.0114943	0.748576	0.971535
ko05120	Epithelial cell signaling in Helicobacter pylori infection	Human Diseases	Infectious diseases: Bacterial	1	207	94	13191	0.0106383	0.7751	0.971535
ko05130	Pathogenic Escherichia coli infection	Human Diseases	Infectious diseases: Bacterial	1	207	133	13191	0.0075188	0.879286	0.971535
ko05132	Salmonella infection	Human Diseases	Infectious diseases: Bacterial	1	207	190	13191	0.00526316	0.951546	0.971535
ko05134	Legionellosis	Human Diseases	Infectious diseases: Bacterial	2	207	113	13191	0.0176991	0.531989	0.971535
ko05140	Leishmaniasis	Human Diseases	Infectious diseases: Parasitic	1	207	176	13191	0.00568182	0.939346	0.971535
ko05142	Chagas disease (American trypanosomiasis)	Human Diseases	Infectious diseases: Parasitic	2	207	135	13191	0.0148148	0.628824	0.971535
ko05145	Toxoplasmosis	Human Diseases	Infectious diseases: Parasitic	2	207	180	13191	0.0111111	0.777586	0.971535
ko05152	Tuberculosis	Human Diseases	Infectious diseases: Bacterial	6	207	401	13191	0.0149626	0.604702	0.971535
ko05160	Hepatitis C	Human Diseases	Infectious diseases: Viral	2	207	224	13191	0.00892857	0.869998	0.971535
ko05161	Hepatitis B	Human Diseases	Infectious diseases: Viral	2	207	212	13191	0.00943396	0.849055	0.971535
ko05164	Influenza A	Human Diseases	Infectious diseases: Viral	4	207	359	13191	0.0111421	0.819044	0.971535
ko05169	Epstein-Barr virus infection	Human Diseases	Infectious diseases: Viral	5	207	549	13191	0.00910747	0.936054	0.971535
ko05204	Chemical carcinogenesis	Human Diseases	Cancers: Overview	1	207	128	13191	0.0078125	0.869249	0.971535
ko05206	MicroRNAs in cancer	Human Diseases	Cancers: Overview	4	207	282	13191	0.0141844	0.649546	0.971535
ko05211	Renal cell carcinoma	Human Diseases	Cancers: Specific types	1	207	140	13191	0.00714286	0.892064	0.971535
ko05212	Pancreatic cancer	Human Diseases	Cancers: Specific types	1	207	125	13191	0.008	0.862831	0.971535
ko05214	Glioma	Human Diseases	Cancers: Specific types	1	207	136	13191	0.00735294	0.884937	0.971535
ko05215	Prostate cancer	Human Diseases	Cancers: Specific types	2	207	145	13191	0.0137931	0.667432	0.971535
ko05216	Thyroid cancer	Human Diseases	Cancers: Specific types	2	207	124	13191	0.016129	0.582456	0.971535
ko05218	Melanoma	Human Diseases	Cancers: Specific types	1	207	103	13191	0.00970874	0.80515	0.971535
ko05219	Bladder cancer	Human Diseases	Cancers: Specific types	1	207	58	13191	0.0172414	0.601236	0.971535
ko05221	Acute myeloid leukemia	Human Diseases	Cancers: Specific types	1	207	106	13191	0.00943396	0.814251	0.971535
ko05222	Small cell lung cancer	Human Diseases	Cancers: Specific types	2	207	183	13191	0.010929	0.785368	0.971535
ko05225	Hepatocellular carcinoma	Human Diseases	Cancers: Specific types	4	207	291	13191	0.0137457	0.67372	0.971535
ko05230	Central carbon metabolism in cancer	Human Diseases	Cancers: Overview	1	207	89	13191	0.011236	0.756457	0.971535
ko05231	Choline metabolism in cancer	Human Diseases	Cancers: Overview	3	207	247	13191	0.0121457	0.748223	0.971535
ko05310	Asthma	Human Diseases	Immune diseases	1	207	126	13191	0.00793651	0.865005	0.971535
ko05340	Primary immunodeficiency	Human Diseases	Immune diseases	2	207	133	13191	0.0150376	0.620699	0.971535
ko05410	Hypertrophic cardiomyopathy (HCM)	Human Diseases	Cardiovascular diseases	2	207	163	13191	0.0122699	0.728722	0.971535
ko05412	Arrhythmogenic right ventricular cardiomyopathy (ARVC)	Human Diseases	Cardiovascular diseases	2	207	123	13191	0.0162602	0.578037	0.971535
ko05414	Dilated cardiomyopathy (DCM)	Human Diseases	Cardiovascular diseases	3	207	244	13191	0.0122951	0.74076	0.971535
ko04020	Calcium signaling pathway	Environmental Information Processing	Signal transduction	2	207	365	13191	0.00547945	0.979979	0.988214
ko03010	Ribosome	Genetic Information Processing	Translation	1	207	417	13191	0.00239808	0.998772	1
ko04740	Olfactory transduction	Organismal Systems	Sensory system	3	207	1280	13191	0.00234375	1	1
