# Supplementary material for: The Uterine Melatonergic Systems of AANAT and Melatonin Membrane Receptor 2 (MT2) Are Essential for Endometrial Receptivity and Early Implantation in Mice
Source: Int J Mol Sci. 2023 Apr 12;24(8):7127. doi: 10.3390/ijms24087127 (PMC10139237; doi:10.3390/ijms24087127)
Supplement: Supplementary file 1 [file ijms-24-07127-s001.zip › Table S7.xlsx]

## Sheet: Table.S7 primers
	Table.S7 Real-time PCR primers
	No.	Gene name	Species	Forward (5'to3')	Reverse (5'to3')
	1	Actb	mice	CTGTCCCTGTATGCCTCTG	ATGTCACGCACGATTTCC
	2	Mt1(Mtnr1a)	mice	GGCTGTTTACCCTTATCC	AACCACCACTGCTATCGT
	3	Mt2(Mtnr1b)	mice	TGTCATTGGCTCTGTCTTCA	TGTCATTGGCTCTGTCTTCA
	4	Aanat	mice	CCACCAGTGCGTTTGAGA	AACCAGCCCAGTGACAGC
	5	Bmp2	mice	GCCCATTTAGAGGAGAACC	TGCCACGATCCAGTCATT
	6	Esr1	mice	GCACCAGATCCAAGGGAA	GCGGCGTTGAACTCGTAG
	7	Pgr	mice	GAGTTATGAGAACCCTTGACG	AGGCACAGCGAGTAGAATG
	8	Muc1	mice	CTCCGTGGTGGTAGAATC	AATAGACGATAGCCAAAGC
	9	Ltf	mice	ACCAAATAAAGCCGAAAG	TGAAGGTCAGGTAGAGCC
	10	Lif	mice	GATGGTCGCATACCTGAG	GCTGGCAACCCAACTTTT
	11	Hand2	mice	CCGCCGACACCAAACTCT	TCTCCGTTCTGGTCGTCCTT
	12	Hoxa10	mice	CACCTCACGGACAGACAA	CAGTTTCATCCTGCGATT
	13	Ihh	mice	GACTGCGGTTCTGTCTGTTCC	CGTGTTCTCCTCGTCCTTGA
	14	Wnt7a	mice	GTTTCAGTTCCGAAATGGC	CACAGTCGCTCAGGTTGC
	15	Prss19	mice	TCCAGGTGGCTCAGTCTATC	CAGGTTTCTCGGGTTTCC
	16	Serping1	mice	AGTAAAGAGCAGCCAAGAC	CAGAGCAGGAAGAGGAAA
	17	Pglyrp1	mice	TGGGCTGGTGCGATGTAG	CCCGGTGTCCTTTGACTT
	18	Rbp4	mice	GGGTGAGATGGAGTGGGT	TCAGTGTCTGTGAAAGTGCC
	19	Cd55	mice	GCCTTGAGGATTTAGTATGG	TTCTTCGTTGGGACCTTG
	20	Masp1	mice	AGAACCAATCAGCACCCA	CACCTCGTTATCCTTTAGCA
	21	A2m	mice	AATTTCCGCTTAGAGGGT	TGGATCTTGGCATTCACA
	22	Klrb1b	mice	GGTCGTGATTGGACTCTG	AAGCACTTATCTCGGTGT
	23	Samhd1	mice	TACAGATGCCTTCCTCAA	CCTAATCTTCTCACGCTTT
	24	Eomes	mice	CCAGGGTTCTCCGCTCTA	CCTCGGTTGGTATTTGTGC
	25	Npy	mice	TAGGTAACAAGCGAATGGG	GAGATAGAGCGAGGGTCAG
	26	Txk	mice	AAACATTCCCAGCGTCAG	GCACCTTCTTTAGCCTCTT
	27	Ctla2b	mice	GGGCAAGACCAGCTTCTA	GAGCCATTTCTCCTCTACAC
	28	Ctla4	mice	TTTGTAGCCCTGCTCACT	GACATAAATCTGCGTCCC
	29	Gzma	mice	TGAAAGAATCATTGGAGGAG	GTTACAGTGGGCAGCAGT
	30	Gzmb	mice	AGGAGAAGACCCAGCAAG	CAACCAGCCACATAGCAC
	31	Angpt4	mice	ACCGCCTCACCAGCAGAA	GGCATCAAACCACCACCC
	32	Fgl2	mice	GACGCTCCATCTGGTAAA	CGTAGTGGTCGGAACAATCT
	33	Akt1	mice	TTCTATGGTGCGGAGATTGT	TTCTCGTGGTCCTGGTTGT
	34	Akt2	mice	CCCTGACCAGACCTTACCC	GATAGCCCGCATCCACTC
	35	Akt3	mice	GTTGGGTTCAGAAGAGGG	TATTTGGCTTTGGTCGTT
	36	AANAT-KO	mice	GCAACAGCCCAGAGTCACC	ACCCCTTTGGAGGTCAAACGA
	37	MT2-KO	mice	GTGGCTCAGAGAAAGACAAAATGTC	GTAGGGAAAATTGATGGGTCCCTG
	38	MT2-WT	mice	TGCTCTCTAGCCTGCATCAGCTC	GTAGGGAAAATTGATGGGTCCCTG
